# Supplementary material for: Deciphering Molecular Mechanisms Involved in Salinity Tolerance in Guar (Cyamopsis tetragonoloba (L.) Taub.) Using Transcriptome Analyses
Source: Plants (Basel). 2022 Jan 22;11(3):291. doi: 10.3390/plants11030291 (PMC8838131; doi:10.3390/plants11030291)
Supplement: Supplementary file 1 [file plants-11-00291-s001.zip]

Archive with 16 entries (15 files):
- plants-1530720 (1)/
- plants-1530720 (1)/Supplemental-Figsplants-1530720.pptx
- plants-1530720 (1)/Table_S10_11062021.xlsx
- plants-1530720 (1)/Table_S11_12072021.xlsx
- plants-1530720 (1)/Table_S12_11072021.xlsx
- plants-1530720 (1)/Table_S13_12072021.xlsx
- plants-1530720 (1)/Table_S14_11072021.xlsx
- plants-1530720 (1)/Table_S1_11052021.pdf
- plants-1530720 (1)/Table_S2_11052021.xlsx
- plants-1530720 (1)/Table_S3_11052021.xlsx
- plants-1530720 (1)/Table_S4_11052021.xlsx
- plants-1530720 (1)/Table_S5_11052021.xlsx
- plants-1530720 (1)/Table_S6_11052021.xlsx
- plants-1530720 (1)/Table_S7_11062021.xlsx
- plants-1530720 (1)/Table_S8_11062021.xlsx
- plants-1530720 (1)/Table_S9_11062021.xlsx
