# Supplementary material for: Deciphering Molecular Mechanisms Involved in Salinity Tolerance in Guar (Cyamopsis tetragonoloba (L.) Taub.) Using Transcriptome Analyses
Source: Plants (Basel). 2022 Jan 22;11(3):291. doi: 10.3390/plants11030291 (PMC8838131; doi:10.3390/plants11030291)
Supplement: Supplementary file 1 [file plants-11-00291-s001.zip › plants-1530720 (1)/Table_S10_11062021.xlsx]

## Sheet: T03L_vs_C03L
Table S10. Differentially expressed genes (DEGs) involved in Redox signaling.
Heme					Glutathione					Ascorbate					Catalase					Thioredoxin					Peroxiredoxin					Glutaredoxin
Gene	Pathway	NR Description	log2foldchange		Gene	Pathway	NR Description	log2foldchange		Gene	Pathway	NR Description	log2foldchange		Gene	Pathway	NR Description	log2foldchange		Gene	Pathway	NR Description	log2foldchange		Gene	Pathway	NR Description	log2foldchange		Gene	Pathway	NR Description	log2foldchange
					Cluster-30086.39139	redox	hydroxyacylglutathione hydrolase cytoplasmic [Arachis duranensis] >gi|1431660996|ref|XP_025623349.1| hydroxyacylglutathione hydrolase cytoplasmic-like [Arachis hypogaea]	-1.26303		Cluster-30086.80934	redox	ascorbate transporter, chloroplastic [Vigna radiata var. radiata]	4.42626
										Cluster-30086.80936	redox	PREDICTED: ascorbate transporter, chloroplastic [Vigna angularis] >gi|965611819|dbj|BAT97958.1| hypothetical protein VIGAN_09155200 [Vigna angularis var. angularis]	-4.66296
										Cluster-30086.41507	redox	nucleobase-ascorbate transporter 11 isoform X1 [Arachis duranensis]	3.58496
										Cluster-30086.99772	redox	nucleobase-ascorbate transporter 11 [Glycine max] >gi|947049946|gb|KRG99474.1| hypothetical protein GLYMA_18G147700 [Glycine max]	4.24792

## Sheet: T03R_vs_C03R
Heme					Glutathione					Ascorbate					Catalase					Thioredoxin					Peroxiredoxin					Glutaredoxin
Gene	Pathway	NR Description	log2foldchange		Gene	Pathway	NR Description	log2foldchange		Gene	Pathway	NR Description	log2foldchange		Gene	Pathway	NR Description	log2foldchange		Gene	Pathway	NR Description	log2foldchange		Gene	Pathway	NR Description	log2foldchange		Gene	Pathway	NR Description	log2foldchange
Cluster-30086.4834	redox	putative heme-binding peroxidase [Quercus suber] >gi|1336339389|gb|POE74521.1| putative heme-binding peroxidase [Quercus suber]	-5.707		Cluster-30086.74186	redox	putative lactoylglutathione lyase [Cajanus cajan] >gi|1150173324|ref|XP_020228740.1| putative lactoylglutathione lyase [Cajanus cajan] >gi|1012347056|gb|KYP58248.1| Putative lactoylglutathione lyase [Cajanus cajan]	7.80846		Cluster-30086.117982	redox	L-ascorbate oxidase homolog [Medicago truncatula] >gi|1379757552|ref|XP_024629086.1| L-ascorbate oxidase homolog [Medicago truncatula] >gi|657375078|gb|KEH20500.1| multi-copper oxidase-like protein [Medicago truncatula] >gi|1471970531|gb|RHN42198.1| putative L-ascorbate oxidase [Medicago truncatula]	-4.64574		Cluster-30086.16849	redox	catalase [Nannochloropsis gaditana]	5.01094		Cluster-37946.0	redox	Thioredoxin/protein disulfide isomerase [Handroanthus impetiginosus]	-5.3928		Cluster-54221.1	redox	peroxiredoxin PRX1, mitochondrial-like [Quercus suber] >gi|1336343105|gb|POE77515.1| mitochondrial peroxiredoxin prx1 [Quercus suber]	-5.46475		Cluster-30086.82428	redox	monothiol glutaredoxin-S2-like [Quercus suber] >gi|1336326114|gb|POE64302.1| monothiol glutaredoxin-s2 [Quercus suber]	4.56846
Cluster-30086.15634	redox	Animal heme peroxidase homologue [Chondrus crispus] >gi|507108644|emb|CDF32584.1| Animal heme peroxidase homologue [Chondrus crispus]	-4.84832		Cluster-30086.15718	redox	PREDICTED: glutathione S-transferase F9-like isoform X2 [Prunus mume]	-4.64225		Cluster-30086.118025	redox	L-ascorbate oxidase homolog [Cajanus cajan]	-5.22345							Cluster-30086.116648	redox	thioredoxin-like 3-2, chloroplastic isoform X2 [Cajanus cajan]	5.19649		Cluster-31850.0	redox	peroxiredoxin PRX1, mitochondrial-like [Quercus suber] >gi|1336343105|gb|POE77515.1| mitochondrial peroxiredoxin prx1 [Quercus suber]	-4.44702		Cluster-30086.7206	redox	glutaredoxin-C4 [Helianthus annuus] >gi|1191672971|gb|OTG24936.1| putative glutaredoxin family protein [Helianthus annuus]	-4.35595
Cluster-30086.10382	redox	Animal heme peroxidase homologue [Chondrus crispus] >gi|507109811|emb|CDF33619.1| Animal heme peroxidase homologue [Chondrus crispus]	-4.38962		Cluster-30086.131140	redox	glutathione S-transferase [Coccomyxa subellipsoidea C-169] >gi|384253101|gb|EIE26576.1| glutathione S-transferase [Coccomyxa subellipsoidea C-169]	-5.29734		Cluster-30086.16194	redox	nucleobase-ascorbate transporter 1 [Glycine max] >gi|947069018|gb|KRH17909.1| hypothetical protein GLYMA_13G026600 [Glycine max]	4.32011							Cluster-30086.126273	redox	thioredoxin H [Helicosporidium sp. ex Simulium jonesi]	-4.61154		Cluster-30086.5089	redox	peroxiredoxin PRX1, mitochondrial-like [Quercus suber] >gi|1336343105|gb|POE77515.1| mitochondrial peroxiredoxin prx1 [Quercus suber]	-5.28328		Cluster-30086.135794	redox	monothiol glutaredoxin-S17-like [Brassica napus] >gi|1476374698|gb|RID45461.1| hypothetical protein BRARA_I02190 [Brassica rapa]	-4.06391
Cluster-98157.0	redox	Animal heme peroxidase homologue [Chondrus crispus] >gi|507109811|emb|CDF33619.1| Animal heme peroxidase homologue [Chondrus crispus]	-3.70561		Cluster-64039.0	redox	glutathione S-transferase [Thraustotheca clavata]	-4.92758		Cluster-30086.115237	redox	nucleobase-ascorbate transporter 12 [Glycine max] >gi|947073832|gb|KRH22723.1| hypothetical protein GLYMA_13G318900 [Glycine max] >gi|947073833|gb|KRH22724.1| hypothetical protein GLYMA_13G318900 [Glycine max]	-3.94027							Cluster-30086.39238	redox	thioredoxin-related transmembrane protein 2 [Cajanus cajan] >gi|1012319128|gb|KYP32274.1| Thioredoxin-related transmembrane protein 2 [Cajanus cajan]	4.02683							Cluster-30086.78398	redox	monothiol glutaredoxin-S2 [Glycine max] >gi|734318192|gb|KHN02995.1| Monothiol glutaredoxin-S2 [Glycine soja] >gi|947102419|gb|KRH50911.1| hypothetical protein GLYMA_07G250500 [Glycine max]	2.50367
Cluster-20218.1	redox	Animal heme peroxidase homologue [Chondrus crispus] >gi|507109811|emb|CDF33619.1| Animal heme peroxidase homologue [Chondrus crispus]	-4.1273		Cluster-30086.53896	redox	lactoylglutathione lyase isoform X1 [Cajanus cajan] >gi|1012357392|gb|KYP68577.1| Lactoylglutathione lyase [Cajanus cajan]	6.01954		Cluster-30086.59495	redox	PREDICTED: probable L-ascorbate peroxidase 6, chloroplastic isoform X1 [Vigna angularis] >gi|965662946|dbj|BAT78655.1| hypothetical protein VIGAN_02136300 [Vigna angularis var. angularis]	4.4128							Cluster-24514.0	redox	thioredoxin reductase NTRB isoform X1 [Jatropha curcas]	-4.69209							Cluster-30086.102075	redox	monothiol glutaredoxin-S10 [Glycine max] >gi|734404617|gb|KHN33128.1| Monothiol glutaredoxin-S10 [Glycine soja] >gi|947061977|gb|KRH11238.1| hypothetical protein GLYMA_15G096700 [Glycine max]	2.34599
					Cluster-16732.0	redox	glutathione S-transferase [Klebsormidium nitens]	-4.63092		Cluster-30086.24714	redox	nucleobase-ascorbate transporter 12 [Glycine max] >gi|947073832|gb|KRH22723.1| hypothetical protein GLYMA_13G318900 [Glycine max] >gi|947073833|gb|KRH22724.1| hypothetical protein GLYMA_13G318900 [Glycine max]	3.79983							Cluster-30086.135439	redox	thioredoxin m, partial [Chlamydomonas reinhardtii]	-4.01409
					Cluster-30086.138772	redox	hydroxyacylglutathione hydrolase cytoplasmic [Helianthus annuus] >gi|1191647867|gb|OTF99840.1| putative metallo-hydrolase/oxidoreductase superfamily protein [Helianthus annuus]	-4.59929												Cluster-17442.0	redox	thioredoxin H-type-like [Cucurbita maxima]	-5.02233
					Cluster-53428.0	redox	glutathione reductase-like [Quercus suber] >gi|1336340928|gb|POE75753.1| glutathione reductase [Quercus suber]	-4.05029												Cluster-30086.79705	redox	thioredoxin superfamily protein [Glycine max] >gi|734365369|gb|KHN17748.1| Peroxiredoxin Q, chloroplastic [Glycine soja] >gi|947053114|gb|KRH02567.1| hypothetical protein GLYMA_17G046500 [Glycine max]	-4.71855
					Cluster-30086.73990	redox	putative lactoylglutathione lyase [Cajanus cajan] >gi|1150173324|ref|XP_020228740.1| putative lactoylglutathione lyase [Cajanus cajan] >gi|1012347056|gb|KYP58248.1| Putative lactoylglutathione lyase [Cajanus cajan]	3.63476
					Cluster-30086.11774	redox	PREDICTED: LOW QUALITY PROTEIN: glutathione S-transferase F9 [Eucalyptus grandis]	-4.09791
					Cluster-30086.143647	redox	Glutathione S-transferase [Capsicum chinense]	-4.93658
					Cluster-30086.9441	redox	glutathione S-transferase 3-like [Phalaenopsis equestris]	-4.39186
					Cluster-30086.16339	redox	probable glutathione S-transferase [Cajanus cajan]	-5.13717
					Cluster-30086.72500	redox	glutathione S-transferase 3-like [Cajanus cajan] >gi|1012353924|gb|KYP65112.1| Lactoylglutathione lyase [Cajanus cajan]	3.78182
					Cluster-25314.1	redox	glutathione S-transferase 2 [Laminaria digitata]	-5.03452
					Cluster-26148.0	redox	glutathione peroxidase [Micromonas pusilla CCMP1545] >gi|226461117|gb|EEH58410.1| glutathione peroxidase [Micromonas pusilla CCMP1545]	-4.65868
					Cluster-30086.77764	redox	putative lactoylglutathione lyase [Cajanus cajan] >gi|1150173324|ref|XP_020228740.1| putative lactoylglutathione lyase [Cajanus cajan] >gi|1012347056|gb|KYP58248.1| Putative lactoylglutathione lyase [Cajanus cajan]	2.27442
					Cluster-30086.130884	redox	glutathione S-transferase F9 [Selaginella moellendorffii] >gi|300168000|gb|EFJ34604.1| hypothetical protein SELMODRAFT_142654 [Selaginella moellendorffii]	-2.58931
					Cluster-30086.11780	redox	PREDICTED: glutathione S-transferase F13 [Vitis vinifera] >gi|296086587|emb|CBI32222.3| unnamed protein product, partial [Vitis vinifera]	-3.69232
					Cluster-78997.0	redox	Glutathione S-transferase [Ectocarpus siliculosus]	4.74893
					Cluster-96180.0	redox	Glutathione S-transferase family protein [Klebsormidium nitens]	4.25639

## Sheet: T22L_vs_C22L
Heme					Glutathione					Ascorbate					Catalase					Thioredoxin					Peroxiredoxin					Glutaredoxin
Gene	Pathway	NR Description	log2foldchange		Gene	Pathway	NR Description	log2foldchange		Gene	Pathway	NR Description	log2foldchange		Gene	Pathway	NR Description	log2foldchange		Gene	Pathway	NR Description	log2foldchange		Gene	Pathway	NR Description	log2foldchange		Gene	Pathway	NR Description	log2foldchange
					Cluster-30086.74186	redox	putative lactoylglutathione lyase [Cajanus cajan] >gi|1150173324|ref|XP_020228740.1| putative lactoylglutathione lyase [Cajanus cajan] >gi|1012347056|gb|KYP58248.1| Putative lactoylglutathione lyase [Cajanus cajan]	5.12389		Cluster-30086.59634	redox	monodehydroascorbate reductase 4, peroxisomal isoform X3 [Cajanus cajan]	5.24792							Cluster-30086.126611	redox	thioredoxin-like 4B [Trifolium pratense]	-4.54431
					Cluster-30086.70806	redox	putative lactoylglutathione lyase [Cajanus cajan] >gi|1150173324|ref|XP_020228740.1| putative lactoylglutathione lyase [Cajanus cajan] >gi|1012347056|gb|KYP58248.1| Putative lactoylglutathione lyase [Cajanus cajan]	-5.78134		Cluster-30086.64941	redox	monodehydroascorbate reductase 4, peroxisomal isoform X3 [Cajanus cajan]	-5.14295
										Cluster-30086.98513	redox	nucleobase-ascorbate transporter 6 [Glycine max] >gi|356516696|ref|XP_003527029.1| nucleobase-ascorbate transporter 6 [Glycine max] >gi|734370569|gb|KHN19327.1| Nucleobase-ascorbate transporter 6 [Glycine soja] >gi|947106050|gb|KRH54433.1| hypothetical protein GLYMA_06G184800 [Glycine max] >gi|947106051|gb|KRH54434.1| hypothetical protein GLYMA_06G184800 [Glycine max] >gi|947106052|gb|KRH54435.1|…	-4.41503

## Sheet: T22R_vs_C22R
Heme					Glutathione					Ascorbate					Catalase					Thioredoxin					Peroxiredoxin					Glutaredoxin
Gene	Pathway	NR Description	log2foldchange		Gene	Pathway	NR Description	log2foldchange		Gene	Pathway	NR Description	log2foldchange		Gene	Pathway	NR Description	log2foldchange		Gene	Pathway	NR Description	log2foldchange		Gene	Pathway	NR Description	log2foldchange		Gene	Pathway	NR Description	log2foldchange
Cluster-30086.83711	redox	uncharacterized protein LOC109790167 [Cajanus cajan] >gi|1012325488|gb|KYP37381.1| Siroheme synthase [Cajanus cajan]	-5.19177							Cluster-30086.50133	redox	nucleobase-ascorbate transporter 12 [Glycine max] >gi|947081723|gb|KRH30512.1| hypothetical protein GLYMA_11G189000 [Glycine max]	-6.88187		Cluster-30086.97036	redox	PREDICTED: catalase isozyme 1 [Theobroma cacao]	-0.920038		Cluster-30086.126965	redox	uncharacterized protein LOC100500083 [Glycine max] >gi|255629023|gb|ACU14856.1| unknown [Glycine max] >gi|734373800|gb|KHN20441.1| Thioredoxin-like protein CXXS1 [Glycine soja] >gi|947077050|gb|KRH25890.1| hypothetical protein GLYMA_12G136400 [Glycine max]	-2.2432							Cluster-30086.82428	redox	monothiol glutaredoxin-S2-like [Quercus suber] >gi|1336326114|gb|POE64302.1| monothiol glutaredoxin-s2 [Quercus suber]	4.47769
										Cluster-30086.112363	redox	nucleobase-ascorbate transporter 2 [Quercus suber]	3.27422							Cluster-30086.61005	redox	thioredoxin domain-containing protein 9, partial [Trifolium pratense]	-3.80052							Cluster-30086.102075	redox	monothiol glutaredoxin-S10 [Glycine max] >gi|734404617|gb|KHN33128.1| Monothiol glutaredoxin-S10 [Glycine soja] >gi|947061977|gb|KRH11238.1| hypothetical protein GLYMA_15G096700 [Glycine max]	1.65745
										Cluster-30086.99772	redox	nucleobase-ascorbate transporter 11 [Glycine max] >gi|947049946|gb|KRG99474.1| hypothetical protein GLYMA_18G147700 [Glycine max]	5.53241
										Cluster-30086.27958	redox	PREDICTED: L-ascorbate oxidase [Vigna angularis] >gi|920686699|gb|KOM30682.1| hypothetical protein LR48_Vigan01g023600 [Vigna angularis] >gi|965656942|dbj|BAT73361.1| hypothetical protein VIGAN_01083600 [Vigna angularis var. angularis]	-4.96888

## Sheet: C03L_vs_C22L
Heme					Glutathione					Ascorbate					Catalase					Thioredoxin					Peroxiredoxin					Glutaredoxin
Gene	Pathway	NR Description	log2foldchange		Gene	Pathway	NR Description	log2foldchange		Gene	Pathway	NR Description	log2foldchange		Gene	Pathway	NR Description	log2foldchange		Gene	Pathway	NR Description	log2foldchange		Gene	Pathway	NR Description	log2foldchange		Gene	Pathway	NR Description	log2foldchange
Cluster-30086.93271	redox	Heme-binding-like protein, chloroplastic [Glycine soja]	5.48111		Cluster-30086.73466	redox	putative lactoylglutathione lyase [Cajanus cajan] >gi|1150173324|ref|XP_020228740.1| putative lactoylglutathione lyase [Cajanus cajan] >gi|1012347056|gb|KYP58248.1| Putative lactoylglutathione lyase [Cajanus cajan]	-6.98108		Cluster-30086.48912	redox	nucleobase-ascorbate transporter 12 [Glycine max] >gi|947081723|gb|KRH30512.1| hypothetical protein GLYMA_11G189000 [Glycine max]	-7.1799							Cluster-30086.35356	redox	thioredoxin H2 [Arachis duranensis] >gi|1431605230|ref|XP_025699215.1| thioredoxin H2-like [Arachis hypogaea]	1.47199		Cluster-30086.34570	redox	putative protein TPRXL isoform X1 [Vigna radiata var. radiata]	4.54431
					Cluster-30086.90113	redox	glutathione hydrolase 3 [Glycine max] >gi|947126338|gb|KRH74192.1| hypothetical protein GLYMA_01G005200 [Glycine max]	-6.01494		Cluster-30086.42893	redox	nucleobase-ascorbate transporter 12-like isoform X1 [Cajanus cajan] >gi|1012357459|gb|KYP68644.1| Nucleobase-ascorbate transporter 12 [Cajanus cajan]	-7.09451												Cluster-30086.34571	redox	putative protein TPRXL isoform X1 [Vigna radiata var. radiata]	-3.8413
					Cluster-30086.74186	redox	putative lactoylglutathione lyase [Cajanus cajan] >gi|1150173324|ref|XP_020228740.1| putative lactoylglutathione lyase [Cajanus cajan] >gi|1012347056|gb|KYP58248.1| Putative lactoylglutathione lyase [Cajanus cajan]	4.15943		Cluster-30086.42894	redox	nucleobase-ascorbate transporter 12 [Glycine max] >gi|947081723|gb|KRH30512.1| hypothetical protein GLYMA_11G189000 [Glycine max]	-3.83187
					Cluster-30086.74191	redox	putative lactoylglutathione lyase [Cajanus cajan] >gi|1150173324|ref|XP_020228740.1| putative lactoylglutathione lyase [Cajanus cajan] >gi|1012347056|gb|KYP58248.1| Putative lactoylglutathione lyase [Cajanus cajan]	-5.9464

## Sheet: C03R_vs_C22R
Heme					Glutathione					Ascorbate					Catalase					Thioredoxin					Peroxiredoxin					Glutaredoxin
Gene	Pathway	NR Description	log2foldchange		Gene	Pathway	NR Description	log2foldchange		Gene	Pathway	NR Description	log2foldchange		Gene	Pathway	NR Description	log2foldchange		Gene	Pathway	NR Description	log2foldchange		Gene	Pathway	NR Description	log2foldchange		Gene	Pathway	NR Description	log2foldchange
Cluster-30086.86253	redox	Heme-binding-like protein, chloroplastic [Glycine soja]	-4.79128		Cluster-30086.103291	redox	protein DJ-1 homolog D [Medicago truncatula] >gi|355489651|gb|AES70854.1| class I glutamine amidotransferase superfamily protein [Medicago truncatula] >gi|1471996385|gb|RHN68047.1| putative lactoylglutathione lyase [Medicago truncatula]	-6.48953		Cluster-30086.48912	redox	nucleobase-ascorbate transporter 12 [Glycine max] >gi|947081723|gb|KRH30512.1| hypothetical protein GLYMA_11G189000 [Glycine max]	-8.30059							Cluster-30086.74755	redox	NADPH-dependent thioredoxin reductase 3 isoform X2 [Glycine max] >gi|947084569|gb|KRH33290.1| hypothetical protein GLYMA_10G113100 [Glycine max]	-4.83512							Cluster-30086.133898	redox	PREDICTED: glutaredoxin-C11 [Vigna angularis] >gi|920691713|gb|KOM34938.1| hypothetical protein LR48_Vigan02g108800 [Vigna angularis] >gi|965609184|dbj|BAT95675.1| hypothetical protein VIGAN_08243800 [Vigna angularis var. angularis]	-1.25205
					Cluster-30086.84445	redox	glutathione synthetase, chloroplastic [Arachis ipaensis] >gi|1431749371|ref|XP_025662560.1| glutathione synthetase, chloroplastic-like [Arachis hypogaea]	-5.49728		Cluster-30086.42893	redox	nucleobase-ascorbate transporter 12-like isoform X1 [Cajanus cajan] >gi|1012357459|gb|KYP68644.1| Nucleobase-ascorbate transporter 12 [Cajanus cajan]	-7.34672							Cluster-30086.58219	redox	thioredoxin domain-containing protein 9, partial [Trifolium pratense]	-4.80246
					Cluster-30086.101289	redox	tau class glutathione S-transferase [Glycine max] >gi|955355840|ref|XP_014620645.1| tau class glutathione S-transferase isoform X1 [Glycine max] >gi|1448286982|ref|XP_025980586.1| tau class glutathione S-transferase isoform X1 [Glycine max] >gi|748303035|gb|AJE59676.1| tau class glutathione S-transferase [Glycine max] >gi|947070776|gb|KRH19667.1| hypothetical protein GLYMA_13G129000 [Glycine max]	-4.3437		Cluster-30086.112363	redox	nucleobase-ascorbate transporter 2 [Quercus suber]	2.59728
										Cluster-30086.61852	redox	transmembrane ascorbate ferrireductase 1 [Cajanus cajan] >gi|1012363626|gb|KYP74809.1| Cytochrome b561 [Cajanus cajan]	-4.62981

## Sheet: T03L_vs_T22L
Heme					Glutathione					Ascorbate					Catalase					Thioredoxin					Peroxiredoxin					Glutaredoxin
Gene	Pathway	NR Description	log2foldchange		Gene	Pathway	NR Description	log2foldchange		Gene	Pathway	NR Description	log2foldchange		Gene	Pathway	NR Description	log2foldchange		Gene	Pathway	NR Description	log2foldchange		Gene	Pathway	NR Description	log2foldchange		Gene	Pathway	NR Description	log2foldchange
Cluster-30086.110082	redox	heme-binding-like protein At3g10130, chloroplastic [Cajanus cajan]	-1.1383		Cluster-30086.90113	redox	glutathione hydrolase 3 [Glycine max] >gi|947126338|gb|KRH74192.1| hypothetical protein GLYMA_01G005200 [Glycine max]	-5.11547		Cluster-30086.50133	redox	nucleobase-ascorbate transporter 12 [Glycine max] >gi|947081723|gb|KRH30512.1| hypothetical protein GLYMA_11G189000 [Glycine max]	8.13442							Cluster-30086.126611	redox	thioredoxin-like 4B [Trifolium pratense]	4.27301							Cluster-30086.70252	redox	PREDICTED: monothiol glutaredoxin-S7, chloroplastic [Vitis vinifera]	-1.34453
					Cluster-30086.90112	redox	glutathione hydrolase 3 [Glycine max] >gi|947126338|gb|KRH74192.1| hypothetical protein GLYMA_01G005200 [Glycine max]	5.11547		Cluster-30086.42893	redox	nucleobase-ascorbate transporter 12-like isoform X1 [Cajanus cajan] >gi|1012357459|gb|KYP68644.1| Nucleobase-ascorbate transporter 12 [Cajanus cajan]	-7.8052							Cluster-30086.95491	redox	Ferredoxin thioredoxin reductase beta subunit, domain-containing protein, partial [Cynara cardunculus var. scolymus]	-3.37851
										Cluster-30086.42894	redox	nucleobase-ascorbate transporter 12 [Glycine max] >gi|947081723|gb|KRH30512.1| hypothetical protein GLYMA_11G189000 [Glycine max]	-4.05166
										Cluster-30086.42892	redox	nucleobase-ascorbate transporter 12-like isoform X1 [Cajanus cajan] >gi|1012357459|gb|KYP68644.1| Nucleobase-ascorbate transporter 12 [Cajanus cajan]	7.36632
										Cluster-30086.48912	redox	nucleobase-ascorbate transporter 12 [Glycine max] >gi|947081723|gb|KRH30512.1| hypothetical protein GLYMA_11G189000 [Glycine max]	-7.23521
										Cluster-30086.37386	redox	L-ascorbate oxidase homolog [Glycine max] >gi|947080311|gb|KRH29100.1| hypothetical protein GLYMA_11G097300 [Glycine max]	-5.20293
										Cluster-30086.16260	redox	nucleobase-ascorbate transporter 11 [Glycine max] >gi|947049946|gb|KRG99474.1| hypothetical protein GLYMA_18G147700 [Glycine max]	-5.27301
										Cluster-30086.115237	redox	nucleobase-ascorbate transporter 12 [Glycine max] >gi|947073832|gb|KRH22723.1| hypothetical protein GLYMA_13G318900 [Glycine max] >gi|947073833|gb|KRH22724.1| hypothetical protein GLYMA_13G318900 [Glycine max]	-4.85797
										Cluster-30086.99772	redox	nucleobase-ascorbate transporter 11 [Glycine max] >gi|947049946|gb|KRG99474.1| hypothetical protein GLYMA_18G147700 [Glycine max]	4.24792
										Cluster-30086.59634	redox	monodehydroascorbate reductase 4, peroxisomal isoform X3 [Cajanus cajan]	-2.37346
										Cluster-30086.41507	redox	nucleobase-ascorbate transporter 11 isoform X1 [Arachis duranensis]	3.09953

## Sheet: T03R_vs_T22R
Heme					Glutathione					Ascorbate					Catalase					Thioredoxin					Peroxiredoxin					Glutaredoxin
Gene	Pathway	NR Description	log2foldchange		Gene	Pathway	NR Description	log2foldchange		Gene	Pathway	NR Description	log2foldchange		Gene	Pathway	NR Description	log2foldchange		Gene	Pathway	NR Description	log2foldchange		Gene	Pathway	NR Description	log2foldchange		Gene	Pathway	NR Description	log2foldchange
Cluster-30086.4834	redox	putative heme-binding peroxidase [Quercus suber] >gi|1336339389|gb|POE74521.1| putative heme-binding peroxidase [Quercus suber]	-5.51932		Cluster-30086.96777	redox	protein DJ-1 homolog D [Medicago truncatula] >gi|355489651|gb|AES70854.1| class I glutamine amidotransferase superfamily protein [Medicago truncatula] >gi|1471996385|gb|RHN68047.1| putative lactoylglutathione lyase [Medicago truncatula]	6.33195		Cluster-30086.48912	redox	nucleobase-ascorbate transporter 12 [Glycine max] >gi|947081723|gb|KRH30512.1| hypothetical protein GLYMA_11G189000 [Glycine max]	-8.04933		Cluster-30086.97384	redox	catalase isozyme 1 [Arachis duranensis] >gi|1431637038|ref|XP_025612399.1| catalase isozyme 1 [Arachis hypogaea]	-6.40367		Cluster-30086.109067	redox	thioredoxin H2 [Arachis duranensis] >gi|1431605230|ref|XP_025699215.1| thioredoxin H2-like [Arachis hypogaea]	-2.65943		Cluster-54221.1	redox	peroxiredoxin PRX1, mitochondrial-like [Quercus suber] >gi|1336343105|gb|POE77515.1| mitochondrial peroxiredoxin prx1 [Quercus suber]	-5.10476		Cluster-30086.64228	redox	uncharacterized protein LOC100499748 [Glycine max] >gi|571552634|ref|XP_006603650.1| uncharacterized protein LOC100499748 isoform X1 [Glycine max] >gi|255626251|gb|ACU13470.1| unknown [Glycine max] >gi|734425868|gb|KHN43545.1| Glutaredoxin-C13 [Glycine soja] >gi|947046756|gb|KRG96385.1| hypothetical protein GLYMA_19G207300 [Glycine max] >gi|947046757|gb|KRG96386.1| hypothetical protein GLYMA_19G2…	0.850182
Cluster-30086.15634	redox	Animal heme peroxidase homologue [Chondrus crispus] >gi|507108644|emb|CDF32584.1| Animal heme peroxidase homologue [Chondrus crispus]	-4.84164		Cluster-30086.131140	redox	glutathione S-transferase [Coccomyxa subellipsoidea C-169] >gi|384253101|gb|EIE26576.1| glutathione S-transferase [Coccomyxa subellipsoidea C-169]	-5.82037		Cluster-30086.50133	redox	nucleobase-ascorbate transporter 12 [Glycine max] >gi|947081723|gb|KRH30512.1| hypothetical protein GLYMA_11G189000 [Glycine max]	8.01679		Cluster-30086.97383	redox	PREDICTED: catalase isozyme 1-like [Gossypium hirsutum]	5.89678		Cluster-30086.79705	redox	thioredoxin superfamily protein [Glycine max] >gi|734365369|gb|KHN17748.1| Peroxiredoxin Q, chloroplastic [Glycine soja] >gi|947053114|gb|KRH02567.1| hypothetical protein GLYMA_17G046500 [Glycine max]	-5.31965
					Cluster-30086.79271	redox	DHAR class glutathione S-transferase [Glycine max] >gi|734373436|gb|KHN20282.1| Glutathione S-transferase DHAR2 [Glycine soja] >gi|748302947|gb|AJE59632.1| DHAR class glutathione S-transferase [Glycine max] >gi|947043238|gb|KRG92962.1| hypothetical protein GLYMA_20G240300 [Glycine max]	1.30665		Cluster-30086.42893	redox	nucleobase-ascorbate transporter 12-like isoform X1 [Cajanus cajan] >gi|1012357459|gb|KYP68644.1| Nucleobase-ascorbate transporter 12 [Cajanus cajan]	-7.26754							Cluster-30086.58221	redox	thioredoxin domain-containing protein 9, partial [Trifolium pratense]	-2.94832
					Cluster-30086.115194	redox	glutathione S-transferase L3 [Prunus persica] >gi|1139768444|gb|ONI03207.1| hypothetical protein PRUPE_6G244700 [Prunus persica]	5.76156		Cluster-30086.42892	redox	nucleobase-ascorbate transporter 12-like isoform X1 [Cajanus cajan] >gi|1012357459|gb|KYP68644.1| Nucleobase-ascorbate transporter 12 [Cajanus cajan]	7.05488
					Cluster-30086.77764	redox	putative lactoylglutathione lyase [Cajanus cajan] >gi|1150173324|ref|XP_020228740.1| putative lactoylglutathione lyase [Cajanus cajan] >gi|1012347056|gb|KYP58248.1| Putative lactoylglutathione lyase [Cajanus cajan]	1.02092		Cluster-30086.26745	redox	nucleobase-ascorbate transporter 12-like isoform X1 [Cajanus cajan] >gi|1012357459|gb|KYP68644.1| Nucleobase-ascorbate transporter 12 [Cajanus cajan]	-4.96799
					Cluster-30086.115198	redox	glutathione S-transferase L3 [Medicago truncatula] >gi|388493854|gb|AFK34993.1| unknown [Medicago truncatula] >gi|657379669|gb|AES81762.2| glutathione S-transferase [Medicago truncatula] >gi|1337305833|gb|AUW37521.1| putative lambda class glutathione transferase GSTL2 [Medicago truncatula] >gi|1471976719|gb|RHN48385.1| putative glutathione transferase [Medicago truncatula]	-4.7229		Cluster-30086.132327	redox	syringolide-induced protein B13-1-1 [Glycine max] >gi|734416320|gb|KHN38199.1| L-ascorbate oxidase [Glycine soja]	-1.35232
					Cluster-30086.73990	redox	putative lactoylglutathione lyase [Cajanus cajan] >gi|1150173324|ref|XP_020228740.1| putative lactoylglutathione lyase [Cajanus cajan] >gi|1012347056|gb|KYP58248.1| Putative lactoylglutathione lyase [Cajanus cajan]	2.45663
					Cluster-30086.103291	redox	protein DJ-1 homolog D [Medicago truncatula] >gi|355489651|gb|AES70854.1| class I glutamine amidotransferase superfamily protein [Medicago truncatula] >gi|1471996385|gb|RHN68047.1| putative lactoylglutathione lyase [Medicago truncatula]	-4.87072
					Cluster-30086.97997	redox	PREDICTED: probable glutathione S-transferase [Cicer arietinum]	5.11218
					Cluster-30086.144033	redox	PREDICTED: probable glutathione S-transferase [Prunus mume]	4.28037
					Cluster-64039.0	redox	glutathione S-transferase [Thraustotheca clavata]	-5.01768
					Cluster-30086.106383	redox	protein DJ-1 homolog D [Medicago truncatula] >gi|355489651|gb|AES70854.1| class I glutamine amidotransferase superfamily protein [Medicago truncatula] >gi|1471996385|gb|RHN68047.1| putative lactoylglutathione lyase [Medicago truncatula]	0.780617

## Sheet: C03L_vs_C03R
Heme					Glutathione					Ascorbate					Catalase					Thioredoxin					Peroxiredoxin					Glutaredoxin
Gene	Pathway	NR Description	log2foldchange		Gene	Pathway	NR Description	log2foldchange		Gene	Pathway	NR Description	log2foldchange		Gene	Pathway	NR Description	log2foldchange		Gene	Pathway	NR Description	log2foldchange		Gene	Pathway	NR Description	log2foldchange		Gene	Pathway	NR Description	log2foldchange
Cluster-30086.85533	redox	Putative inactive heme oxygenase 2, chloroplastic [Glycine soja]	3.33354		Cluster-30086.71285	redox	glutathione S-transferase GST 5 [Glycine max] >gi|11385425|gb|AAG34795.1|AF243360_1 glutathione S-transferase GST 5 [Glycine max] >gi|748302973|gb|AJE59645.1| tau class glutathione S-transferase [Glycine max] >gi|947126888|gb|KRH74742.1| hypothetical protein GLYMA_01G040200 [Glycine max]	8.59641		Cluster-30086.80935	redox	ascorbate transporter, chloroplastic [Vigna radiata var. radiata]	3.78998		Cluster-30086.97761	redox	catalase isozyme 1 [Arachis duranensis] >gi|1431637038|ref|XP_025612399.1| catalase isozyme 1 [Arachis hypogaea]	-13.8378		Cluster-30086.73274	redox	PREDICTED: thioredoxin-like protein CDSP32, chloroplastic [Cicer arietinum]	7.7352		Cluster-30086.128191	redox	peroxiredoxin PRX1, mitochondrial-like [Quercus suber] >gi|1336303505|gb|POE46249.1| mitochondrial peroxiredoxin prx1 [Quercus suber]	-7.8114		Cluster-30086.75345	redox	uncharacterized protein LOC100305906 [Glycine max] >gi|255626941|gb|ACU13815.1| unknown [Glycine max] >gi|734328065|gb|KHN05900.1| Glutaredoxin-C5, chloroplastic [Glycine soja] >gi|947083554|gb|KRH32275.1| hypothetical protein GLYMA_10G041900 [Glycine max]	2.25045
Cluster-30086.71416	redox	PREDICTED: heme-binding protein 2-like [Vigna angularis] >gi|920707707|gb|KOM49704.1| hypothetical protein LR48_Vigan08g053100 [Vigna angularis] >gi|965620358|dbj|BAU03094.1| hypothetical protein VIGAN_UM010600 [Vigna angularis var. angularis]	5.00538		Cluster-30086.81888	redox	glutathione S-transferase DHAR3, chloroplastic-like [Cajanus cajan] >gi|1012364763|gb|KYP75945.1| hypothetical protein KK1_020158 [Cajanus cajan]	3.94387		Cluster-30086.42135	redox	Bifunctional monodehydroascorbate reductase and carbonic anhydrase nectarin-3 [Glycine soja]	-7.45069		Cluster-30086.97036	redox	PREDICTED: catalase isozyme 1 [Theobroma cacao]	-9.61171		Cluster-30086.65606	redox	NADPH-dependent thioredoxin reductase 3 [Cajanus cajan]	5.00164		Cluster-54221.1	redox	peroxiredoxin PRX1, mitochondrial-like [Quercus suber] >gi|1336343105|gb|POE77515.1| mitochondrial peroxiredoxin prx1 [Quercus suber]	-5.3892		Cluster-30086.68334	redox	glutaredoxin-C10 [Hevea brasiliensis] >gi|329750627|gb|AEC03329.1| glutaredoxin 2 [Hevea brasiliensis]	-2.46175
Cluster-30086.110082	redox	heme-binding-like protein At3g10130, chloroplastic [Cajanus cajan]	3.96366		Cluster-30086.71931	redox	glutathione S-transferase DHAR3, chloroplastic-like [Cajanus cajan] >gi|1012364763|gb|KYP75945.1| hypothetical protein KK1_020158 [Cajanus cajan]	4.57343		Cluster-30086.70848	redox	putative L-ascorbate peroxidase 6 [Arachis duranensis]	4.33857		Cluster-86219.0	redox	PREDICTED: catalase-1 [Oryza brachyantha]	-4.70411		Cluster-30086.63881	redox	thioredoxin superfamily protein [Glycine max] >gi|734365369|gb|KHN17748.1| Peroxiredoxin Q, chloroplastic [Glycine soja] >gi|947053114|gb|KRH02567.1| hypothetical protein GLYMA_17G046500 [Glycine max]	7.73115		Cluster-30086.137622	redox	peroxiredoxin PRX1, mitochondrial-like [Quercus suber] >gi|1336343105|gb|POE77515.1| mitochondrial peroxiredoxin prx1 [Quercus suber]	-7.74026		Cluster-30086.145978	redox	monothiol glutaredoxin-S6 [Glycine max] >gi|947046760|gb|KRG96389.1| hypothetical protein GLYMA_19G207600 [Glycine max]	5.61626
Cluster-30086.726	redox	putative hemerythrin-like protein [Monoraphidium neglectum] >gi|761972202|gb|KIZ02650.1| putative hemerythrin-like protein [Monoraphidium neglectum]	-5.5395		Cluster-30086.59744	redox	putative lambda class glutathione transferase GSTL1 [Medicago truncatula]	9.57889		Cluster-30086.101676	redox	L-ascorbate oxidase homolog [Glycine max] >gi|734349509|gb|KHN12130.1| L-ascorbate oxidase like [Glycine soja] >gi|947055255|gb|KRH04708.1| hypothetical protein GLYMA_17G180500 [Glycine max]	-8.32228		Cluster-30086.33727	redox	peroxisomal catalase [Quercus suber]	-4.67552		Cluster-30086.69296	redox	uncharacterized protein LOC100305930 [Glycine max] >gi|571552576|ref|XP_006603632.1| uncharacterized protein LOC100305930 isoform X1 [Glycine max] >gi|571552580|ref|XP_006603633.1| uncharacterized protein LOC100305930 isoform X1 [Glycine max] >gi|255627015|gb|ACU13852.1| unknown [Glycine max] >gi|734371848|gb|KHN19712.1| Ferredoxin-thioredoxin reductase, variable chain [Glycine soja] >gi|94704352…	4.01424		Cluster-31850.0	redox	peroxiredoxin PRX1, mitochondrial-like [Quercus suber] >gi|1336343105|gb|POE77515.1| mitochondrial peroxiredoxin prx1 [Quercus suber]	-4.37148		Cluster-30086.7206	redox	glutaredoxin-C4 [Helianthus annuus] >gi|1191672971|gb|OTG24936.1| putative glutaredoxin family protein [Helianthus annuus]	-5.28909
Cluster-30086.110083	redox	heme-binding-like protein At3g10130, chloroplastic [Cajanus cajan]	4.49882		Cluster-30086.38277	redox	probable glutathione S-transferase [Cajanus cajan] >gi|1012344782|gb|KYP55974.1| putative glutathione S-transferase [Cajanus cajan]	-5.73005		Cluster-30086.82496	redox	PREDICTED: monodehydroascorbate reductase 4, peroxisomal [Vigna angularis] >gi|920695033|gb|KOM38258.1| hypothetical protein LR48_Vigan03g164000 [Vigna angularis] >gi|965670071|dbj|BAT84678.1| hypothetical protein VIGAN_04211200 [Vigna angularis var. angularis]	2.65093		Cluster-30086.73333	redox	PREDICTED: catalase [Vigna angularis] >gi|920710473|gb|KOM51722.1| hypothetical protein LR48_Vigan09g038100 [Vigna angularis] >gi|965661912|dbj|BAT77621.1| hypothetical protein VIGAN_02020900 [Vigna angularis var. angularis]	2.17481		Cluster-30086.57225	redox	thioredoxin-like 2, chloroplastic [Arachis ipaensis] >gi|1431735325|ref|XP_025656230.1| thioredoxin-like 2, chloroplastic [Arachis hypogaea]	3.19321		Cluster-30086.131869	redox	PREDICTED: putative protein TPRXL [Lupinus angustifolius] >gi|1102703433|gb|OIW02459.1| hypothetical protein TanjilG_05052 [Lupinus angustifolius]	-2.94176		Cluster-111372.0	redox	glutaredoxin-C9 [Glycine max]	-4.66101
Cluster-30086.4834	redox	putative heme-binding peroxidase [Quercus suber] >gi|1336339389|gb|POE74521.1| putative heme-binding peroxidase [Quercus suber]	-5.63154		Cluster-30086.47501	redox	PREDICTED: glutathione S-transferase L3-like isoform X1 [Cicer arietinum]	-9.45588		Cluster-30086.132327	redox	syringolide-induced protein B13-1-1 [Glycine max] >gi|734416320|gb|KHN38199.1| L-ascorbate oxidase [Glycine soja]	-4.53062		Cluster-30086.97382	redox	Catalase isozyme 1 [Capsicum annuum]	-5.56271		Cluster-30086.95489	redox	ferredoxin-thioredoxin reductase catalytic chain, chloroplastic [Glycine max] >gi|3913670|sp|O49856.1|FTRC_SOYBN RecName: Full=Ferredoxin-thioredoxin reductase catalytic chain, chloroplastic; Short=FTR-C; AltName: Full=Ferredoxin-thioredoxin reductase subunit B; Short=FTR-B; Flags: Precursor >gi|2765445|emb|CAA75356.1| ferredoxin thioredoxin reductase precursor [Glycine max] >gi|734352862|gb|KHN1…	3.51567		Cluster-55352.0	redox	peroxiredoxin PRX1, mitochondrial-like [Quercus suber] >gi|1336343105|gb|POE77515.1| mitochondrial peroxiredoxin prx1 [Quercus suber]	-3.839		Cluster-30086.135794	redox	monothiol glutaredoxin-S17-like [Brassica napus] >gi|1476374698|gb|RID45461.1| hypothetical protein BRARA_I02190 [Brassica rapa]	-4.40671
Cluster-30086.15634	redox	Animal heme peroxidase homologue [Chondrus crispus] >gi|507108644|emb|CDF32584.1| Animal heme peroxidase homologue [Chondrus crispus]	-5.1915		Cluster-30086.49236	redox	glutathione S-transferase [Vigna radiata var. radiata]	3.89827		Cluster-30086.38187	redox	PREDICTED: nucleobase-ascorbate transporter 4 [Cicer arietinum]	-4.05745		Cluster-88076.0	redox	catalase [Chattonella marina var. antiqua]	-4.35345		Cluster-30086.88033	redox	thioredoxin Y1, chloroplastic [Cajanus cajan] >gi|1012339330|gb|KYP50564.1| Thioredoxin-like protein slr0233 family [Cajanus cajan]	2.68144		Cluster-30086.5089	redox	peroxiredoxin PRX1, mitochondrial-like [Quercus suber] >gi|1336343105|gb|POE77515.1| mitochondrial peroxiredoxin prx1 [Quercus suber]	-5.21117		Cluster-30086.78398	redox	monothiol glutaredoxin-S2 [Glycine max] >gi|734318192|gb|KHN02995.1| Monothiol glutaredoxin-S2 [Glycine soja] >gi|947102419|gb|KRH50911.1| hypothetical protein GLYMA_07G250500 [Glycine max]	2.79914
Cluster-30086.83758	redox	PREDICTED: cytochrome c1-2, heme protein, mitochondrial-like isoform X2 [Lupinus angustifolius]	1.49341		Cluster-30086.97656	redox	glutathione S-transferase l3-like protein [Trifolium pratense]	-8.04423		Cluster-30086.78226	redox	peroxisomal ascorbate peroxidase [Glycine max] >gi|167961796|dbj|BAG09367.1| peroxisomal ascorbate peroxidase [Glycine max] >gi|255642362|gb|ACU21445.1| unknown [Glycine max] >gi|947075462|gb|KRH24302.1| hypothetical protein GLYMA_12G032300 [Glycine max]	2.72616		Cluster-95393.0	redox	catalase [Luffa aegyptiaca]	-3.81298		Cluster-30086.99737	redox	TPR repeat-containing thioredoxin TTL1-like [Cajanus cajan] >gi|1012341634|gb|KYP52835.1| DnaJ isogeny subfamily C member 7 [Cajanus cajan]	-3.71642		Cluster-30086.34570	redox	putative protein TPRXL isoform X1 [Vigna radiata var. radiata]	-2.48293		Cluster-30086.133898	redox	PREDICTED: glutaredoxin-C11 [Vigna angularis] >gi|920691713|gb|KOM34938.1| hypothetical protein LR48_Vigan02g108800 [Vigna angularis] >gi|965609184|dbj|BAT95675.1| hypothetical protein VIGAN_08243800 [Vigna angularis var. angularis]	-3.16189
Cluster-30086.35439	redox	putative hemerythrin-like protein [Monoraphidium neglectum] >gi|761972202|gb|KIZ02650.1| putative hemerythrin-like protein [Monoraphidium neglectum]	-4.97416		Cluster-30086.97999	redox	PREDICTED: probable glutathione S-transferase [Cicer arietinum]	-7.89097		Cluster-30086.65144	redox	putative L-ascorbate peroxidase 6 [Arachis duranensis]	4.42016		Cluster-30086.35950	redox	peroxisomal catalase [Quercus suber]	-3.6754		Cluster-30086.108149	redox	TRX domain-containing protein [Glycine max] >gi|255632962|gb|ACU16835.1| unknown [Glycine max] >gi|734313061|gb|KHN01161.1| Thioredoxin H2 [Glycine soja] >gi|947126900|gb|KRH74754.1| hypothetical protein GLYMA_01G041200 [Glycine max]	-8.16608		Cluster-74307.0	redox	peroxiredoxin PRX1, mitochondrial-like [Quercus suber] >gi|1336355577|gb|POE86984.1| mitochondrial peroxiredoxin prx1 [Quercus suber]	-4.03138		Cluster-30086.135685	redox	PREDICTED: glutaredoxin-C11-like [Lupinus angustifolius] >gi|1102695909|gb|OIV95397.1| hypothetical protein TanjilG_06266 [Lupinus angustifolius]	-4.86436
Cluster-109461.0	redox	cytochrome c1, heme protein, mitochondrial-like [Quercus suber] >gi|1336310375|gb|POE51645.1| cytochrome c1, heme protein, mitochondrial [Quercus suber]	-4.77312		Cluster-30086.106383	redox	protein DJ-1 homolog D [Medicago truncatula] >gi|355489651|gb|AES70854.1| class I glutamine amidotransferase superfamily protein [Medicago truncatula] >gi|1471996385|gb|RHN68047.1| putative lactoylglutathione lyase [Medicago truncatula]	-6.82386		Cluster-30086.90124	redox	putative L-ascorbate peroxidase 6 [Arachis duranensis]	4.40794		Cluster-109173.0	redox	PREDICTED: catalase-1 [Oryza brachyantha]	-3.07593		Cluster-30086.70267	redox	NADPH-dependent thioredoxin reductase 3 [Cajanus cajan]	4.14812		Cluster-31580.0	redox	peroxiredoxin PRX1, mitochondrial-like [Quercus suber] >gi|1336343105|gb|POE77515.1| mitochondrial peroxiredoxin prx1 [Quercus suber]	-4.18091		Cluster-30086.122119	redox	Glutaredoxin-2, partial [Cajanus cajan]	-3.45788
Cluster-30086.87915	redox	heme-binding-like protein At3g10130, chloroplastic isoform X2 [Cajanus cajan] >gi|1012359943|gb|KYP71127.1| hypothetical protein KK1_010371 [Cajanus cajan]	1.85515		Cluster-30086.112669	redox	glutathione S-transferase U19 [Glycine max] >gi|734418255|gb|KHN39500.1| Glutathione S-transferase U19 [Glycine soja] >gi|748303037|gb|AJE59677.1| tau class glutathione S-transferase [Glycine max] >gi|947068129|gb|KRH17272.1| hypothetical protein GLYMA_14G210100 [Glycine max]	-10.6518		Cluster-30086.72307	redox	L-ascorbate peroxidase S, chloroplastic/mitochondrial isoform X1 [Vigna radiata var. radiata]	2.42988		Cluster-54408.0	redox	catalase [Klebsormidium nitens]	-2.73202		Cluster-30086.54824	redox	thioredoxin-like 4, chloroplastic [Cajanus cajan] >gi|1012353890|gb|KYP65078.1| Thioredoxin H-type 1 [Cajanus cajan]	3.74215							Cluster-30086.7713	redox	monothiol glutaredoxin-5, mitochondrial-like [Quercus suber] >gi|1336349496|gb|POE82359.1| monothiol glutaredoxin-5, mitochondrial [Quercus suber]	-3.07595
Cluster-30086.79449	redox	cytochrome c1 2, heme protein, mitochondrial [Arachis ipaensis]	1.74455		Cluster-30086.40340	redox	probable glutathione S-transferase [Cajanus cajan] >gi|1012353926|gb|KYP65114.1| putative glutathione S-transferase [Cajanus cajan]	-8.82282		Cluster-30086.105863	redox	L-ascorbate oxidase homolog [Cajanus cajan] >gi|1012355484|gb|KYP66671.1| L-ascorbate oxidase isogeny [Cajanus cajan]	-2.90455							Cluster-30086.77096	redox	thioredoxin-like 3-1, chloroplastic [Glycine max] >gi|734430194|gb|KHN45422.1| Thioredoxin-like 3-1, chloroplastic [Glycine soja] >gi|947045775|gb|KRG95404.1| hypothetical protein GLYMA_19G149200 [Glycine max]	3.17415							Cluster-30086.18640	redox	glutaredoxin-like family protein [Glycine max] >gi|255646483|gb|ACU23720.1| unknown [Glycine max] >gi|947078156|gb|KRH26996.1| hypothetical protein GLYMA_12G207400 [Glycine max]	-1.40288
Cluster-30086.46882	redox	heme-binding protein 2 [Arachis duranensis]	-1.48747		Cluster-30086.130884	redox	glutathione S-transferase F9 [Selaginella moellendorffii] >gi|300168000|gb|EFJ34604.1| hypothetical protein SELMODRAFT_142654 [Selaginella moellendorffii]	-9.38258		Cluster-30086.15983	redox	ascorbate peroxidase [Klebsormidium nitens]	-5.75263							Cluster-30086.126965	redox	uncharacterized protein LOC100500083 [Glycine max] >gi|255629023|gb|ACU14856.1| unknown [Glycine max] >gi|734373800|gb|KHN20441.1| Thioredoxin-like protein CXXS1 [Glycine soja] >gi|947077050|gb|KRH25890.1| hypothetical protein GLYMA_12G136400 [Glycine max]	-6.10718							Cluster-81615.0	redox	monothiol glutaredoxin-S17 [Micractinium conductrix]	-3.03156
Cluster-30086.118455	redox	Animal heme peroxidase homologue [Chondrus crispus] >gi|507108644|emb|CDF32584.1| Animal heme peroxidase homologue [Chondrus crispus]	-3.8896		Cluster-30086.76023	redox	putative lambda class glutathione transferase GSTL1 [Medicago truncatula]	8.64534		Cluster-30086.38193	redox	nucleobase-ascorbate transporter 4-like [Cajanus cajan] >gi|1012364082|gb|KYP75265.1| Nucleobase-ascorbate transporter 4 [Cajanus cajan]	-4.32519							Cluster-30086.72641	redox	thioredoxin-like 4, chloroplastic [Cajanus cajan] >gi|1012353890|gb|KYP65078.1| Thioredoxin H-type 1 [Cajanus cajan]	2.84823							Cluster-30086.122833	redox	glutaredoxin-C6 [Arachis duranensis] >gi|1431623224|ref|XP_025606705.1| glutaredoxin-C6-like [Arachis hypogaea]	-1.01227
Cluster-98157.0	redox	Animal heme peroxidase homologue [Chondrus crispus] >gi|507109811|emb|CDF33619.1| Animal heme peroxidase homologue [Chondrus crispus]	-4.57057		Cluster-30086.38701	redox	glutathione transferase GST 23 [Medicago truncatula] >gi|657375314|gb|KEH20685.1| glutathione S-transferase [Medicago truncatula] >gi|1337305606|gb|AUW37492.1| putative tau class glutathione transferase GSTU31 [Medicago truncatula] >gi|1471971008|gb|RHN42675.1| putative glutathione transferase [Medicago truncatula]	-3.51801		Cluster-30086.64941	redox	monodehydroascorbate reductase 4, peroxisomal isoform X3 [Cajanus cajan]	4.51511							Cluster-30086.76843	redox	thioredoxin-like 3-3 isoform X2 [Cajanus cajan] >gi|1012359720|gb|KYP70904.1| Thioredoxin H-type [Cajanus cajan]	3.14727							Cluster-59178.0	redox	glutaredoxin 3 [Fistulifera solaris]	-2.88955
Cluster-30086.62668	redox	cytochrome c1 2, heme protein, mitochondrial [Arachis ipaensis]	1.12257		Cluster-30086.69286	redox	phospholipid hydroperoxide glutathione peroxidase, chloroplastic [Vigna radiata var. radiata]	2.65062		Cluster-30086.81366	redox	L-ascorbate oxidase homolog [Cajanus cajan] >gi|1012355484|gb|KYP66671.1| L-ascorbate oxidase isogeny [Cajanus cajan]	-4.0054							Cluster-30086.106570	redox	TPR repeat-containing thioredoxin TTL1-like [Cajanus cajan] >gi|1012341634|gb|KYP52835.1| DnaJ isogeny subfamily C member 7 [Cajanus cajan]	-4.31397							Cluster-66384.0	redox	PREDICTED: glutaredoxin-C4-like [Vigna angularis] >gi|920696661|gb|KOM39886.1| hypothetical protein LR48_Vigan04g008400 [Vigna angularis] >gi|965664391|dbj|BAT80100.1| hypothetical protein VIGAN_02306800 [Vigna angularis var. angularis]	-3.35328
Cluster-30086.70843	redox	PREDICTED: heme-binding protein 2-like [Vigna angularis] >gi|920707707|gb|KOM49704.1| hypothetical protein LR48_Vigan08g053100 [Vigna angularis] >gi|965620358|dbj|BAU03094.1| hypothetical protein VIGAN_UM010600 [Vigna angularis var. angularis]	2.91666		Cluster-30086.44108	redox	RecName: Full=Glutathione S-transferase PM239X14; AltName: Full=GST class-phi >gi|22654|emb|CAA48376.1| glutathione transferase [Arabidopsis thaliana]	-7.66834		Cluster-30086.36997	redox	Bifunctional monodehydroascorbate reductase and carbonic anhydrase nectarin-3 [Glycine soja]	-3.82336							Cluster-30086.90687	redox	thioredoxin-like protein CITRX, chloroplastic [Cajanus cajan]	3.42876
Cluster-30086.86253	redox	Heme-binding-like protein, chloroplastic [Glycine soja]	5.25544		Cluster-30086.64330	redox	Glutathione S-transferase U18 [Glycine soja]	7.50042		Cluster-30086.16194	redox	nucleobase-ascorbate transporter 1 [Glycine max] >gi|947069018|gb|KRH17909.1| hypothetical protein GLYMA_13G026600 [Glycine max]	5.42117							Cluster-30086.80670	redox	thioredoxin-like fold domain-containing protein MRL7, chloroplastic [Glycine max] >gi|947110620|gb|KRH58946.1| hypothetical protein GLYMA_05G157700 [Glycine max]	2.84527
Cluster-30086.79454	redox	PREDICTED: cytochrome c1-2, heme protein, mitochondrial-like isoform X2 [Lupinus angustifolius]	1.11499		Cluster-30086.81453	redox	glutathione reductase, chloroplastic [Cajanus cajan]	2.13824		Cluster-30086.96861	redox	L-ascorbate oxidase homolog [Cajanus cajan] >gi|1012355484|gb|KYP66671.1| L-ascorbate oxidase isogeny [Cajanus cajan]	-3.86891							Cluster-30086.77213	redox	thioredoxin-like protein AAED1, chloroplastic isoform X1 [Cajanus cajan] >gi|1150087931|ref|XP_020229610.1| thioredoxin-like protein AAED1, chloroplastic isoform X2 [Cajanus cajan] >gi|1012341931|gb|KYP53129.1| hypothetical protein KK1_024951 [Cajanus cajan]	3.56288
Cluster-30086.108305	redox	uncharacterized protein LOC25483235 [Medicago truncatula] >gi|657402495|gb|KEH41383.1| hemerythrin HHE cation-binding domain protein [Medicago truncatula] >gi|1472007249|gb|RHN78909.1| putative hemerythrin [Medicago truncatula]	-1.78634		Cluster-30086.105962	redox	glutathione S-transferase U19 [Glycine max] >gi|734418255|gb|KHN39500.1| Glutathione S-transferase U19 [Glycine soja] >gi|748303037|gb|AJE59677.1| tau class glutathione S-transferase [Glycine max] >gi|947068129|gb|KRH17272.1| hypothetical protein GLYMA_14G210100 [Glycine max]	-8.19145		Cluster-30086.77557	redox	transmembrane ascorbate ferrireductase 1 [Cajanus cajan] >gi|1012363626|gb|KYP74809.1| Cytochrome b561 [Cajanus cajan]	-4.39391							Cluster-30086.118518	redox	uncharacterized protein LOC11428499 isoform X1 [Medicago truncatula] >gi|657376759|gb|AES77743.2| DSBA oxidoreductase family protein [Medicago truncatula] >gi|1471972839|gb|RHN44505.1| putative DSBA-like thioredoxin domain-containing protein [Medicago truncatula]	-2.12439
Cluster-20218.1	redox	Animal heme peroxidase homologue [Chondrus crispus] >gi|507109811|emb|CDF33619.1| Animal heme peroxidase homologue [Chondrus crispus]	-4.05375		Cluster-30086.48500	redox	PREDICTED: glutathione S-transferase L3-like isoform X1 [Cicer arietinum]	-7.66828		Cluster-30086.117982	redox	L-ascorbate oxidase homolog [Medicago truncatula] >gi|1379757552|ref|XP_024629086.1| L-ascorbate oxidase homolog [Medicago truncatula] >gi|657375078|gb|KEH20500.1| multi-copper oxidase-like protein [Medicago truncatula] >gi|1471970531|gb|RHN42198.1| putative L-ascorbate oxidase [Medicago truncatula]	-4.57071							Cluster-30086.77095	redox	thioredoxin-like 3-1, chloroplastic [Glycine max] >gi|734430194|gb|KHN45422.1| Thioredoxin-like 3-1, chloroplastic [Glycine soja] >gi|947045775|gb|KRG95404.1| hypothetical protein GLYMA_19G149200 [Glycine max]	2.32121
Cluster-30086.10382	redox	Animal heme peroxidase homologue [Chondrus crispus] >gi|507109811|emb|CDF33619.1| Animal heme peroxidase homologue [Chondrus crispus]	-4.31672		Cluster-30086.101317	redox	glutathione S-transferase U7 [Medicago truncatula] >gi|657383205|gb|KEH26957.1| glutathione S-transferase [Medicago truncatula] >gi|1337305615|gb|AUW37496.1| putative tau class glutathione transferase GSTU36 [Medicago truncatula] >gi|1471981016|gb|RHN52681.1| putative glutathione transferase [Medicago truncatula]	-3.02175		Cluster-30086.61852	redox	transmembrane ascorbate ferrireductase 1 [Cajanus cajan] >gi|1012363626|gb|KYP74809.1| Cytochrome b561 [Cajanus cajan]	4.28677							Cluster-30086.123732	redox	PREDICTED: thioredoxin-like protein HCF164, chloroplastic [Cicer arietinum]	2.07164
Cluster-20218.0	redox	Animal heme peroxidase homologue [Chondrus crispus] >gi|507109811|emb|CDF33619.1| Animal heme peroxidase homologue [Chondrus crispus]	-4.03133		Cluster-30086.46026	redox	glutathione S-transferase GST 15 [Glycine max] >gi|734398896|gb|KHN30691.1| Putative glutathione S-transferase [Glycine soja] >gi|748303031|gb|AJE59674.1| tau class glutathione S-transferase [Glycine max] >gi|947085863|gb|KRH34584.1| hypothetical protein GLYMA_10G192900 [Glycine max]	-6.65085		Cluster-30086.116548	redox	L-ascorbate oxidase homolog [Prunus yedoensis var. nudiflora]	-3.86452							Cluster-37946.0	redox	Thioredoxin/protein disulfide isomerase [Handroanthus impetiginosus]	-5.31708
Cluster-30086.79446	redox	PREDICTED: cytochrome c1-2, heme protein, mitochondrial isoform X1 [Ipomoea nil]	4.77302		Cluster-30086.125504	redox	glutathione hydrolase 3 isoform X1 [Glycine max] >gi|734419856|gb|KHN40362.1| Gamma-glutamyltranspeptidase 1 [Glycine soja] >gi|947100516|gb|KRH49008.1| hypothetical protein GLYMA_07G126200 [Glycine max]	8.10093		Cluster-30086.76945	redox	chloroplast stromal ascorbate peroxidase [Vigna unguiculata]	1.19189							Cluster-30086.126273	redox	thioredoxin H [Helicosporidium sp. ex Simulium jonesi]	-5.27957
Cluster-30086.137887	redox	putative heme-binding peroxidase [Quercus suber] >gi|1336339389|gb|POE74521.1| putative heme-binding peroxidase [Quercus suber]	-3.88932		Cluster-30086.53896	redox	lactoylglutathione lyase isoform X1 [Cajanus cajan] >gi|1012357392|gb|KYP68577.1| Lactoylglutathione lyase [Cajanus cajan]	7.04376		Cluster-30086.18209	redox	nucleobase-ascorbate transporter 1 [Glycine max] >gi|947069018|gb|KRH17909.1| hypothetical protein GLYMA_13G026600 [Glycine max]	3.9169							Cluster-30086.43099	redox	thioredoxin-like 2 chloroplastic-like [Trifolium pratense]	2.4258
Cluster-71281.0	redox	Animal heme peroxidase homologue [Chondrus crispus] >gi|507107530|emb|CDF40991.1| Animal heme peroxidase homologue [Chondrus crispus]	-3.20145		Cluster-30086.48039	redox	PREDICTED: glutathione S-transferase L3-like isoform X1 [Cicer arietinum]	-7.11644		Cluster-30086.4177	redox	nucleobase-ascorbate transporter 1 [Glycine max] >gi|947069018|gb|KRH17909.1| hypothetical protein GLYMA_13G026600 [Glycine max]	2.96199							Cluster-30086.76471	redox	Thioredoxin X, chloroplastic [Glycine soja]	2.49093
Cluster-30086.141124	redox	putative heme-binding peroxidase [Quercus suber] >gi|1336339389|gb|POE74521.1| putative heme-binding peroxidase [Quercus suber]	-3.119		Cluster-30086.74186	redox	putative lactoylglutathione lyase [Cajanus cajan] >gi|1150173324|ref|XP_020228740.1| putative lactoylglutathione lyase [Cajanus cajan] >gi|1012347056|gb|KYP58248.1| Putative lactoylglutathione lyase [Cajanus cajan]	7.49904		Cluster-30086.80936	redox	PREDICTED: ascorbate transporter, chloroplastic [Vigna angularis] >gi|965611819|dbj|BAT97958.1| hypothetical protein VIGAN_09155200 [Vigna angularis var. angularis]	2.73206							Cluster-30086.143272	redox	uncharacterized protein LOC100499858 [Glycine max] >gi|255627183|gb|ACU13936.1| unknown [Glycine max] >gi|734413290|gb|KHN36735.1| Thioredoxin-like protein CXXS1 [Glycine soja] >gi|947073337|gb|KRH22228.1| hypothetical protein GLYMA_13G286600 [Glycine max]	-4.1807
Cluster-100387.0	redox	siroheme biosynthesis protein met8 [Quercus suber]	-2.83895		Cluster-30086.97998	redox	PREDICTED: probable glutathione S-transferase [Cicer arietinum]	-6.68694		Cluster-30086.4176	redox	nucleobase-ascorbate transporter 1 [Glycine max] >gi|947040216|gb|KRG89940.1| hypothetical protein GLYMA_20G056900 [Glycine max]	1.76279							Cluster-24514.0	redox	thioredoxin reductase NTRB isoform X1 [Jatropha curcas]	-4.61659
Cluster-101627.0	redox	putative heme-binding peroxidase [Quercus suber] >gi|1336304990|gb|POE47320.1| putative heme-binding peroxidase [Quercus suber]	-3.55491		Cluster-30086.30077	redox	glutathione S-transferase U19 [Glycine max] >gi|734418255|gb|KHN39500.1| Glutathione S-transferase U19 [Glycine soja] >gi|748303037|gb|AJE59677.1| tau class glutathione S-transferase [Glycine max] >gi|947068129|gb|KRH17272.1| hypothetical protein GLYMA_14G210100 [Glycine max]	-7.79307		Cluster-30086.126555	redox	PREDICTED: nucleobase-ascorbate transporter 11-like [Vigna angularis] >gi|920687936|gb|KOM31919.1| hypothetical protein LR48_Vigan01g147500 [Vigna angularis] >gi|965658667|dbj|BAT75086.1| hypothetical protein VIGAN_01288900 [Vigna angularis var. angularis]	-1.62762							Cluster-30086.130337	redox	Thioredoxin H-type [Auxenochlorella protothecoides] >gi|675352188|gb|KFM24628.1| Thioredoxin H-type [Auxenochlorella protothecoides]	-6.46589
Cluster-26990.0	redox	protoheme IX farnesyltransferase, mitochondrial-like [Quercus suber] >gi|1336321498|gb|POE60616.1| protoheme ix farnesyltransferase, mitochondrial [Quercus suber]	-2.73203		Cluster-30086.31173	redox	glutathione hydrolase 1 [Glycine max] >gi|947048117|gb|KRG97645.1| hypothetical protein GLYMA_18G021100 [Glycine max]	-5.33744		Cluster-30086.79028	redox	L-ascorbate peroxidase, cytosolic [Ziziphus jujuba] >gi|1009115601|ref|XP_015874317.1| L-ascorbate peroxidase, cytosolic [Ziziphus jujuba] >gi|1009115603|ref|XP_015874318.1| L-ascorbate peroxidase, cytosolic [Ziziphus jujuba] >gi|1009115605|ref|XP_015874319.1| L-ascorbate peroxidase, cytosolic [Ziziphus jujuba] >gi|393715842|dbj|BAM28755.1| ascorbate peroxidase [Ziziphus jujuba]	-1.52387							Cluster-30086.10545	redox	thioredoxin reductase NTRB isoform X1 [Jatropha curcas]	-4.26049
Cluster-71769.0	redox	putative heme-binding peroxidase [Quercus suber] >gi|1336339389|gb|POE74521.1| putative heme-binding peroxidase [Quercus suber]	-2.8895		Cluster-30086.65070	redox	lactoylglutathione lyase isoform X1 [Glycine max] >gi|734417003|gb|KHN38720.1| Lactoylglutathione lyase [Glycine soja] >gi|947081802|gb|KRH30591.1| hypothetical protein GLYMA_11G194300 [Glycine max]	3.20068		Cluster-30086.112363	redox	nucleobase-ascorbate transporter 2 [Quercus suber]	-3.58715							Cluster-30086.63141	redox	TPR repeat-containing thioredoxin TTL1 isoform X2 [Medicago truncatula] >gi|657399137|gb|KEH38623.1| TPR repeat thioredoxin TTL1-like protein [Medicago truncatula]	3.21479
Cluster-101363.0	redox	heme oxygenase [Thraustotheca clavata]	-2.732		Cluster-30086.118304	redox	glutathione S-transferase L3 [Medicago truncatula] >gi|388493854|gb|AFK34993.1| unknown [Medicago truncatula] >gi|657379669|gb|AES81762.2| glutathione S-transferase [Medicago truncatula] >gi|1337305833|gb|AUW37521.1| putative lambda class glutathione transferase GSTL2 [Medicago truncatula] >gi|1471976719|gb|RHN48385.1| putative glutathione transferase [Medicago truncatula]	-6.40674		Cluster-30086.37412	redox	nucleobase-ascorbate transporter 2 [Quercus suber]	-3.85242							Cluster-114848.0	redox	thioredoxin domain containing protein [Chondrus crispus] >gi|507113685|emb|CDF37297.1| thioredoxin domain containing protein [Chondrus crispus]	-4.27955
					Cluster-30086.110150	redox	protein DJ-1 homolog D [Medicago truncatula] >gi|355489651|gb|AES70854.1| class I glutamine amidotransferase superfamily protein [Medicago truncatula] >gi|1471996385|gb|RHN68047.1| putative lactoylglutathione lyase [Medicago truncatula]	-6.97119		Cluster-30086.59495	redox	PREDICTED: probable L-ascorbate peroxidase 6, chloroplastic isoform X1 [Vigna angularis] >gi|965662946|dbj|BAT78655.1| hypothetical protein VIGAN_02136300 [Vigna angularis var. angularis]	4.55484							Cluster-105249.0	redox	thioredoxin-like protein 1 [Quercus suber] >gi|1336325237|gb|POE63618.1| thioredoxin-like protein 1 [Quercus suber]	-4.18139
					Cluster-30086.110694	redox	probable glutathione S-transferase [Medicago truncatula] >gi|657386710|gb|KEH28979.1| glutathione S-transferase, amino-terminal domain protein [Medicago truncatula] >gi|1337305708|gb|AUW37506.1| putative tau class glutathione transferase GSTU46 [Medicago truncatula] >gi|1471987358|gb|RHN59021.1| putative glutathione transferase [Medicago truncatula]	-2.47835		Cluster-30086.80934	redox	ascorbate transporter, chloroplastic [Vigna radiata var. radiata]	-3.3756							Cluster-70832.0	redox	PUB domain, zinc finger protein Thioredoxin [Ectocarpus siliculosus]	-4.16092
					Cluster-30086.118559	redox	glutathione S-transferase [Vigna radiata var. radiata]	4.50722		Cluster-30086.112890	redox	nucleobase-ascorbate transporter 4-like [Cajanus cajan] >gi|1012364082|gb|KYP75265.1| Nucleobase-ascorbate transporter 4 [Cajanus cajan]	-3.27955							Cluster-30086.17250	redox	Thioredoxin H-type [Auxenochlorella protothecoides] >gi|675352188|gb|KFM24628.1| Thioredoxin H-type [Auxenochlorella protothecoides]	-3.93855
					Cluster-30086.15718	redox	PREDICTED: glutathione S-transferase F9-like isoform X2 [Prunus mume]	-5.7999		Cluster-30086.96475	redox	nucleobase-ascorbate transporter 11 [Glycine max] >gi|947049946|gb|KRG99474.1| hypothetical protein GLYMA_18G147700 [Glycine max]	-4.8126							Cluster-57679.0	redox	thioredoxin reductase NTRB-like [Sesamum indicum]	-5.27927
					Cluster-30086.25298	redox	uncharacterized protein LOC25484215 [Medicago truncatula] >gi|1472008327|gb|RHN79987.1| putative S-crystallin, glutathione S-transferase (GST) [Medicago truncatula]	2.96634		Cluster-30086.85858	redox	ascorbate transporter, chloroplastic [Vigna radiata var. radiata]	4.19352							Cluster-30086.40570	redox	thioredoxin H2 [Arachis duranensis] >gi|1431605230|ref|XP_025699215.1| thioredoxin H2-like [Arachis hypogaea]	5.6407
					Cluster-30086.102716	redox	RecName: Full=Glutathione S-transferase PM239X14; AltName: Full=GST class-phi >gi|22654|emb|CAA48376.1| glutathione transferase [Arabidopsis thaliana]	-7.06216		Cluster-30086.70163	redox	putative L-ascorbate peroxidase 6 [Arachis duranensis]	2.58503							Cluster-30086.135439	redox	thioredoxin m, partial [Chlamydomonas reinhardtii]	-3.93851
					Cluster-30086.65142	redox	2,4-D inducible glutathione S-transferase [Glycine max] >gi|748303041|gb|AJE59679.1| tau class glutathione S-transferase [Glycine max] >gi|947064356|gb|KRH13617.1| hypothetical protein GLYMA_15G251600 [Glycine max]	-7.68784		Cluster-30086.51129	redox	L-ascorbate oxidase homolog [Glycine max] >gi|947068352|gb|KRH17495.1| hypothetical protein GLYMA_14G223000 [Glycine max] >gi|947068353|gb|KRH17496.1| hypothetical protein GLYMA_14G223000 [Glycine max]	-2.75385							Cluster-30086.47661	redox	thioredoxin [Noctiluca scintillans]	-3.73205
					Cluster-30086.97997	redox	PREDICTED: probable glutathione S-transferase [Cicer arietinum]	-5.45093		Cluster-30086.78347	redox	putative L-ascorbate peroxidase 6 isoform X2 [Vigna radiata var. radiata]	4.0383							Cluster-30086.95491	redox	Ferredoxin thioredoxin reductase beta subunit, domain-containing protein, partial [Cynara cardunculus var. scolymus]	4.99308
					Cluster-30086.85585	redox	lactoylglutathione lyase isoform X1 [Glycine max] >gi|734417003|gb|KHN38720.1| Lactoylglutathione lyase [Glycine soja] >gi|947081802|gb|KRH30591.1| hypothetical protein GLYMA_11G194300 [Glycine max]	-5.57086		Cluster-30086.36878	redox	uncharacterized protein LOC102661081 isoform X1 [Glycine max] >gi|734363961|gb|KHN16970.1| Putative iron/ascorbate oxidoreductase [Glycine soja] >gi|947057865|gb|KRH07271.1| hypothetical protein GLYMA_16G077900 [Glycine max]	-2.86345							Cluster-30086.116710	redox	TPR repeat-containing thioredoxin TTL1-like [Cajanus cajan] >gi|1012341634|gb|KYP52835.1| DnaJ isogeny subfamily C member 7 [Cajanus cajan]	-3.75949
					Cluster-30086.127582	redox	PREDICTED: probable glutathione S-transferase parA [Cicer arietinum]	-4.03356		Cluster-30086.4175	redox	PREDICTED: nucleobase-ascorbate transporter 1 [Cicer arietinum]	2.85838							Cluster-30086.54022	redox	thioredoxin-like protein Clot [Cajanus cajan] >gi|1012319995|gb|KYP32862.1| Thioredoxin domain-containing protein 17 [Cajanus cajan]	-2.09169
					Cluster-30086.79271	redox	DHAR class glutathione S-transferase [Glycine max] >gi|734373436|gb|KHN20282.1| Glutathione S-transferase DHAR2 [Glycine soja] >gi|748302947|gb|AJE59632.1| DHAR class glutathione S-transferase [Glycine max] >gi|947043238|gb|KRG92962.1| hypothetical protein GLYMA_20G240300 [Glycine max]	2.4973		Cluster-30086.13632	redox	probable transmembrane ascorbate ferrireductase 4 [Olea europaea var. sylvestris]	2.86879							Cluster-30086.63930	redox	PREDICTED: TPR repeat-containing thioredoxin TTL1 [Cicer arietinum]	1.41169
					Cluster-30086.49238	redox	glutathione S-transferase [Vigna radiata var. radiata]	3.71266		Cluster-30086.116250	redox	PREDICTED: nucleobase-ascorbate transporter 4 [Cicer arietinum]	-3.58599							Cluster-17442.0	redox	thioredoxin H-type-like [Cucurbita maxima]	-4.95013
					Cluster-30086.118303	redox	glutathione S-transferase L3 [Glycine max] >gi|748302957|gb|AJE59637.1| lambda class glutathione S-transferase [Glycine max]	-5.34456		Cluster-30086.88481	redox	Nucleobase-ascorbate transporter 11 [Cajanus cajan]	-2.62176							Cluster-30086.101538	redox	TPR repeat-containing thioredoxin TTL1-like [Cajanus cajan] >gi|1012341634|gb|KYP52835.1| DnaJ isogeny subfamily C member 7 [Cajanus cajan]	-3.36946
					Cluster-30086.110335	redox	glutathione S-transferase [Monoraphidium neglectum] >gi|761974657|gb|KIZ04720.1| glutathione S-transferase [Monoraphidium neglectum]	-5.36259		Cluster-30086.134080	redox	PREDICTED: L-ascorbate oxidase [Vigna angularis] >gi|920686699|gb|KOM30682.1| hypothetical protein LR48_Vigan01g023600 [Vigna angularis] >gi|965656942|dbj|BAT73361.1| hypothetical protein VIGAN_01083600 [Vigna angularis var. angularis]	-2.73032							Cluster-103441.0	redox	thioredoxin peroxidase [Thraustotheca clavata]	-4.93813
					Cluster-30086.97996	redox	PREDICTED: probable glutathione S-transferase [Cicer arietinum]	-3.36963		Cluster-30086.120802	redox	PREDICTED: nucleobase-ascorbate transporter 2-like [Cicer arietinum]	-1.1207							Cluster-30086.113149	redox	thioredoxin H9 isoform X1 [Cajanus cajan]	-1.25705
					Cluster-30086.131140	redox	glutathione S-transferase [Coccomyxa subellipsoidea C-169] >gi|384253101|gb|EIE26576.1| glutathione S-transferase [Coccomyxa subellipsoidea C-169]	-5.22152		Cluster-30086.80933	redox	PREDICTED: ascorbate transporter, chloroplastic [Vigna angularis] >gi|965611819|dbj|BAT97958.1| hypothetical protein VIGAN_09155200 [Vigna angularis var. angularis]	3.78391							Cluster-30086.71682	redox	thioredoxin-like fold domain-containing protein MRL7, chloroplastic [Glycine max] >gi|947110620|gb|KRH58946.1| hypothetical protein GLYMA_05G157700 [Glycine max]	2.09076
					Cluster-30086.28080	redox	glutathione S-transferase L3 [Glycine max] >gi|748302957|gb|AJE59637.1| lambda class glutathione S-transferase [Glycine max]	-5.76627		Cluster-30086.69472	redox	nucleobase-ascorbate transporter 6 [Glycine max] >gi|356516696|ref|XP_003527029.1| nucleobase-ascorbate transporter 6 [Glycine max] >gi|734370569|gb|KHN19327.1| Nucleobase-ascorbate transporter 6 [Glycine soja] >gi|947106050|gb|KRH54433.1| hypothetical protein GLYMA_06G184800 [Glycine max] >gi|947106051|gb|KRH54434.1| hypothetical protein GLYMA_06G184800 [Glycine max] >gi|947106052|gb|KRH54435.1|…	4.51397							Cluster-35765.0	redox	thioredoxin domain-containing protein plp1-like [Quercus suber] >gi|1336316805|gb|POE56642.1| thioredoxin domain-containing protein plp1 [Quercus suber]	-3.49095
					Cluster-79033.0	redox	RecName: Full=Glutathione S-transferase PM239X14; AltName: Full=GST class-phi >gi|22654|emb|CAA48376.1| glutathione transferase [Arabidopsis thaliana]	-5.30777		Cluster-30086.88482	redox	nucleobase-ascorbate transporter 11 isoform X1 [Arachis duranensis]	4.36816							Cluster-55967.0	redox	thioredoxin reductase NTRB isoform X1 [Jatropha curcas]	-4.13984
					Cluster-30086.115200	redox	PREDICTED: glutathione S-transferase L3 isoform X3 [Vitis vinifera]	-5.1085		Cluster-30086.118025	redox	L-ascorbate oxidase homolog [Cajanus cajan]	-3.30471							Cluster-30086.28429	redox	PREDICTED: thioredoxin-like 2, chloroplastic [Cicer arietinum]	1.87349
					Cluster-30086.67047	redox	Putative glutathione peroxidase 4 [Glycine soja]	2.06373		Cluster-30086.68902	redox	dehydroascorbate reductase [Lotus japonicus]	2.44494							Cluster-56687.0	redox	thioredoxin-like protein 1 [Quercus suber] >gi|1336325237|gb|POE63618.1| thioredoxin-like protein 1 [Quercus suber]	-4.11877
					Cluster-30086.28486	redox	probable glutathione peroxidase 8 [Cajanus cajan]	-1.63156		Cluster-30086.71908	redox	ascorbate transporter, chloroplastic [Vigna radiata var. radiata]	4.12361							Cluster-114025.0	redox	thioredoxin reductase NTRB-like [Spinacia oleracea] >gi|902205852|gb|KNA15295.1| hypothetical protein SOVF_099410 [Spinacia oleracea]	-3.07599
					Cluster-30086.73990	redox	putative lactoylglutathione lyase [Cajanus cajan] >gi|1150173324|ref|XP_020228740.1| putative lactoylglutathione lyase [Cajanus cajan] >gi|1012347056|gb|KYP58248.1| Putative lactoylglutathione lyase [Cajanus cajan]	2.99728		Cluster-30086.148241	redox	nucleobase-ascorbate transporter 1 [Glycine max] >gi|947069018|gb|KRH17909.1| hypothetical protein GLYMA_13G026600 [Glycine max]	3.31804							Cluster-29859.0	redox	thioredoxin H1-like [Lactuca sativa] >gi|1322348408|gb|PLY61702.1| hypothetical protein LSAT_5X99920 [Lactuca sativa]	-3.88933
					Cluster-30086.14575	redox	probable glutathione S-transferase [Vigna radiata var. radiata]	2.32055		Cluster-30086.76700	redox	thioredoxin H2 [Rosa chinensis] >gi|1358179208|gb|PRQ53683.1| putative monodehydroascorbate reductase (NADH) [Rosa chinensis]	-0.88678							Cluster-73954.0	redox	thioredoxin-like protein [Coccomyxa subellipsoidea C-169] >gi|384252463|gb|EIE25939.1| thioredoxin-like protein [Coccomyxa subellipsoidea C-169]	-3.27944
					Cluster-64039.0	redox	glutathione S-transferase [Thraustotheca clavata]	-4.85185		Cluster-30086.88522	redox	monodehydroascorbate reductase-like [Arachis ipaensis]	-2.88951							Cluster-120508.0	redox	PREDICTED: inactive TPR repeat-containing thioredoxin TTL3 [Cicer arietinum]	-2.90209
					Cluster-30086.26899	redox	PREDICTED: glutathione S-transferase L3 isoform X3 [Vitis vinifera]	-5.57066		Cluster-30086.100475	redox	nucleobase-ascorbate transporter 3 [Glycine max] >gi|947056289|gb|KRH05742.1| hypothetical protein GLYMA_17G245700 [Glycine max] >gi|947056290|gb|KRH05743.1| hypothetical protein GLYMA_17G245700 [Glycine max]	-1.01086							Cluster-30086.57226	redox	PREDICTED: thioredoxin-like 2, chloroplastic [Cicer arietinum]	1.72255
					Cluster-30086.140487	redox	PREDICTED: glutathione S-transferase F13-like [Malus domestica]	-4.78654		Cluster-30086.110846	redox	PREDICTED: nucleobase-ascorbate transporter 11-like [Vigna angularis] >gi|920687936|gb|KOM31919.1| hypothetical protein LR48_Vigan01g147500 [Vigna angularis] >gi|965658667|dbj|BAT75086.1| hypothetical protein VIGAN_01288900 [Vigna angularis var. angularis]	3.96462							Cluster-51749.0	redox	thioredoxin reductase 2 [Arabidopsis lyrata subsp. lyrata]	-3.07598
					Cluster-63033.0	redox	glutathione S-transferase [Klebsormidium nitens]	-4.61665		Cluster-30086.145117	redox	probable transmembrane ascorbate ferrireductase 3 [Cajanus cajan] >gi|1012330416|gb|KYP41942.1| Cytochrome b reductase 1 [Cajanus cajan]	2.36387							Cluster-30086.87160	redox	thioredoxin-like 3-1, chloroplastic [Hevea brasiliensis]	1.46631
					Cluster-53428.0	redox	glutathione reductase-like [Quercus suber] >gi|1336340928|gb|POE75753.1| glutathione reductase [Quercus suber]	-4.71816		Cluster-30086.72107	redox	Bifunctional monodehydroascorbate reductase and carbonic anhydrase nectarin-3 [Glycine soja]	3.20205							Cluster-21940.2	redox	PUB domain, zinc finger protein Thioredoxin [Ectocarpus siliculosus]	-3.52328
					Cluster-30086.6078	redox	glutathione S-transferase 3-like [Dendrobium catenatum] >gi|1315698875|gb|PKU63717.1| Glutathione S-transferase 3 [Dendrobium catenatum]	-4.71813												Cluster-30086.119224	redox	thioredoxin-like protein 4B [Arachis ipaensis] >gi|1431683060|ref|XP_025632455.1| thioredoxin-like protein 4B [Arachis hypogaea]	-3.78623
					Cluster-30086.138772	redox	hydroxyacylglutathione hydrolase cytoplasmic [Helianthus annuus] >gi|1191647867|gb|OTF99840.1| putative metallo-hydrolase/oxidoreductase superfamily protein [Helianthus annuus]	-4.52352												Cluster-30086.119131	redox	TPR repeat-containing thioredoxin TTL1 [Glycine max] >gi|947104702|gb|KRH53085.1| hypothetical protein GLYMA_06G104600 [Glycine max]	-2.97672
					Cluster-30086.3094	redox	probable lactoylglutathione lyase, chloroplastic [Glycine max] >gi|734430813|gb|KHN45611.1| Putative lactoylglutathione lyase, chloroplast [Glycine soja] >gi|947090673|gb|KRH39338.1| hypothetical protein GLYMA_09G193800 [Glycine max]	2.43306												Cluster-30086.4859	redox	Thioredoxin H-type [Dichanthelium oligosanthes]	-3.119
					Cluster-16732.0	redox	glutathione S-transferase [Klebsormidium nitens]	-4.55522												Cluster-30086.39238	redox	thioredoxin-related transmembrane protein 2 [Cajanus cajan] >gi|1012319128|gb|KYP32274.1| Thioredoxin-related transmembrane protein 2 [Cajanus cajan]	3.18475
					Cluster-30086.56332	redox	protein DJ-1 homolog D [Medicago truncatula] >gi|355489651|gb|AES70854.1| class I glutamine amidotransferase superfamily protein [Medicago truncatula] >gi|1471996385|gb|RHN68047.1| putative lactoylglutathione lyase [Medicago truncatula]	1.32453												Cluster-30086.58219	redox	thioredoxin domain-containing protein 9, partial [Trifolium pratense]	4.30026
					Cluster-96625.0	redox	s-(hydroxymethyl)glutathione dehydrogenase [Quercus suber]	-4.86446												Cluster-30086.106288	redox	TPR repeat-containing thioredoxin TTL1 [Vigna radiata var. radiata]	1.49803
					Cluster-30086.64331	redox	PREDICTED: glutathione S-transferase U17-like [Lupinus angustifolius] >gi|1117450352|ref|XP_019422340.1| PREDICTED: glutathione S-transferase U17-like [Lupinus angustifolius] >gi|1102695051|gb|OIV94550.1| hypothetical protein TanjilG_25612 [Lupinus angustifolius]	4.5808												Cluster-30086.78468	redox	PREDICTED: thioredoxin-like 3-1, chloroplastic isoform X1 [Populus euphratica]	2.52404
					Cluster-30086.99043	redox	PREDICTED: glutathione S-transferase zeta class-like isoform X1 [Lupinus angustifolius] >gi|1117487660|ref|XP_019436149.1| PREDICTED: glutathione S-transferase zeta class-like isoform X1 [Lupinus angustifolius] >gi|1117487664|ref|XP_019436151.1| PREDICTED: glutathione S-transferase zeta class-like isoform X1 [Lupinus angustifolius] >gi|1102717083|gb|OIW15694.1| hypothetical protein TanjilG_04229 …	-3.39714												Cluster-30086.76700	redox	thioredoxin H2 [Rosa chinensis] >gi|1358179208|gb|PRQ53683.1| putative monodehydroascorbate reductase (NADH) [Rosa chinensis]	-0.88678
					Cluster-30086.11774	redox	PREDICTED: LOW QUALITY PROTEIN: glutathione S-transferase F9 [Eucalyptus grandis]	-4.44102												Cluster-30086.5276	redox	uncharacterized protein LOC100800129 [Glycine max] >gi|255635660|gb|ACU18179.1| unknown [Glycine max] >gi|734389436|gb|KHN26256.1| Thioredoxin-like 1-1, chloroplastic [Glycine soja] >gi|947106187|gb|KRH54570.1| hypothetical protein GLYMA_06G195100 [Glycine max]	-2.10473
					Cluster-113538.0	redox	glutathione S-transferase [Galdieria sulphuraria] >gi|452822920|gb|EME29935.1| glutathione S-transferase [Galdieria sulphuraria]	-4.9384												Cluster-102916.0	redox	thioredoxin peroxidase [Micractinium conductrix]	-2.88951
					Cluster-30086.110695	redox	probable glutathione S-transferase [Medicago truncatula] >gi|657386710|gb|KEH28979.1| glutathione S-transferase, amino-terminal domain protein [Medicago truncatula] >gi|1337305708|gb|AUW37506.1| putative tau class glutathione transferase GSTU46 [Medicago truncatula] >gi|1471987358|gb|RHN59021.1| putative glutathione transferase [Medicago truncatula]	-3.14381												Cluster-30086.12027	redox	PREDICTED: thioredoxin-like protein Clot [Beta vulgaris subsp. vulgaris] >gi|870867824|gb|KMT18693.1| hypothetical protein BVRB_2g028180 [Beta vulgaris subsp. vulgaris]	-2.88951
					Cluster-30086.39967	redox	Lactoylglutathione lyase, partial [Cajanus cajan]	3.45129												Cluster-30086.143343	redox	PUB domain, zinc finger protein Thioredoxin [Ectocarpus siliculosus]	-2.73203
					Cluster-107862.0	redox	glutathione peroxidase [Volvox carteri f. nagariensis] >gi|300267212|gb|EFJ51396.1| glutathione peroxidase [Volvox carteri f. nagariensis]	-4.27956												Cluster-30086.58224	redox	thioredoxin domain-containing protein 9, partial [Trifolium pratense]	-1.80763
					Cluster-30086.73660	redox	glutathione peroxidase family protein [Glycine max] >gi|255627653|gb|ACU14171.1| unknown [Glycine max]	1.28336												Cluster-68591.0	redox	thioredoxin-like protein 1 [Quercus suber] >gi|1336325237|gb|POE63618.1| thioredoxin-like protein 1 [Quercus suber]	-2.78645
					Cluster-30086.16346	redox	Glutathione S-transferase zeta class [Glycine soja]	-2.03808												Cluster-30086.126905	redox	PREDICTED: thioredoxin-like protein CXXS1 [Lupinus angustifolius]	-2.83889
					Cluster-30086.33835	redox	PREDICTED: glutathione S-transferase L3-like isoform X1 [Cicer arietinum]	-4.55508												Cluster-30086.50580	redox	thioredoxin-related transmembrane protein 2 isoform X1 [Glycine max] >gi|571537847|ref|XP_006601062.1| thioredoxin-related transmembrane protein 2 isoform X1 [Glycine max] >gi|947055420|gb|KRH04873.1| hypothetical protein GLYMA_17G192700 [Glycine max] >gi|947055421|gb|KRH04874.1| hypothetical protein GLYMA_17G192700 [Glycine max]	3.61171
					Cluster-30086.115195	redox	glutathione S-transferase L3 [Prunus persica] >gi|1139768444|gb|ONI03207.1| hypothetical protein PRUPE_6G244700 [Prunus persica]	-5.84926												Cluster-30086.106286	redox	TPR repeat-containing thioredoxin TTL1 [Vigna radiata var. radiata]	2.67003
					Cluster-30086.132579	redox	glutathione S-transferase [Thraustotheca clavata]	-4.97392												Cluster-29667.0	redox	thioredoxin reductase [Thraustotheca clavata]	-3.07582
					Cluster-30086.71781	redox	glutathione reductase, cytosolic [Hevea brasiliensis]	-1.65706												Cluster-30086.134423	redox	Thioredoxin H-type [Dichanthelium oligosanthes]	-3.16068
					Cluster-30086.9441	redox	glutathione S-transferase 3-like [Phalaenopsis equestris]	-4.31694
					Cluster-30086.35646	redox	glutathione S-transferase F13 [Eutrema salsugineum] >gi|557103443|gb|ESQ43797.1| hypothetical protein EUTSA_v10006426mg [Eutrema salsugineum]	-5.66788
					Cluster-30086.40752	redox	glutathione S-transferase U7 [Medicago truncatula] >gi|657383205|gb|KEH26957.1| glutathione S-transferase [Medicago truncatula] >gi|1337305615|gb|AUW37496.1| putative tau class glutathione transferase GSTU36 [Medicago truncatula] >gi|1471981016|gb|RHN52681.1| putative glutathione transferase [Medicago truncatula]	-1.92939
					Cluster-30086.143647	redox	Glutathione S-transferase [Capsicum chinense]	-5.25049
					Cluster-30086.28485	redox	probable glutathione peroxidase 8 [Medicago truncatula] >gi|355524540|gb|AET04994.1| phospholipid hydroperoxide glutathione peroxidase [Medicago truncatula] >gi|388497372|gb|AFK36752.1| unknown [Medicago truncatula] >gi|1471971673|gb|RHN43340.1| putative phospholipid-hydroperoxide glutathione peroxidase [Medicago truncatula]	-2.95362
					Cluster-115367.1	redox	glutathione S-transferase 2 [Laminaria digitata]	-3.98578
					Cluster-30086.36104	redox	tau class glutathione S-transferase [Glycine max] >gi|734436316|gb|KHN48020.1| Glutathione transferase GST 23 [Glycine soja] >gi|748303021|gb|AJE59669.1| tau class glutathione S-transferase [Glycine max] >gi|947094318|gb|KRH42903.1| hypothetical protein GLYMA_08G118800 [Glycine max]	-2.83554
					Cluster-30086.65139	redox	2,4-D inducible glutathione S-transferase [Glycine max] >gi|748303041|gb|AJE59679.1| tau class glutathione S-transferase [Glycine max] >gi|947064356|gb|KRH13617.1| hypothetical protein GLYMA_15G251600 [Glycine max]	4.22045
					Cluster-30086.141678	redox	glutathione reductase-like [Quercus suber]	-4.16081
					Cluster-30086.142293	redox	glutathione S-transferase [Coccomyxa subellipsoidea C-169] >gi|384253101|gb|EIE26576.1| glutathione S-transferase [Coccomyxa subellipsoidea C-169]	-4.14005
					Cluster-30086.85359	redox	glutathione transferase GST 23 [Medicago truncatula] >gi|657375314|gb|KEH20685.1| glutathione S-transferase [Medicago truncatula] >gi|1337305606|gb|AUW37492.1| putative tau class glutathione transferase GSTU31 [Medicago truncatula] >gi|1471971008|gb|RHN42675.1| putative glutathione transferase [Medicago truncatula]	-1.61844
					Cluster-30086.52819	redox	Putative glutathione peroxidase 4 [Glycine soja]	1.75917
					Cluster-80514.0	redox	microsomal Glutathione S-transferase [Ectocarpus siliculosus]	-5.44909
					Cluster-30086.11780	redox	PREDICTED: glutathione S-transferase F13 [Vitis vinifera] >gi|296086587|emb|CBI32222.3| unnamed protein product, partial [Vitis vinifera]	-3.61659
					Cluster-30086.17030	redox	probable glutathione S-transferase [Cajanus cajan]	-3.83766
					Cluster-30086.107212	redox	glutathione S-transferase [Monoraphidium neglectum] >gi|761974657|gb|KIZ04720.1| glutathione S-transferase [Monoraphidium neglectum]	-3.93841
					Cluster-30086.96777	redox	protein DJ-1 homolog D [Medicago truncatula] >gi|355489651|gb|AES70854.1| class I glutamine amidotransferase superfamily protein [Medicago truncatula] >gi|1471996385|gb|RHN68047.1| putative lactoylglutathione lyase [Medicago truncatula]	-4.57053
					Cluster-25314.1	redox	glutathione S-transferase 2 [Laminaria digitata]	-4.96203
					Cluster-30086.98512	redox	probable hydroxyacylglutathione hydrolase 2, chloroplastic [Cajanus cajan]	-1.59296
					Cluster-30086.27666	redox	glutathione S-transferase F13 [Spinacia oleracea] >gi|902225706|gb|KNA20153.1| hypothetical protein SOVF_055030 [Spinacia oleracea]	-4.66069
					Cluster-30086.101289	redox	tau class glutathione S-transferase [Glycine max] >gi|955355840|ref|XP_014620645.1| tau class glutathione S-transferase isoform X1 [Glycine max] >gi|1448286982|ref|XP_025980586.1| tau class glutathione S-transferase isoform X1 [Glycine max] >gi|748303035|gb|AJE59676.1| tau class glutathione S-transferase [Glycine max] >gi|947070776|gb|KRH19667.1| hypothetical protein GLYMA_13G129000 [Glycine max]	4.81402
					Cluster-30086.110385	redox	glutathione S-transferase GST 25 [Glycine max] >gi|571532315|ref|XP_006600237.1| glutathione S-transferase GST 25 isoform X1 [Glycine max] >gi|11385465|gb|AAG34815.1|AF243380_1 glutathione S-transferase GST 25 [Glycine max] >gi|734319526|gb|KHN03566.1| Glutathione S-transferase zeta class [Glycine soja] >gi|748303065|gb|AJE59691.1| zeta class glutathione S-transferase [Glycine max] >gi|947052456|…	-1.0555
					Cluster-30086.9707	redox	glutathione peroxidase [Volvox carteri f. nagariensis] >gi|300267212|gb|EFJ51396.1| glutathione peroxidase [Volvox carteri f. nagariensis]	-3.55516
					Cluster-30086.94006	redox	tau class glutathione S-transferase [Glycine max] >gi|748303053|gb|AJE59685.1| tau class glutathione S-transferase [Glycine max] >gi|947050542|gb|KRH00071.1| hypothetical protein GLYMA_18G190200 [Glycine max]	-1.75637
					Cluster-88544.0	redox	glutathione S-transferase [Monoraphidium neglectum] >gi|761968078|gb|KIY99386.1| glutathione S-transferase [Monoraphidium neglectum]	-4.05381
					Cluster-30086.74190	redox	glyoxalase GLYI-7 [Glycine max] >gi|955332556|ref|XP_014633749.1| glyoxalase GLYI-7 isoform X1 [Glycine max] >gi|734411008|gb|KHN35734.1| Putative lactoylglutathione lyase [Glycine soja] >gi|947102611|gb|KRH51103.1| hypothetical protein GLYMA_07G261400 [Glycine max] >gi|947102612|gb|KRH51104.1| hypothetical protein GLYMA_07G261400 [Glycine max] >gi|947102613|gb|KRH51105.1| hypothetical protein GL…	2.039
					Cluster-30086.77764	redox	putative lactoylglutathione lyase [Cajanus cajan] >gi|1150173324|ref|XP_020228740.1| putative lactoylglutathione lyase [Cajanus cajan] >gi|1012347056|gb|KYP58248.1| Putative lactoylglutathione lyase [Cajanus cajan]	1.36866
					Cluster-30086.81457	redox	Glutathione reductase, chloroplastic [Glycine soja]	-4.66066
					Cluster-26148.0	redox	glutathione peroxidase [Micromonas pusilla CCMP1545] >gi|226461117|gb|EEH58410.1| glutathione peroxidase [Micromonas pusilla CCMP1545]	-4.5859
					Cluster-73307.0	redox	glutathione reductase-like [Quercus suber] >gi|1336340928|gb|POE75753.1| glutathione reductase [Quercus suber]	-3.42392
					Cluster-80210.0	redox	glutathione synthetase-like [Quercus suber]	-3.64625
					Cluster-30086.81721	redox	probable lactoylglutathione lyase, chloroplastic [Glycine max] >gi|947111909|gb|KRH60235.1| hypothetical protein GLYMA_05G228500 [Glycine max]	4.3404
					Cluster-30086.138416	redox	glutathione S-transferase [Galdieria sulphuraria] >gi|452820960|gb|EME27996.1| glutathione S-transferase [Galdieria sulphuraria]	-3.7594
					Cluster-104497.0	redox	glutathione S-transferase [Coccomyxa subellipsoidea C-169] >gi|384253101|gb|EIE26576.1| glutathione S-transferase [Coccomyxa subellipsoidea C-169]	-3.61648
					Cluster-74636.0	redox	RecName: Full=Glutathione S-transferase PM239X14; AltName: Full=GST class-phi >gi|22654|emb|CAA48376.1| glutathione transferase [Arabidopsis thaliana]	-3.45783
					Cluster-30086.82291	redox	2,4-D inducible glutathione S-transferase [Glycine max] >gi|748303041|gb|AJE59679.1| tau class glutathione S-transferase [Glycine max] >gi|947064356|gb|KRH13617.1| hypothetical protein GLYMA_15G251600 [Glycine max]	-3.44734
					Cluster-30086.16392	redox	glutathione S-transferase [Coccomyxa subellipsoidea C-169] >gi|384253101|gb|EIE26576.1| glutathione S-transferase [Coccomyxa subellipsoidea C-169]	-3.24107
					Cluster-30086.111720	redox	glutathione S-transferase [Monoraphidium neglectum] >gi|761974657|gb|KIZ04720.1| glutathione S-transferase [Monoraphidium neglectum]	-3.4578
					Cluster-30086.9993	redox	glutathione S-transferase [Coccomyxa subellipsoidea C-169] >gi|384253101|gb|EIE26576.1| glutathione S-transferase [Coccomyxa subellipsoidea C-169]	-3.20154
					Cluster-30086.62701	redox	putative lactoylglutathione lyase chloroplastic [Zea mays]	2.0835
					Cluster-30086.78304	redox	glutathione reductase, chloroplastic [Cajanus cajan]	4.02408
					Cluster-30086.107949	redox	glutathione reductase, cytosolic isoform X1 [Glycine max]	4.35953
					Cluster-79889.0	redox	glutathione reductase-like [Quercus suber] >gi|1336340928|gb|POE75753.1| glutathione reductase [Quercus suber]	-3.52333
					Cluster-30086.97129	redox	PREDICTED: glutathione S-transferase L3-like isoform X1 [Cicer arietinum]	-3.16299
					Cluster-30086.63577	redox	glyoxalase GLYII-7 [Glycine max] >gi|255645837|gb|ACU23409.1| unknown [Glycine max] >gi|734397336|gb|KHN30091.1| Putative hydroxyacylglutathione hydrolase 2, chloroplast [Glycine soja] >gi|947074332|gb|KRH23223.1| hypothetical protein GLYMA_13G345400 [Glycine max]	1.61715
					Cluster-30086.31172	redox	glutathione hydrolase 1 [Glycine max] >gi|947048117|gb|KRG97645.1| hypothetical protein GLYMA_18G021100 [Glycine max]	-3.27947
					Cluster-30086.87693	redox	hypothetical protein PHAVU_008G187100g [Phaseolus vulgaris] >gi|543176893|gb|AGV54469.1| hydroxyacylglutathione hydrolase [Phaseolus vulgaris] >gi|561014468|gb|ESW13329.1| hypothetical protein PHAVU_008G187100g [Phaseolus vulgaris]	1.01113
					Cluster-30086.110333	redox	glutathione S-transferase [Monoraphidium neglectum] >gi|761974657|gb|KIZ04720.1| glutathione S-transferase [Monoraphidium neglectum]	-3.64614
					Cluster-30086.49164	redox	glutathione gamma-glutamylcysteinyltransferase 3 isoform X1 [Glycine max] >gi|947119172|gb|KRH67421.1| hypothetical protein GLYMA_03G165100 [Glycine max]	-1.14189
					Cluster-30086.34589	redox	glutathione reductase-like [Quercus suber]	-3.24098
					Cluster-65726.0	redox	Glutathione S-transferase [Phytophthora megakarya]	-3.73182
					Cluster-78171.0	redox	glutathione S-transferase F9 [Selaginella moellendorffii] >gi|300168000|gb|EFJ34604.1| hypothetical protein SELMODRAFT_142654 [Selaginella moellendorffii]	-3.35342
					Cluster-30086.38278	redox	unknown [Medicago truncatula] >gi|1337305581|gb|AUW37482.1| putative tau class glutathione transferase GSTU21 [Medicago truncatula] >gi|1471974621|gb|RHN46287.1| putative glutathione transferase [Medicago truncatula]	-2.53955
					Cluster-30086.82900	redox	glutathione synthetase, chloroplastic [Arachis ipaensis] >gi|1431749371|ref|XP_025662560.1| glutathione synthetase, chloroplastic-like [Arachis hypogaea]	0.793028
					Cluster-30086.102128	redox	hydroxyacylglutathione hydrolase cytoplasmic [Arachis duranensis] >gi|1431660996|ref|XP_025623349.1| hydroxyacylglutathione hydrolase cytoplasmic-like [Arachis hypogaea]	-1.27403
					Cluster-22002.0	redox	glutathione synthetase [Klebsormidium nitens]	-2.93849
					Cluster-30086.81702	redox	Glutathione synthetase, chloroplastic [Glycine soja]	4.01094
					Cluster-23435.0	redox	glutathione S-transferase [Galdieria sulphuraria] >gi|452822920|gb|EME29935.1| glutathione S-transferase [Galdieria sulphuraria]	-3.88929
					Cluster-30086.31171	redox	glutathione hydrolase 1 [Glycine max] >gi|947048117|gb|KRG97645.1| hypothetical protein GLYMA_18G021100 [Glycine max]	-2.94323
					Cluster-32837.0	redox	glutathione S-transferase [Galdieria sulphuraria] >gi|452822920|gb|EME29935.1| glutathione S-transferase [Galdieria sulphuraria]	-3.78621
					Cluster-30086.2727	redox	PREDICTED: glutathione S-transferase T2-like [Cicer arietinum]	2.58384
					Cluster-77481.0	redox	glutathione S-transferase [Galdieria sulphuraria] >gi|452822920|gb|EME29935.1| glutathione S-transferase [Galdieria sulphuraria]	-2.98576
					Cluster-120743.0	redox	glutathione S-transferase F9 [Medicago truncatula] >gi|657392780|gb|KEH33687.1| glutathione S-transferase, amino-terminal domain protein [Medicago truncatula]	1.88937
					Cluster-30086.147652	redox	glutathione S-transferase [Coccomyxa subellipsoidea C-169] >gi|384253101|gb|EIE26576.1| glutathione S-transferase [Coccomyxa subellipsoidea C-169]	-3.52324
					Cluster-60671.0	redox	RecName: Full=Glutathione gamma-glutamylcysteinyltransferase 3; AltName: Full=LjPCS3-7N; AltName: Full=Phytochelatin synthase 3 >gi|67773366|gb|AAY81940.1| phytochelatin synthase [Lotus japonicus] >gi|67773368|gb|AAY81941.1| phytochelatin synthase PCS3-7N [Lotus japonicus]	-3.70376
					Cluster-107819.0	redox	glutathione S-transferase PHI 9 [Arabidopsis thaliana] >gi|1190979620|ref|XP_020885289.1| glutathione S-transferase F9 [Arabidopsis lyrata subsp. lyrata] >gi|75318706|sp|O80852.1|GSTF9_ARATH RecName: Full=Glutathione S-transferase F9; Short=AtGSTF9; AltName: Full=AtGSTF7; AltName: Full=GST class-phi member 9 >gi|1474889948|pdb|6EZY|A Chain A, ARABIDOPSIS THALIANA GSTF9, GSH AND GSOH BOUND >gi|147…	4.03974
					Cluster-114832.0	redox	glutathione hydrolase 3 [Quercus suber] >gi|1336312221|gb|POE53142.1| gamma-glutamyltranspeptidase 3 [Quercus suber]	-3.78619
					Cluster-30086.7039	redox	glutathione s-transferase [Nannochloropsis gaditana]	-2.93845
					Cluster-30086.49166	redox	glutathione gamma-glutamylcysteinyltransferase 3 isoform X2 [Arachis duranensis]	-1.64473
					Cluster-19840.0	redox	RecName: Full=Glutathione gamma-glutamylcysteinyltransferase 3; AltName: Full=LjPCS3-7N; AltName: Full=Phytochelatin synthase 3 >gi|67773366|gb|AAY81940.1| phytochelatin synthase [Lotus japonicus] >gi|67773368|gb|AAY81941.1| phytochelatin synthase PCS3-7N [Lotus japonicus]	-3.70375
					Cluster-30086.100655	redox	glutathione S-transferase GSTT2 [Glycine max] >gi|748302967|gb|AJE59642.1| theta class glutathione S-transferase [Glycine max] >gi|947111533|gb|KRH59859.1| hypothetical protein GLYMA_05G206900 [Glycine max]	-3.58594
					Cluster-30086.67196	redox	glutathione reductase, chloroplastic [Herrania umbratica] >gi|1204917176|ref|XP_021291357.1| glutathione reductase, chloroplastic [Herrania umbratica]	-0.6886
					Cluster-30654.0	redox	PREDICTED: glutathione S-transferase F13 [Vitis vinifera] >gi|296086587|emb|CBI32222.3| unnamed protein product, partial [Vitis vinifera]	-3.35332
					Cluster-102542.0	redox	PREDICTED: probable phospholipid hydroperoxide glutathione peroxidase [Nicotiana attenuata] >gi|1102274347|gb|OIT23790.1| phospholipid hydroperoxide glutathione peroxidase, chloroplastic [Nicotiana attenuata]	-2.88953
					Cluster-90442.0	redox	lactoylglutathione lyase [Monoraphidium neglectum] >gi|761965318|gb|KIY97364.1| lactoylglutathione lyase [Monoraphidium neglectum]	-2.83892
					Cluster-30086.8404	redox	glutathione S-transferase F11-like [Arachis ipaensis] >gi|1431696773|ref|XP_025638628.1| glutathione S-transferase F11-like [Arachis hypogaea]	2.89027
					Cluster-30086.133047	redox	glutathione hydrolase 3 [Glycine max] >gi|947126338|gb|KRH74192.1| hypothetical protein GLYMA_01G005200 [Glycine max]	4.0111
					Cluster-30086.103497	redox	glutathione S-transferase T3 [Citrus clementina]	-2.73202
					Cluster-30086.927	redox	S-formylglutathione hydrolase [Arachis ipaensis] >gi|1431743976|ref|XP_025659699.1| S-formylglutathione hydrolase-like [Arachis hypogaea]	-3.67512
					Cluster-30086.102404	redox	glutathione hydrolase 3 isoform X1 [Glycine max] >gi|734419856|gb|KHN40362.1| Gamma-glutamyltranspeptidase 1 [Glycine soja] >gi|947100516|gb|KRH49008.1| hypothetical protein GLYMA_07G126200 [Glycine max]	3.88908
					Cluster-30086.45261	redox	glutathione S-transferase l3-like protein [Trifolium pratense]	-3.31676

## Sheet: C22L_vs_C22R
Heme					Glutathione					Ascorbate					Catalase					Thioredoxin					Peroxiredoxin					Glutaredoxin
Gene	Pathway	NR Description	log2foldchange		Gene	Pathway	NR Description	log2foldchange		Gene	Pathway	NR Description	log2foldchange		Gene	Pathway	NR Description	log2foldchange		Gene	Pathway	NR Description	log2foldchange		Gene	Pathway	NR Description	log2foldchange		Gene	Pathway	NR Description	log2foldchange
Cluster-30086.71416	redox	PREDICTED: heme-binding protein 2-like [Vigna angularis] >gi|920707707|gb|KOM49704.1| hypothetical protein LR48_Vigan08g053100 [Vigna angularis] >gi|965620358|dbj|BAU03094.1| hypothetical protein VIGAN_UM010600 [Vigna angularis var. angularis]	4.61516		Cluster-30086.71285	redox	glutathione S-transferase GST 5 [Glycine max] >gi|11385425|gb|AAG34795.1|AF243360_1 glutathione S-transferase GST 5 [Glycine max] >gi|748302973|gb|AJE59645.1| tau class glutathione S-transferase [Glycine max] >gi|947126888|gb|KRH74742.1| hypothetical protein GLYMA_01G040200 [Glycine max]	9.98777		Cluster-30086.42135	redox	Bifunctional monodehydroascorbate reductase and carbonic anhydrase nectarin-3 [Glycine soja]	-7.30287		Cluster-30086.97761	redox	catalase isozyme 1 [Arachis duranensis] >gi|1431637038|ref|XP_025612399.1| catalase isozyme 1 [Arachis hypogaea]	-14.6138		Cluster-30086.73274	redox	PREDICTED: thioredoxin-like protein CDSP32, chloroplastic [Cicer arietinum]	7.80948		Cluster-30086.34570	redox	putative protein TPRXL isoform X1 [Vigna radiata var. radiata]	-5.82107		Cluster-30086.133898	redox	PREDICTED: glutaredoxin-C11 [Vigna angularis] >gi|920691713|gb|KOM34938.1| hypothetical protein LR48_Vigan02g108800 [Vigna angularis] >gi|965609184|dbj|BAT95675.1| hypothetical protein VIGAN_08243800 [Vigna angularis var. angularis]	-4.194
Cluster-30086.85533	redox	Putative inactive heme oxygenase 2, chloroplastic [Glycine soja]	3.16408		Cluster-30086.106383	redox	protein DJ-1 homolog D [Medicago truncatula] >gi|355489651|gb|AES70854.1| class I glutamine amidotransferase superfamily protein [Medicago truncatula] >gi|1471996385|gb|RHN68047.1| putative lactoylglutathione lyase [Medicago truncatula]	-7.81213		Cluster-30086.80935	redox	ascorbate transporter, chloroplastic [Vigna radiata var. radiata]	3.56609		Cluster-30086.97036	redox	PREDICTED: catalase isozyme 1 [Theobroma cacao]	-8.21467		Cluster-30086.65606	redox	NADPH-dependent thioredoxin reductase 3 [Cajanus cajan]	4.80285		Cluster-30086.128191	redox	peroxiredoxin PRX1, mitochondrial-like [Quercus suber] >gi|1336303505|gb|POE46249.1| mitochondrial peroxiredoxin prx1 [Quercus suber]	-7.63672		Cluster-30086.68334	redox	glutaredoxin-C10 [Hevea brasiliensis] >gi|329750627|gb|AEC03329.1| glutaredoxin 2 [Hevea brasiliensis]	-2.33089
Cluster-30086.110082	redox	heme-binding-like protein At3g10130, chloroplastic [Cajanus cajan]	4.42244		Cluster-30086.38277	redox	probable glutathione S-transferase [Cajanus cajan] >gi|1012344782|gb|KYP55974.1| putative glutathione S-transferase [Cajanus cajan]	-6.10737		Cluster-30086.70848	redox	putative L-ascorbate peroxidase 6 [Arachis duranensis]	3.63868		Cluster-30086.97384	redox	catalase isozyme 1 [Arachis duranensis] >gi|1431637038|ref|XP_025612399.1| catalase isozyme 1 [Arachis hypogaea]	-6.38338		Cluster-30086.126965	redox	uncharacterized protein LOC100500083 [Glycine max] >gi|255629023|gb|ACU14856.1| unknown [Glycine max] >gi|734373800|gb|KHN20441.1| Thioredoxin-like protein CXXS1 [Glycine soja] >gi|947077050|gb|KRH25890.1| hypothetical protein GLYMA_12G136400 [Glycine max]	-6.66832		Cluster-54221.1	redox	peroxiredoxin PRX1, mitochondrial-like [Quercus suber] >gi|1336343105|gb|POE77515.1| mitochondrial peroxiredoxin prx1 [Quercus suber]	-5.73691		Cluster-30086.7206	redox	glutaredoxin-C4 [Helianthus annuus] >gi|1191672971|gb|OTG24936.1| putative glutaredoxin family protein [Helianthus annuus]	-6.04109
Cluster-30086.70843	redox	PREDICTED: heme-binding protein 2-like [Vigna angularis] >gi|920707707|gb|KOM49704.1| hypothetical protein LR48_Vigan08g053100 [Vigna angularis] >gi|965620358|dbj|BAU03094.1| hypothetical protein VIGAN_UM010600 [Vigna angularis var. angularis]	3.77467		Cluster-30086.47501	redox	PREDICTED: glutathione S-transferase L3-like isoform X1 [Cicer arietinum]	-8.16395		Cluster-30086.82496	redox	PREDICTED: monodehydroascorbate reductase 4, peroxisomal [Vigna angularis] >gi|920695033|gb|KOM38258.1| hypothetical protein LR48_Vigan03g164000 [Vigna angularis] >gi|965670071|dbj|BAT84678.1| hypothetical protein VIGAN_04211200 [Vigna angularis var. angularis]	2.7356		Cluster-30086.73333	redox	PREDICTED: catalase [Vigna angularis] >gi|920710473|gb|KOM51722.1| hypothetical protein LR48_Vigan09g038100 [Vigna angularis] >gi|965661912|dbj|BAT77621.1| hypothetical protein VIGAN_02020900 [Vigna angularis var. angularis]	1.91652		Cluster-30086.108149	redox	TRX domain-containing protein [Glycine max] >gi|255632962|gb|ACU16835.1| unknown [Glycine max] >gi|734313061|gb|KHN01161.1| Thioredoxin H2 [Glycine soja] >gi|947126900|gb|KRH74754.1| hypothetical protein GLYMA_01G041200 [Glycine max]	-7.64335		Cluster-30086.131869	redox	PREDICTED: putative protein TPRXL [Lupinus angustifolius] >gi|1102703433|gb|OIW02459.1| hypothetical protein TanjilG_05052 [Lupinus angustifolius]	-2.48124		Cluster-30086.75345	redox	uncharacterized protein LOC100305906 [Glycine max] >gi|255626941|gb|ACU13815.1| unknown [Glycine max] >gi|734328065|gb|KHN05900.1| Glutaredoxin-C5, chloroplastic [Glycine soja] >gi|947083554|gb|KRH32275.1| hypothetical protein GLYMA_10G041900 [Glycine max]	2.08729
Cluster-30086.4834	redox	putative heme-binding peroxidase [Quercus suber] >gi|1336339389|gb|POE74521.1| putative heme-binding peroxidase [Quercus suber]	-6.16341		Cluster-30086.97999	redox	PREDICTED: probable glutathione S-transferase [Cicer arietinum]	-6.68619		Cluster-30086.90124	redox	putative L-ascorbate peroxidase 6 [Arachis duranensis]	3.89258		Cluster-88076.0	redox	catalase [Chattonella marina var. antiqua]	-4.15365		Cluster-30086.57225	redox	thioredoxin-like 2, chloroplastic [Arachis ipaensis] >gi|1431735325|ref|XP_025656230.1| thioredoxin-like 2, chloroplastic [Arachis hypogaea]	3.4248		Cluster-30086.137622	redox	peroxiredoxin PRX1, mitochondrial-like [Quercus suber] >gi|1336343105|gb|POE77515.1| mitochondrial peroxiredoxin prx1 [Quercus suber]	-4.08898		Cluster-30086.145978	redox	monothiol glutaredoxin-S6 [Glycine max] >gi|947046760|gb|KRG96389.1| hypothetical protein GLYMA_19G207600 [Glycine max]	4.65559
Cluster-30086.15634	redox	Animal heme peroxidase homologue [Chondrus crispus] >gi|507108644|emb|CDF32584.1| Animal heme peroxidase homologue [Chondrus crispus]	-6.10691		Cluster-30086.40340	redox	probable glutathione S-transferase [Cajanus cajan] >gi|1012353926|gb|KYP65114.1| putative glutathione S-transferase [Cajanus cajan]	-9.46452		Cluster-30086.38187	redox	PREDICTED: nucleobase-ascorbate transporter 4 [Cicer arietinum]	-4.93245		Cluster-95393.0	redox	catalase [Luffa aegyptiaca]	-3.82131		Cluster-30086.63881	redox	thioredoxin superfamily protein [Glycine max] >gi|734365369|gb|KHN17748.1| Peroxiredoxin Q, chloroplastic [Glycine soja] >gi|947053114|gb|KRH02567.1| hypothetical protein GLYMA_17G046500 [Glycine max]	7.82231							Cluster-111372.0	redox	glutaredoxin-C9 [Glycine max]	-4.81116
Cluster-30086.110083	redox	heme-binding-like protein At3g10130, chloroplastic [Cajanus cajan]	3.19166		Cluster-30086.76023	redox	putative lambda class glutathione transferase GSTL1 [Medicago truncatula]	8.26719		Cluster-30086.65144	redox	putative L-ascorbate peroxidase 6 [Arachis duranensis]	4.25137							Cluster-30086.69296	redox	uncharacterized protein LOC100305930 [Glycine max] >gi|571552576|ref|XP_006603632.1| uncharacterized protein LOC100305930 isoform X1 [Glycine max] >gi|571552580|ref|XP_006603633.1| uncharacterized protein LOC100305930 isoform X1 [Glycine max] >gi|255627015|gb|ACU13852.1| unknown [Glycine max] >gi|734371848|gb|KHN19712.1| Ferredoxin-thioredoxin reductase, variable chain [Glycine soja] >gi|94704352…	3.90791							Cluster-30086.76357	redox	monothiol glutaredoxin-S10 [Glycine max] >gi|734404617|gb|KHN33128.1| Monothiol glutaredoxin-S10 [Glycine soja] >gi|947061977|gb|KRH11238.1| hypothetical protein GLYMA_15G096700 [Glycine max]	-4.00404
Cluster-30086.79446	redox	PREDICTED: cytochrome c1-2, heme protein, mitochondrial isoform X1 [Ipomoea nil]	5.88497		Cluster-30086.97656	redox	glutathione S-transferase l3-like protein [Trifolium pratense]	-8.38408		Cluster-30086.126555	redox	PREDICTED: nucleobase-ascorbate transporter 11-like [Vigna angularis] >gi|920687936|gb|KOM31919.1| hypothetical protein LR48_Vigan01g147500 [Vigna angularis] >gi|965658667|dbj|BAT75086.1| hypothetical protein VIGAN_01288900 [Vigna angularis var. angularis]	-2.74918							Cluster-30086.54824	redox	thioredoxin-like 4, chloroplastic [Cajanus cajan] >gi|1012353890|gb|KYP65078.1| Thioredoxin H-type 1 [Cajanus cajan]	3.57424							Cluster-30086.135685	redox	PREDICTED: glutaredoxin-C11-like [Lupinus angustifolius] >gi|1102695909|gb|OIV95397.1| hypothetical protein TanjilG_06266 [Lupinus angustifolius]	-4.59742
Cluster-30086.87915	redox	heme-binding-like protein At3g10130, chloroplastic isoform X2 [Cajanus cajan] >gi|1012359943|gb|KYP71127.1| hypothetical protein KK1_010371 [Cajanus cajan]	1.93429		Cluster-30086.81888	redox	glutathione S-transferase DHAR3, chloroplastic-like [Cajanus cajan] >gi|1012364763|gb|KYP75945.1| hypothetical protein KK1_020158 [Cajanus cajan]	3.51865		Cluster-30086.96861	redox	L-ascorbate oxidase homolog [Cajanus cajan] >gi|1012355484|gb|KYP66671.1| L-ascorbate oxidase isogeny [Cajanus cajan]	-6.10212							Cluster-30086.99737	redox	TPR repeat-containing thioredoxin TTL1-like [Cajanus cajan] >gi|1012341634|gb|KYP52835.1| DnaJ isogeny subfamily C member 7 [Cajanus cajan]	-4.61088							Cluster-30086.135794	redox	monothiol glutaredoxin-S17-like [Brassica napus] >gi|1476374698|gb|RID45461.1| hypothetical protein BRARA_I02190 [Brassica rapa]	-4.81124
Cluster-30086.108306	redox	uncharacterized protein LOC25483235 [Medicago truncatula] >gi|657402495|gb|KEH41383.1| hemerythrin HHE cation-binding domain protein [Medicago truncatula] >gi|1472007249|gb|RHN78909.1| putative hemerythrin [Medicago truncatula]	-3.13049		Cluster-30086.49238	redox	glutathione S-transferase [Vigna radiata var. radiata]	4.01608		Cluster-30086.72307	redox	L-ascorbate peroxidase S, chloroplastic/mitochondrial isoform X1 [Vigna radiata var. radiata]	2.23071							Cluster-30086.80670	redox	thioredoxin-like fold domain-containing protein MRL7, chloroplastic [Glycine max] >gi|947110620|gb|KRH58946.1| hypothetical protein GLYMA_05G157700 [Glycine max]	3.25743							Cluster-30086.64228	redox	uncharacterized protein LOC100499748 [Glycine max] >gi|571552634|ref|XP_006603650.1| uncharacterized protein LOC100499748 isoform X1 [Glycine max] >gi|255626251|gb|ACU13470.1| unknown [Glycine max] >gi|734425868|gb|KHN43545.1| Glutaredoxin-C13 [Glycine soja] >gi|947046756|gb|KRG96385.1| hypothetical protein GLYMA_19G207300 [Glycine max] >gi|947046757|gb|KRG96386.1| hypothetical protein GLYMA_19G2…	-1.72832
Cluster-30086.118455	redox	Animal heme peroxidase homologue [Chondrus crispus] >gi|507108644|emb|CDF32584.1| Animal heme peroxidase homologue [Chondrus crispus]	-3.90456		Cluster-30086.130884	redox	glutathione S-transferase F9 [Selaginella moellendorffii] >gi|300168000|gb|EFJ34604.1| hypothetical protein SELMODRAFT_142654 [Selaginella moellendorffii]	-10.7773		Cluster-30086.64941	redox	monodehydroascorbate reductase 4, peroxisomal isoform X3 [Cajanus cajan]	5.44345							Cluster-30086.77096	redox	thioredoxin-like 3-1, chloroplastic [Glycine max] >gi|734430194|gb|KHN45422.1| Thioredoxin-like 3-1, chloroplastic [Glycine soja] >gi|947045775|gb|KRG95404.1| hypothetical protein GLYMA_19G149200 [Glycine max]	3.32705							Cluster-30086.78398	redox	monothiol glutaredoxin-S2 [Glycine max] >gi|734318192|gb|KHN02995.1| Monothiol glutaredoxin-S2 [Glycine soja] >gi|947102419|gb|KRH50911.1| hypothetical protein GLYMA_07G250500 [Glycine max]	2.54491
Cluster-30086.10382	redox	Animal heme peroxidase homologue [Chondrus crispus] >gi|507109811|emb|CDF33619.1| Animal heme peroxidase homologue [Chondrus crispus]	-3.91836		Cluster-30086.49236	redox	glutathione S-transferase [Vigna radiata var. radiata]	4.06478		Cluster-30086.96475	redox	nucleobase-ascorbate transporter 11 [Glycine max] >gi|947049946|gb|KRG99474.1| hypothetical protein GLYMA_18G147700 [Glycine max]	-5.77357							Cluster-30086.90687	redox	thioredoxin-like protein CITRX, chloroplastic [Cajanus cajan]	4.06029
Cluster-30086.726	redox	putative hemerythrin-like protein [Monoraphidium neglectum] >gi|761972202|gb|KIZ02650.1| putative hemerythrin-like protein [Monoraphidium neglectum]	-3.77454		Cluster-30086.64330	redox	Glutathione S-transferase U18 [Glycine soja]	6.49819		Cluster-30086.38193	redox	nucleobase-ascorbate transporter 4-like [Cajanus cajan] >gi|1012364082|gb|KYP75265.1| Nucleobase-ascorbate transporter 4 [Cajanus cajan]	-4.76864							Cluster-30086.88033	redox	thioredoxin Y1, chloroplastic [Cajanus cajan] >gi|1012339330|gb|KYP50564.1| Thioredoxin-like protein slr0233 family [Cajanus cajan]	2.51738
Cluster-98157.0	redox	Animal heme peroxidase homologue [Chondrus crispus] >gi|507109811|emb|CDF33619.1| Animal heme peroxidase homologue [Chondrus crispus]	-3.95384		Cluster-30086.118559	redox	glutathione S-transferase [Vigna radiata var. radiata]	3.81437		Cluster-30086.78226	redox	peroxisomal ascorbate peroxidase [Glycine max] >gi|167961796|dbj|BAG09367.1| peroxisomal ascorbate peroxidase [Glycine max] >gi|255642362|gb|ACU21445.1| unknown [Glycine max] >gi|947075462|gb|KRH24302.1| hypothetical protein GLYMA_12G032300 [Glycine max]	2.82041							Cluster-30086.95489	redox	ferredoxin-thioredoxin reductase catalytic chain, chloroplastic [Glycine max] >gi|3913670|sp|O49856.1|FTRC_SOYBN RecName: Full=Ferredoxin-thioredoxin reductase catalytic chain, chloroplastic; Short=FTR-C; AltName: Full=Ferredoxin-thioredoxin reductase subunit B; Short=FTR-B; Flags: Precursor >gi|2765445|emb|CAA75356.1| ferredoxin thioredoxin reductase precursor [Glycine max] >gi|734352862|gb|KHN1…	3.09
Cluster-30086.83711	redox	uncharacterized protein LOC109790167 [Cajanus cajan] >gi|1012325488|gb|KYP37381.1| Siroheme synthase [Cajanus cajan]	-4.19737		Cluster-30086.112669	redox	glutathione S-transferase U19 [Glycine max] >gi|734418255|gb|KHN39500.1| Glutathione S-transferase U19 [Glycine soja] >gi|748303037|gb|AJE59677.1| tau class glutathione S-transferase [Glycine max] >gi|947068129|gb|KRH17272.1| hypothetical protein GLYMA_14G210100 [Glycine max]	-10.102		Cluster-30086.101676	redox	L-ascorbate oxidase homolog [Glycine max] >gi|734349509|gb|KHN12130.1| L-ascorbate oxidase like [Glycine soja] >gi|947055255|gb|KRH04708.1| hypothetical protein GLYMA_17G180500 [Glycine max]	-5.79853							Cluster-30086.72641	redox	thioredoxin-like 4, chloroplastic [Cajanus cajan] >gi|1012353890|gb|KYP65078.1| Thioredoxin H-type 1 [Cajanus cajan]	2.64006
Cluster-20218.0	redox	Animal heme peroxidase homologue [Chondrus crispus] >gi|507109811|emb|CDF33619.1| Animal heme peroxidase homologue [Chondrus crispus]	-4.08558		Cluster-30086.48500	redox	PREDICTED: glutathione S-transferase L3-like isoform X1 [Cicer arietinum]	-7.55686		Cluster-30086.36997	redox	Bifunctional monodehydroascorbate reductase and carbonic anhydrase nectarin-3 [Glycine soja]	-5.21395							Cluster-30086.54022	redox	thioredoxin-like protein Clot [Cajanus cajan] >gi|1012319995|gb|KYP32862.1| Thioredoxin domain-containing protein 17 [Cajanus cajan]	-2.55965
Cluster-30086.87634	redox	heme-binding protein 2 [Arachis duranensis]	-2.33184		Cluster-30086.31173	redox	glutathione hydrolase 1 [Glycine max] >gi|947048117|gb|KRG97645.1| hypothetical protein GLYMA_18G021100 [Glycine max]	-5.25458		Cluster-30086.80936	redox	PREDICTED: ascorbate transporter, chloroplastic [Vigna angularis] >gi|965611819|dbj|BAT97958.1| hypothetical protein VIGAN_09155200 [Vigna angularis var. angularis]	4.01505							Cluster-30086.76843	redox	thioredoxin-like 3-3 isoform X2 [Cajanus cajan] >gi|1012359720|gb|KYP70904.1| Thioredoxin H-type [Cajanus cajan]	2.70496
Cluster-109461.0	redox	cytochrome c1, heme protein, mitochondrial-like [Quercus suber] >gi|1336310375|gb|POE51645.1| cytochrome c1, heme protein, mitochondrial [Quercus suber]	-3.4738		Cluster-30086.125504	redox	glutathione hydrolase 3 isoform X1 [Glycine max] >gi|734419856|gb|KHN40362.1| Gamma-glutamyltranspeptidase 1 [Glycine soja] >gi|947100516|gb|KRH49008.1| hypothetical protein GLYMA_07G126200 [Glycine max]	8.12968		Cluster-30086.90126	redox	putative L-ascorbate peroxidase 6 [Medicago truncatula] >gi|355492437|gb|AES73640.1| L-ascorbate peroxidase [Medicago truncatula] >gi|1471998977|gb|RHN70639.1| putative L-ascorbate peroxidase [Medicago truncatula]	4.51129							Cluster-30086.123732	redox	PREDICTED: thioredoxin-like protein HCF164, chloroplastic [Cicer arietinum]	2.37582
					Cluster-30086.97998	redox	PREDICTED: probable glutathione S-transferase [Cicer arietinum]	-8.53164		Cluster-30086.75715	redox	putative L-ascorbate peroxidase 6 [Arachis duranensis]	3.72082							Cluster-30086.95487	redox	Ferredoxin thioredoxin reductase beta subunit, domain-containing protein, partial [Cynara cardunculus var. scolymus]	5.45503
					Cluster-30086.48039	redox	PREDICTED: glutathione S-transferase L3-like isoform X1 [Cicer arietinum]	-6.91464		Cluster-30086.145117	redox	probable transmembrane ascorbate ferrireductase 3 [Cajanus cajan] >gi|1012330416|gb|KYP41942.1| Cytochrome b reductase 1 [Cajanus cajan]	3.44738							Cluster-30086.77213	redox	thioredoxin-like protein AAED1, chloroplastic isoform X1 [Cajanus cajan] >gi|1150087931|ref|XP_020229610.1| thioredoxin-like protein AAED1, chloroplastic isoform X2 [Cajanus cajan] >gi|1012341931|gb|KYP53129.1| hypothetical protein KK1_024951 [Cajanus cajan]	3.29134
					Cluster-30086.110150	redox	protein DJ-1 homolog D [Medicago truncatula] >gi|355489651|gb|AES70854.1| class I glutamine amidotransferase superfamily protein [Medicago truncatula] >gi|1471996385|gb|RHN68047.1| putative lactoylglutathione lyase [Medicago truncatula]	-6.55076		Cluster-30086.15983	redox	ascorbate peroxidase [Klebsormidium nitens]	-5.71391							Cluster-30086.70267	redox	NADPH-dependent thioredoxin reductase 3 [Cajanus cajan]	4.29887
					Cluster-30086.103291	redox	protein DJ-1 homolog D [Medicago truncatula] >gi|355489651|gb|AES70854.1| class I glutamine amidotransferase superfamily protein [Medicago truncatula] >gi|1471996385|gb|RHN68047.1| putative lactoylglutathione lyase [Medicago truncatula]	-6.11456		Cluster-30086.117982	redox	L-ascorbate oxidase homolog [Medicago truncatula] >gi|1379757552|ref|XP_024629086.1| L-ascorbate oxidase homolog [Medicago truncatula] >gi|657375078|gb|KEH20500.1| multi-copper oxidase-like protein [Medicago truncatula] >gi|1471970531|gb|RHN42198.1| putative L-ascorbate oxidase [Medicago truncatula]	-3.68911							Cluster-30086.143272	redox	uncharacterized protein LOC100499858 [Glycine max] >gi|255627183|gb|ACU13936.1| unknown [Glycine max] >gi|734413290|gb|KHN36735.1| Thioredoxin-like protein CXXS1 [Glycine soja] >gi|947073337|gb|KRH22228.1| hypothetical protein GLYMA_13G286600 [Glycine max]	-3.56819
					Cluster-30086.105962	redox	glutathione S-transferase U19 [Glycine max] >gi|734418255|gb|KHN39500.1| Glutathione S-transferase U19 [Glycine soja] >gi|748303037|gb|AJE59677.1| tau class glutathione S-transferase [Glycine max] >gi|947068129|gb|KRH17272.1| hypothetical protein GLYMA_14G210100 [Glycine max]	-7.82494		Cluster-30086.105863	redox	L-ascorbate oxidase homolog [Cajanus cajan] >gi|1012355484|gb|KYP66671.1| L-ascorbate oxidase isogeny [Cajanus cajan]	-3.08303							Cluster-30086.106570	redox	TPR repeat-containing thioredoxin TTL1-like [Cajanus cajan] >gi|1012341634|gb|KYP52835.1| DnaJ isogeny subfamily C member 7 [Cajanus cajan]	-3.88321
					Cluster-30086.71931	redox	glutathione S-transferase DHAR3, chloroplastic-like [Cajanus cajan] >gi|1012364763|gb|KYP75945.1| hypothetical protein KK1_020158 [Cajanus cajan]	4.38364		Cluster-30086.68902	redox	dehydroascorbate reductase [Lotus japonicus]	2.14691							Cluster-30086.77095	redox	thioredoxin-like 3-1, chloroplastic [Glycine max] >gi|734430194|gb|KHN45422.1| Thioredoxin-like 3-1, chloroplastic [Glycine soja] >gi|947045775|gb|KRG95404.1| hypothetical protein GLYMA_19G149200 [Glycine max]	2.67257
					Cluster-30086.28486	redox	probable glutathione peroxidase 8 [Cajanus cajan]	-2.25721		Cluster-30086.116548	redox	L-ascorbate oxidase homolog [Prunus yedoensis var. nudiflora]	-3.89468							Cluster-30086.10545	redox	thioredoxin reductase NTRB isoform X1 [Jatropha curcas]	-5.80986
					Cluster-30086.26899	redox	PREDICTED: glutathione S-transferase L3 isoform X3 [Vitis vinifera]	-5.91989		Cluster-30086.33781	redox	uncharacterized protein LOC102661081 isoform X1 [Glycine max] >gi|734363961|gb|KHN16970.1| Putative iron/ascorbate oxidoreductase [Glycine soja] >gi|947057865|gb|KRH07271.1| hypothetical protein GLYMA_16G077900 [Glycine max]	-3.44972							Cluster-30086.118518	redox	uncharacterized protein LOC11428499 isoform X1 [Medicago truncatula] >gi|657376759|gb|AES77743.2| DSBA oxidoreductase family protein [Medicago truncatula] >gi|1471972839|gb|RHN44505.1| putative DSBA-like thioredoxin domain-containing protein [Medicago truncatula]	-2.51206
					Cluster-30086.90113	redox	glutathione hydrolase 3 [Glycine max] >gi|947126338|gb|KRH74192.1| hypothetical protein GLYMA_01G005200 [Glycine max]	6.26212		Cluster-30086.51127	redox	L-ascorbate oxidase homolog [Glycine max] >gi|734437445|gb|KHN48525.1| L-ascorbate oxidase like [Glycine soja] >gi|947056547|gb|KRH06000.1| hypothetical protein GLYMA_17G261500 [Glycine max]	-4.03453							Cluster-37946.0	redox	Thioredoxin/protein disulfide isomerase [Handroanthus impetiginosus]	-5.71486
					Cluster-30086.118304	redox	glutathione S-transferase L3 [Medicago truncatula] >gi|388493854|gb|AFK34993.1| unknown [Medicago truncatula] >gi|657379669|gb|AES81762.2| glutathione S-transferase [Medicago truncatula] >gi|1337305833|gb|AUW37521.1| putative lambda class glutathione transferase GSTL2 [Medicago truncatula] >gi|1471976719|gb|RHN48385.1| putative glutathione transferase [Medicago truncatula]	-6.36998		Cluster-30086.115237	redox	nucleobase-ascorbate transporter 12 [Glycine max] >gi|947073832|gb|KRH22723.1| hypothetical protein GLYMA_13G318900 [Glycine max] >gi|947073833|gb|KRH22724.1| hypothetical protein GLYMA_13G318900 [Glycine max]	4.68347							Cluster-30086.4859	redox	Thioredoxin H-type [Dichanthelium oligosanthes]	-5.39363
					Cluster-30086.46026	redox	glutathione S-transferase GST 15 [Glycine max] >gi|734398896|gb|KHN30691.1| Putative glutathione S-transferase [Glycine soja] >gi|748303031|gb|AJE59674.1| tau class glutathione S-transferase [Glycine max] >gi|947085863|gb|KRH34584.1| hypothetical protein GLYMA_10G192900 [Glycine max]	-5.68031		Cluster-30086.109368	redox	PREDICTED: L-ascorbate peroxidase 3, peroxisomal-like [Vigna angularis]	-2.80168							Cluster-30086.101538	redox	TPR repeat-containing thioredoxin TTL1-like [Cajanus cajan] >gi|1012341634|gb|KYP52835.1| DnaJ isogeny subfamily C member 7 [Cajanus cajan]	-4.13554
					Cluster-30086.115200	redox	PREDICTED: glutathione S-transferase L3 isoform X3 [Vitis vinifera]	-6.13662		Cluster-30086.143234	redox	ascorbate peroxidase [Klebsormidium nitens]	-4.11764							Cluster-105249.0	redox	thioredoxin-like protein 1 [Quercus suber] >gi|1336325237|gb|POE63618.1| thioredoxin-like protein 1 [Quercus suber]	-5.69474
					Cluster-30086.30077	redox	glutathione S-transferase U19 [Glycine max] >gi|734418255|gb|KHN39500.1| Glutathione S-transferase U19 [Glycine soja] >gi|748303037|gb|AJE59677.1| tau class glutathione S-transferase [Glycine max] >gi|947068129|gb|KRH17272.1| hypothetical protein GLYMA_14G210100 [Glycine max]	-7.40888		Cluster-30086.98056	redox	L-ascorbate peroxidase 3 [Glycine max] >gi|947080025|gb|KRH28814.1| hypothetical protein GLYMA_11G078400 [Glycine max]	-2.08138							Cluster-30086.126273	redox	thioredoxin H [Helicosporidium sp. ex Simulium jonesi]	-5.86756
					Cluster-30086.110694	redox	probable glutathione S-transferase [Medicago truncatula] >gi|657386710|gb|KEH28979.1| glutathione S-transferase, amino-terminal domain protein [Medicago truncatula] >gi|1337305708|gb|AUW37506.1| putative tau class glutathione transferase GSTU46 [Medicago truncatula] >gi|1471987358|gb|RHN59021.1| putative glutathione transferase [Medicago truncatula]	-3.07098		Cluster-30086.59492	redox	probable L-ascorbate peroxidase 6, chloroplastic/mitochondrial isoform X2 [Glycine max] >gi|947116355|gb|KRH64657.1| hypothetical protein GLYMA_04G248300 [Glycine max]	-4.9603							Cluster-30086.126905	redox	PREDICTED: thioredoxin-like protein CXXS1 [Lupinus angustifolius]	-4.06172
					Cluster-30086.101317	redox	glutathione S-transferase U7 [Medicago truncatula] >gi|657383205|gb|KEH26957.1| glutathione S-transferase [Medicago truncatula] >gi|1337305615|gb|AUW37496.1| putative tau class glutathione transferase GSTU36 [Medicago truncatula] >gi|1471981016|gb|RHN52681.1| putative glutathione transferase [Medicago truncatula]	-2.62918		Cluster-30086.128449	redox	PREDICTED: nucleobase-ascorbate transporter 11-like [Vigna angularis] >gi|920687936|gb|KOM31919.1| hypothetical protein LR48_Vigan01g147500 [Vigna angularis] >gi|965658667|dbj|BAT75086.1| hypothetical protein VIGAN_01288900 [Vigna angularis var. angularis]	-4.53229							Cluster-30086.134423	redox	Thioredoxin H-type [Dichanthelium oligosanthes]	-4.94657
					Cluster-30086.93604	redox	tau class glutathione S-transferase [Glycine max] >gi|955355840|ref|XP_014620645.1| tau class glutathione S-transferase isoform X1 [Glycine max] >gi|1448286982|ref|XP_025980586.1| tau class glutathione S-transferase isoform X1 [Glycine max] >gi|748303035|gb|AJE59676.1| tau class glutathione S-transferase [Glycine max] >gi|947070776|gb|KRH19667.1| hypothetical protein GLYMA_13G129000 [Glycine max]	5.04087		Cluster-30086.64946	redox	monodehydroascorbate reductase 4, peroxisomal isoform X1 [Cajanus cajan] >gi|1150118147|ref|XP_020206874.1| monodehydroascorbate reductase 4, peroxisomal isoform X1 [Cajanus cajan] >gi|1012322396|gb|KYP34712.1| putative monodehydroascorbate reductase, cytoplasmic isoform 2 [Cajanus cajan]	3.17779							Cluster-24514.0	redox	thioredoxin reductase NTRB isoform X1 [Jatropha curcas]	-4.87911
					Cluster-30086.81453	redox	glutathione reductase, chloroplastic [Cajanus cajan]	1.99735		Cluster-30086.21349	redox	PREDICTED: putative nucleobase-ascorbate transporter 10 [Lupinus angustifolius]	-2.43414							Cluster-30086.119131	redox	TPR repeat-containing thioredoxin TTL1 [Glycine max] >gi|947104702|gb|KRH53085.1| hypothetical protein GLYMA_06G104600 [Glycine max]	-3.58972
					Cluster-30086.15718	redox	PREDICTED: glutathione S-transferase F9-like isoform X2 [Prunus mume]	-6.73427		Cluster-30086.38683	redox	nucleobase-ascorbate transporter 4-like [Cajanus cajan] >gi|1012364082|gb|KYP75265.1| Nucleobase-ascorbate transporter 4 [Cajanus cajan]	-4.06104							Cluster-30086.84183	redox	NADPH-dependent thioredoxin reductase 3 isoform X2 [Glycine max] >gi|947084569|gb|KRH33290.1| hypothetical protein GLYMA_10G113100 [Glycine max]	4.63812
					Cluster-30086.143647	redox	Glutathione S-transferase [Capsicum chinense]	-5.52094		Cluster-30086.132327	redox	syringolide-induced protein B13-1-1 [Glycine max] >gi|734416320|gb|KHN38199.1| L-ascorbate oxidase [Glycine soja]	-3.36025							Cluster-30086.137650	redox	protein disulfide-isomerase domain [Phytophthora parasitica INRA-310] >gi|567969496|gb|ETK94583.1| protein disulfide-isomerase domain [Phytophthora parasitica] >gi|567997879|gb|ETL47958.1| protein disulfide-isomerase domain [Phytophthora parasitica] >gi|568027102|gb|ETM01069.1| protein disulfide-isomerase domain [Phytophthora parasitica] >gi|568057584|gb|ETM54245.1| protein disulfide-isomerase do…	-4.33143
					Cluster-30086.69286	redox	phospholipid hydroperoxide glutathione peroxidase, chloroplastic [Vigna radiata var. radiata]	2.35579		Cluster-30086.123277	redox	ascorbate transporter, chloroplastic [Vigna radiata var. radiata]	3.3214							Cluster-30086.76471	redox	Thioredoxin X, chloroplastic [Glycine soja]	2.1794
					Cluster-30086.28080	redox	glutathione S-transferase L3 [Glycine max] >gi|748302957|gb|AJE59637.1| lambda class glutathione S-transferase [Glycine max]	-6.04706		Cluster-30086.85858	redox	ascorbate transporter, chloroplastic [Vigna radiata var. radiata]	3.67862							Cluster-30086.143343	redox	PUB domain, zinc finger protein Thioredoxin [Ectocarpus siliculosus]	-4.40547
					Cluster-30086.59744	redox	putative lambda class glutathione transferase GSTL1 [Medicago truncatula]	5.14215		Cluster-30086.17628	redox	L-ascorbate oxidase homolog [Cajanus cajan] >gi|1012332372|gb|KYP43806.1| L-ascorbate oxidase isogeny [Cajanus cajan]	3.16126							Cluster-30086.35356	redox	thioredoxin H2 [Arachis duranensis] >gi|1431605230|ref|XP_025699215.1| thioredoxin H2-like [Arachis hypogaea]	-1.80756
					Cluster-30086.25298	redox	uncharacterized protein LOC25484215 [Medicago truncatula] >gi|1472008327|gb|RHN79987.1| putative S-crystallin, glutathione S-transferase (GST) [Medicago truncatula]	2.44708		Cluster-30086.16261	redox	PREDICTED: nucleobase-ascorbate transporter 11-like [Vigna angularis] >gi|920687936|gb|KOM31919.1| hypothetical protein LR48_Vigan01g147500 [Vigna angularis] >gi|965658667|dbj|BAT75086.1| hypothetical protein VIGAN_01288900 [Vigna angularis var. angularis]	-2.02577							Cluster-30086.118517	redox	uncharacterized protein LOC11428499 isoform X1 [Medicago truncatula] >gi|657376759|gb|AES77743.2| DSBA oxidoreductase family protein [Medicago truncatula] >gi|1471972839|gb|RHN44505.1| putative DSBA-like thioredoxin domain-containing protein [Medicago truncatula]	-2.99796
					Cluster-30086.84445	redox	glutathione synthetase, chloroplastic [Arachis ipaensis] >gi|1431749371|ref|XP_025662560.1| glutathione synthetase, chloroplastic-like [Arachis hypogaea]	-5.08664		Cluster-30086.80933	redox	PREDICTED: ascorbate transporter, chloroplastic [Vigna angularis] >gi|965611819|dbj|BAT97958.1| hypothetical protein VIGAN_09155200 [Vigna angularis var. angularis]	3.81724							Cluster-102916.0	redox	thioredoxin peroxidase [Micractinium conductrix]	-4.10351
					Cluster-30086.44108	redox	RecName: Full=Glutathione S-transferase PM239X14; AltName: Full=GST class-phi >gi|22654|emb|CAA48376.1| glutathione transferase [Arabidopsis thaliana]	-6.00057		Cluster-30086.76945	redox	chloroplast stromal ascorbate peroxidase [Vigna unguiculata]	1.07173							Cluster-30086.51124	redox	thioredoxin-like 4, chloroplastic [Cajanus cajan] >gi|1012353890|gb|KYP65078.1| Thioredoxin H-type 1 [Cajanus cajan]	4.05419
					Cluster-30086.14575	redox	probable glutathione S-transferase [Vigna radiata var. radiata]	2.50686		Cluster-30086.4175	redox	PREDICTED: nucleobase-ascorbate transporter 1 [Cicer arietinum]	2.61414							Cluster-84671.0	redox	thioredoxin 1 [Galdieria sulphuraria] >gi|452820970|gb|EME28006.1| thioredoxin 1 [Galdieria sulphuraria]	-4.12992
					Cluster-32837.0	redox	glutathione S-transferase [Galdieria sulphuraria] >gi|452822920|gb|EME29935.1| glutathione S-transferase [Galdieria sulphuraria]	-4.43242		Cluster-30086.27958	redox	PREDICTED: L-ascorbate oxidase [Vigna angularis] >gi|920686699|gb|KOM30682.1| hypothetical protein LR48_Vigan01g023600 [Vigna angularis] >gi|965656942|dbj|BAT73361.1| hypothetical protein VIGAN_01083600 [Vigna angularis var. angularis]	-2.70343							Cluster-30086.75025	redox	PREDICTED: thioredoxin H1 [Cicer arietinum]	1.58664
					Cluster-30086.74190	redox	glyoxalase GLYI-7 [Glycine max] >gi|955332556|ref|XP_014633749.1| glyoxalase GLYI-7 isoform X1 [Glycine max] >gi|734411008|gb|KHN35734.1| Putative lactoylglutathione lyase [Glycine soja] >gi|947102611|gb|KRH51103.1| hypothetical protein GLYMA_07G261400 [Glycine max] >gi|947102612|gb|KRH51104.1| hypothetical protein GLYMA_07G261400 [Glycine max] >gi|947102613|gb|KRH51105.1| hypothetical protein GL…	3.03616		Cluster-30086.77557	redox	transmembrane ascorbate ferrireductase 1 [Cajanus cajan] >gi|1012363626|gb|KYP74809.1| Cytochrome b561 [Cajanus cajan]	-3.34679							Cluster-30086.135449	redox	thioredoxin-like protein [Coccomyxa subellipsoidea C-169] >gi|384252463|gb|EIE25939.1| thioredoxin-like protein [Coccomyxa subellipsoidea C-169]	-3.96205
					Cluster-30086.131140	redox	glutathione S-transferase [Coccomyxa subellipsoidea C-169] >gi|384253101|gb|EIE26576.1| glutathione S-transferase [Coccomyxa subellipsoidea C-169]	-5.98272		Cluster-30086.64949	redox	monodehydroascorbate reductase 4, peroxisomal isoform X1 [Cajanus cajan] >gi|1150118147|ref|XP_020206874.1| monodehydroascorbate reductase 4, peroxisomal isoform X1 [Cajanus cajan] >gi|1012322396|gb|KYP34712.1| putative monodehydroascorbate reductase, cytoplasmic isoform 2 [Cajanus cajan]	3.36199							Cluster-17442.0	redox	thioredoxin H-type-like [Cucurbita maxima]	-3.74394
					Cluster-120743.0	redox	glutathione S-transferase F9 [Medicago truncatula] >gi|657392780|gb|KEH33687.1| glutathione S-transferase, amino-terminal domain protein [Medicago truncatula]	3.36723												Cluster-30086.4793	redox	thioredoxin domain-containing protein plp1-like [Quercus suber] >gi|1336316805|gb|POE56642.1| thioredoxin domain-containing protein plp1 [Quercus suber]	-3.94228
					Cluster-30086.3094	redox	probable lactoylglutathione lyase, chloroplastic [Glycine max] >gi|734430813|gb|KHN45611.1| Putative lactoylglutathione lyase, chloroplast [Glycine soja] >gi|947090673|gb|KRH39338.1| hypothetical protein GLYMA_09G193800 [Glycine max]	2.82444												Cluster-72533.0	redox	thioredoxin 1 [Galdieria sulphuraria] >gi|452820970|gb|EME28006.1| thioredoxin 1 [Galdieria sulphuraria]	-3.94386
					Cluster-30086.102716	redox	RecName: Full=Glutathione S-transferase PM239X14; AltName: Full=GST class-phi >gi|22654|emb|CAA48376.1| glutathione transferase [Arabidopsis thaliana]	-4.60873												Cluster-30086.80671	redox	thioredoxin-like fold domain-containing protein MRL7, chloroplastic [Glycine max] >gi|947110620|gb|KRH58946.1| hypothetical protein GLYMA_05G157700 [Glycine max]	2.97818
					Cluster-30086.73990	redox	putative lactoylglutathione lyase [Cajanus cajan] >gi|1150173324|ref|XP_020228740.1| putative lactoylglutathione lyase [Cajanus cajan] >gi|1012347056|gb|KYP58248.1| Putative lactoylglutathione lyase [Cajanus cajan]	3.48334												Cluster-30086.135439	redox	thioredoxin m, partial [Chlamydomonas reinhardtii]	-4.00304
					Cluster-107862.0	redox	glutathione peroxidase [Volvox carteri f. nagariensis] >gi|300267212|gb|EFJ51396.1| glutathione peroxidase [Volvox carteri f. nagariensis]	-5.73678												Cluster-30086.74754	redox	NADPH-dependent thioredoxin reductase 3 isoform X2 [Glycine max] >gi|947084569|gb|KRH33290.1| hypothetical protein GLYMA_10G113100 [Glycine max]	3.88492
					Cluster-30086.79271	redox	DHAR class glutathione S-transferase [Glycine max] >gi|734373436|gb|KHN20282.1| Glutathione S-transferase DHAR2 [Glycine soja] >gi|748302947|gb|AJE59632.1| DHAR class glutathione S-transferase [Glycine max] >gi|947043238|gb|KRG92962.1| hypothetical protein GLYMA_20G240300 [Glycine max]	2.23528												Cluster-30086.5276	redox	uncharacterized protein LOC100800129 [Glycine max] >gi|255635660|gb|ACU18179.1| unknown [Glycine max] >gi|734389436|gb|KHN26256.1| Thioredoxin-like 1-1, chloroplastic [Glycine soja] >gi|947106187|gb|KRH54570.1| hypothetical protein GLYMA_06G195100 [Glycine max]	-1.72941
					Cluster-30086.115195	redox	glutathione S-transferase L3 [Prunus persica] >gi|1139768444|gb|ONI03207.1| hypothetical protein PRUPE_6G244700 [Prunus persica]	-5.60093												Cluster-30086.10782	redox	thioredoxin-like protein 1 [Quercus suber] >gi|1336325237|gb|POE63618.1| thioredoxin-like protein 1 [Quercus suber]	-3.69876
					Cluster-30086.82291	redox	2,4-D inducible glutathione S-transferase [Glycine max] >gi|748303041|gb|AJE59679.1| tau class glutathione S-transferase [Glycine max] >gi|947064356|gb|KRH13617.1| hypothetical protein GLYMA_15G251600 [Glycine max]	-3.88835												Cluster-21940.2	redox	PUB domain, zinc finger protein Thioredoxin [Ectocarpus siliculosus]	-3.74812
					Cluster-30086.33835	redox	PREDICTED: glutathione S-transferase L3-like isoform X1 [Cicer arietinum]	-4.22009												Cluster-30086.116710	redox	TPR repeat-containing thioredoxin TTL1-like [Cajanus cajan] >gi|1012341634|gb|KYP52835.1| DnaJ isogeny subfamily C member 7 [Cajanus cajan]	-3.61599
					Cluster-63033.0	redox	glutathione S-transferase [Klebsormidium nitens]	-5.62106												Cluster-96409.0	redox	thioredoxin-like protein 4a [Chrysochromulina sp. CCMP291]	-3.64283
					Cluster-30086.64331	redox	PREDICTED: glutathione S-transferase U17-like [Lupinus angustifolius] >gi|1117450352|ref|XP_019422340.1| PREDICTED: glutathione S-transferase U17-like [Lupinus angustifolius] >gi|1102695051|gb|OIV94550.1| hypothetical protein TanjilG_25612 [Lupinus angustifolius]	4.30144												Cluster-35765.0	redox	thioredoxin domain-containing protein plp1-like [Quercus suber] >gi|1336316805|gb|POE56642.1| thioredoxin domain-containing protein plp1 [Quercus suber]	-3.5985
					Cluster-30086.39060	redox	glutathione S-transferase 2 isoform X2 [Glycine max]	-4.02541												Cluster-30086.12027	redox	PREDICTED: thioredoxin-like protein Clot [Beta vulgaris subsp. vulgaris] >gi|870867824|gb|KMT18693.1| hypothetical protein BVRB_2g028180 [Beta vulgaris subsp. vulgaris]	-3.82416
					Cluster-30086.101289	redox	tau class glutathione S-transferase [Glycine max] >gi|955355840|ref|XP_014620645.1| tau class glutathione S-transferase isoform X1 [Glycine max] >gi|1448286982|ref|XP_025980586.1| tau class glutathione S-transferase isoform X1 [Glycine max] >gi|748303035|gb|AJE59676.1| tau class glutathione S-transferase [Glycine max] >gi|947070776|gb|KRH19667.1| hypothetical protein GLYMA_13G129000 [Glycine max]	-3.93051												Cluster-30086.40570	redox	thioredoxin H2 [Arachis duranensis] >gi|1431605230|ref|XP_025699215.1| thioredoxin H2-like [Arachis hypogaea]	4.03312
					Cluster-30086.25297	redox	uncharacterized protein LOC25484215 [Medicago truncatula] >gi|1472008327|gb|RHN79987.1| putative S-crystallin, glutathione S-transferase (GST) [Medicago truncatula]	4.68718												Cluster-30086.63930	redox	PREDICTED: TPR repeat-containing thioredoxin TTL1 [Cicer arietinum]	1.7691
					Cluster-30086.34589	redox	glutathione reductase-like [Quercus suber]	-5.33829
					Cluster-30086.142293	redox	glutathione S-transferase [Coccomyxa subellipsoidea C-169] >gi|384253101|gb|EIE26576.1| glutathione S-transferase [Coccomyxa subellipsoidea C-169]	-5.25947
					Cluster-30086.118303	redox	glutathione S-transferase L3 [Glycine max] >gi|748302957|gb|AJE59637.1| lambda class glutathione S-transferase [Glycine max]	-5.15265
					Cluster-64039.0	redox	glutathione S-transferase [Thraustotheca clavata]	-5.24002
					Cluster-16732.0	redox	glutathione S-transferase [Klebsormidium nitens]	-5.16825
					Cluster-30086.6078	redox	glutathione S-transferase 3-like [Dendrobium catenatum] >gi|1315698875|gb|PKU63717.1| Glutathione S-transferase 3 [Dendrobium catenatum]	-5.17527
					Cluster-30086.79709	redox	probable lactoylglutathione lyase, chloroplastic [Glycine max] >gi|947111909|gb|KRH60235.1| hypothetical protein GLYMA_05G228500 [Glycine max]	4.63036
					Cluster-30086.63924	redox	probable lactoylglutathione lyase, chloroplastic [Vigna radiata var. radiata]	-4.33476
					Cluster-30086.16346	redox	Glutathione S-transferase zeta class [Glycine soja]	-1.6381
					Cluster-30086.9707	redox	glutathione peroxidase [Volvox carteri f. nagariensis] >gi|300267212|gb|EFJ51396.1| glutathione peroxidase [Volvox carteri f. nagariensis]	-4.7963
					Cluster-30086.59743	redox	putative lambda class glutathione transferase GSTL1 [Medicago truncatula]	3.27712
					Cluster-30086.65142	redox	2,4-D inducible glutathione S-transferase [Glycine max] >gi|748303041|gb|AJE59679.1| tau class glutathione S-transferase [Glycine max] >gi|947064356|gb|KRH13617.1| hypothetical protein GLYMA_15G251600 [Glycine max]	-4.65982
					Cluster-30086.86437	redox	glutathione peroxidase 1 [Lotus japonicus]	-3.5358
					Cluster-30086.11774	redox	PREDICTED: LOW QUALITY PROTEIN: glutathione S-transferase F9 [Eucalyptus grandis]	-4.65586
					Cluster-30086.127582	redox	PREDICTED: probable glutathione S-transferase parA [Cicer arietinum]	-3.77486
					Cluster-30086.51918	redox	Lactoylglutathione lyase, partial [Cajanus cajan]	4.4764
					Cluster-113538.0	redox	glutathione S-transferase [Galdieria sulphuraria] >gi|452822920|gb|EME29935.1| glutathione S-transferase [Galdieria sulphuraria]	-4.19956
					Cluster-30654.0	redox	PREDICTED: glutathione S-transferase F13 [Vitis vinifera] >gi|296086587|emb|CBI32222.3| unnamed protein product, partial [Vitis vinifera]	-4.62425
					Cluster-30086.45261	redox	glutathione S-transferase l3-like protein [Trifolium pratense]	-3.78614
					Cluster-30086.73660	redox	glutathione peroxidase family protein [Glycine max] >gi|255627653|gb|ACU14171.1| unknown [Glycine max]	1.47675
					Cluster-30086.97129	redox	PREDICTED: glutathione S-transferase L3-like isoform X1 [Cicer arietinum]	-4.21185
					Cluster-53428.0	redox	glutathione reductase-like [Quercus suber] >gi|1336340928|gb|POE75753.1| glutathione reductase [Quercus suber]	-4.49519
					Cluster-30086.110695	redox	probable glutathione S-transferase [Medicago truncatula] >gi|657386710|gb|KEH28979.1| glutathione S-transferase, amino-terminal domain protein [Medicago truncatula] >gi|1337305708|gb|AUW37506.1| putative tau class glutathione transferase GSTU46 [Medicago truncatula] >gi|1471987358|gb|RHN59021.1| putative glutathione transferase [Medicago truncatula]	-2.69044
					Cluster-30086.90741	redox	glutathione hydrolase 3 [Glycine max] >gi|947126338|gb|KRH74192.1| hypothetical protein GLYMA_01G005200 [Glycine max]	4.14902
					Cluster-30086.107575	redox	PREDICTED: glutathione transferase GST 23-like [Lupinus angustifolius] >gi|1117429019|ref|XP_019417484.1| PREDICTED: glutathione transferase GST 23-like [Lupinus angustifolius] >gi|1102697119|gb|OIV96578.1| hypothetical protein TanjilG_28435 [Lupinus angustifolius]	-1.6162
					Cluster-30086.40752	redox	glutathione S-transferase U7 [Medicago truncatula] >gi|657383205|gb|KEH26957.1| glutathione S-transferase [Medicago truncatula] >gi|1337305615|gb|AUW37496.1| putative tau class glutathione transferase GSTU36 [Medicago truncatula] >gi|1471981016|gb|RHN52681.1| putative glutathione transferase [Medicago truncatula]	-2.82463
					Cluster-30086.62701	redox	putative lactoylglutathione lyase chloroplastic [Zea mays]	2.63575
					Cluster-30086.38278	redox	unknown [Medicago truncatula] >gi|1337305581|gb|AUW37482.1| putative tau class glutathione transferase GSTU21 [Medicago truncatula] >gi|1471974621|gb|RHN46287.1| putative glutathione transferase [Medicago truncatula]	-3.01376
					Cluster-30086.140487	redox	PREDICTED: glutathione S-transferase F13-like [Malus domestica]	-4.18051
					Cluster-30086.67047	redox	Putative glutathione peroxidase 4 [Glycine soja]	1.62632
					Cluster-65726.0	redox	Glutathione S-transferase [Phytophthora megakarya]	-3.32043
					Cluster-30086.100152	redox	PREDICTED: glutathione reductase, cytosolic [Cicer arietinum] >gi|828335664|ref|XP_012575467.1| PREDICTED: glutathione reductase, cytosolic [Cicer arietinum]	-2.5784
					Cluster-115367.1	redox	glutathione S-transferase 2 [Laminaria digitata]	-3.95284
					Cluster-30086.103497	redox	glutathione S-transferase T3 [Citrus clementina]	-3.96455
					Cluster-88544.0	redox	glutathione S-transferase [Monoraphidium neglectum] >gi|761968078|gb|KIY99386.1| glutathione S-transferase [Monoraphidium neglectum]	-3.21908
					Cluster-30086.138772	redox	hydroxyacylglutathione hydrolase cytoplasmic [Helianthus annuus] >gi|1191647867|gb|OTF99840.1| putative metallo-hydrolase/oxidoreductase superfamily protein [Helianthus annuus]	-4.25877
					Cluster-30086.110335	redox	glutathione S-transferase [Monoraphidium neglectum] >gi|761974657|gb|KIZ04720.1| glutathione S-transferase [Monoraphidium neglectum]	-4.1313
					Cluster-30086.38701	redox	glutathione transferase GST 23 [Medicago truncatula] >gi|657375314|gb|KEH20685.1| glutathione S-transferase [Medicago truncatula] >gi|1337305606|gb|AUW37492.1| putative tau class glutathione transferase GSTU31 [Medicago truncatula] >gi|1471971008|gb|RHN42675.1| putative glutathione transferase [Medicago truncatula]	-2.09123
					Cluster-30086.2727	redox	PREDICTED: glutathione S-transferase T2-like [Cicer arietinum]	3.27036
					Cluster-30086.9993	redox	glutathione S-transferase [Coccomyxa subellipsoidea C-169] >gi|384253101|gb|EIE26576.1| glutathione S-transferase [Coccomyxa subellipsoidea C-169]	-4.04861
					Cluster-30086.11780	redox	PREDICTED: glutathione S-transferase F13 [Vitis vinifera] >gi|296086587|emb|CBI32222.3| unnamed protein product, partial [Vitis vinifera]	-4.09244
					Cluster-25314.1	redox	glutathione S-transferase 2 [Laminaria digitata]	-4.16407
					Cluster-60671.0	redox	RecName: Full=Glutathione gamma-glutamylcysteinyltransferase 3; AltName: Full=LjPCS3-7N; AltName: Full=Phytochelatin synthase 3 >gi|67773366|gb|AAY81940.1| phytochelatin synthase [Lotus japonicus] >gi|67773368|gb|AAY81941.1| phytochelatin synthase PCS3-7N [Lotus japonicus]	-3.80655
					Cluster-30086.85359	redox	glutathione transferase GST 23 [Medicago truncatula] >gi|657375314|gb|KEH20685.1| glutathione S-transferase [Medicago truncatula] >gi|1337305606|gb|AUW37492.1| putative tau class glutathione transferase GSTU31 [Medicago truncatula] >gi|1471971008|gb|RHN42675.1| putative glutathione transferase [Medicago truncatula]	-1.7361
					Cluster-4078.1	redox	glutathione hydrolase 1 isoform X1 [Cucurbita moschata] >gi|1279818266|ref|XP_022962821.1| glutathione hydrolase 1 isoform X1 [Cucurbita moschata]	-3.6997
					Cluster-30086.147652	redox	glutathione S-transferase [Coccomyxa subellipsoidea C-169] >gi|384253101|gb|EIE26576.1| glutathione S-transferase [Coccomyxa subellipsoidea C-169]	-3.72041
					Cluster-30086.91657	redox	PREDICTED: glutathione reductase, cytosolic [Cicer arietinum] >gi|828335664|ref|XP_012575467.1| PREDICTED: glutathione reductase, cytosolic [Cicer arietinum]	3.71173
					Cluster-30086.31172	redox	glutathione hydrolase 1 [Glycine max] >gi|947048117|gb|KRG97645.1| hypothetical protein GLYMA_18G021100 [Glycine max]	-3.78371
					Cluster-1547.0	redox	RecName: Full=Glutathione S-transferase PM239X14; AltName: Full=GST class-phi >gi|22654|emb|CAA48376.1| glutathione transferase [Arabidopsis thaliana]	-4.26159
					Cluster-108623.0	redox	PREDICTED: glutathione gamma-glutamylcysteinyltransferase 1 [Musa acuminata subsp. malaccensis]	-3.81589
					Cluster-30086.14576	redox	glutathione S-transferase GST 11 [Glycine max] >gi|11385437|gb|AAG34801.1|AF243366_1 glutathione S-transferase GST 11 [Glycine max] >gi|734331312|gb|KHN06985.1| Putative glutathione S-transferase [Glycine soja] >gi|748303055|gb|AJE59686.1| tau class glutathione S-transferase [Glycine max] >gi|947050543|gb|KRH00072.1| hypothetical protein GLYMA_18G190300 [Glycine max]	-1.43158
					Cluster-30086.81702	redox	Glutathione synthetase, chloroplastic [Glycine soja]	-3.64099
					Cluster-30086.9934	redox	glutathione S-transferase [Coccomyxa subellipsoidea C-169] >gi|384253101|gb|EIE26576.1| glutathione S-transferase [Coccomyxa subellipsoidea C-169]	-3.78886
					Cluster-30086.141678	redox	glutathione reductase-like [Quercus suber]	-3.77308
					Cluster-30086.20612	redox	RecName: Full=Glutathione S-transferase PM239X14; AltName: Full=GST class-phi >gi|22654|emb|CAA48376.1| glutathione transferase [Arabidopsis thaliana]	-3.4143
					Cluster-30086.134798	redox	glutathione S-transferase [Coccomyxa subellipsoidea C-169] >gi|384253101|gb|EIE26576.1| glutathione S-transferase [Coccomyxa subellipsoidea C-169]	-3.57829
					Cluster-30086.39061	redox	glutathione S-transferase 2 isoform X2 [Glycine max]	-2.76775
					Cluster-30086.65070	redox	lactoylglutathione lyase isoform X1 [Glycine max] >gi|734417003|gb|KHN38720.1| Lactoylglutathione lyase [Glycine soja] >gi|947081802|gb|KRH30591.1| hypothetical protein GLYMA_11G194300 [Glycine max]	2.26203
					Cluster-98609.0	redox	glutathione S-transferase T2-like [Asparagus officinalis]	-3.50727
					Cluster-30086.24259	redox	S-formylglutathione hydrolase-like isoform X1 [Hevea brasiliensis] >gi|1217039884|ref|XP_021659949.1| S-formylglutathione hydrolase-like isoform X2 [Hevea brasiliensis] >gi|1217039886|ref|XP_021659950.1| S-formylglutathione hydrolase-like isoform X3 [Hevea brasiliensis] >gi|1217039888|ref|XP_021659951.1| S-formylglutathione hydrolase-like isoform X4 [Hevea brasiliensis]	-3.47776
					Cluster-106636.0	redox	glutathione synthetase [Klebsormidium nitens]	-3.64328
					Cluster-30086.45090	redox	RecName: Full=Glutathione S-transferase PM239X14; AltName: Full=GST class-phi >gi|22654|emb|CAA48376.1| glutathione transferase [Arabidopsis thaliana]	-4.11088
					Cluster-765.0	redox	RecName: Full=Glutathione S-transferase PM239X14; AltName: Full=GST class-phi >gi|22654|emb|CAA48376.1| glutathione transferase [Arabidopsis thaliana]	-4.26742
					Cluster-30086.11767	redox	glutathione S-transferase F10-like [Asparagus officinalis] >gi|1141974695|gb|ONK55921.1| uncharacterized protein A4U43_C10F2320 [Asparagus officinalis]	-3.68627
					Cluster-19840.0	redox	RecName: Full=Glutathione gamma-glutamylcysteinyltransferase 3; AltName: Full=LjPCS3-7N; AltName: Full=Phytochelatin synthase 3 >gi|67773366|gb|AAY81940.1| phytochelatin synthase [Lotus japonicus] >gi|67773368|gb|AAY81941.1| phytochelatin synthase PCS3-7N [Lotus japonicus]	-3.56582
					Cluster-30654.1	redox	PREDICTED: glutathione S-transferase 3-like [Phoenix dactylifera]	-3.62665

[truncated: 2 more sheets: T03L_vs_T03R, T22L_vs_T22R]
