# Supplementary material for: Deciphering Molecular Mechanisms Involved in Salinity Tolerance in Guar (Cyamopsis tetragonoloba (L.) Taub.) Using Transcriptome Analyses
Source: Plants (Basel). 2022 Jan 22;11(3):291. doi: 10.3390/plants11030291 (PMC8838131; doi:10.3390/plants11030291)
Supplement: Supplementary file 1 [file plants-11-00291-s001.zip › plants-1530720 (1)/Table_S11_12072021.xlsx]

## Sheet: T03L_vs_C03L
Table S11. Differentially expressed genes (DEGs) involved in transport.
Gene	log2foldchange	padjust	TCID	Family	Family.Symbol	Superfamily	Regulation
Cluster-30086.88300	-2.45943	1.21102e-05	3.A.23.1.1	The Type VI Symbiosis/Virulence Secretory System (T6SS) Family	T6SS	ATP-dependent Clp Protease (Clp) Superfamily	Downregulation
Cluster-30086.65346	-4.33219	8.61203e-05	1.F.1.1.1	The Synaptosomal Vesicle Fusion Pore (SVF-Pore) Family	SVF-Pore	AAA-ATPase Superfamily	Downregulation
Cluster-30086.92365	6.53397	9.68585e-05	3.A.1.208.17	The ATP-binding Cassette (ABC) Superfamily	ABC	ABC1, ABC2, ABC3 Superfamilies	Upregulation
Cluster-30086.92365	6.53397	9.68585e-05	3.A.1.205.10	The ATP-binding Cassette (ABC) Superfamily	ABC	ABC1, ABC2, ABC3 Superfamilies	Upregulation
Cluster-30086.92365	6.53397	9.68585e-05	3.A.1.205.7	The ATP-binding Cassette (ABC) Superfamily	ABC	ABC1, ABC2, ABC3 Superfamilies	Upregulation
Cluster-30086.26528	-5.53397	0.000141664	3.A.23.1.1	The Type VI Symbiosis/Virulence Secretory System (T6SS) Family	T6SS	ATP-dependent Clp Protease (Clp) Superfamily	Downregulation
Cluster-30086.26528	-5.53397	0.000141664	3.A.23.1.1	The Type VI Symbiosis/Virulence Secretory System (T6SS) Family	T6SS	ATP-dependent Clp Protease (Clp) Superfamily	Downregulation
Cluster-30086.26528	-5.53397	0.000141664	3.A.16.1.2	The Endoplasmic Reticular Retrotranslocon (ER-RT) Family	ER-RT	AAA-ATPase Superfamily	Downregulation
Cluster-30086.26528	-5.53397	0.000141664	3.A.23.1.1	The Type VI Symbiosis/Virulence Secretory System (T6SS) Family	T6SS	ATP-dependent Clp Protease (Clp) Superfamily	Downregulation
Cluster-30086.26528	-5.53397	0.000141664	1.F.1.1.1	The Synaptosomal Vesicle Fusion Pore (SVF-Pore) Family	SVF-Pore	AAA-ATPase Superfamily	Downregulation
Cluster-30086.26528	-5.53397	0.000141664	3.A.20.1.1	The Peroxisomal Protein Importer (PPI) Family	PPI	Leucine-rich Repeat-containing Domain (LRRD) Superfamily	Downregulation
Cluster-30086.26528	-5.53397	0.000141664	3.A.24.4.1	The Type VII or ESX Protein Secretion System (T7SS) Family	T7SS	AAA-ATPase Superfamily	Downregulation
Cluster-30086.26528	-5.53397	0.000141664	3.A.28.1.1	The AAA-ATPase, Bcs1 (Bcs1) Family	Bcs1	AAA-ATPase Superfamily	Downregulation
Cluster-30086.26528	-5.53397	0.000141664	3.A.23.1.1	The Type VI Symbiosis/Virulence Secretory System (T6SS) Family	T6SS	ATP-dependent Clp Protease (Clp) Superfamily	Downregulation
Cluster-30086.59689	-8.4553	0.000195831	3.D.9.1.1	The H<sup>+</sup>-translocating F<sub>420</sub>H<sub>2</sub> Dehydrogenase (F<sub>420</sub>H<sub>2</sub>DH) Family	F420H2DH	Iron-Sulfur Protein (ISP) Superfamily	Downregulation
Cluster-30086.59689	-8.4553	0.000195831	3.D.7.1.1	The H<sub>2</sub>:Heterodisulfide Oxidoreductase (HHO) Family	HHO	Iron-Sulfur Protein (ISP) Superfamily	Downregulation
Cluster-30086.59689	-8.4553	0.000195831	3.D.1.4.1	The H<sup>+</sup> or Na<sup>+</sup>-translocating NADH Dehydrogenase (NDH) Family	NDH	Iron-Sulfur Protein (ISP) Superfamily	Downregulation
Cluster-30086.59689	-8.4553	0.000195831	3.D.9.1.1	The H<sup>+</sup>-translocating F<sub>420</sub>H<sub>2</sub> Dehydrogenase (F<sub>420</sub>H<sub>2</sub>DH) Family	F420H2DH	Iron-Sulfur Protein (ISP) Superfamily	Downregulation
Cluster-30086.59689	-8.4553	0.000195831	3.D.1.4.1	The H<sup>+</sup> or Na<sup>+</sup>-translocating NADH Dehydrogenase (NDH) Family	NDH	Iron-Sulfur Protein (ISP) Superfamily	Downregulation
Cluster-30086.59689	-8.4553	0.000195831	3.D.9.1.1	The H<sup>+</sup>-translocating F<sub>420</sub>H<sub>2</sub> Dehydrogenase (F<sub>420</sub>H<sub>2</sub>DH) Family	F420H2DH	Iron-Sulfur Protein (ISP) Superfamily	Downregulation
Cluster-30086.59689	-8.4553	0.000195831	3.D.1.5.1	The H<sup>+</sup> or Na<sup>+</sup>-translocating NADH Dehydrogenase (NDH) Family	NDH	Iron-Sulfur Protein (ISP) Superfamily	Downregulation
Cluster-30086.51182	-5.26052	0.000324204	3.B.1.1.3	The Na<sup>+</sup>-transporting Carboxylic Acid Decarboxylase (NaT-DC) Family	NaT-DC	CPA Superfamily	Downregulation
Cluster-30086.20182	-2.46512	0.000482168	2.A.2.2.2	The Glycoside-Pentoside-Hexuronide (GPH):Cation Symporter Family	GPH	Major Facilitator (MFS) Superfamily	Downregulation
Cluster-30086.20182	-2.46512	0.000482168	2.A.1.14.18	The Major Facilitator Superfamily (MFS)	MFS	Major Facilitator (MFS) Superfamily	Downregulation
Cluster-30086.20182	-2.46512	0.000482168	2.A.12.1.18	The ATP:ADP Antiporter (AAA) Family	AAA	Major Facilitator (MFS) Superfamily	Downregulation
Cluster-30086.117261	-5.34577	0.000557197	2.A.60.1.1	The Organo Anion Transporter (OAT) Family	OAT	Major Facilitator (MFS) Superfamily	Downregulation
Cluster-30086.117261	-5.34577	0.000557197	2.A.2.2.2	The Glycoside-Pentoside-Hexuronide (GPH):Cation Symporter Family	GPH	Major Facilitator (MFS) Superfamily	Downregulation
Cluster-30086.117261	-5.34577	0.000557197	2.A.1.14.18	The Major Facilitator Superfamily (MFS)	MFS	Major Facilitator (MFS) Superfamily	Downregulation
Cluster-30086.117261	-5.34577	0.000557197	2.A.12.1.18	The ATP:ADP Antiporter (AAA) Family	AAA	Major Facilitator (MFS) Superfamily	Downregulation
Cluster-30086.71686	-7.70733	0.000689308	3.A.23.1.1	The Type VI Symbiosis/Virulence Secretory System (T6SS) Family	T6SS	ATP-dependent Clp Protease (Clp) Superfamily	Downregulation
Cluster-30086.71686	-7.70733	0.000689308	3.A.23.1.1	The Type VI Symbiosis/Virulence Secretory System (T6SS) Family	T6SS	ATP-dependent Clp Protease (Clp) Superfamily	Downregulation
Cluster-30086.71686	-7.70733	0.000689308	3.A.23.1.1	The Type VI Symbiosis/Virulence Secretory System (T6SS) Family	T6SS	ATP-dependent Clp Protease (Clp) Superfamily	Downregulation
Cluster-30086.71686	-7.70733	0.000689308	3.A.16.1.2	The Endoplasmic Reticular Retrotranslocon (ER-RT) Family	ER-RT	AAA-ATPase Superfamily	Downregulation
Cluster-30086.71686	-7.70733	0.000689308	3.A.23.1.1	The Type VI Symbiosis/Virulence Secretory System (T6SS) Family	T6SS	ATP-dependent Clp Protease (Clp) Superfamily	Downregulation
Cluster-30086.71686	-7.70733	0.000689308	1.F.1.1.1	The Synaptosomal Vesicle Fusion Pore (SVF-Pore) Family	SVF-Pore	AAA-ATPase Superfamily	Downregulation
Cluster-30086.71686	-7.70733	0.000689308	3.A.20.1.1	The Peroxisomal Protein Importer (PPI) Family	PPI	Leucine-rich Repeat-containing Domain (LRRD) Superfamily	Downregulation
Cluster-30086.71686	-7.70733	0.000689308	3.A.24.4.1	The Type VII or ESX Protein Secretion System (T7SS) Family	T7SS	AAA-ATPase Superfamily	Downregulation
Cluster-30086.71686	-7.70733	0.000689308	3.A.28.1.1	The AAA-ATPase, Bcs1 (Bcs1) Family	Bcs1	AAA-ATPase Superfamily	Downregulation
Cluster-30086.71686	-7.70733	0.000689308	3.A.23.1.1	The Type VI Symbiosis/Virulence Secretory System (T6SS) Family	T6SS	ATP-dependent Clp Protease (Clp) Superfamily	Downregulation
Cluster-30086.61501	5.11547	0.00113058	2.A.7.3.6	The Drug/Metabolite Transporter (DMT) Superfamily	DMT	Drug/Metabolite Transporter (DMT) Superfamily	Upregulation
Cluster-30086.61503	-3.93073	0.00113058	2.A.7.3.6	The Drug/Metabolite Transporter (DMT) Superfamily	DMT	Drug/Metabolite Transporter (DMT) Superfamily	Downregulation
Cluster-30086.93394	-4.29545	0.00128889	1.A.1.4.1	The Voltage-gated Ion Channel (VIC) Superfamily	VIC	VIC Superfamily	Downregulation
Cluster-30086.93394	-4.29545	0.00128889	1.A.4.1.1	The Transient Receptor Potential Ca<sup>2+</sup> Channel (TRP-CC) Family	TRP-CC	VIC Superfamily	Downregulation
Cluster-30086.93394	-4.29545	0.00128889	8.A.28.1.1	The Ankyrin (Ankyrin) Family	Ankyrin	Ankyrin Repeat Domain-containing (Ank) Superfamily	Downregulation
Cluster-30086.54602	4.89077	0.00215155	1.B.12.5.9	The Autotransporter-1 (AT-1) Family	AT-1	Outer Membrane Pore-forming Protein I (OMPP-I) Superfamily	Upregulation
Cluster-30086.63739	-7.27299	0.00225757	2.A.29.1.1	The Mitochondrial Carrier (MC) Family	MC	Mitochondrial Carrier (MC) Superfamily	Downregulation
Cluster-30086.56769	-4.79007	0.0034187	2.A.1.42.2	The Major Facilitator Superfamily (MFS)	MFS	Major Facilitator (MFS) Superfamily	Downregulation
Cluster-30086.27952	-5.04439	0.00361134	2.A.17.1.1	The Proton-dependent Oligopeptide Transporter (POT/PTR) Family	POT/PTR	Major Facilitator (MFS) Superfamily	Downregulation
Cluster-30086.132696	4.41503	0.00364553	3.A.8.1.1	The Mitochondrial Protein Translocase (MPT) Family	MPT	Outer Membrane Pore-forming Protein IV (OMPP-IV) Superfamily	Upregulation
Cluster-30086.30736	-6.98866	0.00373096	3.A.1.208.17	The ATP-binding Cassette (ABC) Superfamily	ABC	ABC1, ABC2, ABC3 Superfamilies	Downregulation
Cluster-30086.30736	-6.98866	0.00373096	3.A.1.208.17	The ATP-binding Cassette (ABC) Superfamily	ABC	ABC1, ABC2, ABC3 Superfamilies	Downregulation
Cluster-30086.109860	-2.52186	0.00411898	2.A.2.2.2	The Glycoside-Pentoside-Hexuronide (GPH):Cation Symporter Family	GPH	Major Facilitator (MFS) Superfamily	Downregulation
Cluster-30086.109860	-2.52186	0.00411898	2.A.1.14.18	The Major Facilitator Superfamily (MFS)	MFS	Major Facilitator (MFS) Superfamily	Downregulation
Cluster-30086.109860	-2.52186	0.00411898	2.A.12.1.18	The ATP:ADP Antiporter (AAA) Family	AAA	Major Facilitator (MFS) Superfamily	Downregulation
Cluster-30086.109860	-2.52186	0.00411898	2.A.2.4.1	The Glycoside-Pentoside-Hexuronide (GPH):Cation Symporter Family	GPH	Major Facilitator (MFS) Superfamily	Downregulation
Cluster-30086.109860	-2.52186	0.00411898	2.A.1.19.10	The Major Facilitator Superfamily (MFS)	MFS	Major Facilitator (MFS) Superfamily	Downregulation
Cluster-30086.105734	-6.65342	0.00420809	2.A.69.3.3	The Auxin Efflux Carrier (AEC) Family	AEC	BART Superfamily	Downregulation
Cluster-30086.50059	-4.4374	0.00436195	8.A.30.1.1	The Nedd4-Family Interacting Protein-2 (Nedd4) Family	Nedd4	Synaptotagmin Domain-containing (SynapD) Superfamily	Downregulation
Cluster-30086.71679	6.61469	0.00451814	3.A.23.1.1	The Type VI Symbiosis/Virulence Secretory System (T6SS) Family	T6SS	ATP-dependent Clp Protease (Clp) Superfamily	Upregulation
Cluster-30086.71679	6.61469	0.00451814	3.A.23.1.1	The Type VI Symbiosis/Virulence Secretory System (T6SS) Family	T6SS	ATP-dependent Clp Protease (Clp) Superfamily	Upregulation
Cluster-30086.71679	6.61469	0.00451814	3.A.23.1.1	The Type VI Symbiosis/Virulence Secretory System (T6SS) Family	T6SS	ATP-dependent Clp Protease (Clp) Superfamily	Upregulation
Cluster-30086.71679	6.61469	0.00451814	3.A.16.1.2	The Endoplasmic Reticular Retrotranslocon (ER-RT) Family	ER-RT	AAA-ATPase Superfamily	Upregulation
Cluster-30086.71679	6.61469	0.00451814	3.A.23.1.1	The Type VI Symbiosis/Virulence Secretory System (T6SS) Family	T6SS	ATP-dependent Clp Protease (Clp) Superfamily	Upregulation
Cluster-30086.71679	6.61469	0.00451814	1.F.1.1.1	The Synaptosomal Vesicle Fusion Pore (SVF-Pore) Family	SVF-Pore	AAA-ATPase Superfamily	Upregulation
Cluster-30086.71679	6.61469	0.00451814	3.A.20.1.1	The Peroxisomal Protein Importer (PPI) Family	PPI	Leucine-rich Repeat-containing Domain (LRRD) Superfamily	Upregulation
Cluster-30086.71679	6.61469	0.00451814	3.A.24.4.1	The Type VII or ESX Protein Secretion System (T7SS) Family	T7SS	AAA-ATPase Superfamily	Upregulation
Cluster-30086.71679	6.61469	0.00451814	3.A.28.1.1	The AAA-ATPase, Bcs1 (Bcs1) Family	Bcs1	AAA-ATPase Superfamily	Upregulation
Cluster-30086.71679	6.61469	0.00451814	3.A.23.1.1	The Type VI Symbiosis/Virulence Secretory System (T6SS) Family	T6SS	ATP-dependent Clp Protease (Clp) Superfamily	Upregulation
Cluster-30086.49969	4.52356	0.00493794	2.A.6.6.4	The Resistance-Nodulation-Cell Division (RND) Superfamily	RND	Resistance-Nodulation-Cell Division (RND) Superfamily	Upregulation
Cluster-30086.49969	4.52356	0.00493794	1.I.1.1.1	The Nuclear Pore Complex (NPC) Family	NPC	Ankyrin Repeat Domain-containing (Ank) Superfamily	Upregulation
Cluster-30086.48131	-4.35755	0.00535316	2.A.17.1.1	The Proton-dependent Oligopeptide Transporter (POT/PTR) Family	POT/PTR	Major Facilitator (MFS) Superfamily	Downregulation
Cluster-30086.44463	-3.34577	0.00626346	2.A.123.1.11	The Sweet; PQ-loop; Saliva; MtN3 (Sweet) Family	Sweet	Transporter-Opsin-G protein-coupled receptor (TOG) Superfamily	Downregulation
Cluster-30086.123342	4.54432	0.00717938	2.A.7.15.3	The Drug/Metabolite Transporter (DMT) Superfamily	DMT	Drug/Metabolite Transporter (DMT) Superfamily	Upregulation
Cluster-30086.54118	5.65343	0.00833052	2.A.2.2.2	The Glycoside-Pentoside-Hexuronide (GPH):Cation Symporter Family	GPH	Major Facilitator (MFS) Superfamily	Upregulation
Cluster-30086.54118	5.65343	0.00833052	2.A.1.14.18	The Major Facilitator Superfamily (MFS)	MFS	Major Facilitator (MFS) Superfamily	Upregulation
Cluster-30086.54118	5.65343	0.00833052	2.A.12.1.18	The ATP:ADP Antiporter (AAA) Family	AAA	Major Facilitator (MFS) Superfamily	Upregulation
Cluster-30086.54118	5.65343	0.00833052	2.A.2.4.1	The Glycoside-Pentoside-Hexuronide (GPH):Cation Symporter Family	GPH	Major Facilitator (MFS) Superfamily	Upregulation
Cluster-30086.54118	5.65343	0.00833052	2.A.1.19.10	The Major Facilitator Superfamily (MFS)	MFS	Major Facilitator (MFS) Superfamily	Upregulation
Cluster-30086.59741	-6.273	0.00848091	1.B.12.5.1	The Autotransporter-1 (AT-1) Family	AT-1	Outer Membrane Pore-forming Protein I (OMPP-I) Superfamily	Downregulation
Cluster-30086.59741	-6.273	0.00848091	3.A.24.4.1	The Type VII or ESX Protein Secretion System (T7SS) Family	T7SS	AAA-ATPase Superfamily	Downregulation
Cluster-30086.56106	-4.14295	0.0111581	1.A.1.4.1	The Voltage-gated Ion Channel (VIC) Superfamily	VIC	VIC Superfamily	Downregulation
Cluster-30086.56106	-4.14295	0.0111581	1.A.4.1.1	The Transient Receptor Potential Ca<sup>2+</sup> Channel (TRP-CC) Family	TRP-CC	VIC Superfamily	Downregulation
Cluster-30086.56106	-4.14295	0.0111581	8.A.28.1.1	The Ankyrin (Ankyrin) Family	Ankyrin	Ankyrin Repeat Domain-containing (Ank) Superfamily	Downregulation
Cluster-30086.92935	-4.14295	0.0115821	2.A.1.42.2	The Major Facilitator Superfamily (MFS)	MFS	Major Facilitator (MFS) Superfamily	Downregulation
Cluster-30086.61703	4.95419	0.0119423	1.C.57.3.4	The Clostridial Cytotoxin (CCT) Family	CCT	RTX-toxin Superfamily	Upregulation
Cluster-30086.73588	5.89999	0.0127819	3.D.8.1.2	The Na<sup>+</sup>- or H<sup>+</sup>-Pumping Formyl Methanofuran Dehydrogenase (FMF-DH) Family	FMF-DH	Iron-Sulfur Protein (ISP) Superfamily	Upregulation
Cluster-30086.60000	-4.05889	0.0160177	2.A.82.1.1	The Organic Solute Transporter (OST) Family	OST	Transporter-Opsin-G protein-coupled receptor (TOG) Superfamily	Downregulation
Cluster-30086.145590	3.01886	0.0165313	1.A.1.2.2	The Voltage-gated Ion Channel (VIC) Superfamily	VIC	VIC Superfamily	Upregulation
Cluster-30086.145590	3.01886	0.0165313	1.A.3.1.1	The Ryanodine-Inositol 1,4,5-triphosphate Receptor Ca<sup>2+</sup> Channel (RIR-CaC) Family	RIR-CaC	VIC Superfamily	Upregulation
Cluster-30086.145590	3.01886	0.0165313	1.A.4.1.1	The Transient Receptor Potential Ca<sup>2+</sup> Channel (TRP-CC) Family	TRP-CC	VIC Superfamily	Upregulation
Cluster-30086.145590	3.01886	0.0165313	1.A.51.1.3	The Voltage-gated Proton Channel (VPC) Family	VPC	VIC Superfamily	Upregulation
Cluster-30086.145590	3.01886	0.0165313	2.A.36.7.4	The Monovalent Cation:Proton Antiporter-1 (CPA1) Family	CPA1	CPA Superfamily	Upregulation
Cluster-30086.62306	4.34577	0.0168557	1.A.112.2.2	The Cyclin M Mg2+ Exporter (CNNM) Family	CNNM	CNNM/HlyC Superfamily	Upregulation
Cluster-30086.62306	4.34577	0.0168557	1.C.126.1.2	The HlyC Haemolysin (HlyC) Family	HlyC	CNNM/HlyC Superfamily	Upregulation
Cluster-30086.62306	4.34577	0.0168557	3.A.1.12.8	The ATP-binding Cassette (ABC) Superfamily	ABC	ABC1, ABC2, ABC3 Superfamilies	Upregulation
Cluster-30086.42000	-4.32192	0.0175539	2.A.53.3.4	The Sulfate Permease (SulP) Family	SulP	APC Superfamily	Downregulation
Cluster-30086.76203	-3.99999	0.0187559	3.B.1.1.1	The Na<sup>+</sup>-transporting Carboxylic Acid Decarboxylase (NaT-DC) Family	NaT-DC	CPA Superfamily	Downregulation
Cluster-30086.73204	-4.19639	0.0191417	5.B.1.1.6	The Phagocyte (gp91<sup>phox</sup>) NADPH Oxidase Family	gp91phox	Calmodulin/Calcineurin/KChIP (CaCa) Superfamily	Downregulation
Cluster-30086.73204	-4.19639	0.0191417	1.I.1.1.1	The Nuclear Pore Complex (NPC) Family	NPC	Ankyrin Repeat Domain-containing (Ank) Superfamily	Downregulation
Cluster-30086.73204	-4.19639	0.0191417	8.A.82.1.1	The Calmodulin Calcium Binding Protein (Calmodulin) Family	Calmodulin	Calmodulin/Calcineurin/KChIP (CaCa) Superfamily	Downregulation
Cluster-30086.99772	4.24792	0.019381	2.A.40.1.1	The Nucleobase/Ascorbate Transporter (NAT) or Nucleobase:Cation Symporter-2 (NCS2) Family	NAT/NCS2	APC Superfamily	Upregulation
Cluster-30086.32839	5.76375	0.0207736	5.A.1.1.1	The Disulfide Bond Oxidoreductase D (DsbD) Family	DsbD	LysE Superfamily	Upregulation
Cluster-30086.75491	-5.65343	0.0207744	2.A.6.6.4	The Resistance-Nodulation-Cell Division (RND) Superfamily	RND	Resistance-Nodulation-Cell Division (RND) Superfamily	Downregulation
Cluster-30086.75491	-5.65343	0.0207744	1.I.1.1.1	The Nuclear Pore Complex (NPC) Family	NPC	Ankyrin Repeat Domain-containing (Ank) Superfamily	Downregulation
Cluster-30086.95856	5.70043	0.0243256	2.A.1.42.2	The Major Facilitator Superfamily (MFS)	MFS	Major Facilitator (MFS) Superfamily	Upregulation
Cluster-30086.95856	5.70043	0.0243256	3.D.1.6.1	The H<sup>+</sup> or Na<sup>+</sup>-translocating NADH Dehydrogenase (NDH) Family	NDH	Iron-Sulfur Protein (ISP) Superfamily	Upregulation
Cluster-30086.59019	5.54431	0.0257021	2.A.2.2.2	The Glycoside-Pentoside-Hexuronide (GPH):Cation Symporter Family	GPH	Major Facilitator (MFS) Superfamily	Upregulation
Cluster-30086.59019	5.54431	0.0257021	2.A.1.14.18	The Major Facilitator Superfamily (MFS)	MFS	Major Facilitator (MFS) Superfamily	Upregulation
Cluster-30086.59019	5.54431	0.0257021	2.A.12.1.18	The ATP:ADP Antiporter (AAA) Family	AAA	Major Facilitator (MFS) Superfamily	Upregulation
Cluster-30086.59019	5.54431	0.0257021	2.A.2.4.1	The Glycoside-Pentoside-Hexuronide (GPH):Cation Symporter Family	GPH	Major Facilitator (MFS) Superfamily	Upregulation
Cluster-30086.59019	5.54431	0.0257021	2.A.1.19.10	The Major Facilitator Superfamily (MFS)	MFS	Major Facilitator (MFS) Superfamily	Upregulation
Cluster-30086.74513	-2.52995	0.0261165	3.A.5.1.1	The General Secretory Pathway (Sec) Family	Sec	Ankyrin Repeat Domain-containing (Ank) Superfamily	Downregulation
Cluster-30086.74513	-2.52995	0.0261165	3.A.5.1.1	The General Secretory Pathway (Sec) Family	Sec	Ankyrin Repeat Domain-containing (Ank) Superfamily	Downregulation
Cluster-30086.67735	-2.59253	0.0268307	2.A.17.1.1	The Proton-dependent Oligopeptide Transporter (POT/PTR) Family	POT/PTR	Major Facilitator (MFS) Superfamily	Downregulation
Cluster-30086.118376	3.86625	0.0276107	3.A.1.208.17	The ATP-binding Cassette (ABC) Superfamily	ABC	ABC1, ABC2, ABC3 Superfamilies	Upregulation
Cluster-30086.118376	3.86625	0.0276107	3.A.1.208.17	The ATP-binding Cassette (ABC) Superfamily	ABC	ABC1, ABC2, ABC3 Superfamilies	Upregulation
Cluster-30086.54119	-5.41502	0.0286739	2.A.2.2.2	The Glycoside-Pentoside-Hexuronide (GPH):Cation Symporter Family	GPH	Major Facilitator (MFS) Superfamily	Downregulation
Cluster-30086.54119	-5.41502	0.0286739	2.A.1.14.18	The Major Facilitator Superfamily (MFS)	MFS	Major Facilitator (MFS) Superfamily	Downregulation
Cluster-30086.54119	-5.41502	0.0286739	2.A.12.1.18	The ATP:ADP Antiporter (AAA) Family	AAA	Major Facilitator (MFS) Superfamily	Downregulation
Cluster-30086.54119	-5.41502	0.0286739	2.A.2.4.1	The Glycoside-Pentoside-Hexuronide (GPH):Cation Symporter Family	GPH	Major Facilitator (MFS) Superfamily	Downregulation
Cluster-30086.54119	-5.41502	0.0286739	2.A.1.19.10	The Major Facilitator Superfamily (MFS)	MFS	Major Facilitator (MFS) Superfamily	Downregulation
Cluster-30086.101464	4.27301	0.0290376	5.B.1.1.1	The Phagocyte (gp91<sup>phox</sup>) NADPH Oxidase Family	gp91phox	Calmodulin/Calcineurin/KChIP (CaCa) Superfamily	Upregulation
Cluster-30086.101464	4.27301	0.0290376	5.B.1.1.1	The Phagocyte (gp91<sup>phox</sup>) NADPH Oxidase Family	gp91phox	Calmodulin/Calcineurin/KChIP (CaCa) Superfamily	Upregulation
Cluster-30086.101464	4.27301	0.0290376	5.B.1.1.1	The Phagocyte (gp91<sup>phox</sup>) NADPH Oxidase Family	gp91phox	Calmodulin/Calcineurin/KChIP (CaCa) Superfamily	Upregulation
Cluster-30086.87619	5.6147	0.0297036	8.A.30.1.1	The Nedd4-Family Interacting Protein-2 (Nedd4) Family	Nedd4	Synaptotagmin Domain-containing (SynapD) Superfamily	Upregulation
Cluster-30086.102458	5.55458	0.0300401	2.A.6.6.4	The Resistance-Nodulation-Cell Division (RND) Superfamily	RND	Resistance-Nodulation-Cell Division (RND) Superfamily	Upregulation
Cluster-30086.102458	5.55458	0.0300401	1.I.1.1.1	The Nuclear Pore Complex (NPC) Family	NPC	Ankyrin Repeat Domain-containing (Ank) Superfamily	Upregulation
Cluster-30086.85546	-5.3923	0.0300401	3.A.1.208.17	The ATP-binding Cassette (ABC) Superfamily	ABC	ABC1, ABC2, ABC3 Superfamilies	Downregulation
Cluster-30086.49368	5.29767	0.033623	2.A.17.1.1	The Proton-dependent Oligopeptide Transporter (POT/PTR) Family	POT/PTR	Major Facilitator (MFS) Superfamily	Upregulation
Cluster-30086.68345	-5.28539	0.0337732	1.C.57.3.4	The Clostridial Cytotoxin (CCT) Family	CCT	RTX-toxin Superfamily	Downregulation
Cluster-30086.71835	-2.27867	0.0344558	3.A.8.1.1	The Mitochondrial Protein Translocase (MPT) Family	MPT	Outer Membrane Pore-forming Protein IV (OMPP-IV) Superfamily	Downregulation
Cluster-30086.71835	-2.27867	0.0344558	3.A.5.9.1	The General Secretory Pathway (Sec) Family	Sec	Ankyrin Repeat Domain-containing (Ank) Superfamily	Downregulation
Cluster-30086.58986	-3.43538	0.0378723	1.F.1.1.1	The Synaptosomal Vesicle Fusion Pore (SVF-Pore) Family	SVF-Pore	AAA-ATPase Superfamily	Downregulation
Cluster-30086.70467	5.15649	0.0392481	2.A.66.6.2	The Multidrug/Oligosaccharidyl-lipid/Polysaccharide (MOP) Flippase Superfamily	MOP	Multidrug/Oligosaccharidyl-lipid/Polysaccharide Flippase (MOP) Superfamily	Upregulation
Cluster-30086.88917	5.19639	0.0392481	3.A.16.1.2	The Endoplasmic Reticular Retrotranslocon (ER-RT) Family	ER-RT	AAA-ATPase Superfamily	Upregulation
Cluster-30086.88917	5.19639	0.0392481	3.A.23.1.1	The Type VI Symbiosis/Virulence Secretory System (T6SS) Family	T6SS	ATP-dependent Clp Protease (Clp) Superfamily	Upregulation
Cluster-30086.88917	5.19639	0.0392481	1.F.1.1.1	The Synaptosomal Vesicle Fusion Pore (SVF-Pore) Family	SVF-Pore	AAA-ATPase Superfamily	Upregulation
Cluster-30086.88917	5.19639	0.0392481	3.A.20.1.1	The Peroxisomal Protein Importer (PPI) Family	PPI	Leucine-rich Repeat-containing Domain (LRRD) Superfamily	Upregulation
Cluster-30086.88917	5.19639	0.0392481	3.A.24.4.1	The Type VII or ESX Protein Secretion System (T7SS) Family	T7SS	AAA-ATPase Superfamily	Upregulation
Cluster-30086.88917	5.19639	0.0392481	3.A.28.1.1	The AAA-ATPase, Bcs1 (Bcs1) Family	Bcs1	AAA-ATPase Superfamily	Upregulation
Cluster-30086.88917	5.19639	0.0392481	3.A.16.1.1	The Endoplasmic Reticular Retrotranslocon (ER-RT) Family	ER-RT	AAA-ATPase Superfamily	Upregulation
Cluster-30086.92191	3.88264	0.0402651	2.A.28.1.1	The Bile Acid:Na<sup>+</sup> Symporter (BASS) Family	BASS	BART Superfamily	Upregulation
Cluster-30086.92191	3.88264	0.0402651	2.A.59.1.1	The Arsenical Resistance-3 (ACR3) Family	ACR3	BART Superfamily	Upregulation
Cluster-30086.50054	4.29767	0.0405692	8.A.30.1.1	The Nedd4-Family Interacting Protein-2 (Nedd4) Family	Nedd4	Synaptotagmin Domain-containing (SynapD) Superfamily	Upregulation
Cluster-30086.112003	-5.10152	0.0417119	3.A.8.1.1	The Mitochondrial Protein Translocase (MPT) Family	MPT	Outer Membrane Pore-forming Protein IV (OMPP-IV) Superfamily	Downregulation
Cluster-30086.112003	-5.10152	0.0417119	3.A.5.9.1	The General Secretory Pathway (Sec) Family	Sec	Ankyrin Repeat Domain-containing (Ank) Superfamily	Downregulation
Cluster-30086.78812	5.10153	0.0417119	2.A.47.1.1	The Divalent Anion:Na<sup>+</sup> Symporter (DASS) Family	DASS	IT Superfamily	Upregulation
Cluster-30086.112063	5.16991	0.041884	1.B.12.5.9	The Autotransporter-1 (AT-1) Family	AT-1	Outer Membrane Pore-forming Protein I (OMPP-I) Superfamily	Upregulation
Cluster-30086.28101	3.32193	0.0443987	3.A.23.1.1	The Type VI Symbiosis/Virulence Secretory System (T6SS) Family	T6SS	ATP-dependent Clp Protease (Clp) Superfamily	Upregulation
Cluster-30086.28101	3.32193	0.0443987	3.A.23.1.1	The Type VI Symbiosis/Virulence Secretory System (T6SS) Family	T6SS	ATP-dependent Clp Protease (Clp) Superfamily	Upregulation
Cluster-30086.28101	3.32193	0.0443987	3.A.16.1.2	The Endoplasmic Reticular Retrotranslocon (ER-RT) Family	ER-RT	AAA-ATPase Superfamily	Upregulation
Cluster-30086.28101	3.32193	0.0443987	3.A.23.1.1	The Type VI Symbiosis/Virulence Secretory System (T6SS) Family	T6SS	ATP-dependent Clp Protease (Clp) Superfamily	Upregulation
Cluster-30086.28101	3.32193	0.0443987	1.F.1.1.1	The Synaptosomal Vesicle Fusion Pore (SVF-Pore) Family	SVF-Pore	AAA-ATPase Superfamily	Upregulation
Cluster-30086.28101	3.32193	0.0443987	3.A.20.1.1	The Peroxisomal Protein Importer (PPI) Family	PPI	Leucine-rich Repeat-containing Domain (LRRD) Superfamily	Upregulation
Cluster-30086.28101	3.32193	0.0443987	3.A.24.4.1	The Type VII or ESX Protein Secretion System (T7SS) Family	T7SS	AAA-ATPase Superfamily	Upregulation
Cluster-30086.28101	3.32193	0.0443987	3.A.28.1.1	The AAA-ATPase, Bcs1 (Bcs1) Family	Bcs1	AAA-ATPase Superfamily	Upregulation
Cluster-30086.28101	3.32193	0.0443987	3.A.23.1.1	The Type VI Symbiosis/Virulence Secretory System (T6SS) Family	T6SS	ATP-dependent Clp Protease (Clp) Superfamily	Upregulation
Cluster-30086.57409	5.19639	0.0445383	3.A.16.1.2	The Endoplasmic Reticular Retrotranslocon (ER-RT) Family	ER-RT	AAA-ATPase Superfamily	Upregulation
Cluster-30086.57409	5.19639	0.0445383	3.A.23.1.1	The Type VI Symbiosis/Virulence Secretory System (T6SS) Family	T6SS	ATP-dependent Clp Protease (Clp) Superfamily	Upregulation
Cluster-30086.57409	5.19639	0.0445383	1.F.1.1.1	The Synaptosomal Vesicle Fusion Pore (SVF-Pore) Family	SVF-Pore	AAA-ATPase Superfamily	Upregulation
Cluster-30086.57409	5.19639	0.0445383	3.A.20.1.1	The Peroxisomal Protein Importer (PPI) Family	PPI	Leucine-rich Repeat-containing Domain (LRRD) Superfamily	Upregulation
Cluster-30086.57409	5.19639	0.0445383	3.A.24.4.1	The Type VII or ESX Protein Secretion System (T7SS) Family	T7SS	AAA-ATPase Superfamily	Upregulation
Cluster-30086.57409	5.19639	0.0445383	3.A.28.1.1	The AAA-ATPase, Bcs1 (Bcs1) Family	Bcs1	AAA-ATPase Superfamily	Upregulation
Cluster-30086.34021	-3.77258	0.04549	2.A.31.1.1	The Anion Exchanger (AE) Family	AE	APC Superfamily	Downregulation
Cluster-30086.87014	5.42625	0.0465972	2.A.2.2.2	The Glycoside-Pentoside-Hexuronide (GPH):Cation Symporter Family	GPH	Major Facilitator (MFS) Superfamily	Upregulation
Cluster-30086.87014	5.42625	0.0465972	2.A.1.14.18	The Major Facilitator Superfamily (MFS)	MFS	Major Facilitator (MFS) Superfamily	Upregulation
Cluster-30086.87014	5.42625	0.0465972	2.A.12.1.18	The ATP:ADP Antiporter (AAA) Family	AAA	Major Facilitator (MFS) Superfamily	Upregulation
Cluster-30086.8453	-2.69302	0.0487879	2.A.66.1.1	The Multidrug/Oligosaccharidyl-lipid/Polysaccharide (MOP) Flippase Superfamily	MOP	Multidrug/Oligosaccharidyl-lipid/Polysaccharide Flippase (MOP) Superfamily	Downregulation

## Sheet: T03R_vs_C03R
Gene	log2foldchange	padjust	TCID	Family	Family.Symbol	Superfamily	Regulation
Cluster-30086.18934	-7.18887	5.47855e-08	1.A.1.4.1	The Voltage-gated Ion Channel (VIC) Superfamily	VIC	VIC Superfamily	Downregulation
Cluster-30086.18934	-7.18887	5.47855e-08	1.A.4.1.1	The Transient Receptor Potential Ca<sup>2+</sup> Channel (TRP-CC) Family	TRP-CC	VIC Superfamily	Downregulation
Cluster-30086.18934	-7.18887	5.47855e-08	8.A.28.1.1	The Ankyrin (Ankyrin) Family	Ankyrin	Ankyrin Repeat Domain-containing (Ank) Superfamily	Downregulation
Cluster-30086.18934	-7.18887	5.47855e-08	2.A.47.2.1	The Divalent Anion:Na<sup>+</sup> Symporter (DASS) Family	DASS	IT Superfamily	Downregulation
Cluster-30086.18934	-7.18887	5.47855e-08	2.A.94.1.1	The Phosphate Permease (Pho1) Family	Pho1	IT Superfamily	Downregulation
Cluster-30086.18934	-7.18887	5.47855e-08	2.A.1.2.61	The Major Facilitator Superfamily (MFS)	MFS	Major Facilitator (MFS) Superfamily	Downregulation
Cluster-30086.29787	6.70089	3.33008e-07	3.A.8.1.1	The Mitochondrial Protein Translocase (MPT) Family	MPT	Outer Membrane Pore-forming Protein IV (OMPP-IV) Superfamily	Upregulation
Cluster-30086.29787	6.70089	3.33008e-07	3.A.5.9.1	The General Secretory Pathway (Sec) Family	Sec	Ankyrin Repeat Domain-containing (Ank) Superfamily	Upregulation
Cluster-30086.15120	-6.68804	3.26383e-06	2.A.2.2.2	The Glycoside-Pentoside-Hexuronide (GPH):Cation Symporter Family	GPH	Major Facilitator (MFS) Superfamily	Downregulation
Cluster-30086.15120	-6.68804	3.26383e-06	2.A.1.14.18	The Major Facilitator Superfamily (MFS)	MFS	Major Facilitator (MFS) Superfamily	Downregulation
Cluster-30086.15120	-6.68804	3.26383e-06	2.A.12.1.18	The ATP:ADP Antiporter (AAA) Family	AAA	Major Facilitator (MFS) Superfamily	Downregulation
Cluster-30086.15120	-6.68804	3.26383e-06	2.A.2.4.1	The Glycoside-Pentoside-Hexuronide (GPH):Cation Symporter Family	GPH	Major Facilitator (MFS) Superfamily	Downregulation
Cluster-30086.15120	-6.68804	3.26383e-06	2.A.1.19.10	The Major Facilitator Superfamily (MFS)	MFS	Major Facilitator (MFS) Superfamily	Downregulation
Cluster-30086.13572	-7.34217	4.55749e-06	2.A.6.6.1	The Resistance-Nodulation-Cell Division (RND) Superfamily	RND	Resistance-Nodulation-Cell Division (RND) Superfamily	Downregulation
Cluster-30086.5436	-6.79007	7.86389e-06	3.D.1.6.3	The H<sup>+</sup> or Na<sup>+</sup>-translocating NADH Dehydrogenase (NDH) Family	NDH	Iron-Sulfur Protein (ISP) Superfamily	Downregulation
Cluster-30086.46487	5.8898	1.80359e-05	2.A.6.6.4	The Resistance-Nodulation-Cell Division (RND) Superfamily	RND	Resistance-Nodulation-Cell Division (RND) Superfamily	Upregulation
Cluster-30086.46487	5.8898	1.80359e-05	1.I.1.1.1	The Nuclear Pore Complex (NPC) Family	NPC	Ankyrin Repeat Domain-containing (Ank) Superfamily	Upregulation
Cluster-30086.6395	-6.43373	2.06606e-05	5.B.1.2.1	The Phagocyte (gp91<sup>phox</sup>) NADPH Oxidase Family	gp91phox	Calmodulin/Calcineurin/KChIP (CaCa) Superfamily	Downregulation
Cluster-30086.135407	-5.91263	3.23075e-05	1.B.8.1.1	The Mitochondrial and Plastid Porin (MPP) Family	MPP	Outer Membrane Pore-forming Protein I (OMPP-I) Superfamily	Downregulation
Cluster-30086.28507	-6.29213	3.86537e-05	2.A.66.1.1	The Multidrug/Oligosaccharidyl-lipid/Polysaccharide (MOP) Flippase Superfamily	MOP	Multidrug/Oligosaccharidyl-lipid/Polysaccharide Flippase (MOP) Superfamily	Downregulation
Cluster-30086.127135	-6.31165	4.47875e-05	1.C.57.3.4	The Clostridial Cytotoxin (CCT) Family	CCT	RTX-toxin Superfamily	Downregulation
Cluster-30086.6423	-6.11313	5.2135e-05	5.B.2.1.6	The Eukaryotic Cytochrome b<sub>561</sub> (Cytb<sub>561</sub>) Family	Cytb561	Major Facilitator (MFS) Superfamily	Downregulation
Cluster-30086.104603	3.96742	5.32628e-05	3.A.3.5.1	The P-type ATPase (P-ATPase) Superfamily	P-ATPase	P-type ATPase (P-ATPase) Superfamily	Upregulation
Cluster-30086.104603	3.96742	5.32628e-05	1.A.72.3.1	The Mercuric Ion Pore (Mer) Superfamily	Mer	Mercuric Ion Pore (Mer) Superfamily	Upregulation
Cluster-30086.134468	-5.56318	7.21263e-05	2.A.2.2.2	The Glycoside-Pentoside-Hexuronide (GPH):Cation Symporter Family	GPH	Major Facilitator (MFS) Superfamily	Downregulation
Cluster-30086.134468	-5.56318	7.21263e-05	2.A.1.14.18	The Major Facilitator Superfamily (MFS)	MFS	Major Facilitator (MFS) Superfamily	Downregulation
Cluster-30086.134468	-5.56318	7.21263e-05	2.A.12.1.18	The ATP:ADP Antiporter (AAA) Family	AAA	Major Facilitator (MFS) Superfamily	Downregulation
Cluster-30086.134468	-5.56318	7.21263e-05	2.A.2.4.1	The Glycoside-Pentoside-Hexuronide (GPH):Cation Symporter Family	GPH	Major Facilitator (MFS) Superfamily	Downregulation
Cluster-30086.134468	-5.56318	7.21263e-05	2.A.1.19.10	The Major Facilitator Superfamily (MFS)	MFS	Major Facilitator (MFS) Superfamily	Downregulation
Cluster-33239.0	-6.15155	7.21263e-05	2.A.6.6.4	The Resistance-Nodulation-Cell Division (RND) Superfamily	RND	Resistance-Nodulation-Cell Division (RND) Superfamily	Downregulation
Cluster-33239.0	-6.15155	7.21263e-05	1.I.1.1.1	The Nuclear Pore Complex (NPC) Family	NPC	Ankyrin Repeat Domain-containing (Ank) Superfamily	Downregulation
Cluster-30086.129598	-7.80909	7.49934e-05	1.B.12.5.1	The Autotransporter-1 (AT-1) Family	AT-1	Outer Membrane Pore-forming Protein I (OMPP-I) Superfamily	Downregulation
Cluster-30086.129598	-7.80909	7.49934e-05	3.A.24.4.1	The Type VII or ESX Protein Secretion System (T7SS) Family	T7SS	AAA-ATPase Superfamily	Downregulation
Cluster-30086.128676	-5.68298	7.8561e-05	2.A.94.1.1	The Phosphate Permease (Pho1) Family	Pho1	IT Superfamily	Downregulation
Cluster-30086.128676	-5.68298	7.8561e-05	2.A.47.2.1	The Divalent Anion:Na<sup>+</sup> Symporter (DASS) Family	DASS	IT Superfamily	Downregulation
Cluster-30086.128676	-5.68298	7.8561e-05	2.A.94.1.1	The Phosphate Permease (Pho1) Family	Pho1	IT Superfamily	Downregulation
Cluster-30086.128676	-5.68298	7.8561e-05	2.A.1.2.61	The Major Facilitator Superfamily (MFS)	MFS	Major Facilitator (MFS) Superfamily	Downregulation
Cluster-30086.138977	-5.51557	7.89408e-05	2.A.1.42.2	The Major Facilitator Superfamily (MFS)	MFS	Major Facilitator (MFS) Superfamily	Downregulation
Cluster-30086.4666	-6.07297	9.0051e-05	3.A.3.1.1	The P-type ATPase (P-ATPase) Superfamily	P-ATPase	P-type ATPase (P-ATPase) Superfamily	Downregulation
Cluster-30086.4666	-6.07297	9.0051e-05	3.A.3.1.1	The P-type ATPase (P-ATPase) Superfamily	P-ATPase	P-type ATPase (P-ATPase) Superfamily	Downregulation
Cluster-30086.134030	-5.54692	9.34706e-05	3.A.8.1.1	The Mitochondrial Protein Translocase (MPT) Family	MPT	Outer Membrane Pore-forming Protein IV (OMPP-IV) Superfamily	Downregulation
Cluster-30086.134030	-5.54692	9.34706e-05	3.A.5.9.1	The General Secretory Pathway (Sec) Family	Sec	Ankyrin Repeat Domain-containing (Ank) Superfamily	Downregulation
Cluster-30086.136049	-5.62352	9.74252e-05	3.A.3.1.1	The P-type ATPase (P-ATPase) Superfamily	P-ATPase	P-type ATPase (P-ATPase) Superfamily	Downregulation
Cluster-30086.136049	-5.62352	9.74252e-05	3.A.3.1.1	The P-type ATPase (P-ATPase) Superfamily	P-ATPase	P-type ATPase (P-ATPase) Superfamily	Downregulation
Cluster-30086.136049	-5.62352	9.74252e-05	3.A.3.1.1	The P-type ATPase (P-ATPase) Superfamily	P-ATPase	P-type ATPase (P-ATPase) Superfamily	Downregulation
Cluster-30086.16356	-5.61326	0.000118312	3.A.1.208.17	The ATP-binding Cassette (ABC) Superfamily	ABC	ABC1, ABC2, ABC3 Superfamilies	Downregulation
Cluster-30086.105734	-6.2185	0.000121571	2.A.69.3.3	The Auxin Efflux Carrier (AEC) Family	AEC	BART Superfamily	Downregulation
Cluster-30086.141987	-5.47298	0.000130146	2.A.29.1.1	The Mitochondrial Carrier (MC) Family	MC	Mitochondrial Carrier (MC) Superfamily	Downregulation
Cluster-30086.84446	5.97219	0.000137811	3.A.16.1.2	The Endoplasmic Reticular Retrotranslocon (ER-RT) Family	ER-RT	AAA-ATPase Superfamily	Upregulation
Cluster-30086.84446	5.97219	0.000137811	3.A.23.1.1	The Type VI Symbiosis/Virulence Secretory System (T6SS) Family	T6SS	ATP-dependent Clp Protease (Clp) Superfamily	Upregulation
Cluster-30086.84446	5.97219	0.000137811	1.F.1.1.1	The Synaptosomal Vesicle Fusion Pore (SVF-Pore) Family	SVF-Pore	AAA-ATPase Superfamily	Upregulation
Cluster-30086.84446	5.97219	0.000137811	3.A.20.1.1	The Peroxisomal Protein Importer (PPI) Family	PPI	Leucine-rich Repeat-containing Domain (LRRD) Superfamily	Upregulation
Cluster-30086.84446	5.97219	0.000137811	3.A.24.4.1	The Type VII or ESX Protein Secretion System (T7SS) Family	T7SS	AAA-ATPase Superfamily	Upregulation
Cluster-30086.84446	5.97219	0.000137811	3.A.28.1.1	The AAA-ATPase, Bcs1 (Bcs1) Family	Bcs1	AAA-ATPase Superfamily	Upregulation
Cluster-30086.134410	-5.23586	0.000146238	3.D.1.6.3	The H<sup>+</sup> or Na<sup>+</sup>-translocating NADH Dehydrogenase (NDH) Family	NDH	Iron-Sulfur Protein (ISP) Superfamily	Downregulation
Cluster-30086.87392	7.90728	0.000161664	1.C.57.3.4	The Clostridial Cytotoxin (CCT) Family	CCT	RTX-toxin Superfamily	Upregulation
Cluster-30086.28606	4.06816	0.000174093	2.A.6.6.4	The Resistance-Nodulation-Cell Division (RND) Superfamily	RND	Resistance-Nodulation-Cell Division (RND) Superfamily	Upregulation
Cluster-30086.28606	4.06816	0.000174093	1.I.1.1.1	The Nuclear Pore Complex (NPC) Family	NPC	Ankyrin Repeat Domain-containing (Ank) Superfamily	Upregulation
Cluster-30086.80039	-6.20421	0.000181877	3.A.5.9.1	The General Secretory Pathway (Sec) Family	Sec	Ankyrin Repeat Domain-containing (Ank) Superfamily	Downregulation
Cluster-54854.0	-5.6127	0.000198608	3.A.5.7.1	The General Secretory Pathway (Sec) Family	Sec	Ankyrin Repeat Domain-containing (Ank) Superfamily	Downregulation
Cluster-54854.0	-5.6127	0.000198608	3.A.5.1.1	The General Secretory Pathway (Sec) Family	Sec	Ankyrin Repeat Domain-containing (Ank) Superfamily	Downregulation
Cluster-20806.0	-5.77263	0.000201619	2.A.53.1.1	The Sulfate Permease (SulP) Family	SulP	APC Superfamily	Downregulation
Cluster-20806.0	-5.77263	0.000201619	1.A.1.4.1	The Voltage-gated Ion Channel (VIC) Superfamily	VIC	VIC Superfamily	Downregulation
Cluster-20806.0	-5.77263	0.000201619	2.A.53.3.7	The Sulfate Permease (SulP) Family	SulP	APC Superfamily	Downregulation
Cluster-20806.0	-5.77263	0.000201619	2.A.36.7.5	The Monovalent Cation:Proton Antiporter-1 (CPA1) Family	CPA1	CPA Superfamily	Downregulation
Cluster-20806.0	-5.77263	0.000201619	2.A.53.1.1	The Sulfate Permease (SulP) Family	SulP	APC Superfamily	Downregulation
Cluster-30086.134907	-5.13127	0.000257044	5.B.1.1.1	The Phagocyte (gp91<sup>phox</sup>) NADPH Oxidase Family	gp91phox	Calmodulin/Calcineurin/KChIP (CaCa) Superfamily	Downregulation
Cluster-30086.134907	-5.13127	0.000257044	5.B.1.1.1	The Phagocyte (gp91<sup>phox</sup>) NADPH Oxidase Family	gp91phox	Calmodulin/Calcineurin/KChIP (CaCa) Superfamily	Downregulation
Cluster-30086.134907	-5.13127	0.000257044	5.B.1.1.1	The Phagocyte (gp91<sup>phox</sup>) NADPH Oxidase Family	gp91phox	Calmodulin/Calcineurin/KChIP (CaCa) Superfamily	Downregulation
Cluster-30086.134853	-5.68471	0.000264782	3.A.1.208.17	The ATP-binding Cassette (ABC) Superfamily	ABC	ABC1, ABC2, ABC3 Superfamilies	Downregulation
Cluster-30086.141083	-5.38184	0.000267448	5.B.2.1.6	The Eukaryotic Cytochrome b<sub>561</sub> (Cytb<sub>561</sub>) Family	Cytb561	Major Facilitator (MFS) Superfamily	Downregulation
Cluster-52831.0	-5.18881	0.000296337	3.A.8.1.1	The Mitochondrial Protein Translocase (MPT) Family	MPT	Outer Membrane Pore-forming Protein IV (OMPP-IV) Superfamily	Downregulation
Cluster-52831.0	-5.18881	0.000296337	3.A.5.9.1	The General Secretory Pathway (Sec) Family	Sec	Ankyrin Repeat Domain-containing (Ank) Superfamily	Downregulation
Cluster-30086.47247	3.5678	0.000310325	2.A.18.6.8	The Amino Acid/Auxin Permease (AAAP) Family	AAAP	APC Superfamily	Upregulation
Cluster-30086.111285	3.46566	0.000338722	2.A.1.3.47	The Major Facilitator Superfamily (MFS)	MFS	Major Facilitator (MFS) Superfamily	Upregulation
Cluster-30086.111285	3.46566	0.000338722	2.A.2.2.2	The Glycoside-Pentoside-Hexuronide (GPH):Cation Symporter Family	GPH	Major Facilitator (MFS) Superfamily	Upregulation
Cluster-30086.111285	3.46566	0.000338722	2.A.1.14.18	The Major Facilitator Superfamily (MFS)	MFS	Major Facilitator (MFS) Superfamily	Upregulation
Cluster-30086.111285	3.46566	0.000338722	2.A.12.1.18	The ATP:ADP Antiporter (AAA) Family	AAA	Major Facilitator (MFS) Superfamily	Upregulation
Cluster-30086.111285	3.46566	0.000338722	2.A.2.4.1	The Glycoside-Pentoside-Hexuronide (GPH):Cation Symporter Family	GPH	Major Facilitator (MFS) Superfamily	Upregulation
Cluster-30086.111285	3.46566	0.000338722	2.A.1.19.10	The Major Facilitator Superfamily (MFS)	MFS	Major Facilitator (MFS) Superfamily	Upregulation
Cluster-30086.11694	-4.96103	0.000344369	3.A.20.1.1	The Peroxisomal Protein Importer (PPI) Family	PPI	Leucine-rich Repeat-containing Domain (LRRD) Superfamily	Downregulation
Cluster-30086.8860	-4.89278	0.00035997	3.A.3.1.1	The P-type ATPase (P-ATPase) Superfamily	P-ATPase	P-type ATPase (P-ATPase) Superfamily	Downregulation
Cluster-30086.8860	-4.89278	0.00035997	3.A.3.1.1	The P-type ATPase (P-ATPase) Superfamily	P-ATPase	P-type ATPase (P-ATPase) Superfamily	Downregulation
Cluster-30086.8860	-4.89278	0.00035997	3.A.3.1.1	The P-type ATPase (P-ATPase) Superfamily	P-ATPase	P-type ATPase (P-ATPase) Superfamily	Downregulation
Cluster-30086.8860	-4.89278	0.00035997	3.A.3.1.1	The P-type ATPase (P-ATPase) Superfamily	P-ATPase	P-type ATPase (P-ATPase) Superfamily	Downregulation
Cluster-18432.1	-5.13636	0.000368143	2.A.1.42.2	The Major Facilitator Superfamily (MFS)	MFS	Major Facilitator (MFS) Superfamily	Downregulation
Cluster-30086.23033	5.15062	0.000386888	2.A.7.15.3	The Drug/Metabolite Transporter (DMT) Superfamily	DMT	Drug/Metabolite Transporter (DMT) Superfamily	Upregulation
Cluster-30086.23033	5.15062	0.000386888	2.A.7.11.2	The Drug/Metabolite Transporter (DMT) Superfamily	DMT	Drug/Metabolite Transporter (DMT) Superfamily	Upregulation
Cluster-30086.108170	-7.58035	0.000398466	3.A.8.1.1	The Mitochondrial Protein Translocase (MPT) Family	MPT	Outer Membrane Pore-forming Protein IV (OMPP-IV) Superfamily	Downregulation
Cluster-30086.108170	-7.58035	0.000398466	3.A.5.9.1	The General Secretory Pathway (Sec) Family	Sec	Ankyrin Repeat Domain-containing (Ank) Superfamily	Downregulation
Cluster-35781.0	-5.49974	0.000402481	3.A.8.1.1	The Mitochondrial Protein Translocase (MPT) Family	MPT	Outer Membrane Pore-forming Protein IV (OMPP-IV) Superfamily	Downregulation
Cluster-35781.0	-5.49974	0.000402481	3.A.5.9.1	The General Secretory Pathway (Sec) Family	Sec	Ankyrin Repeat Domain-containing (Ank) Superfamily	Downregulation
Cluster-30086.76544	-5.57478	0.000406527	2.A.17.1.1	The Proton-dependent Oligopeptide Transporter (POT/PTR) Family	POT/PTR	Major Facilitator (MFS) Superfamily	Downregulation
Cluster-30086.76544	-5.57478	0.000406527	2.A.2.2.2	The Glycoside-Pentoside-Hexuronide (GPH):Cation Symporter Family	GPH	Major Facilitator (MFS) Superfamily	Downregulation
Cluster-30086.76544	-5.57478	0.000406527	2.A.1.14.18	The Major Facilitator Superfamily (MFS)	MFS	Major Facilitator (MFS) Superfamily	Downregulation
Cluster-30086.76544	-5.57478	0.000406527	2.A.12.1.18	The ATP:ADP Antiporter (AAA) Family	AAA	Major Facilitator (MFS) Superfamily	Downregulation
Cluster-60270.0	-4.79201	0.000444759	1.A.112.2.2	The Cyclin M Mg2+ Exporter (CNNM) Family	CNNM	CNNM/HlyC Superfamily	Downregulation
Cluster-60270.0	-4.79201	0.000444759	1.C.126.1.2	The HlyC Haemolysin (HlyC) Family	HlyC	CNNM/HlyC Superfamily	Downregulation
Cluster-60270.0	-4.79201	0.000444759	3.A.1.12.8	The ATP-binding Cassette (ABC) Superfamily	ABC	ABC1, ABC2, ABC3 Superfamilies	Downregulation
Cluster-30086.124246	-6.76935	0.000453235	1.B.12.5.1	The Autotransporter-1 (AT-1) Family	AT-1	Outer Membrane Pore-forming Protein I (OMPP-I) Superfamily	Downregulation
Cluster-30086.124246	-6.76935	0.000453235	3.A.24.4.1	The Type VII or ESX Protein Secretion System (T7SS) Family	T7SS	AAA-ATPase Superfamily	Downregulation
Cluster-30086.13484	-4.93085	0.000453775	8.A.30.1.1	The Nedd4-Family Interacting Protein-2 (Nedd4) Family	Nedd4	Synaptotagmin Domain-containing (SynapD) Superfamily	Downregulation
Cluster-30086.13484	-4.93085	0.000453775	8.A.30.1.1	The Nedd4-Family Interacting Protein-2 (Nedd4) Family	Nedd4	Synaptotagmin Domain-containing (SynapD) Superfamily	Downregulation
Cluster-30086.13484	-4.93085	0.000453775	8.A.30.1.1	The Nedd4-Family Interacting Protein-2 (Nedd4) Family	Nedd4	Synaptotagmin Domain-containing (SynapD) Superfamily	Downregulation
Cluster-36158.0	-5.7213	0.00046851	2.A.3.10.20	The Amino Acid-Polyamine-Organocation (APC) Family	APC	APC Superfamily	Downregulation
Cluster-36158.0	-5.7213	0.00046851	2.A.30.1.1	The Cation-Chloride Cotransporter (CCC) Family	CCC	APC Superfamily	Downregulation
Cluster-30086.130032	-6.64718	0.000528276	3.A.3.25.1	The P-type ATPase (P-ATPase) Superfamily	P-ATPase	P-type ATPase (P-ATPase) Superfamily	Downregulation
Cluster-30086.135938	-5.45597	0.000548101	2.A.1.42.2	The Major Facilitator Superfamily (MFS)	MFS	Major Facilitator (MFS) Superfamily	Downregulation
Cluster-37946.0	-5.3928	0.000565169	5.A.1.1.1	The Disulfide Bond Oxidoreductase D (DsbD) Family	DsbD	LysE Superfamily	Downregulation
Cluster-37946.0	-5.3928	0.000565169	9.B.142.3.17	The Integral membrane Glycosyltransferase family 39 (GT39) Family	GT39	Glycosyl/Acyl Transferase (GAT) Superfamily	Downregulation
Cluster-30086.75509	-7.43123	0.000573691	2.A.6.6.4	The Resistance-Nodulation-Cell Division (RND) Superfamily	RND	Resistance-Nodulation-Cell Division (RND) Superfamily	Downregulation
Cluster-30086.75509	-7.43123	0.000573691	1.I.1.1.1	The Nuclear Pore Complex (NPC) Family	NPC	Ankyrin Repeat Domain-containing (Ank) Superfamily	Downregulation
Cluster-30086.79171	-5.52477	0.00060135	3.A.16.1.2	The Endoplasmic Reticular Retrotranslocon (ER-RT) Family	ER-RT	AAA-ATPase Superfamily	Downregulation
Cluster-30086.79171	-5.52477	0.00060135	3.A.23.1.1	The Type VI Symbiosis/Virulence Secretory System (T6SS) Family	T6SS	ATP-dependent Clp Protease (Clp) Superfamily	Downregulation
Cluster-30086.79171	-5.52477	0.00060135	1.F.1.1.1	The Synaptosomal Vesicle Fusion Pore (SVF-Pore) Family	SVF-Pore	AAA-ATPase Superfamily	Downregulation
Cluster-30086.79171	-5.52477	0.00060135	3.A.20.1.1	The Peroxisomal Protein Importer (PPI) Family	PPI	Leucine-rich Repeat-containing Domain (LRRD) Superfamily	Downregulation
Cluster-30086.79171	-5.52477	0.00060135	3.A.24.4.1	The Type VII or ESX Protein Secretion System (T7SS) Family	T7SS	AAA-ATPase Superfamily	Downregulation
Cluster-30086.79171	-5.52477	0.00060135	3.A.28.1.1	The AAA-ATPase, Bcs1 (Bcs1) Family	Bcs1	AAA-ATPase Superfamily	Downregulation
Cluster-30086.128241	-4.89214	0.000621646	3.D.8.1.2	The Na<sup>+</sup>- or H<sup>+</sup>-Pumping Formyl Methanofuran Dehydrogenase (FMF-DH) Family	FMF-DH	Iron-Sulfur Protein (ISP) Superfamily	Downregulation
Cluster-64326.0	-4.67601	0.000622798	1.I.1.1.1	The Nuclear Pore Complex (NPC) Family	NPC	Ankyrin Repeat Domain-containing (Ank) Superfamily	Downregulation
Cluster-30086.126586	-5.661	0.000645913	2.A.1.58.3	The Major Facilitator Superfamily (MFS)	MFS	Major Facilitator (MFS) Superfamily	Downregulation
Cluster-30086.126586	-5.661	0.000645913	2.A.2.2.2	The Glycoside-Pentoside-Hexuronide (GPH):Cation Symporter Family	GPH	Major Facilitator (MFS) Superfamily	Downregulation
Cluster-30086.126586	-5.661	0.000645913	2.A.1.14.18	The Major Facilitator Superfamily (MFS)	MFS	Major Facilitator (MFS) Superfamily	Downregulation
Cluster-30086.126586	-5.661	0.000645913	2.A.12.1.18	The ATP:ADP Antiporter (AAA) Family	AAA	Major Facilitator (MFS) Superfamily	Downregulation
Cluster-30086.108645	-5.40181	0.000658073	1.I.1.1.1	The Nuclear Pore Complex (NPC) Family	NPC	Ankyrin Repeat Domain-containing (Ank) Superfamily	Downregulation
Cluster-30086.126920	-5.01059	0.000661187	8.A.30.1.1	The Nedd4-Family Interacting Protein-2 (Nedd4) Family	Nedd4	Synaptotagmin Domain-containing (SynapD) Superfamily	Downregulation
Cluster-30086.54120	5.51407	0.000664964	2.A.2.2.2	The Glycoside-Pentoside-Hexuronide (GPH):Cation Symporter Family	GPH	Major Facilitator (MFS) Superfamily	Upregulation
Cluster-30086.54120	5.51407	0.000664964	2.A.1.14.18	The Major Facilitator Superfamily (MFS)	MFS	Major Facilitator (MFS) Superfamily	Upregulation
Cluster-30086.54120	5.51407	0.000664964	2.A.12.1.18	The ATP:ADP Antiporter (AAA) Family	AAA	Major Facilitator (MFS) Superfamily	Upregulation
Cluster-30086.54120	5.51407	0.000664964	2.A.2.4.1	The Glycoside-Pentoside-Hexuronide (GPH):Cation Symporter Family	GPH	Major Facilitator (MFS) Superfamily	Upregulation
Cluster-30086.54120	5.51407	0.000664964	2.A.1.19.10	The Major Facilitator Superfamily (MFS)	MFS	Major Facilitator (MFS) Superfamily	Upregulation
Cluster-30086.147799	-4.80821	0.000728102	3.A.23.1.1	The Type VI Symbiosis/Virulence Secretory System (T6SS) Family	T6SS	ATP-dependent Clp Protease (Clp) Superfamily	Downregulation
Cluster-30086.146832	-5.2773	0.000794684	5.A.3.6.1	The Prokaryotic Molybdopterin-containing Oxidoreductase (PMO) Family	PMO	Iron-Sulfur Protein (ISP) Superfamily	Downregulation
Cluster-30086.138161	-5.29707	0.000834043	2.A.108.1.1	The Iron/Lead Transporter (ILT) Family	ILT	LysE Superfamily	Downregulation
Cluster-30086.138161	-5.29707	0.000834043	2.A.108.1.1	The Iron/Lead Transporter (ILT) Family	ILT	LysE Superfamily	Downregulation
Cluster-30086.141289	-5.35243	0.000834043	2.A.108.1.1	The Iron/Lead Transporter (ILT) Family	ILT	LysE Superfamily	Downregulation
Cluster-30086.141289	-5.35243	0.000834043	2.A.108.1.1	The Iron/Lead Transporter (ILT) Family	ILT	LysE Superfamily	Downregulation
Cluster-30086.141289	-5.35243	0.000834043	2.A.108.1.1	The Iron/Lead Transporter (ILT) Family	ILT	LysE Superfamily	Downregulation
Cluster-30086.1273	-5.23665	0.000889062	3.A.1.208.17	The ATP-binding Cassette (ABC) Superfamily	ABC	ABC1, ABC2, ABC3 Superfamilies	Downregulation
Cluster-30086.1273	-5.23665	0.000889062	3.A.1.205.7	The ATP-binding Cassette (ABC) Superfamily	ABC	ABC1, ABC2, ABC3 Superfamilies	Downregulation
Cluster-30086.85547	-4.60722	0.000896051	3.A.1.208.17	The ATP-binding Cassette (ABC) Superfamily	ABC	ABC1, ABC2, ABC3 Superfamilies	Downregulation
Cluster-30086.116648	5.19649	0.000912664	5.A.1.1.1	The Disulfide Bond Oxidoreductase D (DsbD) Family	DsbD	LysE Superfamily	Upregulation
Cluster-30086.13791	-4.82849	0.000932409	3.A.1.208.17	The ATP-binding Cassette (ABC) Superfamily	ABC	ABC1, ABC2, ABC3 Superfamilies	Downregulation
Cluster-30086.13791	-4.82849	0.000932409	3.A.1.208.17	The ATP-binding Cassette (ABC) Superfamily	ABC	ABC1, ABC2, ABC3 Superfamilies	Downregulation
Cluster-30086.36289	-5.44645	0.000971448	3.A.3.1.1	The P-type ATPase (P-ATPase) Superfamily	P-ATPase	P-type ATPase (P-ATPase) Superfamily	Downregulation
Cluster-30086.36289	-5.44645	0.000971448	3.A.3.5.1	The P-type ATPase (P-ATPase) Superfamily	P-ATPase	P-type ATPase (P-ATPase) Superfamily	Downregulation
Cluster-30086.36289	-5.44645	0.000971448	1.A.72.3.1	The Mercuric Ion Pore (Mer) Superfamily	Mer	Mercuric Ion Pore (Mer) Superfamily	Downregulation
Cluster-30086.36289	-5.44645	0.000971448	3.A.3.1.1	The P-type ATPase (P-ATPase) Superfamily	P-ATPase	P-type ATPase (P-ATPase) Superfamily	Downregulation
Cluster-30086.127571	-6.25921	0.000984904	5.B.1.1.6	The Phagocyte (gp91<sup>phox</sup>) NADPH Oxidase Family	gp91phox	Calmodulin/Calcineurin/KChIP (CaCa) Superfamily	Downregulation
Cluster-30086.127571	-6.25921	0.000984904	1.I.1.1.1	The Nuclear Pore Complex (NPC) Family	NPC	Ankyrin Repeat Domain-containing (Ank) Superfamily	Downregulation
Cluster-30086.127571	-6.25921	0.000984904	8.A.82.1.1	The Calmodulin Calcium Binding Protein (Calmodulin) Family	Calmodulin	Calmodulin/Calcineurin/KChIP (CaCa) Superfamily	Downregulation
Cluster-78775.1	-5.25693	0.000986378	1.A.64.1.1	The Plasmolipin (Plasmolipin) Family	Plasmolipin	Tetraspan Junctional Complex Protein or MARVEL (4JC) Superfamily	Downregulation
Cluster-78775.1	-5.25693	0.000986378	9.A.27.1.1	The Non-Classical Protein Exporter (NCPE) Family	NCPE	Tetraspan Junctional Complex Protein or MARVEL (4JC) Superfamily	Downregulation
Cluster-78775.1	-5.25693	0.000986378	9.B.130.1.1	The Tetraspan Vesicle Membrane Protein (TVP) Family	TVP	Tetraspan Junctional Complex Protein or MARVEL (4JC) Superfamily	Downregulation
Cluster-30086.10524	-5.14099	0.000993556	3.A.16.1.1	The Endoplasmic Reticular Retrotranslocon (ER-RT) Family	ER-RT	AAA-ATPase Superfamily	Downregulation
Cluster-30086.10524	-5.14099	0.000993556	3.A.16.1.2	The Endoplasmic Reticular Retrotranslocon (ER-RT) Family	ER-RT	AAA-ATPase Superfamily	Downregulation
Cluster-30086.10524	-5.14099	0.000993556	3.A.23.1.1	The Type VI Symbiosis/Virulence Secretory System (T6SS) Family	T6SS	ATP-dependent Clp Protease (Clp) Superfamily	Downregulation
Cluster-30086.10524	-5.14099	0.000993556	1.F.1.1.1	The Synaptosomal Vesicle Fusion Pore (SVF-Pore) Family	SVF-Pore	AAA-ATPase Superfamily	Downregulation
Cluster-30086.10524	-5.14099	0.000993556	3.A.20.1.1	The Peroxisomal Protein Importer (PPI) Family	PPI	Leucine-rich Repeat-containing Domain (LRRD) Superfamily	Downregulation
Cluster-30086.10524	-5.14099	0.000993556	3.A.24.4.1	The Type VII or ESX Protein Secretion System (T7SS) Family	T7SS	AAA-ATPase Superfamily	Downregulation
Cluster-30086.10524	-5.14099	0.000993556	3.A.28.1.1	The AAA-ATPase, Bcs1 (Bcs1) Family	Bcs1	AAA-ATPase Superfamily	Downregulation
Cluster-52011.0	-4.86858	0.0010123	3.A.1.208.17	The ATP-binding Cassette (ABC) Superfamily	ABC	ABC1, ABC2, ABC3 Superfamilies	Downregulation
Cluster-30086.138182	-5.38286	0.0010235	1.A.1.4.1	The Voltage-gated Ion Channel (VIC) Superfamily	VIC	VIC Superfamily	Downregulation
Cluster-30086.138182	-5.38286	0.0010235	1.A.4.1.1	The Transient Receptor Potential Ca<sup>2+</sup> Channel (TRP-CC) Family	TRP-CC	VIC Superfamily	Downregulation
Cluster-30086.138182	-5.38286	0.0010235	8.A.28.1.1	The Ankyrin (Ankyrin) Family	Ankyrin	Ankyrin Repeat Domain-containing (Ank) Superfamily	Downregulation
Cluster-30086.128490	5.22784	0.00105509	3.A.1.208.17	The ATP-binding Cassette (ABC) Superfamily	ABC	ABC1, ABC2, ABC3 Superfamilies	Upregulation
Cluster-30086.128490	5.22784	0.00105509	3.A.1.205.10	The ATP-binding Cassette (ABC) Superfamily	ABC	ABC1, ABC2, ABC3 Superfamilies	Upregulation
Cluster-30086.128490	5.22784	0.00105509	3.A.1.205.7	The ATP-binding Cassette (ABC) Superfamily	ABC	ABC1, ABC2, ABC3 Superfamilies	Upregulation
Cluster-55219.0	-5.34521	0.00107203	2.A.7.3.6	The Drug/Metabolite Transporter (DMT) Superfamily	DMT	Drug/Metabolite Transporter (DMT) Superfamily	Downregulation
Cluster-55219.0	-5.34521	0.00107203	2.A.7.15.3	The Drug/Metabolite Transporter (DMT) Superfamily	DMT	Drug/Metabolite Transporter (DMT) Superfamily	Downregulation
Cluster-55219.0	-5.34521	0.00107203	2.A.7.11.2	The Drug/Metabolite Transporter (DMT) Superfamily	DMT	Drug/Metabolite Transporter (DMT) Superfamily	Downregulation
Cluster-30086.12867	-5.14088	0.00108634	2.A.7.3.6	The Drug/Metabolite Transporter (DMT) Superfamily	DMT	Drug/Metabolite Transporter (DMT) Superfamily	Downregulation
Cluster-30086.12867	-5.14088	0.00108634	2.A.94.1.1	The Phosphate Permease (Pho1) Family	Pho1	IT Superfamily	Downregulation
Cluster-30086.12867	-5.14088	0.00108634	2.A.7.25.2	The Drug/Metabolite Transporter (DMT) Superfamily	DMT	Drug/Metabolite Transporter (DMT) Superfamily	Downregulation
Cluster-30086.89867	-3.69466	0.00108895	3.A.1.208.17	The ATP-binding Cassette (ABC) Superfamily	ABC	ABC1, ABC2, ABC3 Superfamilies	Downregulation
Cluster-30086.89867	-3.69466	0.00108895	3.A.1.205.10	The ATP-binding Cassette (ABC) Superfamily	ABC	ABC1, ABC2, ABC3 Superfamilies	Downregulation
Cluster-30086.89867	-3.69466	0.00108895	3.A.1.205.7	The ATP-binding Cassette (ABC) Superfamily	ABC	ABC1, ABC2, ABC3 Superfamilies	Downregulation
Cluster-30086.129597	-6.98235	0.00110415	1.B.12.5.1	The Autotransporter-1 (AT-1) Family	AT-1	Outer Membrane Pore-forming Protein I (OMPP-I) Superfamily	Downregulation
Cluster-30086.129597	-6.98235	0.00110415	3.A.24.4.1	The Type VII or ESX Protein Secretion System (T7SS) Family	T7SS	AAA-ATPase Superfamily	Downregulation
Cluster-30086.134437	-5.4373	0.00119493	2.A.6.6.4	The Resistance-Nodulation-Cell Division (RND) Superfamily	RND	Resistance-Nodulation-Cell Division (RND) Superfamily	Downregulation
Cluster-30086.134437	-5.4373	0.00119493	1.I.1.1.1	The Nuclear Pore Complex (NPC) Family	NPC	Ankyrin Repeat Domain-containing (Ank) Superfamily	Downregulation
Cluster-30086.15634	-4.84832	0.00125687	5.B.1.1.6	The Phagocyte (gp91<sup>phox</sup>) NADPH Oxidase Family	gp91phox	Calmodulin/Calcineurin/KChIP (CaCa) Superfamily	Downregulation
Cluster-30086.6124	-5.16249	0.00125687	5.B.1.1.6	The Phagocyte (gp91<sup>phox</sup>) NADPH Oxidase Family	gp91phox	Calmodulin/Calcineurin/KChIP (CaCa) Superfamily	Downregulation
Cluster-30086.6124	-5.16249	0.00125687	1.I.1.1.1	The Nuclear Pore Complex (NPC) Family	NPC	Ankyrin Repeat Domain-containing (Ank) Superfamily	Downregulation
Cluster-30086.6124	-5.16249	0.00125687	8.A.82.1.1	The Calmodulin Calcium Binding Protein (Calmodulin) Family	Calmodulin	Calmodulin/Calcineurin/KChIP (CaCa) Superfamily	Downregulation
Cluster-54573.0	-5.26421	0.00135919	2.A.6.6.1	The Resistance-Nodulation-Cell Division (RND) Superfamily	RND	Resistance-Nodulation-Cell Division (RND) Superfamily	Downregulation
Cluster-69262.0	-5.15154	0.00135919	5.B.1.1.1	The Phagocyte (gp91<sup>phox</sup>) NADPH Oxidase Family	gp91phox	Calmodulin/Calcineurin/KChIP (CaCa) Superfamily	Downregulation
Cluster-69262.0	-5.15154	0.00135919	5.B.1.1.1	The Phagocyte (gp91<sup>phox</sup>) NADPH Oxidase Family	gp91phox	Calmodulin/Calcineurin/KChIP (CaCa) Superfamily	Downregulation
Cluster-69262.0	-5.15154	0.00135919	5.B.1.1.1	The Phagocyte (gp91<sup>phox</sup>) NADPH Oxidase Family	gp91phox	Calmodulin/Calcineurin/KChIP (CaCa) Superfamily	Downregulation
Cluster-30086.25156	-5.23612	0.00138296	1.A.10.1.3	The Glutamate-gated Ion Channel (GIC) Family of Neurotransmitter Receptors	GIC	VIC Superfamily	Downregulation
Cluster-30086.25156	-5.23612	0.00138296	3.A.1.3.13	The ATP-binding Cassette (ABC) Superfamily	ABC	ABC1, ABC2, ABC3 Superfamilies	Downregulation
Cluster-30086.25156	-5.23612	0.00138296	1.A.10.1.1	The Glutamate-gated Ion Channel (GIC) Family of Neurotransmitter Receptors	GIC	VIC Superfamily	Downregulation
Cluster-30086.25156	-5.23612	0.00138296	3.A.1.4.5	The ATP-binding Cassette (ABC) Superfamily	ABC	ABC1, ABC2, ABC3 Superfamilies	Downregulation
Cluster-30086.25156	-5.23612	0.00138296	9.A.14.15.1	The G-protein-coupled receptor (GPCR) Family	GPCR	Transporter-Opsin-G protein-coupled receptor (TOG) Superfamily	Downregulation
Cluster-30086.25156	-5.23612	0.00138296	1.A.10.1.1	The Glutamate-gated Ion Channel (GIC) Family of Neurotransmitter Receptors	GIC	VIC Superfamily	Downregulation
Cluster-30086.25156	-5.23612	0.00138296	1.A.10.1.1	The Glutamate-gated Ion Channel (GIC) Family of Neurotransmitter Receptors	GIC	VIC Superfamily	Downregulation
Cluster-61468.1	-5.19441	0.00140661	2.A.2.2.2	The Glycoside-Pentoside-Hexuronide (GPH):Cation Symporter Family	GPH	Major Facilitator (MFS) Superfamily	Downregulation
Cluster-61468.1	-5.19441	0.00140661	2.A.1.14.18	The Major Facilitator Superfamily (MFS)	MFS	Major Facilitator (MFS) Superfamily	Downregulation
Cluster-61468.1	-5.19441	0.00140661	2.A.12.1.18	The ATP:ADP Antiporter (AAA) Family	AAA	Major Facilitator (MFS) Superfamily	Downregulation
Cluster-30086.126273	-4.61154	0.00141994	5.A.1.1.1	The Disulfide Bond Oxidoreductase D (DsbD) Family	DsbD	LysE Superfamily	Downregulation
Cluster-30086.146623	-5.01442	0.0014273	5.A.3.6.1	The Prokaryotic Molybdopterin-containing Oxidoreductase (PMO) Family	PMO	Iron-Sulfur Protein (ISP) Superfamily	Downregulation
Cluster-30086.38731	-4.38677	0.00143039	3.A.1.208.17	The ATP-binding Cassette (ABC) Superfamily	ABC	ABC1, ABC2, ABC3 Superfamilies	Downregulation
Cluster-30086.38731	-4.38677	0.00143039	3.A.1.208.17	The ATP-binding Cassette (ABC) Superfamily	ABC	ABC1, ABC2, ABC3 Superfamilies	Downregulation
Cluster-30086.8715	-5.27657	0.0014389	2.A.1.42.2	The Major Facilitator Superfamily (MFS)	MFS	Major Facilitator (MFS) Superfamily	Downregulation
Cluster-64663.1	-4.5976	0.00145739	3.A.16.1.2	The Endoplasmic Reticular Retrotranslocon (ER-RT) Family	ER-RT	AAA-ATPase Superfamily	Downregulation
Cluster-64663.1	-4.5976	0.00145739	3.A.23.1.1	The Type VI Symbiosis/Virulence Secretory System (T6SS) Family	T6SS	ATP-dependent Clp Protease (Clp) Superfamily	Downregulation
Cluster-64663.1	-4.5976	0.00145739	1.F.1.1.1	The Synaptosomal Vesicle Fusion Pore (SVF-Pore) Family	SVF-Pore	AAA-ATPase Superfamily	Downregulation
Cluster-64663.1	-4.5976	0.00145739	3.A.20.1.1	The Peroxisomal Protein Importer (PPI) Family	PPI	Leucine-rich Repeat-containing Domain (LRRD) Superfamily	Downregulation
Cluster-64663.1	-4.5976	0.00145739	3.A.24.4.1	The Type VII or ESX Protein Secretion System (T7SS) Family	T7SS	AAA-ATPase Superfamily	Downregulation
Cluster-64663.1	-4.5976	0.00145739	3.A.28.1.1	The AAA-ATPase, Bcs1 (Bcs1) Family	Bcs1	AAA-ATPase Superfamily	Downregulation
Cluster-62533.0	-5.14048	0.00147373	3.A.8.1.1	The Mitochondrial Protein Translocase (MPT) Family	MPT	Outer Membrane Pore-forming Protein IV (OMPP-IV) Superfamily	Downregulation
Cluster-62533.0	-5.14048	0.00147373	3.A.5.9.1	The General Secretory Pathway (Sec) Family	Sec	Ankyrin Repeat Domain-containing (Ank) Superfamily	Downregulation
Cluster-54771.0	-4.81754	0.00153253	3.A.16.1.2	The Endoplasmic Reticular Retrotranslocon (ER-RT) Family	ER-RT	AAA-ATPase Superfamily	Downregulation
Cluster-54771.0	-4.81754	0.00153253	3.A.23.1.1	The Type VI Symbiosis/Virulence Secretory System (T6SS) Family	T6SS	ATP-dependent Clp Protease (Clp) Superfamily	Downregulation
Cluster-54771.0	-4.81754	0.00153253	1.F.1.1.1	The Synaptosomal Vesicle Fusion Pore (SVF-Pore) Family	SVF-Pore	AAA-ATPase Superfamily	Downregulation
Cluster-54771.0	-4.81754	0.00153253	3.A.20.1.1	The Peroxisomal Protein Importer (PPI) Family	PPI	Leucine-rich Repeat-containing Domain (LRRD) Superfamily	Downregulation
Cluster-54771.0	-4.81754	0.00153253	3.A.24.4.1	The Type VII or ESX Protein Secretion System (T7SS) Family	T7SS	AAA-ATPase Superfamily	Downregulation
Cluster-54771.0	-4.81754	0.00153253	3.A.28.1.1	The AAA-ATPase, Bcs1 (Bcs1) Family	Bcs1	AAA-ATPase Superfamily	Downregulation
Cluster-54771.0	-4.81754	0.00153253	3.A.23.1.1	The Type VI Symbiosis/Virulence Secretory System (T6SS) Family	T6SS	ATP-dependent Clp Protease (Clp) Superfamily	Downregulation
Cluster-30086.4055	-4.97786	0.00162257	2.A.7.25.2	The Drug/Metabolite Transporter (DMT) Superfamily	DMT	Drug/Metabolite Transporter (DMT) Superfamily	Downregulation
Cluster-63133.0	-4.82768	0.00163262	1.C.57.3.4	The Clostridial Cytotoxin (CCT) Family	CCT	RTX-toxin Superfamily	Downregulation
Cluster-30086.146322	-4.40515	0.00165044	3.A.3.1.1	The P-type ATPase (P-ATPase) Superfamily	P-ATPase	P-type ATPase (P-ATPase) Superfamily	Downregulation
Cluster-30086.146322	-4.40515	0.00165044	3.A.3.5.1	The P-type ATPase (P-ATPase) Superfamily	P-ATPase	P-type ATPase (P-ATPase) Superfamily	Downregulation
Cluster-30086.146322	-4.40515	0.00165044	1.A.72.3.1	The Mercuric Ion Pore (Mer) Superfamily	Mer	Mercuric Ion Pore (Mer) Superfamily	Downregulation
Cluster-30086.146322	-4.40515	0.00165044	3.A.3.1.1	The P-type ATPase (P-ATPase) Superfamily	P-ATPase	P-type ATPase (P-ATPase) Superfamily	Downregulation
Cluster-30086.108056	-6.65374	0.00166041	2.A.6.6.4	The Resistance-Nodulation-Cell Division (RND) Superfamily	RND	Resistance-Nodulation-Cell Division (RND) Superfamily	Downregulation
Cluster-30086.108056	-6.65374	0.00166041	1.I.1.1.1	The Nuclear Pore Complex (NPC) Family	NPC	Ankyrin Repeat Domain-containing (Ank) Superfamily	Downregulation
Cluster-30086.146410	-4.76513	0.00170227	3.A.8.1.1	The Mitochondrial Protein Translocase (MPT) Family	MPT	Outer Membrane Pore-forming Protein IV (OMPP-IV) Superfamily	Downregulation
Cluster-30086.146410	-4.76513	0.00170227	3.A.5.9.1	The General Secretory Pathway (Sec) Family	Sec	Ankyrin Repeat Domain-containing (Ank) Superfamily	Downregulation
Cluster-30086.142503	-5.16204	0.00175051	1.C.57.3.4	The Clostridial Cytotoxin (CCT) Family	CCT	RTX-toxin Superfamily	Downregulation
Cluster-30086.146754	-4.438	0.00175713	1.I.1.1.1	The Nuclear Pore Complex (NPC) Family	NPC	Ankyrin Repeat Domain-containing (Ank) Superfamily	Downregulation
Cluster-30086.11975	-5.04961	0.00180176	2.A.6.6.4	The Resistance-Nodulation-Cell Division (RND) Superfamily	RND	Resistance-Nodulation-Cell Division (RND) Superfamily	Downregulation
Cluster-30086.11975	-5.04961	0.00180176	1.I.1.1.1	The Nuclear Pore Complex (NPC) Family	NPC	Ankyrin Repeat Domain-containing (Ank) Superfamily	Downregulation
Cluster-30086.126263	-4.67722	0.00186552	3.A.16.1.2	The Endoplasmic Reticular Retrotranslocon (ER-RT) Family	ER-RT	AAA-ATPase Superfamily	Downregulation
Cluster-30086.126263	-4.67722	0.00186552	3.A.23.1.1	The Type VI Symbiosis/Virulence Secretory System (T6SS) Family	T6SS	ATP-dependent Clp Protease (Clp) Superfamily	Downregulation
Cluster-30086.126263	-4.67722	0.00186552	1.F.1.1.1	The Synaptosomal Vesicle Fusion Pore (SVF-Pore) Family	SVF-Pore	AAA-ATPase Superfamily	Downregulation
Cluster-30086.126263	-4.67722	0.00186552	3.A.20.1.1	The Peroxisomal Protein Importer (PPI) Family	PPI	Leucine-rich Repeat-containing Domain (LRRD) Superfamily	Downregulation
Cluster-30086.126263	-4.67722	0.00186552	3.A.24.4.1	The Type VII or ESX Protein Secretion System (T7SS) Family	T7SS	AAA-ATPase Superfamily	Downregulation
Cluster-30086.126263	-4.67722	0.00186552	3.A.28.1.1	The AAA-ATPase, Bcs1 (Bcs1) Family	Bcs1	AAA-ATPase Superfamily	Downregulation
Cluster-30086.126263	-4.67722	0.00186552	3.A.23.1.1	The Type VI Symbiosis/Virulence Secretory System (T6SS) Family	T6SS	ATP-dependent Clp Protease (Clp) Superfamily	Downregulation
Cluster-30086.13543	-4.9653	0.00189521	2.A.1.42.2	The Major Facilitator Superfamily (MFS)	MFS	Major Facilitator (MFS) Superfamily	Downregulation
Cluster-30086.79016	6.39627	0.00190173	2.A.6.6.4	The Resistance-Nodulation-Cell Division (RND) Superfamily	RND	Resistance-Nodulation-Cell Division (RND) Superfamily	Upregulation
Cluster-30086.79016	6.39627	0.00190173	1.I.1.1.1	The Nuclear Pore Complex (NPC) Family	NPC	Ankyrin Repeat Domain-containing (Ank) Superfamily	Upregulation
Cluster-30086.72200	-4.96528	0.00192078	3.A.5.1.1	The General Secretory Pathway (Sec) Family	Sec	Ankyrin Repeat Domain-containing (Ank) Superfamily	Downregulation
Cluster-30086.72200	-4.96528	0.00192078	3.A.5.1.1	The General Secretory Pathway (Sec) Family	Sec	Ankyrin Repeat Domain-containing (Ank) Superfamily	Downregulation
Cluster-30086.72200	-4.96528	0.00192078	3.A.5.1.1	The General Secretory Pathway (Sec) Family	Sec	Ankyrin Repeat Domain-containing (Ank) Superfamily	Downregulation
Cluster-30086.138350	-4.87567	0.00210609	1.A.3.1.1	The Ryanodine-Inositol 1,4,5-triphosphate Receptor Ca<sup>2+</sup> Channel (RIR-CaC) Family	RIR-CaC	VIC Superfamily	Downregulation
Cluster-33832.0	-4.92747	0.00211019	2.A.6.6.4	The Resistance-Nodulation-Cell Division (RND) Superfamily	RND	Resistance-Nodulation-Cell Division (RND) Superfamily	Downregulation
Cluster-33832.0	-4.92747	0.00211019	1.I.1.1.1	The Nuclear Pore Complex (NPC) Family	NPC	Ankyrin Repeat Domain-containing (Ank) Superfamily	Downregulation
Cluster-30086.142353	-6.238	0.00213223	5.B.1.1.6	The Phagocyte (gp91<sup>phox</sup>) NADPH Oxidase Family	gp91phox	Calmodulin/Calcineurin/KChIP (CaCa) Superfamily	Downregulation
Cluster-30086.142353	-6.238	0.00213223	1.I.1.1.1	The Nuclear Pore Complex (NPC) Family	NPC	Ankyrin Repeat Domain-containing (Ank) Superfamily	Downregulation
Cluster-30086.142353	-6.238	0.00213223	8.A.82.1.1	The Calmodulin Calcium Binding Protein (Calmodulin) Family	Calmodulin	Calmodulin/Calcineurin/KChIP (CaCa) Superfamily	Downregulation
Cluster-30086.93115	-5.6519	0.00215774	1.A.1.4.1	The Voltage-gated Ion Channel (VIC) Superfamily	VIC	VIC Superfamily	Downregulation
Cluster-30086.93115	-5.6519	0.00215774	1.A.4.1.1	The Transient Receptor Potential Ca<sup>2+</sup> Channel (TRP-CC) Family	TRP-CC	VIC Superfamily	Downregulation
Cluster-30086.93115	-5.6519	0.00215774	8.A.28.1.1	The Ankyrin (Ankyrin) Family	Ankyrin	Ankyrin Repeat Domain-containing (Ank) Superfamily	Downregulation
Cluster-34047.0	-4.84899	0.00217615	1.A.3.1.1	The Ryanodine-Inositol 1,4,5-triphosphate Receptor Ca<sup>2+</sup> Channel (RIR-CaC) Family	RIR-CaC	VIC Superfamily	Downregulation
Cluster-30086.17078	-4.52183	0.00220924	1.F.1.1.1	The Synaptosomal Vesicle Fusion Pore (SVF-Pore) Family	SVF-Pore	AAA-ATPase Superfamily	Downregulation
Cluster-30086.13546	-4.34128	0.00237423	3.A.1.208.17	The ATP-binding Cassette (ABC) Superfamily	ABC	ABC1, ABC2, ABC3 Superfamilies	Downregulation
Cluster-30086.13546	-4.34128	0.00237423	3.A.1.208.17	The ATP-binding Cassette (ABC) Superfamily	ABC	ABC1, ABC2, ABC3 Superfamilies	Downregulation
Cluster-17890.0	-4.98948	0.00252363	3.D.9.1.1	The H<sup>+</sup>-translocating F<sub>420</sub>H<sub>2</sub> Dehydrogenase (F<sub>420</sub>H<sub>2</sub>DH) Family	F420H2DH	Iron-Sulfur Protein (ISP) Superfamily	Downregulation
Cluster-17890.0	-4.98948	0.00252363	3.D.1.4.1	The H<sup>+</sup> or Na<sup>+</sup>-translocating NADH Dehydrogenase (NDH) Family	NDH	Iron-Sulfur Protein (ISP) Superfamily	Downregulation
Cluster-17890.0	-4.98948	0.00252363	2.A.63.1.3	The Monovalent Cation (K<sup>+</sup> or Na<sup>+</sup>):Proton Antiporter-3 (CPA3) Family	CPA3	Na+ Transporting Mrp (Mrp) Superfamily	Downregulation
Cluster-30086.126988	-4.38316	0.00264337	2.A.37.1.1	The Monovalent Cation:Proton Antiporter-2 (CPA2) Family	CPA2	CPA Superfamily	Downregulation
Cluster-54802.1	-4.32965	0.00267109	2.A.6.6.4	The Resistance-Nodulation-Cell Division (RND) Superfamily	RND	Resistance-Nodulation-Cell Division (RND) Superfamily	Downregulation
Cluster-54802.1	-4.32965	0.00267109	1.I.1.1.1	The Nuclear Pore Complex (NPC) Family	NPC	Ankyrin Repeat Domain-containing (Ank) Superfamily	Downregulation
Cluster-30086.134531	-4.27102	0.00269907	1.F.1.1.1	The Synaptosomal Vesicle Fusion Pore (SVF-Pore) Family	SVF-Pore	AAA-ATPase Superfamily	Downregulation
Cluster-57383.0	-4.76575	0.00271214	1.A.3.1.1	The Ryanodine-Inositol 1,4,5-triphosphate Receptor Ca<sup>2+</sup> Channel (RIR-CaC) Family	RIR-CaC	VIC Superfamily	Downregulation
Cluster-38827.0	-4.87528	0.0027902	2.A.1.42.2	The Major Facilitator Superfamily (MFS)	MFS	Major Facilitator (MFS) Superfamily	Downregulation
Cluster-30086.8682	-4.7369	0.00290603	1.A.1.1.1	The Voltage-gated Ion Channel (VIC) Superfamily	VIC	VIC Superfamily	Downregulation
Cluster-30086.8682	-4.7369	0.00290603	1.A.10.2.2	The Glutamate-gated Ion Channel (GIC) Family of Neurotransmitter Receptors	GIC	VIC Superfamily	Downregulation
Cluster-30086.8682	-4.7369	0.00290603	1.A.1.2.2	The Voltage-gated Ion Channel (VIC) Superfamily	VIC	VIC Superfamily	Downregulation
Cluster-30086.8682	-4.7369	0.00290603	1.A.3.1.1	The Ryanodine-Inositol 1,4,5-triphosphate Receptor Ca<sup>2+</sup> Channel (RIR-CaC) Family	RIR-CaC	VIC Superfamily	Downregulation
Cluster-30086.8682	-4.7369	0.00290603	1.A.4.1.1	The Transient Receptor Potential Ca<sup>2+</sup> Channel (TRP-CC) Family	TRP-CC	VIC Superfamily	Downregulation
Cluster-30086.8682	-4.7369	0.00290603	1.A.51.1.3	The Voltage-gated Proton Channel (VPC) Family	VPC	VIC Superfamily	Downregulation
Cluster-30086.8682	-4.7369	0.00290603	2.A.36.7.4	The Monovalent Cation:Proton Antiporter-1 (CPA1) Family	CPA1	CPA Superfamily	Downregulation
Cluster-30086.70517	6.28773	0.00293183	2.A.17.1.1	The Proton-dependent Oligopeptide Transporter (POT/PTR) Family	POT/PTR	Major Facilitator (MFS) Superfamily	Upregulation
Cluster-30086.141682	-4.3858	0.00295878	2.A.7.12.3	The Drug/Metabolite Transporter (DMT) Superfamily	DMT	Drug/Metabolite Transporter (DMT) Superfamily	Downregulation
Cluster-69778.0	-4.19644	0.0029735	2.A.6.6.4	The Resistance-Nodulation-Cell Division (RND) Superfamily	RND	Resistance-Nodulation-Cell Division (RND) Superfamily	Downregulation
Cluster-69778.0	-4.19644	0.0029735	1.I.1.1.1	The Nuclear Pore Complex (NPC) Family	NPC	Ankyrin Repeat Domain-containing (Ank) Superfamily	Downregulation
Cluster-30086.136796	-4.23767	0.00300273	3.A.1.208.17	The ATP-binding Cassette (ABC) Superfamily	ABC	ABC1, ABC2, ABC3 Superfamilies	Downregulation
Cluster-30086.67109	-5.04886	0.00312997	1.A.1.4.1	The Voltage-gated Ion Channel (VIC) Superfamily	VIC	VIC Superfamily	Downregulation
Cluster-30086.67109	-5.04886	0.00312997	1.A.4.1.1	The Transient Receptor Potential Ca<sup>2+</sup> Channel (TRP-CC) Family	TRP-CC	VIC Superfamily	Downregulation
Cluster-30086.67109	-5.04886	0.00312997	8.A.28.1.1	The Ankyrin (Ankyrin) Family	Ankyrin	Ankyrin Repeat Domain-containing (Ank) Superfamily	Downregulation
Cluster-30086.59176	5.09363	0.00315781	2.A.2.2.2	The Glycoside-Pentoside-Hexuronide (GPH):Cation Symporter Family	GPH	Major Facilitator (MFS) Superfamily	Upregulation
Cluster-30086.59176	5.09363	0.00315781	2.A.1.14.18	The Major Facilitator Superfamily (MFS)	MFS	Major Facilitator (MFS) Superfamily	Upregulation
Cluster-30086.59176	5.09363	0.00315781	2.A.12.1.18	The ATP:ADP Antiporter (AAA) Family	AAA	Major Facilitator (MFS) Superfamily	Upregulation
Cluster-30086.59176	5.09363	0.00315781	2.A.2.4.1	The Glycoside-Pentoside-Hexuronide (GPH):Cation Symporter Family	GPH	Major Facilitator (MFS) Superfamily	Upregulation
Cluster-30086.59176	5.09363	0.00315781	2.A.1.19.10	The Major Facilitator Superfamily (MFS)	MFS	Major Facilitator (MFS) Superfamily	Upregulation
Cluster-30086.12413	-4.14294	0.00319845	3.A.5.9.1	The General Secretory Pathway (Sec) Family	Sec	Ankyrin Repeat Domain-containing (Ank) Superfamily	Downregulation
Cluster-67303.0	-4.37281	0.00323891	8.A.30.1.1	The Nedd4-Family Interacting Protein-2 (Nedd4) Family	Nedd4	Synaptotagmin Domain-containing (SynapD) Superfamily	Downregulation
Cluster-68871.0	-4.5707	0.00334503	3.A.1.208.17	The ATP-binding Cassette (ABC) Superfamily	ABC	ABC1, ABC2, ABC3 Superfamilies	Downregulation
Cluster-30384.1	-4.67739	0.00341396	3.A.3.1.1	The P-type ATPase (P-ATPase) Superfamily	P-ATPase	P-type ATPase (P-ATPase) Superfamily	Downregulation
Cluster-30384.1	-4.67739	0.00341396	3.A.3.1.1	The P-type ATPase (P-ATPase) Superfamily	P-ATPase	P-type ATPase (P-ATPase) Superfamily	Downregulation
Cluster-30086.113349	5.91256	0.00345407	2.A.36.1.1	The Monovalent Cation:Proton Antiporter-1 (CPA1) Family	CPA1	CPA Superfamily	Upregulation
Cluster-30086.113349	5.91256	0.00345407	2.A.37.1.1	The Monovalent Cation:Proton Antiporter-2 (CPA2) Family	CPA2	CPA Superfamily	Upregulation
Cluster-30086.6551	-5.06034	0.00349123	2.A.29.1.1	The Mitochondrial Carrier (MC) Family	MC	Mitochondrial Carrier (MC) Superfamily	Downregulation
Cluster-67146.1	-4.09856	0.00357343	2.A.6.6.1	The Resistance-Nodulation-Cell Division (RND) Superfamily	RND	Resistance-Nodulation-Cell Division (RND) Superfamily	Downregulation
Cluster-23878.1	-4.67729	0.00360056	3.A.16.1.2	The Endoplasmic Reticular Retrotranslocon (ER-RT) Family	ER-RT	AAA-ATPase Superfamily	Downregulation
Cluster-23878.1	-4.67729	0.00360056	3.A.23.1.1	The Type VI Symbiosis/Virulence Secretory System (T6SS) Family	T6SS	ATP-dependent Clp Protease (Clp) Superfamily	Downregulation
Cluster-23878.1	-4.67729	0.00360056	1.F.1.1.1	The Synaptosomal Vesicle Fusion Pore (SVF-Pore) Family	SVF-Pore	AAA-ATPase Superfamily	Downregulation
Cluster-23878.1	-4.67729	0.00360056	3.A.20.1.1	The Peroxisomal Protein Importer (PPI) Family	PPI	Leucine-rich Repeat-containing Domain (LRRD) Superfamily	Downregulation
Cluster-23878.1	-4.67729	0.00360056	3.A.24.4.1	The Type VII or ESX Protein Secretion System (T7SS) Family	T7SS	AAA-ATPase Superfamily	Downregulation
Cluster-23878.1	-4.67729	0.00360056	3.A.28.1.1	The AAA-ATPase, Bcs1 (Bcs1) Family	Bcs1	AAA-ATPase Superfamily	Downregulation
Cluster-30086.147194	-6.32198	0.00360361	2.A.29.1.1	The Mitochondrial Carrier (MC) Family	MC	Mitochondrial Carrier (MC) Superfamily	Downregulation
Cluster-30086.131857	-4.28243	0.00362103	2.A.6.6.4	The Resistance-Nodulation-Cell Division (RND) Superfamily	RND	Resistance-Nodulation-Cell Division (RND) Superfamily	Downregulation
Cluster-30086.131857	-4.28243	0.00362103	1.I.1.1.1	The Nuclear Pore Complex (NPC) Family	NPC	Ankyrin Repeat Domain-containing (Ank) Superfamily	Downregulation
Cluster-30086.27100	4.80311	0.00366254	1.B.12.5.1	The Autotransporter-1 (AT-1) Family	AT-1	Outer Membrane Pore-forming Protein I (OMPP-I) Superfamily	Upregulation
Cluster-30086.27100	4.80311	0.00366254	3.A.24.4.1	The Type VII or ESX Protein Secretion System (T7SS) Family	T7SS	AAA-ATPase Superfamily	Upregulation
Cluster-30086.12236	-6.10886	0.00371918	3.A.16.1.2	The Endoplasmic Reticular Retrotranslocon (ER-RT) Family	ER-RT	AAA-ATPase Superfamily	Downregulation
Cluster-30086.12236	-6.10886	0.00371918	1.F.1.1.1	The Synaptosomal Vesicle Fusion Pore (SVF-Pore) Family	SVF-Pore	AAA-ATPase Superfamily	Downregulation
Cluster-30086.12236	-6.10886	0.00371918	3.A.16.1.1	The Endoplasmic Reticular Retrotranslocon (ER-RT) Family	ER-RT	AAA-ATPase Superfamily	Downregulation
Cluster-30086.12236	-6.10886	0.00371918	3.A.16.1.2	The Endoplasmic Reticular Retrotranslocon (ER-RT) Family	ER-RT	AAA-ATPase Superfamily	Downregulation
Cluster-30086.12236	-6.10886	0.00371918	1.F.1.1.1	The Synaptosomal Vesicle Fusion Pore (SVF-Pore) Family	SVF-Pore	AAA-ATPase Superfamily	Downregulation
Cluster-30086.12236	-6.10886	0.00371918	3.A.16.1.2	The Endoplasmic Reticular Retrotranslocon (ER-RT) Family	ER-RT	AAA-ATPase Superfamily	Downregulation
Cluster-30086.12236	-6.10886	0.00371918	3.A.23.1.1	The Type VI Symbiosis/Virulence Secretory System (T6SS) Family	T6SS	ATP-dependent Clp Protease (Clp) Superfamily	Downregulation
Cluster-30086.12236	-6.10886	0.00371918	1.F.1.1.1	The Synaptosomal Vesicle Fusion Pore (SVF-Pore) Family	SVF-Pore	AAA-ATPase Superfamily	Downregulation
Cluster-30086.12236	-6.10886	0.00371918	3.A.20.1.1	The Peroxisomal Protein Importer (PPI) Family	PPI	Leucine-rich Repeat-containing Domain (LRRD) Superfamily	Downregulation
Cluster-30086.12236	-6.10886	0.00371918	3.A.24.4.1	The Type VII or ESX Protein Secretion System (T7SS) Family	T7SS	AAA-ATPase Superfamily	Downregulation
Cluster-30086.12236	-6.10886	0.00371918	3.A.28.1.1	The AAA-ATPase, Bcs1 (Bcs1) Family	Bcs1	AAA-ATPase Superfamily	Downregulation
Cluster-30086.12236	-6.10886	0.00371918	3.A.23.1.1	The Type VI Symbiosis/Virulence Secretory System (T6SS) Family	T6SS	ATP-dependent Clp Protease (Clp) Superfamily	Downregulation
Cluster-30086.20018	-4.91389	0.00371918	2.A.6.6.4	The Resistance-Nodulation-Cell Division (RND) Superfamily	RND	Resistance-Nodulation-Cell Division (RND) Superfamily	Downregulation
Cluster-30086.20018	-4.91389	0.00371918	1.I.1.1.1	The Nuclear Pore Complex (NPC) Family	NPC	Ankyrin Repeat Domain-containing (Ank) Superfamily	Downregulation
Cluster-30086.13518	-4.66203	0.00373096	8.A.30.2.1	The Nedd4-Family Interacting Protein-2 (Nedd4) Family	Nedd4	Synaptotagmin Domain-containing (SynapD) Superfamily	Downregulation
Cluster-30352.3	-4.27044	0.00375595	1.C.57.3.4	The Clostridial Cytotoxin (CCT) Family	CCT	RTX-toxin Superfamily	Downregulation
Cluster-62528.0	-4.17315	0.00381536	8.A.30.1.1	The Nedd4-Family Interacting Protein-2 (Nedd4) Family	Nedd4	Synaptotagmin Domain-containing (SynapD) Superfamily	Downregulation
Cluster-30086.135550	-4.84815	0.00389989	3.A.3.1.1	The P-type ATPase (P-ATPase) Superfamily	P-ATPase	P-type ATPase (P-ATPase) Superfamily	Downregulation
Cluster-30086.135550	-4.84815	0.00389989	3.A.3.1.1	The P-type ATPase (P-ATPase) Superfamily	P-ATPase	P-type ATPase (P-ATPase) Superfamily	Downregulation
Cluster-30086.135550	-4.84815	0.00389989	3.A.3.1.1	The P-type ATPase (P-ATPase) Superfamily	P-ATPase	P-type ATPase (P-ATPase) Superfamily	Downregulation
Cluster-30086.135550	-4.84815	0.00389989	3.A.3.1.1	The P-type ATPase (P-ATPase) Superfamily	P-ATPase	P-type ATPase (P-ATPase) Superfamily	Downregulation
Cluster-65266.0	-4.41807	0.00394849	5.B.1.2.1	The Phagocyte (gp91<sup>phox</sup>) NADPH Oxidase Family	gp91phox	Calmodulin/Calcineurin/KChIP (CaCa) Superfamily	Downregulation
Cluster-65266.0	-4.41807	0.00394849	5.B.1.1.6	The Phagocyte (gp91<sup>phox</sup>) NADPH Oxidase Family	gp91phox	Calmodulin/Calcineurin/KChIP (CaCa) Superfamily	Downregulation
Cluster-65266.0	-4.41807	0.00394849	5.B.1.2.1	The Phagocyte (gp91<sup>phox</sup>) NADPH Oxidase Family	gp91phox	Calmodulin/Calcineurin/KChIP (CaCa) Superfamily	Downregulation
Cluster-30086.136004	-4.07176	0.00396807	2.A.21.1.1	The Solute:Sodium Symporter (SSS) Family	SSS	APC Superfamily	Downregulation
Cluster-30086.136004	-4.07176	0.00396807	2.A.1.7.26	The Major Facilitator Superfamily (MFS)	MFS	Major Facilitator (MFS) Superfamily	Downregulation
Cluster-30086.1942	-4.13097	0.00400974	3.A.20.1.1	The Peroxisomal Protein Importer (PPI) Family	PPI	Leucine-rich Repeat-containing Domain (LRRD) Superfamily	Downregulation
Cluster-30086.140875	-4.04387	0.00405557	1.A.1.4.1	The Voltage-gated Ion Channel (VIC) Superfamily	VIC	VIC Superfamily	Downregulation
Cluster-30086.140875	-4.04387	0.00405557	1.A.4.1.1	The Transient Receptor Potential Ca<sup>2+</sup> Channel (TRP-CC) Family	TRP-CC	VIC Superfamily	Downregulation
Cluster-30086.140875	-4.04387	0.00405557	8.A.28.1.1	The Ankyrin (Ankyrin) Family	Ankyrin	Ankyrin Repeat Domain-containing (Ank) Superfamily	Downregulation
Cluster-30086.15451	-4.6921	0.00415524	3.A.8.1.1	The Mitochondrial Protein Translocase (MPT) Family	MPT	Outer Membrane Pore-forming Protein IV (OMPP-IV) Superfamily	Downregulation
Cluster-30086.15451	-4.6921	0.00415524	3.A.5.9.1	The General Secretory Pathway (Sec) Family	Sec	Ankyrin Repeat Domain-containing (Ank) Superfamily	Downregulation
Cluster-30086.134041	-4.40256	0.00430716	2.A.47.1.1	The Divalent Anion:Na<sup>+</sup> Symporter (DASS) Family	DASS	IT Superfamily	Downregulation
Cluster-30086.134041	-4.40256	0.00430716	2.A.47.2.1	The Divalent Anion:Na<sup>+</sup> Symporter (DASS) Family	DASS	IT Superfamily	Downregulation
Cluster-30086.134041	-4.40256	0.00430716	2.A.94.1.1	The Phosphate Permease (Pho1) Family	Pho1	IT Superfamily	Downregulation
Cluster-30086.134041	-4.40256	0.00430716	2.A.1.2.61	The Major Facilitator Superfamily (MFS)	MFS	Major Facilitator (MFS) Superfamily	Downregulation
Cluster-30086.134041	-4.40256	0.00430716	2.A.11.1.1	The Citrate-Mg<sup>2+</sup>:H<sup>+</sup> (CitM) Citrate-Ca<sup>2+</sup>:H<sup>+</sup> (CitH) Symporter (CitMHS) Family	CitMHS	IT Superfamily	Downregulation
Cluster-30086.134041	-4.40256	0.00430716	2.A.45.2.1	The Arsenite-Antimonite (ArsB) Efflux Family	ArsB	IT Superfamily	Downregulation
Cluster-30086.134041	-4.40256	0.00430716	2.A.47.2.1	The Divalent Anion:Na<sup>+</sup> Symporter (DASS) Family	DASS	IT Superfamily	Downregulation
Cluster-30086.134041	-4.40256	0.00430716	2.A.62.1.1	The NhaD Na<sup>+</sup>:H<sup>+</sup> Antiporter (NhaD) Family	NhaD	IT Superfamily	Downregulation
Cluster-30086.134041	-4.40256	0.00430716	2.A.101.1.1	The Malonate Uptake (MatC) Family (Formerly UIT1)	MatC	IT Superfamily	Downregulation
Cluster-30086.134041	-4.40256	0.00430716	2.A.8.1.13	The Gluconate:H<sup>+</sup> Symporter (GntP) Family	GntP	IT Superfamily	Downregulation
Cluster-30086.6305	-4.77917	0.00435386	2.A.6.6.4	The Resistance-Nodulation-Cell Division (RND) Superfamily	RND	Resistance-Nodulation-Cell Division (RND) Superfamily	Downregulation
Cluster-30086.6305	-4.77917	0.00435386	1.I.1.1.1	The Nuclear Pore Complex (NPC) Family	NPC	Ankyrin Repeat Domain-containing (Ank) Superfamily	Downregulation
Cluster-24122.0	-6.01608	0.00449985	3.D.9.1.1	The H<sup>+</sup>-translocating F<sub>420</sub>H<sub>2</sub> Dehydrogenase (F<sub>420</sub>H<sub>2</sub>DH) Family	F420H2DH	Iron-Sulfur Protein (ISP) Superfamily	Downregulation
Cluster-24122.0	-6.01608	0.00449985	3.D.1.4.1	The H<sup>+</sup> or Na<sup>+</sup>-translocating NADH Dehydrogenase (NDH) Family	NDH	Iron-Sulfur Protein (ISP) Superfamily	Downregulation
Cluster-24122.0	-6.01608	0.00449985	2.A.63.1.3	The Monovalent Cation (K<sup>+</sup> or Na<sup>+</sup>):Proton Antiporter-3 (CPA3) Family	CPA3	Na+ Transporting Mrp (Mrp) Superfamily	Downregulation
Cluster-30086.124242	5.2893	0.00451438	1.B.12.5.1	The Autotransporter-1 (AT-1) Family	AT-1	Outer Membrane Pore-forming Protein I (OMPP-I) Superfamily	Upregulation
Cluster-30086.124242	5.2893	0.00451438	3.A.24.4.1	The Type VII or ESX Protein Secretion System (T7SS) Family	T7SS	AAA-ATPase Superfamily	Upregulation
Cluster-30086.22365	-3.65832	0.00462301	1.A.8.1.1	The Major Intrinsic Protein (MIP) Family	MIP	Major Intrinsic Protein (MIP) Superfamily	Downregulation
Cluster-30086.15582	-4.14511	0.00465671	1.A.112.2.2	The Cyclin M Mg2+ Exporter (CNNM) Family	CNNM	CNNM/HlyC Superfamily	Downregulation
Cluster-30086.15582	-4.14511	0.00465671	1.C.126.1.2	The HlyC Haemolysin (HlyC) Family	HlyC	CNNM/HlyC Superfamily	Downregulation
Cluster-30086.15582	-4.14511	0.00465671	3.A.1.12.8	The ATP-binding Cassette (ABC) Superfamily	ABC	ABC1, ABC2, ABC3 Superfamilies	Downregulation
Cluster-54484.0	-4.10228	0.0046691	3.A.8.1.1	The Mitochondrial Protein Translocase (MPT) Family	MPT	Outer Membrane Pore-forming Protein IV (OMPP-IV) Superfamily	Downregulation
Cluster-54484.0	-4.10228	0.0046691	3.A.5.9.1	The General Secretory Pathway (Sec) Family	Sec	Ankyrin Repeat Domain-containing (Ank) Superfamily	Downregulation
Cluster-30086.143492	-4.06343	0.0047199	2.A.6.6.5	The Resistance-Nodulation-Cell Division (RND) Superfamily	RND	Resistance-Nodulation-Cell Division (RND) Superfamily	Downregulation
Cluster-30086.4716	-4.59913	0.00475245	1.A.1.20.3	The Voltage-gated Ion Channel (VIC) Superfamily	VIC	VIC Superfamily	Downregulation
Cluster-30086.4716	-4.59913	0.00475245	1.A.1.20.1	The Voltage-gated Ion Channel (VIC) Superfamily	VIC	VIC Superfamily	Downregulation
Cluster-30086.6345	-4.7361	0.00483997	2.A.94.1.1	The Phosphate Permease (Pho1) Family	Pho1	IT Superfamily	Downregulation
Cluster-30086.6345	-4.7361	0.00483997	2.A.47.2.1	The Divalent Anion:Na<sup>+</sup> Symporter (DASS) Family	DASS	IT Superfamily	Downregulation
Cluster-30086.6345	-4.7361	0.00483997	2.A.94.1.1	The Phosphate Permease (Pho1) Family	Pho1	IT Superfamily	Downregulation
Cluster-30086.6345	-4.7361	0.00483997	2.A.1.2.61	The Major Facilitator Superfamily (MFS)	MFS	Major Facilitator (MFS) Superfamily	Downregulation
Cluster-29351.1	-4.58304	0.00484054	3.A.16.1.2	The Endoplasmic Reticular Retrotranslocon (ER-RT) Family	ER-RT	AAA-ATPase Superfamily	Downregulation
Cluster-29351.1	-4.58304	0.00484054	3.A.23.1.1	The Type VI Symbiosis/Virulence Secretory System (T6SS) Family	T6SS	ATP-dependent Clp Protease (Clp) Superfamily	Downregulation
Cluster-29351.1	-4.58304	0.00484054	1.F.1.1.1	The Synaptosomal Vesicle Fusion Pore (SVF-Pore) Family	SVF-Pore	AAA-ATPase Superfamily	Downregulation
Cluster-29351.1	-4.58304	0.00484054	3.A.20.1.1	The Peroxisomal Protein Importer (PPI) Family	PPI	Leucine-rich Repeat-containing Domain (LRRD) Superfamily	Downregulation
Cluster-29351.1	-4.58304	0.00484054	3.A.24.4.1	The Type VII or ESX Protein Secretion System (T7SS) Family	T7SS	AAA-ATPase Superfamily	Downregulation
Cluster-29351.1	-4.58304	0.00484054	3.A.28.1.1	The AAA-ATPase, Bcs1 (Bcs1) Family	Bcs1	AAA-ATPase Superfamily	Downregulation
Cluster-30086.125789	-5.21367	0.00489615	8.A.30.1.1	The Nedd4-Family Interacting Protein-2 (Nedd4) Family	Nedd4	Synaptotagmin Domain-containing (SynapD) Superfamily	Downregulation
Cluster-30086.57485	4.67009	0.00491277	2.A.2.4.1	The Glycoside-Pentoside-Hexuronide (GPH):Cation Symporter Family	GPH	Major Facilitator (MFS) Superfamily	Upregulation
Cluster-30086.57485	4.67009	0.00491277	2.A.1.19.10	The Major Facilitator Superfamily (MFS)	MFS	Major Facilitator (MFS) Superfamily	Upregulation
Cluster-30086.2065	-5.16907	0.0049169	5.A.1.1.1	The Disulfide Bond Oxidoreductase D (DsbD) Family	DsbD	LysE Superfamily	Downregulation
Cluster-30086.59876	4.8199	0.00494629	3.A.1.208.17	The ATP-binding Cassette (ABC) Superfamily	ABC	ABC1, ABC2, ABC3 Superfamilies	Upregulation
Cluster-58774.0	-4.21252	0.00494629	2.A.6.6.4	The Resistance-Nodulation-Cell Division (RND) Superfamily	RND	Resistance-Nodulation-Cell Division (RND) Superfamily	Downregulation
Cluster-58774.0	-4.21252	0.00494629	1.I.1.1.1	The Nuclear Pore Complex (NPC) Family	NPC	Ankyrin Repeat Domain-containing (Ank) Superfamily	Downregulation
Cluster-30086.146413	-4.05419	0.00504329	3.A.8.1.1	The Mitochondrial Protein Translocase (MPT) Family	MPT	Outer Membrane Pore-forming Protein IV (OMPP-IV) Superfamily	Downregulation
Cluster-30086.146413	-4.05419	0.00504329	3.A.5.9.1	The General Secretory Pathway (Sec) Family	Sec	Ankyrin Repeat Domain-containing (Ank) Superfamily	Downregulation
Cluster-67455.0	-4.05053	0.00513405	1.A.1.20.3	The Voltage-gated Ion Channel (VIC) Superfamily	VIC	VIC Superfamily	Downregulation
Cluster-30086.138121	-4.64612	0.00517179	2.A.36.1.1	The Monovalent Cation:Proton Antiporter-1 (CPA1) Family	CPA1	CPA Superfamily	Downregulation
Cluster-30086.138121	-4.64612	0.00517179	2.A.37.1.1	The Monovalent Cation:Proton Antiporter-2 (CPA2) Family	CPA2	CPA Superfamily	Downregulation
Cluster-30086.20474	-5.37139	0.00518566	3.A.3.2.29	The P-type ATPase (P-ATPase) Superfamily	P-ATPase	P-type ATPase (P-ATPase) Superfamily	Downregulation
Cluster-28079.0	-5.34308	0.00522092	2.A.6.6.1	The Resistance-Nodulation-Cell Division (RND) Superfamily	RND	Resistance-Nodulation-Cell Division (RND) Superfamily	Downregulation
Cluster-30086.130247	-3.92034	0.0052688	1.B.12.5.9	The Autotransporter-1 (AT-1) Family	AT-1	Outer Membrane Pore-forming Protein I (OMPP-I) Superfamily	Downregulation
Cluster-30086.9541	-3.9823	0.00526895	3.B.1.1.1	The Na<sup>+</sup>-transporting Carboxylic Acid Decarboxylase (NaT-DC) Family	NaT-DC	CPA Superfamily	Downregulation
Cluster-30086.13443	-4.53361	0.00531539	2.A.6.6.4	The Resistance-Nodulation-Cell Division (RND) Superfamily	RND	Resistance-Nodulation-Cell Division (RND) Superfamily	Downregulation
Cluster-30086.13443	-4.53361	0.00531539	1.I.1.1.1	The Nuclear Pore Complex (NPC) Family	NPC	Ankyrin Repeat Domain-containing (Ank) Superfamily	Downregulation
Cluster-30086.88922	-5.87803	0.00551794	3.A.3.1.1	The P-type ATPase (P-ATPase) Superfamily	P-ATPase	P-type ATPase (P-ATPase) Superfamily	Downregulation
Cluster-30086.88922	-5.87803	0.00551794	3.A.3.1.1	The P-type ATPase (P-ATPase) Superfamily	P-ATPase	P-type ATPase (P-ATPase) Superfamily	Downregulation
Cluster-30086.88922	-5.87803	0.00551794	3.A.3.1.1	The P-type ATPase (P-ATPase) Superfamily	P-ATPase	P-type ATPase (P-ATPase) Superfamily	Downregulation
Cluster-67614.0	-4.34629	0.00564915	3.A.8.1.1	The Mitochondrial Protein Translocase (MPT) Family	MPT	Outer Membrane Pore-forming Protein IV (OMPP-IV) Superfamily	Downregulation
Cluster-67614.0	-4.34629	0.00564915	3.A.5.9.1	The General Secretory Pathway (Sec) Family	Sec	Ankyrin Repeat Domain-containing (Ank) Superfamily	Downregulation
Cluster-30086.11886	-4.56655	0.00566697	1.A.1.4.1	The Voltage-gated Ion Channel (VIC) Superfamily	VIC	VIC Superfamily	Downregulation
Cluster-30086.11886	-4.56655	0.00566697	1.A.4.1.1	The Transient Receptor Potential Ca<sup>2+</sup> Channel (TRP-CC) Family	TRP-CC	VIC Superfamily	Downregulation
Cluster-30086.11886	-4.56655	0.00566697	8.A.28.1.1	The Ankyrin (Ankyrin) Family	Ankyrin	Ankyrin Repeat Domain-containing (Ank) Superfamily	Downregulation
Cluster-30086.11886	-4.56655	0.00566697	2.A.47.2.1	The Divalent Anion:Na<sup>+</sup> Symporter (DASS) Family	DASS	IT Superfamily	Downregulation
Cluster-30086.11886	-4.56655	0.00566697	2.A.94.1.1	The Phosphate Permease (Pho1) Family	Pho1	IT Superfamily	Downregulation
Cluster-30086.11886	-4.56655	0.00566697	2.A.1.2.61	The Major Facilitator Superfamily (MFS)	MFS	Major Facilitator (MFS) Superfamily	Downregulation
Cluster-30086.6063	-4.15836	0.00570428	1.F.1.1.1	The Synaptosomal Vesicle Fusion Pore (SVF-Pore) Family	SVF-Pore	AAA-ATPase Superfamily	Downregulation
Cluster-30086.47959	-4.46499	0.00592	3.D.1.6.3	The H<sup>+</sup> or Na<sup>+</sup>-translocating NADH Dehydrogenase (NDH) Family	NDH	Iron-Sulfur Protein (ISP) Superfamily	Downregulation
Cluster-57960.0	-3.92907	0.00607108	1.A.1.4.1	The Voltage-gated Ion Channel (VIC) Superfamily	VIC	VIC Superfamily	Downregulation
Cluster-57960.0	-3.92907	0.00607108	1.A.4.1.1	The Transient Receptor Potential Ca<sup>2+</sup> Channel (TRP-CC) Family	TRP-CC	VIC Superfamily	Downregulation
Cluster-57960.0	-3.92907	0.00607108	8.A.28.1.1	The Ankyrin (Ankyrin) Family	Ankyrin	Ankyrin Repeat Domain-containing (Ank) Superfamily	Downregulation
Cluster-30086.11596	-3.93674	0.00608221	2.A.6.6.4	The Resistance-Nodulation-Cell Division (RND) Superfamily	RND	Resistance-Nodulation-Cell Division (RND) Superfamily	Downregulation
Cluster-30086.11596	-3.93674	0.00608221	1.I.1.1.1	The Nuclear Pore Complex (NPC) Family	NPC	Ankyrin Repeat Domain-containing (Ank) Superfamily	Downregulation
Cluster-30086.138858	-4.4113	0.00647415	2.A.2.2.2	The Glycoside-Pentoside-Hexuronide (GPH):Cation Symporter Family	GPH	Major Facilitator (MFS) Superfamily	Downregulation
Cluster-30086.138858	-4.4113	0.00647415	2.A.1.14.18	The Major Facilitator Superfamily (MFS)	MFS	Major Facilitator (MFS) Superfamily	Downregulation
Cluster-30086.138858	-4.4113	0.00647415	2.A.12.1.18	The ATP:ADP Antiporter (AAA) Family	AAA	Major Facilitator (MFS) Superfamily	Downregulation
Cluster-30086.138858	-4.4113	0.00647415	2.A.2.4.1	The Glycoside-Pentoside-Hexuronide (GPH):Cation Symporter Family	GPH	Major Facilitator (MFS) Superfamily	Downregulation
Cluster-30086.138858	-4.4113	0.00647415	2.A.1.19.10	The Major Facilitator Superfamily (MFS)	MFS	Major Facilitator (MFS) Superfamily	Downregulation
Cluster-30086.117982	-4.64574	0.00659549	2.A.108.1.1	The Iron/Lead Transporter (ILT) Family	ILT	LysE Superfamily	Downregulation
Cluster-30086.117982	-4.64574	0.00659549	2.A.108.1.1	The Iron/Lead Transporter (ILT) Family	ILT	LysE Superfamily	Downregulation
Cluster-30086.117982	-4.64574	0.00659549	2.A.108.1.1	The Iron/Lead Transporter (ILT) Family	ILT	LysE Superfamily	Downregulation
Cluster-52862.0	-3.94365	0.0067365	8.A.30.1.1	The Nedd4-Family Interacting Protein-2 (Nedd4) Family	Nedd4	Synaptotagmin Domain-containing (SynapD) Superfamily	Downregulation
Cluster-30086.129601	-5.48286	0.00674629	1.B.12.5.1	The Autotransporter-1 (AT-1) Family	AT-1	Outer Membrane Pore-forming Protein I (OMPP-I) Superfamily	Downregulation
Cluster-30086.129601	-5.48286	0.00674629	3.A.24.4.1	The Type VII or ESX Protein Secretion System (T7SS) Family	T7SS	AAA-ATPase Superfamily	Downregulation
Cluster-30086.114714	-4.48219	0.00683414	8.A.30.1.1	The Nedd4-Family Interacting Protein-2 (Nedd4) Family	Nedd4	Synaptotagmin Domain-containing (SynapD) Superfamily	Downregulation
Cluster-30086.12252	-4.64564	0.0070157	2.A.1.42.2	The Major Facilitator Superfamily (MFS)	MFS	Major Facilitator (MFS) Superfamily	Downregulation
Cluster-31728.0	-4.53316	0.00708091	1.F.1.1.1	The Synaptosomal Vesicle Fusion Pore (SVF-Pore) Family	SVF-Pore	AAA-ATPase Superfamily	Downregulation
Cluster-30086.1480	-4.54974	0.00722035	2.A.6.6.4	The Resistance-Nodulation-Cell Division (RND) Superfamily	RND	Resistance-Nodulation-Cell Division (RND) Superfamily	Downregulation
Cluster-30086.1480	-4.54974	0.00722035	1.I.1.1.1	The Nuclear Pore Complex (NPC) Family	NPC	Ankyrin Repeat Domain-containing (Ank) Superfamily	Downregulation
Cluster-30086.136882	3.67626	0.00724391	3.A.23.1.1	The Type VI Symbiosis/Virulence Secretory System (T6SS) Family	T6SS	ATP-dependent Clp Protease (Clp) Superfamily	Upregulation
Cluster-30086.116199	-4.08471	0.00728971	3.A.1.208.17	The ATP-binding Cassette (ABC) Superfamily	ABC	ABC1, ABC2, ABC3 Superfamilies	Downregulation
Cluster-30086.116199	-4.08471	0.00728971	3.A.1.208.17	The ATP-binding Cassette (ABC) Superfamily	ABC	ABC1, ABC2, ABC3 Superfamilies	Downregulation
Cluster-30086.17984	-4.4111	0.00728971	3.A.5.1.1	The General Secretory Pathway (Sec) Family	Sec	Ankyrin Repeat Domain-containing (Ank) Superfamily	Downregulation
Cluster-30086.17984	-4.4111	0.00728971	3.A.5.1.1	The General Secretory Pathway (Sec) Family	Sec	Ankyrin Repeat Domain-containing (Ank) Superfamily	Downregulation
Cluster-30086.17984	-4.4111	0.00728971	3.A.5.9.1	The General Secretory Pathway (Sec) Family	Sec	Ankyrin Repeat Domain-containing (Ank) Superfamily	Downregulation
Cluster-30086.79861	4.85056	0.007331	2.A.72.1.1	The K<sup>+</sup> Uptake Permease (KUP) Family	KUP	APC Superfamily	Upregulation
Cluster-30086.135191	-4.13155	0.0073676	2.A.6.6.4	The Resistance-Nodulation-Cell Division (RND) Superfamily	RND	Resistance-Nodulation-Cell Division (RND) Superfamily	Downregulation
Cluster-30086.135191	-4.13155	0.0073676	1.I.1.1.1	The Nuclear Pore Complex (NPC) Family	NPC	Ankyrin Repeat Domain-containing (Ank) Superfamily	Downregulation
Cluster-30086.38053	4.74779	0.00738216	2.A.4.1.1	The Cation Diffusion Facilitator (CDF) Family	CDF	Cation Diffusion Facilitator (CDF) Superfamily	Upregulation
Cluster-38516.1	-4.76419	0.00739042	1.I.1.1.1	The Nuclear Pore Complex (NPC) Family	NPC	Ankyrin Repeat Domain-containing (Ank) Superfamily	Downregulation
Cluster-29288.0	-5.44376	0.00748216	3.D.1.6.3	The H<sup>+</sup> or Na<sup>+</sup>-translocating NADH Dehydrogenase (NDH) Family	NDH	Iron-Sulfur Protein (ISP) Superfamily	Downregulation
Cluster-30086.118025	-5.22345	0.00748254	2.A.108.1.1	The Iron/Lead Transporter (ILT) Family	ILT	LysE Superfamily	Downregulation
Cluster-30086.118025	-5.22345	0.00748254	2.A.108.1.1	The Iron/Lead Transporter (ILT) Family	ILT	LysE Superfamily	Downregulation
Cluster-30086.118025	-5.22345	0.00748254	2.A.108.1.1	The Iron/Lead Transporter (ILT) Family	ILT	LysE Superfamily	Downregulation
Cluster-30086.106380	5.63808	0.00751328	3.A.1.208.17	The ATP-binding Cassette (ABC) Superfamily	ABC	ABC1, ABC2, ABC3 Superfamilies	Upregulation
Cluster-30086.106380	5.63808	0.00751328	3.A.1.205.10	The ATP-binding Cassette (ABC) Superfamily	ABC	ABC1, ABC2, ABC3 Superfamilies	Upregulation
Cluster-30086.106380	5.63808	0.00751328	3.A.1.205.7	The ATP-binding Cassette (ABC) Superfamily	ABC	ABC1, ABC2, ABC3 Superfamilies	Upregulation
Cluster-30086.16313	-3.69244	0.00755738	1.C.45.1.1	The Plant Defensin (Plant Defensin) Family	PD	Defensin Superfamily	Downregulation
Cluster-30086.135270	-5.42	0.00765512	2.A.29.1.1	The Mitochondrial Carrier (MC) Family	MC	Mitochondrial Carrier (MC) Superfamily	Downregulation
Cluster-67698.1	-4.37413	0.00781605	2.A.29.1.1	The Mitochondrial Carrier (MC) Family	MC	Mitochondrial Carrier (MC) Superfamily	Downregulation
Cluster-30086.134698	-4.42904	0.00784802	1.A.3.1.1	The Ryanodine-Inositol 1,4,5-triphosphate Receptor Ca<sup>2+</sup> Channel (RIR-CaC) Family	RIR-CaC	VIC Superfamily	Downregulation
Cluster-35472.0	-4.41096	0.0078801	9.A.14.1.1	The G-protein-coupled receptor (GPCR) Family	GPCR	Transporter-Opsin-G protein-coupled receptor (TOG) Superfamily	Downregulation
Cluster-30086.134575	-4.06384	0.0079118	3.A.16.1.2	The Endoplasmic Reticular Retrotranslocon (ER-RT) Family	ER-RT	AAA-ATPase Superfamily	Downregulation
Cluster-30086.134575	-4.06384	0.0079118	1.F.1.1.1	The Synaptosomal Vesicle Fusion Pore (SVF-Pore) Family	SVF-Pore	AAA-ATPase Superfamily	Downregulation
Cluster-30086.134575	-4.06384	0.0079118	3.A.16.1.2	The Endoplasmic Reticular Retrotranslocon (ER-RT) Family	ER-RT	AAA-ATPase Superfamily	Downregulation
Cluster-30086.134575	-4.06384	0.0079118	3.A.23.1.1	The Type VI Symbiosis/Virulence Secretory System (T6SS) Family	T6SS	ATP-dependent Clp Protease (Clp) Superfamily	Downregulation
Cluster-30086.134575	-4.06384	0.0079118	1.F.1.1.1	The Synaptosomal Vesicle Fusion Pore (SVF-Pore) Family	SVF-Pore	AAA-ATPase Superfamily	Downregulation
Cluster-30086.134575	-4.06384	0.0079118	3.A.20.1.1	The Peroxisomal Protein Importer (PPI) Family	PPI	Leucine-rich Repeat-containing Domain (LRRD) Superfamily	Downregulation
Cluster-30086.134575	-4.06384	0.0079118	3.A.24.4.1	The Type VII or ESX Protein Secretion System (T7SS) Family	T7SS	AAA-ATPase Superfamily	Downregulation
Cluster-30086.134575	-4.06384	0.0079118	3.A.28.1.1	The AAA-ATPase, Bcs1 (Bcs1) Family	Bcs1	AAA-ATPase Superfamily	Downregulation
Cluster-30086.134575	-4.06384	0.0079118	3.A.23.1.1	The Type VI Symbiosis/Virulence Secretory System (T6SS) Family	T6SS	ATP-dependent Clp Protease (Clp) Superfamily	Downregulation
Cluster-30086.141352	-4.41095	0.00794239	5.B.1.1.6	The Phagocyte (gp91<sup>phox</sup>) NADPH Oxidase Family	gp91phox	Calmodulin/Calcineurin/KChIP (CaCa) Superfamily	Downregulation
Cluster-30086.141352	-4.41095	0.00794239	1.I.1.1.1	The Nuclear Pore Complex (NPC) Family	NPC	Ankyrin Repeat Domain-containing (Ank) Superfamily	Downregulation
Cluster-30086.141352	-4.41095	0.00794239	8.A.82.1.1	The Calmodulin Calcium Binding Protein (Calmodulin) Family	Calmodulin	Calmodulin/Calcineurin/KChIP (CaCa) Superfamily	Downregulation
Cluster-30086.13636	-4.3553	0.00803292	2.A.21.1.1	The Solute:Sodium Symporter (SSS) Family	SSS	APC Superfamily	Downregulation
Cluster-30086.13636	-4.3553	0.00803292	2.A.1.7.26	The Major Facilitator Superfamily (MFS)	MFS	Major Facilitator (MFS) Superfamily	Downregulation
Cluster-30086.6909	-5.19195	0.00807557	1.B.12.5.1	The Autotransporter-1 (AT-1) Family	AT-1	Outer Membrane Pore-forming Protein I (OMPP-I) Superfamily	Downregulation
Cluster-30086.6909	-5.19195	0.00807557	3.A.24.4.1	The Type VII or ESX Protein Secretion System (T7SS) Family	T7SS	AAA-ATPase Superfamily	Downregulation
Cluster-30086.69842	5.34988	0.00828256	2.A.6.6.4	The Resistance-Nodulation-Cell Division (RND) Superfamily	RND	Resistance-Nodulation-Cell Division (RND) Superfamily	Upregulation
Cluster-30086.69842	5.34988	0.00828256	1.I.1.1.1	The Nuclear Pore Complex (NPC) Family	NPC	Ankyrin Repeat Domain-containing (Ank) Superfamily	Upregulation
Cluster-37024.0	-4.33621	0.00832332	3.A.1.208.17	The ATP-binding Cassette (ABC) Superfamily	ABC	ABC1, ABC2, ABC3 Superfamilies	Downregulation
Cluster-37024.0	-4.33621	0.00832332	3.A.1.208.17	The ATP-binding Cassette (ABC) Superfamily	ABC	ABC1, ABC2, ABC3 Superfamilies	Downregulation
Cluster-30086.13110	-4.37402	0.00835691	3.A.20.1.1	The Peroxisomal Protein Importer (PPI) Family	PPI	Leucine-rich Repeat-containing Domain (LRRD) Superfamily	Downregulation
Cluster-30086.13640	-5.71776	0.00855864	1.I.1.1.1	The Nuclear Pore Complex (NPC) Family	NPC	Ankyrin Repeat Domain-containing (Ank) Superfamily	Downregulation
Cluster-30086.4193	-4.46434	0.00879436	2.A.6.6.4	The Resistance-Nodulation-Cell Division (RND) Superfamily	RND	Resistance-Nodulation-Cell Division (RND) Superfamily	Downregulation
Cluster-30086.4193	-4.46434	0.00879436	1.I.1.1.1	The Nuclear Pore Complex (NPC) Family	NPC	Ankyrin Repeat Domain-containing (Ank) Superfamily	Downregulation
Cluster-30086.138446	-3.82082	0.00885843	8.A.30.1.1	The Nedd4-Family Interacting Protein-2 (Nedd4) Family	Nedd4	Synaptotagmin Domain-containing (SynapD) Superfamily	Downregulation
Cluster-30086.633	-4.37391	0.00891446	1.A.1.4.1	The Voltage-gated Ion Channel (VIC) Superfamily	VIC	VIC Superfamily	Downregulation
Cluster-30086.633	-4.37391	0.00891446	2.A.53.3.7	The Sulfate Permease (SulP) Family	SulP	APC Superfamily	Downregulation
Cluster-30086.633	-4.37391	0.00891446	2.A.36.7.5	The Monovalent Cation:Proton Antiporter-1 (CPA1) Family	CPA1	CPA Superfamily	Downregulation
Cluster-30086.100373	-4.88662	0.00895473	1.B.12.5.1	The Autotransporter-1 (AT-1) Family	AT-1	Outer Membrane Pore-forming Protein I (OMPP-I) Superfamily	Downregulation
Cluster-30086.100373	-4.88662	0.00895473	3.A.24.4.1	The Type VII or ESX Protein Secretion System (T7SS) Family	T7SS	AAA-ATPase Superfamily	Downregulation
Cluster-30086.5061	-4.51595	0.00895473	3.A.8.1.1	The Mitochondrial Protein Translocase (MPT) Family	MPT	Outer Membrane Pore-forming Protein IV (OMPP-IV) Superfamily	Downregulation
Cluster-30086.6510	-3.87815	0.00895473	3.B.1.1.3	The Na<sup>+</sup>-transporting Carboxylic Acid Decarboxylase (NaT-DC) Family	NaT-DC	CPA Superfamily	Downregulation
Cluster-35061.0	-4.51594	0.00903819	3.A.16.1.2	The Endoplasmic Reticular Retrotranslocon (ER-RT) Family	ER-RT	AAA-ATPase Superfamily	Downregulation
Cluster-35061.0	-4.51594	0.00903819	3.A.23.1.1	The Type VI Symbiosis/Virulence Secretory System (T6SS) Family	T6SS	ATP-dependent Clp Protease (Clp) Superfamily	Downregulation
Cluster-35061.0	-4.51594	0.00903819	1.F.1.1.1	The Synaptosomal Vesicle Fusion Pore (SVF-Pore) Family	SVF-Pore	AAA-ATPase Superfamily	Downregulation
Cluster-35061.0	-4.51594	0.00903819	3.A.20.1.1	The Peroxisomal Protein Importer (PPI) Family	PPI	Leucine-rich Repeat-containing Domain (LRRD) Superfamily	Downregulation
Cluster-35061.0	-4.51594	0.00903819	3.A.24.4.1	The Type VII or ESX Protein Secretion System (T7SS) Family	T7SS	AAA-ATPase Superfamily	Downregulation
Cluster-35061.0	-4.51594	0.00903819	3.A.28.1.1	The AAA-ATPase, Bcs1 (Bcs1) Family	Bcs1	AAA-ATPase Superfamily	Downregulation
Cluster-66057.0	-4.31678	0.00906446	3.A.23.1.1	The Type VI Symbiosis/Virulence Secretory System (T6SS) Family	T6SS	ATP-dependent Clp Protease (Clp) Superfamily	Downregulation
Cluster-30086.135890	-4.31678	0.00909276	2.A.6.6.4	The Resistance-Nodulation-Cell Division (RND) Superfamily	RND	Resistance-Nodulation-Cell Division (RND) Superfamily	Downregulation
Cluster-30086.135890	-4.31678	0.00909276	1.I.1.1.1	The Nuclear Pore Complex (NPC) Family	NPC	Ankyrin Repeat Domain-containing (Ank) Superfamily	Downregulation
Cluster-30086.92938	-4.56577	0.00914122	2.A.1.42.2	The Major Facilitator Superfamily (MFS)	MFS	Major Facilitator (MFS) Superfamily	Downregulation
Cluster-30086.65227	3.96021	0.00920413	2.A.17.1.1	The Proton-dependent Oligopeptide Transporter (POT/PTR) Family	POT/PTR	Major Facilitator (MFS) Superfamily	Upregulation
Cluster-69140.0	-3.87161	0.00927625	3.A.20.1.1	The Peroxisomal Protein Importer (PPI) Family	PPI	Leucine-rich Repeat-containing Domain (LRRD) Superfamily	Downregulation
Cluster-30086.135527	-4.25725	0.00948726	3.D.1.6.3	The H<sup>+</sup> or Na<sup>+</sup>-translocating NADH Dehydrogenase (NDH) Family	NDH	Iron-Sulfur Protein (ISP) Superfamily	Downregulation
Cluster-20095.0	-5.46983	0.00953432	1.B.12.5.1	The Autotransporter-1 (AT-1) Family	AT-1	Outer Membrane Pore-forming Protein I (OMPP-I) Superfamily	Downregulation
Cluster-20095.0	-5.46983	0.00953432	3.A.24.4.1	The Type VII or ESX Protein Secretion System (T7SS) Family	T7SS	AAA-ATPase Superfamily	Downregulation
Cluster-30086.7421	-4.35499	0.00967285	2.A.6.6.4	The Resistance-Nodulation-Cell Division (RND) Superfamily	RND	Resistance-Nodulation-Cell Division (RND) Superfamily	Downregulation
Cluster-30086.7421	-4.35499	0.00967285	1.I.1.1.1	The Nuclear Pore Complex (NPC) Family	NPC	Ankyrin Repeat Domain-containing (Ank) Superfamily	Downregulation
Cluster-30086.138163	-4.2572	0.00968421	3.A.23.1.1	The Type VI Symbiosis/Virulence Secretory System (T6SS) Family	T6SS	ATP-dependent Clp Protease (Clp) Superfamily	Downregulation
Cluster-30086.18052	3.92203	0.00994211	8.A.30.1.1	The Nedd4-Family Interacting Protein-2 (Nedd4) Family	Nedd4	Synaptotagmin Domain-containing (SynapD) Superfamily	Upregulation
Cluster-34274.0	-4.23678	0.00995762	3.A.19.1.1	The TMS Recognition/Insertion Complex (TRC) Family	TRC	Guided Entry of Tail-anchored Protein (GET) Superfamily	Downregulation
Cluster-30086.80285	-5.77515	0.00996661	2.A.36.1.1	The Monovalent Cation:Proton Antiporter-1 (CPA1) Family	CPA1	CPA Superfamily	Downregulation
Cluster-30086.80285	-5.77515	0.00996661	2.A.37.1.1	The Monovalent Cation:Proton Antiporter-2 (CPA2) Family	CPA2	CPA Superfamily	Downregulation
Cluster-30433.0	-4.11433	0.0101497	2.A.6.6.4	The Resistance-Nodulation-Cell Division (RND) Superfamily	RND	Resistance-Nodulation-Cell Division (RND) Superfamily	Downregulation
Cluster-30433.0	-4.11433	0.0101497	1.I.1.1.1	The Nuclear Pore Complex (NPC) Family	NPC	Ankyrin Repeat Domain-containing (Ank) Superfamily	Downregulation
Cluster-30086.141466	-3.7937	0.0102739	3.A.20.1.1	The Peroxisomal Protein Importer (PPI) Family	PPI	Leucine-rich Repeat-containing Domain (LRRD) Superfamily	Downregulation
Cluster-36850.0	-5.43441	0.0103259	3.A.16.1.2	The Endoplasmic Reticular Retrotranslocon (ER-RT) Family	ER-RT	AAA-ATPase Superfamily	Downregulation
Cluster-36850.0	-5.43441	0.0103259	3.A.23.1.1	The Type VI Symbiosis/Virulence Secretory System (T6SS) Family	T6SS	ATP-dependent Clp Protease (Clp) Superfamily	Downregulation
Cluster-36850.0	-5.43441	0.0103259	1.F.1.1.1	The Synaptosomal Vesicle Fusion Pore (SVF-Pore) Family	SVF-Pore	AAA-ATPase Superfamily	Downregulation
Cluster-36850.0	-5.43441	0.0103259	3.A.20.1.1	The Peroxisomal Protein Importer (PPI) Family	PPI	Leucine-rich Repeat-containing Domain (LRRD) Superfamily	Downregulation
Cluster-36850.0	-5.43441	0.0103259	3.A.24.4.1	The Type VII or ESX Protein Secretion System (T7SS) Family	T7SS	AAA-ATPase Superfamily	Downregulation
Cluster-36850.0	-5.43441	0.0103259	3.A.28.1.1	The AAA-ATPase, Bcs1 (Bcs1) Family	Bcs1	AAA-ATPase Superfamily	Downregulation
Cluster-30086.134407	-3.96399	0.0103297	3.D.1.6.3	The H<sup>+</sup> or Na<sup>+</sup>-translocating NADH Dehydrogenase (NDH) Family	NDH	Iron-Sulfur Protein (ISP) Superfamily	Downregulation
Cluster-30086.82117	5.23825	0.0105009	2.A.108.1.1	The Iron/Lead Transporter (ILT) Family	ILT	LysE Superfamily	Upregulation
Cluster-30086.82117	5.23825	0.0105009	2.A.108.1.1	The Iron/Lead Transporter (ILT) Family	ILT	LysE Superfamily	Upregulation
Cluster-54779.0	-3.85546	0.0107562	3.D.9.1.1	The H<sup>+</sup>-translocating F<sub>420</sub>H<sub>2</sub> Dehydrogenase (F<sub>420</sub>H<sub>2</sub>DH) Family	F420H2DH	Iron-Sulfur Protein (ISP) Superfamily	Downregulation
Cluster-54779.0	-3.85546	0.0107562	3.D.7.1.1	The H<sub>2</sub>:Heterodisulfide Oxidoreductase (HHO) Family	HHO	Iron-Sulfur Protein (ISP) Superfamily	Downregulation
Cluster-54779.0	-3.85546	0.0107562	3.D.1.4.1	The H<sup>+</sup> or Na<sup>+</sup>-translocating NADH Dehydrogenase (NDH) Family	NDH	Iron-Sulfur Protein (ISP) Superfamily	Downregulation
Cluster-51598.0	-3.99228	0.01111	3.A.1.208.17	The ATP-binding Cassette (ABC) Superfamily	ABC	ABC1, ABC2, ABC3 Superfamilies	Downregulation
Cluster-51598.0	-3.99228	0.01111	3.A.1.208.17	The ATP-binding Cassette (ABC) Superfamily	ABC	ABC1, ABC2, ABC3 Superfamilies	Downregulation
Cluster-30086.12737	-5.36096	0.0111592	2.A.17.1.1	The Proton-dependent Oligopeptide Transporter (POT/PTR) Family	POT/PTR	Major Facilitator (MFS) Superfamily	Downregulation
Cluster-30086.16194	4.32011	0.0117944	2.A.40.1.1	The Nucleobase/Ascorbate Transporter (NAT) or Nucleobase:Cation Symporter-2 (NCS2) Family	NAT/NCS2	APC Superfamily	Upregulation
Cluster-30086.85546	5.46247	0.0121892	3.A.1.208.17	The ATP-binding Cassette (ABC) Superfamily	ABC	ABC1, ABC2, ABC3 Superfamilies	Upregulation
Cluster-19548.1	-4.59757	0.0124217	2.A.2.2.2	The Glycoside-Pentoside-Hexuronide (GPH):Cation Symporter Family	GPH	Major Facilitator (MFS) Superfamily	Downregulation
Cluster-19548.1	-4.59757	0.0124217	2.A.1.14.18	The Major Facilitator Superfamily (MFS)	MFS	Major Facilitator (MFS) Superfamily	Downregulation
Cluster-19548.1	-4.59757	0.0124217	2.A.12.1.18	The ATP:ADP Antiporter (AAA) Family	AAA	Major Facilitator (MFS) Superfamily	Downregulation
Cluster-19548.1	-4.59757	0.0124217	2.A.2.4.1	The Glycoside-Pentoside-Hexuronide (GPH):Cation Symporter Family	GPH	Major Facilitator (MFS) Superfamily	Downregulation
Cluster-19548.1	-4.59757	0.0124217	2.A.1.19.10	The Major Facilitator Superfamily (MFS)	MFS	Major Facilitator (MFS) Superfamily	Downregulation
Cluster-30086.140978	-3.63369	0.0125762	8.A.30.1.1	The Nedd4-Family Interacting Protein-2 (Nedd4) Family	Nedd4	Synaptotagmin Domain-containing (SynapD) Superfamily	Downregulation
Cluster-30086.10281	-4.44608	0.012751	1.A.1.2.2	The Voltage-gated Ion Channel (VIC) Superfamily	VIC	VIC Superfamily	Downregulation
Cluster-30086.6605	-4.23633	0.0127883	1.A.1.4.1	The Voltage-gated Ion Channel (VIC) Superfamily	VIC	VIC Superfamily	Downregulation
Cluster-30086.6605	-4.23633	0.0127883	1.A.4.1.1	The Transient Receptor Potential Ca<sup>2+</sup> Channel (TRP-CC) Family	TRP-CC	VIC Superfamily	Downregulation
Cluster-30086.6605	-4.23633	0.0127883	8.A.28.1.1	The Ankyrin (Ankyrin) Family	Ankyrin	Ankyrin Repeat Domain-containing (Ank) Superfamily	Downregulation
Cluster-30086.17872	-5.14832	0.0128595	2.A.19.1.1	The Ca<sup>2+</sup>:Cation Antiporter (CaCA) Family	CaCA	Cation Diffusion Facilitator (CDF) Superfamily	Downregulation
Cluster-27814.0	-4.2567	0.0128683	2.A.7.15.3	The Drug/Metabolite Transporter (DMT) Superfamily	DMT	Drug/Metabolite Transporter (DMT) Superfamily	Downregulation
Cluster-20122.0	-5.27351	0.0129037	3.D.9.1.1	The H<sup>+</sup>-translocating F<sub>420</sub>H<sub>2</sub> Dehydrogenase (F<sub>420</sub>H<sub>2</sub>DH) Family	F420H2DH	Iron-Sulfur Protein (ISP) Superfamily	Downregulation
Cluster-20122.0	-5.27351	0.0129037	3.D.1.4.1	The H<sup>+</sup> or Na<sup>+</sup>-translocating NADH Dehydrogenase (NDH) Family	NDH	Iron-Sulfur Protein (ISP) Superfamily	Downregulation
Cluster-20122.0	-5.27351	0.0129037	2.A.63.1.3	The Monovalent Cation (K<sup>+</sup> or Na<sup>+</sup>):Proton Antiporter-3 (CPA3) Family	CPA3	Na+ Transporting Mrp (Mrp) Superfamily	Downregulation
Cluster-30086.140258	-5.01722	0.0130196	8.A.30.1.1	The Nedd4-Family Interacting Protein-2 (Nedd4) Family	Nedd4	Synaptotagmin Domain-containing (SynapD) Superfamily	Downregulation
Cluster-30086.68361	4.65904	0.0131366	8.A.43.1.1	The NEAT-domain containing methaemoglobin heme sequestration (N-MHS) Family	N-MHS	NEAT/Basigin Chaparone (NBC) Superfamily	Upregulation
Cluster-67762.0	-3.80636	0.0132515	2.A.6.6.4	The Resistance-Nodulation-Cell Division (RND) Superfamily	RND	Resistance-Nodulation-Cell Division (RND) Superfamily	Downregulation
Cluster-67762.0	-3.80636	0.0132515	1.I.1.1.1	The Nuclear Pore Complex (NPC) Family	NPC	Ankyrin Repeat Domain-containing (Ank) Superfamily	Downregulation
Cluster-30086.134266	-4.15173	0.0132681	5.A.3.6.1	The Prokaryotic Molybdopterin-containing Oxidoreductase (PMO) Family	PMO	Iron-Sulfur Protein (ISP) Superfamily	Downregulation
Cluster-39315.0	-4.15173	0.0132755	2.A.19.1.1	The Ca<sup>2+</sup>:Cation Antiporter (CaCA) Family	CaCA	Cation Diffusion Facilitator (CDF) Superfamily	Downregulation
Cluster-30086.46583	-3.72395	0.013433	2.A.55.1.1	The Metal Ion (Mn<sup>2+</sup>-iron) Transporter (Nramp) Family	Nramp	APC Superfamily	Downregulation
Cluster-30086.137806	-3.99186	0.0134639	3.A.16.1.2	The Endoplasmic Reticular Retrotranslocon (ER-RT) Family	ER-RT	AAA-ATPase Superfamily	Downregulation
Cluster-30086.137806	-3.99186	0.0134639	3.A.23.1.1	The Type VI Symbiosis/Virulence Secretory System (T6SS) Family	T6SS	ATP-dependent Clp Protease (Clp) Superfamily	Downregulation
Cluster-30086.137806	-3.99186	0.0134639	1.F.1.1.1	The Synaptosomal Vesicle Fusion Pore (SVF-Pore) Family	SVF-Pore	AAA-ATPase Superfamily	Downregulation
Cluster-30086.137806	-3.99186	0.0134639	3.A.20.1.1	The Peroxisomal Protein Importer (PPI) Family	PPI	Leucine-rich Repeat-containing Domain (LRRD) Superfamily	Downregulation
Cluster-30086.137806	-3.99186	0.0134639	3.A.24.4.1	The Type VII or ESX Protein Secretion System (T7SS) Family	T7SS	AAA-ATPase Superfamily	Downregulation
Cluster-30086.137806	-3.99186	0.0134639	3.A.28.1.1	The AAA-ATPase, Bcs1 (Bcs1) Family	Bcs1	AAA-ATPase Superfamily	Downregulation
Cluster-30086.4860	-5.20173	0.0134958	2.A.19.1.1	The Ca<sup>2+</sup>:Cation Antiporter (CaCA) Family	CaCA	Cation Diffusion Facilitator (CDF) Superfamily	Downregulation
Cluster-32727.0	-4.10748	0.0135645	1.A.3.1.1	The Ryanodine-Inositol 1,4,5-triphosphate Receptor Ca<sup>2+</sup> Channel (RIR-CaC) Family	RIR-CaC	VIC Superfamily	Downregulation
Cluster-17074.0	-4.19455	0.0137002	2.A.6.6.4	The Resistance-Nodulation-Cell Division (RND) Superfamily	RND	Resistance-Nodulation-Cell Division (RND) Superfamily	Downregulation
Cluster-17074.0	-4.19455	0.0137002	1.I.1.1.1	The Nuclear Pore Complex (NPC) Family	NPC	Ankyrin Repeat Domain-containing (Ank) Superfamily	Downregulation
Cluster-30086.51784	-5.63399	0.0137378	3.A.1.208.17	The ATP-binding Cassette (ABC) Superfamily	ABC	ABC1, ABC2, ABC3 Superfamilies	Downregulation
Cluster-57586.0	-3.6375	0.0137398	3.A.1.208.17	The ATP-binding Cassette (ABC) Superfamily	ABC	ABC1, ABC2, ABC3 Superfamilies	Downregulation
Cluster-57586.0	-3.6375	0.0137398	3.A.1.208.17	The ATP-binding Cassette (ABC) Superfamily	ABC	ABC1, ABC2, ABC3 Superfamilies	Downregulation
Cluster-30086.102436	4.58165	0.01416	1.A.1.4.1	The Voltage-gated Ion Channel (VIC) Superfamily	VIC	VIC Superfamily	Upregulation
Cluster-30086.102436	4.58165	0.01416	1.A.4.1.1	The Transient Receptor Potential Ca<sup>2+</sup> Channel (TRP-CC) Family	TRP-CC	VIC Superfamily	Upregulation
Cluster-30086.102436	4.58165	0.01416	8.A.28.1.1	The Ankyrin (Ankyrin) Family	Ankyrin	Ankyrin Repeat Domain-containing (Ank) Superfamily	Upregulation
Cluster-30086.71297	4.96098	0.014291	1.B.12.5.1	The Autotransporter-1 (AT-1) Family	AT-1	Outer Membrane Pore-forming Protein I (OMPP-I) Superfamily	Upregulation
Cluster-30086.71297	4.96098	0.014291	3.A.24.4.1	The Type VII or ESX Protein Secretion System (T7SS) Family	T7SS	AAA-ATPase Superfamily	Upregulation
Cluster-34596.0	-4.44583	0.0144963	1.A.8.1.1	The Major Intrinsic Protein (MIP) Family	MIP	Major Intrinsic Protein (MIP) Superfamily	Downregulation
Cluster-69381.1	-4.19475	0.0145974	2.A.6.6.4	The Resistance-Nodulation-Cell Division (RND) Superfamily	RND	Resistance-Nodulation-Cell Division (RND) Superfamily	Downregulation
Cluster-69381.1	-4.19475	0.0145974	1.I.1.1.1	The Nuclear Pore Complex (NPC) Family	NPC	Ankyrin Repeat Domain-containing (Ank) Superfamily	Downregulation
Cluster-64629.0	-3.63732	0.0148822	1.A.112.2.2	The Cyclin M Mg2+ Exporter (CNNM) Family	CNNM	CNNM/HlyC Superfamily	Downregulation
Cluster-64629.0	-3.63732	0.0148822	1.C.126.1.2	The HlyC Haemolysin (HlyC) Family	HlyC	CNNM/HlyC Superfamily	Downregulation
Cluster-64629.0	-3.63732	0.0148822	3.A.1.12.8	The ATP-binding Cassette (ABC) Superfamily	ABC	ABC1, ABC2, ABC3 Superfamilies	Downregulation
Cluster-64629.0	-3.63732	0.0148822	1.A.112.2.2	The Cyclin M Mg2+ Exporter (CNNM) Family	CNNM	CNNM/HlyC Superfamily	Downregulation
Cluster-30086.15524	-5.27327	0.0150539	3.A.23.1.1	The Type VI Symbiosis/Virulence Secretory System (T6SS) Family	T6SS	ATP-dependent Clp Protease (Clp) Superfamily	Downregulation
Cluster-18259.0	-4.46339	0.0151462	1.B.12.5.1	The Autotransporter-1 (AT-1) Family	AT-1	Outer Membrane Pore-forming Protein I (OMPP-I) Superfamily	Downregulation
Cluster-18259.0	-4.46339	0.0151462	3.A.24.4.1	The Type VII or ESX Protein Secretion System (T7SS) Family	T7SS	AAA-ATPase Superfamily	Downregulation
Cluster-11070.0	-5.66464	0.0151468	3.A.3.1.1	The P-type ATPase (P-ATPase) Superfamily	P-ATPase	P-type ATPase (P-ATPase) Superfamily	Downregulation
Cluster-11070.0	-5.66464	0.0151468	3.A.3.1.1	The P-type ATPase (P-ATPase) Superfamily	P-ATPase	P-type ATPase (P-ATPase) Superfamily	Downregulation
Cluster-11070.0	-5.66464	0.0151468	3.A.3.1.1	The P-type ATPase (P-ATPase) Superfamily	P-ATPase	P-type ATPase (P-ATPase) Superfamily	Downregulation
Cluster-11070.0	-5.66464	0.0151468	3.A.3.1.1	The P-type ATPase (P-ATPase) Superfamily	P-ATPase	P-type ATPase (P-ATPase) Superfamily	Downregulation
Cluster-30086.111587	4.23824	0.0155208	2.A.6.6.4	The Resistance-Nodulation-Cell Division (RND) Superfamily	RND	Resistance-Nodulation-Cell Division (RND) Superfamily	Upregulation
Cluster-30086.111587	4.23824	0.0155208	1.I.1.1.1	The Nuclear Pore Complex (NPC) Family	NPC	Ankyrin Repeat Domain-containing (Ank) Superfamily	Upregulation
Cluster-56023.0	-3.63655	0.0155208	9.B.105.1.3	The Lead Resistance Fusion Protein (PbrBC) Family	PbrBC	Phospholipid Transporter/Phosphatase (PL-TP) Superfamily	Downregulation
Cluster-30086.12959	-3.93595	0.0157027	3.A.1.208.17	The ATP-binding Cassette (ABC) Superfamily	ABC	ABC1, ABC2, ABC3 Superfamilies	Downregulation
Cluster-30086.12959	-3.93595	0.0157027	3.A.1.208.17	The ATP-binding Cassette (ABC) Superfamily	ABC	ABC1, ABC2, ABC3 Superfamilies	Downregulation
Cluster-30086.65937	4.99165	0.0159978	3.A.3.1.1	The P-type ATPase (P-ATPase) Superfamily	P-ATPase	P-type ATPase (P-ATPase) Superfamily	Upregulation
Cluster-30086.65937	4.99165	0.0159978	3.A.3.1.1	The P-type ATPase (P-ATPase) Superfamily	P-ATPase	P-type ATPase (P-ATPase) Superfamily	Upregulation
Cluster-30086.65937	4.99165	0.0159978	3.A.3.1.1	The P-type ATPase (P-ATPase) Superfamily	P-ATPase	P-type ATPase (P-ATPase) Superfamily	Upregulation
Cluster-30086.98492	-3.81781	0.0165593	2.A.7.3.6	The Drug/Metabolite Transporter (DMT) Superfamily	DMT	Drug/Metabolite Transporter (DMT) Superfamily	Downregulation
Cluster-58165.0	-3.81781	0.0165593	2.A.1.42.2	The Major Facilitator Superfamily (MFS)	MFS	Major Facilitator (MFS) Superfamily	Downregulation
Cluster-30086.7730	-4.15129	0.0166695	2.A.2.2.2	The Glycoside-Pentoside-Hexuronide (GPH):Cation Symporter Family	GPH	Major Facilitator (MFS) Superfamily	Downregulation
Cluster-30086.7730	-4.15129	0.0166695	2.A.1.14.18	The Major Facilitator Superfamily (MFS)	MFS	Major Facilitator (MFS) Superfamily	Downregulation
Cluster-30086.7730	-4.15129	0.0166695	2.A.12.1.18	The ATP:ADP Antiporter (AAA) Family	AAA	Major Facilitator (MFS) Superfamily	Downregulation
Cluster-30086.7730	-4.15129	0.0166695	2.A.2.4.1	The Glycoside-Pentoside-Hexuronide (GPH):Cation Symporter Family	GPH	Major Facilitator (MFS) Superfamily	Downregulation
Cluster-30086.7730	-4.15129	0.0166695	2.A.1.19.10	The Major Facilitator Superfamily (MFS)	MFS	Major Facilitator (MFS) Superfamily	Downregulation
Cluster-30086.6797	-3.53047	0.0167008	3.A.16.1.2	The Endoplasmic Reticular Retrotranslocon (ER-RT) Family	ER-RT	AAA-ATPase Superfamily	Downregulation
Cluster-30086.80748	4.37391	0.01679	2.A.6.6.4	The Resistance-Nodulation-Cell Division (RND) Superfamily	RND	Resistance-Nodulation-Cell Division (RND) Superfamily	Upregulation
Cluster-30086.80748	4.37391	0.01679	1.I.1.1.1	The Nuclear Pore Complex (NPC) Family	NPC	Ankyrin Repeat Domain-containing (Ank) Superfamily	Upregulation
Cluster-30086.129878	-3.3831	0.0170702	3.A.1.208.17	The ATP-binding Cassette (ABC) Superfamily	ABC	ABC1, ABC2, ABC3 Superfamilies	Downregulation
Cluster-30086.129878	-3.3831	0.0170702	3.A.1.205.7	The ATP-binding Cassette (ABC) Superfamily	ABC	ABC1, ABC2, ABC3 Superfamilies	Downregulation
Cluster-30086.20742	-4.23575	0.0172731	3.D.1.6.3	The H<sup>+</sup> or Na<sup>+</sup>-translocating NADH Dehydrogenase (NDH) Family	NDH	Iron-Sulfur Protein (ISP) Superfamily	Downregulation
Cluster-30086.49965	-4.03803	0.0174053	2.A.6.6.4	The Resistance-Nodulation-Cell Division (RND) Superfamily	RND	Resistance-Nodulation-Cell Division (RND) Superfamily	Downregulation
Cluster-30086.49965	-4.03803	0.0174053	1.I.1.1.1	The Nuclear Pore Complex (NPC) Family	NPC	Ankyrin Repeat Domain-containing (Ank) Superfamily	Downregulation
Cluster-30086.100779	5.0324	0.0174961	2.A.7.15.3	The Drug/Metabolite Transporter (DMT) Superfamily	DMT	Drug/Metabolite Transporter (DMT) Superfamily	Upregulation
Cluster-38957.1	-4.53158	0.01774	5.B.2.1.6	The Eukaryotic Cytochrome b<sub>561</sub> (Cytb<sub>561</sub>) Family	Cytb561	Major Facilitator (MFS) Superfamily	Downregulation
Cluster-30086.98922	-4.98651	0.0177574	9.B.105.1.3	The Lead Resistance Fusion Protein (PbrBC) Family	PbrBC	Phospholipid Transporter/Phosphatase (PL-TP) Superfamily	Downregulation
Cluster-32817.0	-3.99011	0.0177574	1.A.3.1.1	The Ryanodine-Inositol 1,4,5-triphosphate Receptor Ca<sup>2+</sup> Channel (RIR-CaC) Family	RIR-CaC	VIC Superfamily	Downregulation
Cluster-76772.0	4.56058	0.0180153	1.B.12.5.1	The Autotransporter-1 (AT-1) Family	AT-1	Outer Membrane Pore-forming Protein I (OMPP-I) Superfamily	Upregulation
Cluster-76772.0	4.56058	0.0180153	3.A.24.4.1	The Type VII or ESX Protein Secretion System (T7SS) Family	T7SS	AAA-ATPase Superfamily	Upregulation
Cluster-30086.64226	4.05038	0.0183736	5.B.1.2.1	The Phagocyte (gp91<sup>phox</sup>) NADPH Oxidase Family	gp91phox	Calmodulin/Calcineurin/KChIP (CaCa) Superfamily	Upregulation
Cluster-30086.64226	4.05038	0.0183736	5.B.1.2.1	The Phagocyte (gp91<sup>phox</sup>) NADPH Oxidase Family	gp91phox	Calmodulin/Calcineurin/KChIP (CaCa) Superfamily	Upregulation
Cluster-24327.0	-4.12914	0.0185676	2.A.7.25.2	The Drug/Metabolite Transporter (DMT) Superfamily	DMT	Drug/Metabolite Transporter (DMT) Superfamily	Downregulation
Cluster-18194.0	-3.71121	0.0185693	2.A.6.6.4	The Resistance-Nodulation-Cell Division (RND) Superfamily	RND	Resistance-Nodulation-Cell Division (RND) Superfamily	Downregulation
Cluster-18194.0	-3.71121	0.0185693	1.I.1.1.1	The Nuclear Pore Complex (NPC) Family	NPC	Ankyrin Repeat Domain-containing (Ank) Superfamily	Downregulation
Cluster-30086.109858	-4.96184	0.0185749	2.A.1.3.47	The Major Facilitator Superfamily (MFS)	MFS	Major Facilitator (MFS) Superfamily	Downregulation
Cluster-30086.109858	-4.96184	0.0185749	2.A.2.2.2	The Glycoside-Pentoside-Hexuronide (GPH):Cation Symporter Family	GPH	Major Facilitator (MFS) Superfamily	Downregulation
Cluster-30086.109858	-4.96184	0.0185749	2.A.1.14.18	The Major Facilitator Superfamily (MFS)	MFS	Major Facilitator (MFS) Superfamily	Downregulation
Cluster-30086.109858	-4.96184	0.0185749	2.A.12.1.18	The ATP:ADP Antiporter (AAA) Family	AAA	Major Facilitator (MFS) Superfamily	Downregulation
Cluster-30086.109858	-4.96184	0.0185749	2.A.2.4.1	The Glycoside-Pentoside-Hexuronide (GPH):Cation Symporter Family	GPH	Major Facilitator (MFS) Superfamily	Downregulation
Cluster-30086.109858	-4.96184	0.0185749	2.A.1.19.10	The Major Facilitator Superfamily (MFS)	MFS	Major Facilitator (MFS) Superfamily	Downregulation
Cluster-30086.111056	-3.34996	0.0186448	2.A.18.6.8	The Amino Acid/Auxin Permease (AAAP) Family	AAAP	APC Superfamily	Downregulation
Cluster-30086.111056	-3.34996	0.0186448	2.A.42.1.1	The Hydroxy/Aromatic Amino Acid Permease (HAAAP) Family	HAAAP	APC Superfamily	Downregulation
Cluster-56954.0	-3.51221	0.0187113	1.A.3.1.1	The Ryanodine-Inositol 1,4,5-triphosphate Receptor Ca<sup>2+</sup> Channel (RIR-CaC) Family	RIR-CaC	VIC Superfamily	Downregulation
Cluster-68810.0	-3.70303	0.0187867	3.A.8.1.1	The Mitochondrial Protein Translocase (MPT) Family	MPT	Outer Membrane Pore-forming Protein IV (OMPP-IV) Superfamily	Downregulation
Cluster-68810.0	-3.70303	0.0187867	3.A.5.9.1	The General Secretory Pathway (Sec) Family	Sec	Ankyrin Repeat Domain-containing (Ank) Superfamily	Downregulation
Cluster-54400.0	-3.96543	0.0189123	5.B.1.2.1	The Phagocyte (gp91<sup>phox</sup>) NADPH Oxidase Family	gp91phox	Calmodulin/Calcineurin/KChIP (CaCa) Superfamily	Downregulation
Cluster-54400.0	-3.96543	0.0189123	5.B.1.1.1	The Phagocyte (gp91<sup>phox</sup>) NADPH Oxidase Family	gp91phox	Calmodulin/Calcineurin/KChIP (CaCa) Superfamily	Downregulation
Cluster-54400.0	-3.96543	0.0189123	5.B.1.2.1	The Phagocyte (gp91<sup>phox</sup>) NADPH Oxidase Family	gp91phox	Calmodulin/Calcineurin/KChIP (CaCa) Superfamily	Downregulation
Cluster-30086.1862	-4.0141	0.0191071	2.A.1.42.2	The Major Facilitator Superfamily (MFS)	MFS	Major Facilitator (MFS) Superfamily	Downregulation
Cluster-70166.0	-3.58972	0.019151	2.A.7.25.2	The Drug/Metabolite Transporter (DMT) Superfamily	DMT	Drug/Metabolite Transporter (DMT) Superfamily	Downregulation
Cluster-30086.135439	-4.01409	0.0191591	5.A.1.1.1	The Disulfide Bond Oxidoreductase D (DsbD) Family	DsbD	LysE Superfamily	Downregulation
Cluster-17298.0	-4.15099	0.0192272	2.A.1.42.2	The Major Facilitator Superfamily (MFS)	MFS	Major Facilitator (MFS) Superfamily	Downregulation
Cluster-30086.81505	4.83122	0.0193426	1.B.12.5.9	The Autotransporter-1 (AT-1) Family	AT-1	Outer Membrane Pore-forming Protein I (OMPP-I) Superfamily	Upregulation
Cluster-30086.36115	-4.15097	0.0195041	2.A.2.2.2	The Glycoside-Pentoside-Hexuronide (GPH):Cation Symporter Family	GPH	Major Facilitator (MFS) Superfamily	Downregulation
Cluster-30086.36115	-4.15097	0.0195041	2.A.1.14.18	The Major Facilitator Superfamily (MFS)	MFS	Major Facilitator (MFS) Superfamily	Downregulation
Cluster-30086.36115	-4.15097	0.0195041	2.A.12.1.18	The ATP:ADP Antiporter (AAA) Family	AAA	Major Facilitator (MFS) Superfamily	Downregulation
Cluster-30086.36115	-4.15097	0.0195041	2.A.2.4.1	The Glycoside-Pentoside-Hexuronide (GPH):Cation Symporter Family	GPH	Major Facilitator (MFS) Superfamily	Downregulation
Cluster-30086.36115	-4.15097	0.0195041	2.A.1.19.10	The Major Facilitator Superfamily (MFS)	MFS	Major Facilitator (MFS) Superfamily	Downregulation
Cluster-30086.33377	-4.3537	0.0195043	2.A.1.42.2	The Major Facilitator Superfamily (MFS)	MFS	Major Facilitator (MFS) Superfamily	Downregulation
Cluster-68501.0	-3.76936	0.0195721	1.A.1.2.2	The Voltage-gated Ion Channel (VIC) Superfamily	VIC	VIC Superfamily	Downregulation
Cluster-68501.0	-3.76936	0.0195721	1.A.3.1.1	The Ryanodine-Inositol 1,4,5-triphosphate Receptor Ca<sup>2+</sup> Channel (RIR-CaC) Family	RIR-CaC	VIC Superfamily	Downregulation
Cluster-68501.0	-3.76936	0.0195721	1.A.4.1.1	The Transient Receptor Potential Ca<sup>2+</sup> Channel (TRP-CC) Family	TRP-CC	VIC Superfamily	Downregulation
Cluster-68501.0	-3.76936	0.0195721	1.A.51.1.3	The Voltage-gated Proton Channel (VPC) Family	VPC	VIC Superfamily	Downregulation
Cluster-68501.0	-3.76936	0.0195721	2.A.36.7.4	The Monovalent Cation:Proton Antiporter-1 (CPA1) Family	CPA1	CPA Superfamily	Downregulation
Cluster-68501.0	-3.76936	0.0195721	1.A.5.1.1	The Polycystin Cation Channel (PCC) Family	PCC	Leucine-rich Repeat-containing Domain (LRRD) Superfamily	Downregulation
Cluster-30086.97625	-4.91126	0.0196022	2.A.6.6.4	The Resistance-Nodulation-Cell Division (RND) Superfamily	RND	Resistance-Nodulation-Cell Division (RND) Superfamily	Downregulation
Cluster-30086.97625	-4.91126	0.0196022	1.I.1.1.1	The Nuclear Pore Complex (NPC) Family	NPC	Ankyrin Repeat Domain-containing (Ank) Superfamily	Downregulation
Cluster-30086.95855	-3.59911	0.0196194	3.D.1.6.1	The H<sup>+</sup> or Na<sup>+</sup>-translocating NADH Dehydrogenase (NDH) Family	NDH	Iron-Sulfur Protein (ISP) Superfamily	Downregulation
Cluster-30086.95855	-3.59911	0.0196194	2.A.1.42.2	The Major Facilitator Superfamily (MFS)	MFS	Major Facilitator (MFS) Superfamily	Downregulation
Cluster-61126.1	-4.98632	0.0197104	1.A.52.1.1	The Ca<sup>2+</sup> Release-activated Ca<sup>2+</sup> (CRAC) Channel (CRAC-C) Family	CRAC	Cation Diffusion Facilitator (CDF) Superfamily	Downregulation
Cluster-30086.12349	-3.60108	0.0197901	2.A.6.6.4	The Resistance-Nodulation-Cell Division (RND) Superfamily	RND	Resistance-Nodulation-Cell Division (RND) Superfamily	Downregulation
Cluster-30086.12349	-3.60108	0.0197901	1.I.1.1.1	The Nuclear Pore Complex (NPC) Family	NPC	Ankyrin Repeat Domain-containing (Ank) Superfamily	Downregulation
Cluster-61725.0	-3.81731	0.0203653	3.A.8.1.1	The Mitochondrial Protein Translocase (MPT) Family	MPT	Outer Membrane Pore-forming Protein IV (OMPP-IV) Superfamily	Downregulation
Cluster-61725.0	-3.81731	0.0203653	3.A.5.9.1	The General Secretory Pathway (Sec) Family	Sec	Ankyrin Repeat Domain-containing (Ank) Superfamily	Downregulation
Cluster-68238.0	-3.52433	0.0204084	3.A.1.208.6	The ATP-binding Cassette (ABC) Superfamily	ABC	ABC1, ABC2, ABC3 Superfamilies	Downregulation
Cluster-30086.128171	-4.93664	0.0205077	2.A.19.1.1	The Ca<sup>2+</sup>:Cation Antiporter (CaCA) Family	CaCA	Cation Diffusion Facilitator (CDF) Superfamily	Downregulation
Cluster-30086.138937	-4.15086	0.0205295	2.A.6.6.4	The Resistance-Nodulation-Cell Division (RND) Superfamily	RND	Resistance-Nodulation-Cell Division (RND) Superfamily	Downregulation
Cluster-30086.138937	-4.15086	0.0205295	1.I.1.1.1	The Nuclear Pore Complex (NPC) Family	NPC	Ankyrin Repeat Domain-containing (Ank) Superfamily	Downregulation
Cluster-30086.115237	-3.94027	0.0205687	2.A.40.1.1	The Nucleobase/Ascorbate Transporter (NAT) or Nucleobase:Cation Symporter-2 (NCS2) Family	NAT/NCS2	APC Superfamily	Downregulation
Cluster-74866.2	-4.87211	0.0206731	5.A.1.1.1	The Disulfide Bond Oxidoreductase D (DsbD) Family	DsbD	LysE Superfamily	Downregulation
Cluster-30086.138406	-3.54088	0.0207116	8.A.30.1.1	The Nedd4-Family Interacting Protein-2 (Nedd4) Family	Nedd4	Synaptotagmin Domain-containing (SynapD) Superfamily	Downregulation
Cluster-30086.146878	-5.2926	0.0208222	9.A.14.6.6	The G-protein-coupled receptor (GPCR) Family	GPCR	Transporter-Opsin-G protein-coupled receptor (TOG) Superfamily	Downregulation
Cluster-30086.1970	-5.26272	0.0208526	3.A.3.1.1	The P-type ATPase (P-ATPase) Superfamily	P-ATPase	P-type ATPase (P-ATPase) Superfamily	Downregulation
Cluster-30086.1970	-5.26272	0.0208526	3.A.3.1.1	The P-type ATPase (P-ATPase) Superfamily	P-ATPase	P-type ATPase (P-ATPase) Superfamily	Downregulation
Cluster-30086.1970	-5.26272	0.0208526	3.A.3.1.1	The P-type ATPase (P-ATPase) Superfamily	P-ATPase	P-type ATPase (P-ATPase) Superfamily	Downregulation
Cluster-30086.42864	3.57962	0.0209243	3.A.1.208.17	The ATP-binding Cassette (ABC) Superfamily	ABC	ABC1, ABC2, ABC3 Superfamilies	Upregulation
Cluster-30086.42864	3.57962	0.0209243	3.A.1.205.7	The ATP-binding Cassette (ABC) Superfamily	ABC	ABC1, ABC2, ABC3 Superfamilies	Upregulation
Cluster-30086.69944	-3.95323	0.0209438	2.A.37.1.1	The Monovalent Cation:Proton Antiporter-2 (CPA2) Family	CPA2	CPA Superfamily	Downregulation
Cluster-30086.69944	-3.95323	0.0209438	2.A.38.4.2	The K<sup>+</sup> Transporter (Trk) Family	Trk	VIC Superfamily	Downregulation
Cluster-30086.69944	-3.95323	0.0209438	1.A.1.3.2	The Voltage-gated Ion Channel (VIC) Superfamily	VIC	VIC Superfamily	Downregulation
Cluster-30086.69944	-3.95323	0.0209438	2.A.36.1.1	The Monovalent Cation:Proton Antiporter-1 (CPA1) Family	CPA1	CPA Superfamily	Downregulation
Cluster-30086.69944	-3.95323	0.0209438	2.A.37.1.1	The Monovalent Cation:Proton Antiporter-2 (CPA2) Family	CPA2	CPA Superfamily	Downregulation
Cluster-20935.0	-3.94022	0.0209586	1.I.1.1.1	The Nuclear Pore Complex (NPC) Family	NPC	Ankyrin Repeat Domain-containing (Ank) Superfamily	Downregulation
Cluster-30086.130135	-3.54848	0.0209666	2.A.17.1.1	The Proton-dependent Oligopeptide Transporter (POT/PTR) Family	POT/PTR	Major Facilitator (MFS) Superfamily	Downregulation
Cluster-17442.0	-5.02233	0.0209819	5.A.1.1.1	The Disulfide Bond Oxidoreductase D (DsbD) Family	DsbD	LysE Superfamily	Downregulation
Cluster-38657.0	-4.06098	0.0210409	2.A.6.6.4	The Resistance-Nodulation-Cell Division (RND) Superfamily	RND	Resistance-Nodulation-Cell Division (RND) Superfamily	Downregulation
Cluster-38657.0	-4.06098	0.0210409	1.I.1.1.1	The Nuclear Pore Complex (NPC) Family	NPC	Ankyrin Repeat Domain-containing (Ank) Superfamily	Downregulation
Cluster-30086.133310	-4.10658	0.0211639	2.A.6.6.4	The Resistance-Nodulation-Cell Division (RND) Superfamily	RND	Resistance-Nodulation-Cell Division (RND) Superfamily	Downregulation
Cluster-30086.133310	-4.10658	0.0211639	1.I.1.1.1	The Nuclear Pore Complex (NPC) Family	NPC	Ankyrin Repeat Domain-containing (Ank) Superfamily	Downregulation
Cluster-30086.25657	4.70344	0.0215667	3.D.8.1.2	The Na<sup>+</sup>- or H<sup>+</sup>-Pumping Formyl Methanofuran Dehydrogenase (FMF-DH) Family	FMF-DH	Iron-Sulfur Protein (ISP) Superfamily	Upregulation
Cluster-30086.140531	-4.83188	0.0217312	1.B.33.3.1	The Outer Membrane Protein Insertion Porin (Bam Complex) (OmpIP) Family	OmpIP	Outer Membrane Pore-forming Protein I (OMPP-I) Superfamily	Downregulation
Cluster-30086.134623	-4.84536	0.0219898	3.A.1.208.17	The ATP-binding Cassette (ABC) Superfamily	ABC	ABC1, ABC2, ABC3 Superfamilies	Downregulation
Cluster-30086.55762	-4.71898	0.0220521	8.A.30.1.1	The Nedd4-Family Interacting Protein-2 (Nedd4) Family	Nedd4	Synaptotagmin Domain-containing (SynapD) Superfamily	Downregulation
Cluster-30086.120022	-4.85873	0.0221943	8.A.30.1.1	The Nedd4-Family Interacting Protein-2 (Nedd4) Family	Nedd4	Synaptotagmin Domain-containing (SynapD) Superfamily	Downregulation
Cluster-30086.126861	-3.31916	0.0223635	2.A.1.42.2	The Major Facilitator Superfamily (MFS)	MFS	Major Facilitator (MFS) Superfamily	Downregulation
Cluster-30086.35510	-4.85871	0.0223726	8.A.30.1.1	The Nedd4-Family Interacting Protein-2 (Nedd4) Family	Nedd4	Synaptotagmin Domain-containing (SynapD) Superfamily	Downregulation
Cluster-30086.80752	-4.87197	0.0224016	2.A.6.6.4	The Resistance-Nodulation-Cell Division (RND) Superfamily	RND	Resistance-Nodulation-Cell Division (RND) Superfamily	Downregulation
Cluster-30086.80752	-4.87197	0.0224016	1.I.1.1.1	The Nuclear Pore Complex (NPC) Family	NPC	Ankyrin Repeat Domain-containing (Ank) Superfamily	Downregulation
Cluster-69134.0	-3.64844	0.0224362	1.A.3.1.1	The Ryanodine-Inositol 1,4,5-triphosphate Receptor Ca<sup>2+</sup> Channel (RIR-CaC) Family	RIR-CaC	VIC Superfamily	Downregulation
Cluster-30086.47345	3.72081	0.0224418	1.C.57.3.4	The Clostridial Cytotoxin (CCT) Family	CCT	RTX-toxin Superfamily	Upregulation
Cluster-30086.82104	4.21271	0.0226055	2.A.7.15.3	The Drug/Metabolite Transporter (DMT) Superfamily	DMT	Drug/Metabolite Transporter (DMT) Superfamily	Upregulation
Cluster-30086.5479	-4.68384	0.0226498	1.I.1.1.1	The Nuclear Pore Complex (NPC) Family	NPC	Ankyrin Repeat Domain-containing (Ank) Superfamily	Downregulation
Cluster-33270.0	-3.88875	0.0226934	3.A.1.208.17	The ATP-binding Cassette (ABC) Superfamily	ABC	ABC1, ABC2, ABC3 Superfamilies	Downregulation
Cluster-33270.0	-3.88875	0.0226934	3.A.1.208.17	The ATP-binding Cassette (ABC) Superfamily	ABC	ABC1, ABC2, ABC3 Superfamilies	Downregulation
Cluster-28565.0	-4.88507	0.0228502	2.A.6.6.4	The Resistance-Nodulation-Cell Division (RND) Superfamily	RND	Resistance-Nodulation-Cell Division (RND) Superfamily	Downregulation
Cluster-28565.0	-4.88507	0.0228502	1.I.1.1.1	The Nuclear Pore Complex (NPC) Family	NPC	Ankyrin Repeat Domain-containing (Ank) Superfamily	Downregulation
Cluster-68222.0	-3.88871	0.023129	3.A.1.208.17	The ATP-binding Cassette (ABC) Superfamily	ABC	ABC1, ABC2, ABC3 Superfamilies	Downregulation
Cluster-68222.0	-3.88871	0.023129	3.A.1.205.7	The ATP-binding Cassette (ABC) Superfamily	ABC	ABC1, ABC2, ABC3 Superfamilies	Downregulation
Cluster-30086.108646	4.56177	0.023225	1.I.1.1.1	The Nuclear Pore Complex (NPC) Family	NPC	Ankyrin Repeat Domain-containing (Ank) Superfamily	Upregulation
Cluster-30086.118107	4.95564	0.023444	2.A.6.6.4	The Resistance-Nodulation-Cell Division (RND) Superfamily	RND	Resistance-Nodulation-Cell Division (RND) Superfamily	Upregulation
Cluster-30086.118107	4.95564	0.023444	1.I.1.1.1	The Nuclear Pore Complex (NPC) Family	NPC	Ankyrin Repeat Domain-containing (Ank) Superfamily	Upregulation
Cluster-30086.8680	-3.71059	0.0235366	2.A.7.3.6	The Drug/Metabolite Transporter (DMT) Superfamily	DMT	Drug/Metabolite Transporter (DMT) Superfamily	Downregulation
Cluster-30086.8680	-3.71059	0.0235366	2.A.7.12.3	The Drug/Metabolite Transporter (DMT) Superfamily	DMT	Drug/Metabolite Transporter (DMT) Superfamily	Downregulation
Cluster-30086.134061	-4.21443	0.0236549	1.A.1.4.1	The Voltage-gated Ion Channel (VIC) Superfamily	VIC	VIC Superfamily	Downregulation
Cluster-30086.134061	-4.21443	0.0236549	2.A.53.3.7	The Sulfate Permease (SulP) Family	SulP	APC Superfamily	Downregulation
Cluster-30086.134061	-4.21443	0.0236549	2.A.36.7.5	The Monovalent Cation:Proton Antiporter-1 (CPA1) Family	CPA1	CPA Superfamily	Downregulation
Cluster-30086.13257	-3.98947	0.0238407	2.A.6.6.4	The Resistance-Nodulation-Cell Division (RND) Superfamily	RND	Resistance-Nodulation-Cell Division (RND) Superfamily	Downregulation
Cluster-30086.13257	-3.98947	0.0238407	1.I.1.1.1	The Nuclear Pore Complex (NPC) Family	NPC	Ankyrin Repeat Domain-containing (Ank) Superfamily	Downregulation
Cluster-30086.49031	4.83094	0.0238452	2.A.82.1.1	The Organic Solute Transporter (OST) Family	OST	Transporter-Opsin-G protein-coupled receptor (TOG) Superfamily	Upregulation
Cluster-68416.0	-4.62692	0.0238452	1.I.1.1.1	The Nuclear Pore Complex (NPC) Family	NPC	Ankyrin Repeat Domain-containing (Ank) Superfamily	Downregulation
Cluster-30086.147361	-4.92369	0.0239106	2.A.1.42.2	The Major Facilitator Superfamily (MFS)	MFS	Major Facilitator (MFS) Superfamily	Downregulation
Cluster-21437.1	-3.38382	0.0244543	3.A.20.1.1	The Peroxisomal Protein Importer (PPI) Family	PPI	Leucine-rich Repeat-containing Domain (LRRD) Superfamily	Downregulation
Cluster-30086.1161	-4.84514	0.0247481	8.A.30.1.1	The Nedd4-Family Interacting Protein-2 (Nedd4) Family	Nedd4	Synaptotagmin Domain-containing (SynapD) Superfamily	Downregulation
Cluster-30086.22367	-3.25746	0.0249768	1.A.8.1.1	The Major Intrinsic Protein (MIP) Family	MIP	Major Intrinsic Protein (MIP) Superfamily	Downregulation
Cluster-30086.109863	-4.7187	0.0256247	2.A.1.3.47	The Major Facilitator Superfamily (MFS)	MFS	Major Facilitator (MFS) Superfamily	Downregulation
Cluster-30086.109863	-4.7187	0.0256247	2.A.2.2.2	The Glycoside-Pentoside-Hexuronide (GPH):Cation Symporter Family	GPH	Major Facilitator (MFS) Superfamily	Downregulation
Cluster-30086.109863	-4.7187	0.0256247	2.A.1.14.18	The Major Facilitator Superfamily (MFS)	MFS	Major Facilitator (MFS) Superfamily	Downregulation
Cluster-30086.109863	-4.7187	0.0256247	2.A.12.1.18	The ATP:ADP Antiporter (AAA) Family	AAA	Major Facilitator (MFS) Superfamily	Downregulation
Cluster-30086.109863	-4.7187	0.0256247	2.A.2.4.1	The Glycoside-Pentoside-Hexuronide (GPH):Cation Symporter Family	GPH	Major Facilitator (MFS) Superfamily	Downregulation
Cluster-30086.109863	-4.7187	0.0256247	2.A.1.19.10	The Major Facilitator Superfamily (MFS)	MFS	Major Facilitator (MFS) Superfamily	Downregulation
Cluster-30086.123051	4.56775	0.0256656	2.A.60.1.1	The Organo Anion Transporter (OAT) Family	OAT	Major Facilitator (MFS) Superfamily	Upregulation
Cluster-29644.0	-3.93975	0.0258624	1.B.12.5.1	The Autotransporter-1 (AT-1) Family	AT-1	Outer Membrane Pore-forming Protein I (OMPP-I) Superfamily	Downregulation
Cluster-29644.0	-3.93975	0.0258624	3.A.24.4.1	The Type VII or ESX Protein Secretion System (T7SS) Family	T7SS	AAA-ATPase Superfamily	Downregulation
Cluster-30086.142698	-4.39042	0.0263307	1.B.12.5.1	The Autotransporter-1 (AT-1) Family	AT-1	Outer Membrane Pore-forming Protein I (OMPP-I) Superfamily	Downregulation
Cluster-30086.142698	-4.39042	0.0263307	3.A.24.4.1	The Type VII or ESX Protein Secretion System (T7SS) Family	T7SS	AAA-ATPase Superfamily	Downregulation
Cluster-30152.0	-5.09157	0.0263481	2.A.60.1.1	The Organo Anion Transporter (OAT) Family	OAT	Major Facilitator (MFS) Superfamily	Downregulation
Cluster-30086.59995	-3.45904	0.0264981	2.A.1.42.2	The Major Facilitator Superfamily (MFS)	MFS	Major Facilitator (MFS) Superfamily	Downregulation
Cluster-27493.0	-4.74769	0.0265107	1.B.8.1.1	The Mitochondrial and Plastid Porin (MPP) Family	MPP	Outer Membrane Pore-forming Protein I (OMPP-I) Superfamily	Downregulation
Cluster-30086.9427	-4.67391	0.0265421	2.A.19.1.1	The Ca<sup>2+</sup>:Cation Antiporter (CaCA) Family	CaCA	Cation Diffusion Facilitator (CDF) Superfamily	Downregulation
Cluster-30086.79639	-3.3376	0.0268835	1.A.112.2.2	The Cyclin M Mg2+ Exporter (CNNM) Family	CNNM	CNNM/HlyC Superfamily	Downregulation
Cluster-30086.79639	-3.3376	0.0268835	1.C.126.1.2	The HlyC Haemolysin (HlyC) Family	HlyC	CNNM/HlyC Superfamily	Downregulation
Cluster-30086.79639	-3.3376	0.0268835	3.A.1.12.8	The ATP-binding Cassette (ABC) Superfamily	ABC	ABC1, ABC2, ABC3 Superfamilies	Downregulation
Cluster-30086.3852	-4.47971	0.0269003	2.A.6.6.4	The Resistance-Nodulation-Cell Division (RND) Superfamily	RND	Resistance-Nodulation-Cell Division (RND) Superfamily	Downregulation
Cluster-30086.3852	-4.47971	0.0269003	1.I.1.1.1	The Nuclear Pore Complex (NPC) Family	NPC	Ankyrin Repeat Domain-containing (Ank) Superfamily	Downregulation
Cluster-30086.91735	-3.91423	0.0269797	3.A.3.5.1	The P-type ATPase (P-ATPase) Superfamily	P-ATPase	P-type ATPase (P-ATPase) Superfamily	Downregulation
Cluster-30086.91735	-3.91423	0.0269797	1.A.72.3.1	The Mercuric Ion Pore (Mer) Superfamily	Mer	Mercuric Ion Pore (Mer) Superfamily	Downregulation
Cluster-30086.30480	-3.84296	0.0270448	2.A.7.3.6	The Drug/Metabolite Transporter (DMT) Superfamily	DMT	Drug/Metabolite Transporter (DMT) Superfamily	Downregulation
Cluster-30086.6550	-4.06043	0.0270448	2.A.29.1.1	The Mitochondrial Carrier (MC) Family	MC	Mitochondrial Carrier (MC) Superfamily	Downregulation
Cluster-30086.61540	3.39062	0.0272735	2.A.66.1.1	The Multidrug/Oligosaccharidyl-lipid/Polysaccharide (MOP) Flippase Superfamily	MOP	Multidrug/Oligosaccharidyl-lipid/Polysaccharide Flippase (MOP) Superfamily	Upregulation
Cluster-30086.48297	-4.70382	0.0272966	2.A.17.1.1	The Proton-dependent Oligopeptide Transporter (POT/PTR) Family	POT/PTR	Major Facilitator (MFS) Superfamily	Downregulation
Cluster-30086.129657	-2.67821	0.0274258	2.A.6.6.4	The Resistance-Nodulation-Cell Division (RND) Superfamily	RND	Resistance-Nodulation-Cell Division (RND) Superfamily	Downregulation
Cluster-30086.129657	-2.67821	0.0274258	1.I.1.1.1	The Nuclear Pore Complex (NPC) Family	NPC	Ankyrin Repeat Domain-containing (Ank) Superfamily	Downregulation
Cluster-38639.2	-3.86194	0.0277201	2.A.6.6.4	The Resistance-Nodulation-Cell Division (RND) Superfamily	RND	Resistance-Nodulation-Cell Division (RND) Superfamily	Downregulation
Cluster-38639.2	-3.86194	0.0277201	1.I.1.1.1	The Nuclear Pore Complex (NPC) Family	NPC	Ankyrin Repeat Domain-containing (Ank) Superfamily	Downregulation
Cluster-61939.0	-3.86194	0.0277201	3.A.8.1.1	The Mitochondrial Protein Translocase (MPT) Family	MPT	Outer Membrane Pore-forming Protein IV (OMPP-IV) Superfamily	Downregulation
Cluster-30086.12304	-3.83509	0.0277489	8.A.30.1.1	The Nedd4-Family Interacting Protein-2 (Nedd4) Family	Nedd4	Synaptotagmin Domain-containing (SynapD) Superfamily	Downregulation
Cluster-29109.0	-4.47964	0.0277936	3.A.16.1.2	The Endoplasmic Reticular Retrotranslocon (ER-RT) Family	ER-RT	AAA-ATPase Superfamily	Downregulation
Cluster-29109.0	-4.47964	0.0277936	3.A.23.1.1	The Type VI Symbiosis/Virulence Secretory System (T6SS) Family	T6SS	ATP-dependent Clp Protease (Clp) Superfamily	Downregulation
Cluster-29109.0	-4.47964	0.0277936	1.F.1.1.1	The Synaptosomal Vesicle Fusion Pore (SVF-Pore) Family	SVF-Pore	AAA-ATPase Superfamily	Downregulation
Cluster-29109.0	-4.47964	0.0277936	3.A.20.1.1	The Peroxisomal Protein Importer (PPI) Family	PPI	Leucine-rich Repeat-containing Domain (LRRD) Superfamily	Downregulation
Cluster-29109.0	-4.47964	0.0277936	3.A.24.4.1	The Type VII or ESX Protein Secretion System (T7SS) Family	T7SS	AAA-ATPase Superfamily	Downregulation
Cluster-29109.0	-4.47964	0.0277936	3.A.28.1.1	The AAA-ATPase, Bcs1 (Bcs1) Family	Bcs1	AAA-ATPase Superfamily	Downregulation
Cluster-29109.0	-4.47964	0.0277936	3.A.16.1.1	The Endoplasmic Reticular Retrotranslocon (ER-RT) Family	ER-RT	AAA-ATPase Superfamily	Downregulation
Cluster-30086.120367	-4.4859	0.0279841	2.A.66.1.1	The Multidrug/Oligosaccharidyl-lipid/Polysaccharide (MOP) Flippase Superfamily	MOP	Multidrug/Oligosaccharidyl-lipid/Polysaccharide Flippase (MOP) Superfamily	Downregulation
Cluster-30086.80998	4.52164	0.02805	3.A.16.1.2	The Endoplasmic Reticular Retrotranslocon (ER-RT) Family	ER-RT	AAA-ATPase Superfamily	Upregulation
Cluster-30086.80998	4.52164	0.02805	3.A.23.1.1	The Type VI Symbiosis/Virulence Secretory System (T6SS) Family	T6SS	ATP-dependent Clp Protease (Clp) Superfamily	Upregulation
Cluster-30086.80998	4.52164	0.02805	1.F.1.1.1	The Synaptosomal Vesicle Fusion Pore (SVF-Pore) Family	SVF-Pore	AAA-ATPase Superfamily	Upregulation
Cluster-30086.80998	4.52164	0.02805	3.A.20.1.1	The Peroxisomal Protein Importer (PPI) Family	PPI	Leucine-rich Repeat-containing Domain (LRRD) Superfamily	Upregulation
Cluster-30086.80998	4.52164	0.02805	3.A.24.4.1	The Type VII or ESX Protein Secretion System (T7SS) Family	T7SS	AAA-ATPase Superfamily	Upregulation
Cluster-30086.80998	4.52164	0.02805	3.A.28.1.1	The AAA-ATPase, Bcs1 (Bcs1) Family	Bcs1	AAA-ATPase Superfamily	Upregulation
Cluster-38870.0	-3.93955	0.0281353	3.A.16.1.2	The Endoplasmic Reticular Retrotranslocon (ER-RT) Family	ER-RT	AAA-ATPase Superfamily	Downregulation
Cluster-38870.0	-3.93955	0.0281353	3.A.23.1.1	The Type VI Symbiosis/Virulence Secretory System (T6SS) Family	T6SS	ATP-dependent Clp Protease (Clp) Superfamily	Downregulation
Cluster-38870.0	-3.93955	0.0281353	1.F.1.1.1	The Synaptosomal Vesicle Fusion Pore (SVF-Pore) Family	SVF-Pore	AAA-ATPase Superfamily	Downregulation
Cluster-38870.0	-3.93955	0.0281353	3.A.20.1.1	The Peroxisomal Protein Importer (PPI) Family	PPI	Leucine-rich Repeat-containing Domain (LRRD) Superfamily	Downregulation
Cluster-38870.0	-3.93955	0.0281353	3.A.24.4.1	The Type VII or ESX Protein Secretion System (T7SS) Family	T7SS	AAA-ATPase Superfamily	Downregulation
Cluster-38870.0	-3.93955	0.0281353	3.A.28.1.1	The AAA-ATPase, Bcs1 (Bcs1) Family	Bcs1	AAA-ATPase Superfamily	Downregulation
Cluster-30086.146675	-3.98909	0.0281825	8.A.30.1.1	The Nedd4-Family Interacting Protein-2 (Nedd4) Family	Nedd4	Synaptotagmin Domain-containing (SynapD) Superfamily	Downregulation
Cluster-30086.17767	-3.77981	0.0282288	3.A.8.1.1	The Mitochondrial Protein Translocase (MPT) Family	MPT	Outer Membrane Pore-forming Protein IV (OMPP-IV) Superfamily	Downregulation
Cluster-30174.0	-3.88823	0.0283982	2.A.1.3.47	The Major Facilitator Superfamily (MFS)	MFS	Major Facilitator (MFS) Superfamily	Downregulation
Cluster-30174.0	-3.88823	0.0283982	2.A.2.2.2	The Glycoside-Pentoside-Hexuronide (GPH):Cation Symporter Family	GPH	Major Facilitator (MFS) Superfamily	Downregulation
Cluster-30174.0	-3.88823	0.0283982	2.A.1.14.18	The Major Facilitator Superfamily (MFS)	MFS	Major Facilitator (MFS) Superfamily	Downregulation
Cluster-30174.0	-3.88823	0.0283982	2.A.12.1.18	The ATP:ADP Antiporter (AAA) Family	AAA	Major Facilitator (MFS) Superfamily	Downregulation
Cluster-30174.0	-3.88823	0.0283982	2.A.2.4.1	The Glycoside-Pentoside-Hexuronide (GPH):Cation Symporter Family	GPH	Major Facilitator (MFS) Superfamily	Downregulation
Cluster-30174.0	-3.88823	0.0283982	2.A.1.19.10	The Major Facilitator Superfamily (MFS)	MFS	Major Facilitator (MFS) Superfamily	Downregulation
Cluster-30086.9464	4.56061	0.0284462	8.A.30.1.1	The Nedd4-Family Interacting Protein-2 (Nedd4) Family	Nedd4	Synaptotagmin Domain-containing (SynapD) Superfamily	Upregulation
Cluster-30086.75232	5.26032	0.0287588	3.D.9.1.1	The H<sup>+</sup>-translocating F<sub>420</sub>H<sub>2</sub> Dehydrogenase (F<sub>420</sub>H<sub>2</sub>DH) Family	F420H2DH	Iron-Sulfur Protein (ISP) Superfamily	Upregulation
Cluster-30086.75232	5.26032	0.0287588	3.D.1.4.1	The H<sup>+</sup> or Na<sup>+</sup>-translocating NADH Dehydrogenase (NDH) Family	NDH	Iron-Sulfur Protein (ISP) Superfamily	Upregulation
Cluster-30086.75232	5.26032	0.0287588	2.A.63.1.3	The Monovalent Cation (K<sup>+</sup> or Na<sup>+</sup>):Proton Antiporter-3 (CPA3) Family	CPA3	Na+ Transporting Mrp (Mrp) Superfamily	Upregulation
Cluster-30086.75232	5.26032	0.0287588	3.D.9.1.1	The H<sup>+</sup>-translocating F<sub>420</sub>H<sub>2</sub> Dehydrogenase (F<sub>420</sub>H<sub>2</sub>DH) Family	F420H2DH	Iron-Sulfur Protein (ISP) Superfamily	Upregulation
Cluster-30086.75232	5.26032	0.0287588	3.D.1.4.1	The H<sup>+</sup> or Na<sup>+</sup>-translocating NADH Dehydrogenase (NDH) Family	NDH	Iron-Sulfur Protein (ISP) Superfamily	Upregulation
Cluster-30086.75232	5.26032	0.0287588	2.A.63.1.3	The Monovalent Cation (K<sup>+</sup> or Na<sup>+</sup>):Proton Antiporter-3 (CPA3) Family	CPA3	Na+ Transporting Mrp (Mrp) Superfamily	Upregulation
Cluster-27390.0	-4.06028	0.0288443	1.C.57.3.4	The Clostridial Cytotoxin (CCT) Family	CCT	RTX-toxin Superfamily	Downregulation
Cluster-30086.72055	-4.61187	0.0288856	2.A.53.3.8	The Sulfate Permease (SulP) Family	SulP	APC Superfamily	Downregulation
Cluster-30086.126699	-3.36588	0.0289296	1.I.1.1.1	The Nuclear Pore Complex (NPC) Family	NPC	Ankyrin Repeat Domain-containing (Ank) Superfamily	Downregulation
Cluster-30086.126699	-3.36588	0.0289296	1.I.1.1.1	The Nuclear Pore Complex (NPC) Family	NPC	Ankyrin Repeat Domain-containing (Ank) Superfamily	Downregulation
Cluster-30086.58290	4.46285	0.0289448	2.A.6.6.4	The Resistance-Nodulation-Cell Division (RND) Superfamily	RND	Resistance-Nodulation-Cell Division (RND) Superfamily	Upregulation
Cluster-30086.58290	4.46285	0.0289448	1.I.1.1.1	The Nuclear Pore Complex (NPC) Family	NPC	Ankyrin Repeat Domain-containing (Ank) Superfamily	Upregulation
Cluster-30086.111724	3.8136	0.0290066	8.A.30.1.1	The Nedd4-Family Interacting Protein-2 (Nedd4) Family	Nedd4	Synaptotagmin Domain-containing (SynapD) Superfamily	Upregulation
Cluster-30086.73992	4.70671	0.0290982	3.A.5.1.1	The General Secretory Pathway (Sec) Family	Sec	Ankyrin Repeat Domain-containing (Ank) Superfamily	Upregulation
Cluster-18644.0	-3.7513	0.0291171	5.A.1.1.1	The Disulfide Bond Oxidoreductase D (DsbD) Family	DsbD	LysE Superfamily	Downregulation
Cluster-30086.67540	4.39619	0.0292011	3.A.5.7.1	The General Secretory Pathway (Sec) Family	Sec	Ankyrin Repeat Domain-containing (Ank) Superfamily	Upregulation
Cluster-30086.67540	4.39619	0.0292011	3.A.5.1.1	The General Secretory Pathway (Sec) Family	Sec	Ankyrin Repeat Domain-containing (Ank) Superfamily	Upregulation
Cluster-30086.138347	-4.17169	0.0292143	1.A.1.20.3	The Voltage-gated Ion Channel (VIC) Superfamily	VIC	VIC Superfamily	Downregulation
Cluster-30086.138347	-4.17169	0.0292143	1.A.1.20.1	The Voltage-gated Ion Channel (VIC) Superfamily	VIC	VIC Superfamily	Downregulation
Cluster-30086.126321	-3.67779	0.0292865	2.A.1.42.2	The Major Facilitator Superfamily (MFS)	MFS	Major Facilitator (MFS) Superfamily	Downregulation
Cluster-28394.0	-3.86179	0.0293231	2.A.6.6.4	The Resistance-Nodulation-Cell Division (RND) Superfamily	RND	Resistance-Nodulation-Cell Division (RND) Superfamily	Downregulation
Cluster-28394.0	-3.86179	0.0293231	1.I.1.1.1	The Nuclear Pore Complex (NPC) Family	NPC	Ankyrin Repeat Domain-containing (Ank) Superfamily	Downregulation
Cluster-30086.9508	-2.63808	0.0293231	1.B.12.5.1	The Autotransporter-1 (AT-1) Family	AT-1	Outer Membrane Pore-forming Protein I (OMPP-I) Superfamily	Downregulation
Cluster-30086.9508	-2.63808	0.0293231	3.A.24.4.1	The Type VII or ESX Protein Secretion System (T7SS) Family	T7SS	AAA-ATPase Superfamily	Downregulation
Cluster-78861.0	3.8731	0.0293898	5.B.1.1.6	The Phagocyte (gp91<sup>phox</sup>) NADPH Oxidase Family	gp91phox	Calmodulin/Calcineurin/KChIP (CaCa) Superfamily	Upregulation
Cluster-78861.0	3.8731	0.0293898	1.I.1.1.1	The Nuclear Pore Complex (NPC) Family	NPC	Ankyrin Repeat Domain-containing (Ank) Superfamily	Upregulation
Cluster-78861.0	3.8731	0.0293898	8.A.82.1.1	The Calmodulin Calcium Binding Protein (Calmodulin) Family	Calmodulin	Calmodulin/Calcineurin/KChIP (CaCa) Superfamily	Upregulation
Cluster-30086.138400	-3.86179	0.0294214	3.A.20.1.1	The Peroxisomal Protein Importer (PPI) Family	PPI	Leucine-rich Repeat-containing Domain (LRRD) Superfamily	Downregulation
Cluster-30086.51048	-4.4319	0.0298721	3.A.1.208.17	The ATP-binding Cassette (ABC) Superfamily	ABC	ABC1, ABC2, ABC3 Superfamilies	Downregulation
Cluster-30086.51048	-4.4319	0.0298721	3.A.1.205.10	The ATP-binding Cassette (ABC) Superfamily	ABC	ABC1, ABC2, ABC3 Superfamilies	Downregulation
Cluster-30086.51048	-4.4319	0.0298721	3.A.1.205.7	The ATP-binding Cassette (ABC) Superfamily	ABC	ABC1, ABC2, ABC3 Superfamilies	Downregulation
Cluster-30086.119026	-3.21048	0.02994	3.A.8.1.1	The Mitochondrial Protein Translocase (MPT) Family	MPT	Outer Membrane Pore-forming Protein IV (OMPP-IV) Superfamily	Downregulation
Cluster-30086.119026	-3.21048	0.02994	3.A.5.9.1	The General Secretory Pathway (Sec) Family	Sec	Ankyrin Repeat Domain-containing (Ank) Superfamily	Downregulation
Cluster-57073.0	-3.36382	0.0308511	2.A.29.1.1	The Mitochondrial Carrier (MC) Family	MC	Mitochondrial Carrier (MC) Superfamily	Downregulation
Cluster-30086.5039	-4.38172	0.030954	2.A.19.1.1	The Ca<sup>2+</sup>:Cation Antiporter (CaCA) Family	CaCA	Cation Diffusion Facilitator (CDF) Superfamily	Downregulation
Cluster-25360.0	-4.54708	0.0310243	1.B.12.5.1	The Autotransporter-1 (AT-1) Family	AT-1	Outer Membrane Pore-forming Protein I (OMPP-I) Superfamily	Downregulation
Cluster-25360.0	-4.54708	0.0310243	3.A.24.4.1	The Type VII or ESX Protein Secretion System (T7SS) Family	T7SS	AAA-ATPase Superfamily	Downregulation
Cluster-119414.0	4.595	0.0310302	3.A.8.1.1	The Mitochondrial Protein Translocase (MPT) Family	MPT	Outer Membrane Pore-forming Protein IV (OMPP-IV) Superfamily	Upregulation
Cluster-119414.0	4.595	0.0310302	3.A.5.9.1	The General Secretory Pathway (Sec) Family	Sec	Ankyrin Repeat Domain-containing (Ank) Superfamily	Upregulation
Cluster-30086.146244	-3.48074	0.0310507	2.A.7.3.6	The Drug/Metabolite Transporter (DMT) Superfamily	DMT	Drug/Metabolite Transporter (DMT) Superfamily	Downregulation
Cluster-33977.1	-3.72211	0.0313055	3.A.8.1.1	The Mitochondrial Protein Translocase (MPT) Family	MPT	Outer Membrane Pore-forming Protein IV (OMPP-IV) Superfamily	Downregulation
Cluster-33977.1	-3.72211	0.0313055	3.A.5.9.1	The General Secretory Pathway (Sec) Family	Sec	Ankyrin Repeat Domain-containing (Ank) Superfamily	Downregulation
Cluster-30086.116198	-3.1576	0.0315491	3.A.1.208.17	The ATP-binding Cassette (ABC) Superfamily	ABC	ABC1, ABC2, ABC3 Superfamilies	Downregulation
Cluster-30086.116198	-3.1576	0.0315491	3.A.1.208.17	The ATP-binding Cassette (ABC) Superfamily	ABC	ABC1, ABC2, ABC3 Superfamilies	Downregulation
Cluster-30086.142148	-4.53041	0.0315548	2.A.6.6.4	The Resistance-Nodulation-Cell Division (RND) Superfamily	RND	Resistance-Nodulation-Cell Division (RND) Superfamily	Downregulation
Cluster-30086.142148	-4.53041	0.0315548	1.I.1.1.1	The Nuclear Pore Complex (NPC) Family	NPC	Ankyrin Repeat Domain-containing (Ank) Superfamily	Downregulation
Cluster-30086.123540	-4.03669	0.03171	2.A.82.1.1	The Organic Solute Transporter (OST) Family	OST	Transporter-Opsin-G protein-coupled receptor (TOG) Superfamily	Downregulation
Cluster-30086.46397	-3.33866	0.0318657	5.B.1.1.6	The Phagocyte (gp91<sup>phox</sup>) NADPH Oxidase Family	gp91phox	Calmodulin/Calcineurin/KChIP (CaCa) Superfamily	Downregulation
Cluster-25644.0	-3.93924	0.0318768	2.A.6.6.1	The Resistance-Nodulation-Cell Division (RND) Superfamily	RND	Resistance-Nodulation-Cell Division (RND) Superfamily	Downregulation
Cluster-109180.0	-4.17148	0.0319813	5.A.1.1.1	The Disulfide Bond Oxidoreductase D (DsbD) Family	DsbD	LysE Superfamily	Downregulation
Cluster-30086.147752	-4.80373	0.031983	3.A.3.1.1	The P-type ATPase (P-ATPase) Superfamily	P-ATPase	P-type ATPase (P-ATPase) Superfamily	Downregulation
Cluster-30086.147752	-4.80373	0.031983	3.A.3.1.1	The P-type ATPase (P-ATPase) Superfamily	P-ATPase	P-type ATPase (P-ATPase) Superfamily	Downregulation
Cluster-36309.5	-4.53038	0.0320154	2.A.6.6.4	The Resistance-Nodulation-Cell Division (RND) Superfamily	RND	Resistance-Nodulation-Cell Division (RND) Superfamily	Downregulation
Cluster-36309.5	-4.53038	0.0320154	1.I.1.1.1	The Nuclear Pore Complex (NPC) Family	NPC	Ankyrin Repeat Domain-containing (Ank) Superfamily	Downregulation
Cluster-16658.0	-3.72204	0.0320901	2.A.53.3.4	The Sulfate Permease (SulP) Family	SulP	APC Superfamily	Downregulation
Cluster-18958.0	-3.47008	0.0322539	1.A.112.2.2	The Cyclin M Mg2+ Exporter (CNNM) Family	CNNM	CNNM/HlyC Superfamily	Downregulation
Cluster-18958.0	-3.47008	0.0322539	1.C.126.1.2	The HlyC Haemolysin (HlyC) Family	HlyC	CNNM/HlyC Superfamily	Downregulation
Cluster-18958.0	-3.47008	0.0322539	3.A.1.12.8	The ATP-binding Cassette (ABC) Superfamily	ABC	ABC1, ABC2, ABC3 Superfamilies	Downregulation
Cluster-30086.138084	-4.57967	0.032292	1.B.12.5.1	The Autotransporter-1 (AT-1) Family	AT-1	Outer Membrane Pore-forming Protein I (OMPP-I) Superfamily	Downregulation
Cluster-30086.138084	-4.57967	0.032292	3.A.24.4.1	The Type VII or ESX Protein Secretion System (T7SS) Family	T7SS	AAA-ATPase Superfamily	Downregulation
Cluster-30086.1827	-3.36366	0.03242	1.F.1.1.1	The Synaptosomal Vesicle Fusion Pore (SVF-Pore) Family	SVF-Pore	AAA-ATPase Superfamily	Downregulation
Cluster-30086.42915	4.42077	0.0324644	1.A.1.4.1	The Voltage-gated Ion Channel (VIC) Superfamily	VIC	VIC Superfamily	Upregulation
Cluster-30086.42915	4.42077	0.0324644	1.A.4.1.1	The Transient Receptor Potential Ca<sup>2+</sup> Channel (TRP-CC) Family	TRP-CC	VIC Superfamily	Upregulation
Cluster-30086.42915	4.42077	0.0324644	8.A.28.1.1	The Ankyrin (Ankyrin) Family	Ankyrin	Ankyrin Repeat Domain-containing (Ank) Superfamily	Upregulation
Cluster-23112.0	-3.88787	0.032772	2.A.6.6.4	The Resistance-Nodulation-Cell Division (RND) Superfamily	RND	Resistance-Nodulation-Cell Division (RND) Superfamily	Downregulation
Cluster-23112.0	-3.88787	0.032772	1.I.1.1.1	The Nuclear Pore Complex (NPC) Family	NPC	Ankyrin Repeat Domain-containing (Ank) Superfamily	Downregulation
Cluster-30086.140528	-4.49649	0.0329042	1.B.33.3.1	The Outer Membrane Protein Insertion Porin (Bam Complex) (OmpIP) Family	OmpIP	Outer Membrane Pore-forming Protein I (OMPP-I) Superfamily	Downregulation
Cluster-25738.0	-4.08294	0.0330546	2.A.6.6.1	The Resistance-Nodulation-Cell Division (RND) Superfamily	RND	Resistance-Nodulation-Cell Division (RND) Superfamily	Downregulation
Cluster-104062.2	5.10824	0.033144	1.A.3.1.1	The Ryanodine-Inositol 1,4,5-triphosphate Receptor Ca<sup>2+</sup> Channel (RIR-CaC) Family	RIR-CaC	VIC Superfamily	Upregulation
Cluster-30086.37133	-4.96077	0.0331464	2.A.6.6.4	The Resistance-Nodulation-Cell Division (RND) Superfamily	RND	Resistance-Nodulation-Cell Division (RND) Superfamily	Downregulation
Cluster-30086.37133	-4.96077	0.0331464	1.I.1.1.1	The Nuclear Pore Complex (NPC) Family	NPC	Ankyrin Repeat Domain-containing (Ank) Superfamily	Downregulation
Cluster-30086.55403	4.4174	0.033313	3.A.1.208.17	The ATP-binding Cassette (ABC) Superfamily	ABC	ABC1, ABC2, ABC3 Superfamilies	Upregulation
Cluster-30086.55403	4.4174	0.033313	3.D.8.1.2	The Na<sup>+</sup>- or H<sup>+</sup>-Pumping Formyl Methanofuran Dehydrogenase (FMF-DH) Family	FMF-DH	Iron-Sulfur Protein (ISP) Superfamily	Upregulation
Cluster-30086.55403	4.4174	0.033313	3.D.9.1.1	The H<sup>+</sup>-translocating F<sub>420</sub>H<sub>2</sub> Dehydrogenase (F<sub>420</sub>H<sub>2</sub>DH) Family	F420H2DH	Iron-Sulfur Protein (ISP) Superfamily	Upregulation
Cluster-30086.55403	4.4174	0.033313	3.D.1.4.1	The H<sup>+</sup> or Na<sup>+</sup>-translocating NADH Dehydrogenase (NDH) Family	NDH	Iron-Sulfur Protein (ISP) Superfamily	Upregulation
Cluster-30086.55403	4.4174	0.033313	5.A.3.3.1	The Prokaryotic Molybdopterin-containing Oxidoreductase (PMO) Family	PMO	Iron-Sulfur Protein (ISP) Superfamily	Upregulation
Cluster-30086.55403	4.4174	0.033313	5.B.4.1.1	The Plant Photosystem I Supercomplex (PSI) Family	PSI	Iron-Sulfur Protein (ISP) Superfamily	Upregulation
Cluster-28417.0	-3.77934	0.0339572	3.D.8.1.2	The Na<sup>+</sup>- or H<sup>+</sup>-Pumping Formyl Methanofuran Dehydrogenase (FMF-DH) Family	FMF-DH	Iron-Sulfur Protein (ISP) Superfamily	Downregulation
Cluster-28417.0	-3.77934	0.0339572	3.D.9.1.1	The H<sup>+</sup>-translocating F<sub>420</sub>H<sub>2</sub> Dehydrogenase (F<sub>420</sub>H<sub>2</sub>DH) Family	F420H2DH	Iron-Sulfur Protein (ISP) Superfamily	Downregulation
Cluster-28417.0	-3.77934	0.0339572	3.D.1.4.1	The H<sup>+</sup> or Na<sup>+</sup>-translocating NADH Dehydrogenase (NDH) Family	NDH	Iron-Sulfur Protein (ISP) Superfamily	Downregulation
Cluster-28417.0	-3.77934	0.0339572	5.A.3.3.1	The Prokaryotic Molybdopterin-containing Oxidoreductase (PMO) Family	PMO	Iron-Sulfur Protein (ISP) Superfamily	Downregulation
Cluster-28417.0	-3.77934	0.0339572	5.B.4.1.1	The Plant Photosystem I Supercomplex (PSI) Family	PSI	Iron-Sulfur Protein (ISP) Superfamily	Downregulation
Cluster-22377.0	-4.49642	0.0339681	1.F.1.1.1	The Synaptosomal Vesicle Fusion Pore (SVF-Pore) Family	SVF-Pore	AAA-ATPase Superfamily	Downregulation
Cluster-30086.100110	4.84223	0.0341388	2.A.94.1.1	The Phosphate Permease (Pho1) Family	Pho1	IT Superfamily	Upregulation
Cluster-30086.100110	4.84223	0.0341388	2.A.47.2.1	The Divalent Anion:Na<sup>+</sup> Symporter (DASS) Family	DASS	IT Superfamily	Upregulation
Cluster-30086.100110	4.84223	0.0341388	2.A.94.1.1	The Phosphate Permease (Pho1) Family	Pho1	IT Superfamily	Upregulation
Cluster-30086.100110	4.84223	0.0341388	2.A.1.2.61	The Major Facilitator Superfamily (MFS)	MFS	Major Facilitator (MFS) Superfamily	Upregulation
Cluster-28958.0	-4.71811	0.0342947	2.A.6.9.2	The Resistance-Nodulation-Cell Division (RND) Superfamily	RND	Resistance-Nodulation-Cell Division (RND) Superfamily	Downregulation
Cluster-30086.2464	-4.51342	0.034392	1.A.1.4.1	The Voltage-gated Ion Channel (VIC) Superfamily	VIC	VIC Superfamily	Downregulation
Cluster-30086.2464	-4.51342	0.034392	1.A.4.1.1	The Transient Receptor Potential Ca<sup>2+</sup> Channel (TRP-CC) Family	TRP-CC	VIC Superfamily	Downregulation
Cluster-30086.2464	-4.51342	0.034392	8.A.28.1.1	The Ankyrin (Ankyrin) Family	Ankyrin	Ankyrin Repeat Domain-containing (Ank) Superfamily	Downregulation
Cluster-30086.91920	-4.49639	0.0344395	2.A.7.15.3	The Drug/Metabolite Transporter (DMT) Superfamily	DMT	Drug/Metabolite Transporter (DMT) Superfamily	Downregulation
Cluster-20530.0	-3.91362	0.0346217	3.A.16.1.2	The Endoplasmic Reticular Retrotranslocon (ER-RT) Family	ER-RT	AAA-ATPase Superfamily	Downregulation
Cluster-20530.0	-3.91362	0.0346217	3.A.23.1.1	The Type VI Symbiosis/Virulence Secretory System (T6SS) Family	T6SS	ATP-dependent Clp Protease (Clp) Superfamily	Downregulation
Cluster-20530.0	-3.91362	0.0346217	1.F.1.1.1	The Synaptosomal Vesicle Fusion Pore (SVF-Pore) Family	SVF-Pore	AAA-ATPase Superfamily	Downregulation
Cluster-20530.0	-3.91362	0.0346217	3.A.20.1.1	The Peroxisomal Protein Importer (PPI) Family	PPI	Leucine-rich Repeat-containing Domain (LRRD) Superfamily	Downregulation
Cluster-20530.0	-3.91362	0.0346217	3.A.24.4.1	The Type VII or ESX Protein Secretion System (T7SS) Family	T7SS	AAA-ATPase Superfamily	Downregulation
Cluster-20530.0	-3.91362	0.0346217	3.A.28.1.1	The AAA-ATPase, Bcs1 (Bcs1) Family	Bcs1	AAA-ATPase Superfamily	Downregulation
Cluster-30086.24714	3.79983	0.0346217	2.A.40.1.1	The Nucleobase/Ascorbate Transporter (NAT) or Nucleobase:Cation Symporter-2 (NCS2) Family	NAT/NCS2	APC Superfamily	Upregulation
Cluster-123800.0	4.87379	0.0346423	3.A.5.9.1	The General Secretory Pathway (Sec) Family	Sec	Ankyrin Repeat Domain-containing (Ank) Superfamily	Upregulation
Cluster-35930.0	-4.19258	0.0348689	2.A.6.6.4	The Resistance-Nodulation-Cell Division (RND) Superfamily	RND	Resistance-Nodulation-Cell Division (RND) Superfamily	Downregulation
Cluster-35930.0	-4.19258	0.0348689	1.I.1.1.1	The Nuclear Pore Complex (NPC) Family	NPC	Ankyrin Repeat Domain-containing (Ank) Superfamily	Downregulation
Cluster-36139.1	-3.662	0.0349293	2.A.6.6.4	The Resistance-Nodulation-Cell Division (RND) Superfamily	RND	Resistance-Nodulation-Cell Division (RND) Superfamily	Downregulation
Cluster-36139.1	-3.662	0.0349293	1.I.1.1.1	The Nuclear Pore Complex (NPC) Family	NPC	Ankyrin Repeat Domain-containing (Ank) Superfamily	Downregulation
Cluster-30086.12237	-3.8877	0.035065	3.A.16.1.2	The Endoplasmic Reticular Retrotranslocon (ER-RT) Family	ER-RT	AAA-ATPase Superfamily	Downregulation
Cluster-30086.12237	-3.8877	0.035065	1.F.1.1.1	The Synaptosomal Vesicle Fusion Pore (SVF-Pore) Family	SVF-Pore	AAA-ATPase Superfamily	Downregulation
Cluster-30086.12237	-3.8877	0.035065	3.A.16.1.2	The Endoplasmic Reticular Retrotranslocon (ER-RT) Family	ER-RT	AAA-ATPase Superfamily	Downregulation
Cluster-30086.12237	-3.8877	0.035065	1.F.1.1.1	The Synaptosomal Vesicle Fusion Pore (SVF-Pore) Family	SVF-Pore	AAA-ATPase Superfamily	Downregulation
Cluster-30086.12237	-3.8877	0.035065	3.A.16.1.2	The Endoplasmic Reticular Retrotranslocon (ER-RT) Family	ER-RT	AAA-ATPase Superfamily	Downregulation
Cluster-30086.12237	-3.8877	0.035065	3.A.23.1.1	The Type VI Symbiosis/Virulence Secretory System (T6SS) Family	T6SS	ATP-dependent Clp Protease (Clp) Superfamily	Downregulation
Cluster-30086.12237	-3.8877	0.035065	1.F.1.1.1	The Synaptosomal Vesicle Fusion Pore (SVF-Pore) Family	SVF-Pore	AAA-ATPase Superfamily	Downregulation
Cluster-30086.12237	-3.8877	0.035065	3.A.20.1.1	The Peroxisomal Protein Importer (PPI) Family	PPI	Leucine-rich Repeat-containing Domain (LRRD) Superfamily	Downregulation
Cluster-30086.12237	-3.8877	0.035065	3.A.24.4.1	The Type VII or ESX Protein Secretion System (T7SS) Family	T7SS	AAA-ATPase Superfamily	Downregulation
Cluster-30086.12237	-3.8877	0.035065	3.A.28.1.1	The AAA-ATPase, Bcs1 (Bcs1) Family	Bcs1	AAA-ATPase Superfamily	Downregulation
Cluster-30086.12237	-3.8877	0.035065	3.A.23.1.1	The Type VI Symbiosis/Virulence Secretory System (T6SS) Family	T6SS	ATP-dependent Clp Protease (Clp) Superfamily	Downregulation
Cluster-11951.0	-4.78965	0.0351248	3.A.8.1.1	The Mitochondrial Protein Translocase (MPT) Family	MPT	Outer Membrane Pore-forming Protein IV (OMPP-IV) Superfamily	Downregulation
Cluster-11951.0	-4.78965	0.0351248	3.A.5.9.1	The General Secretory Pathway (Sec) Family	Sec	Ankyrin Repeat Domain-containing (Ank) Superfamily	Downregulation
Cluster-30086.91364	3.17812	0.0353497	3.B.1.1.1	The Na<sup>+</sup>-transporting Carboxylic Acid Decarboxylase (NaT-DC) Family	NaT-DC	CPA Superfamily	Upregulation
Cluster-30086.146353	-4.03642	0.0353957	3.A.16.1.2	The Endoplasmic Reticular Retrotranslocon (ER-RT) Family	ER-RT	AAA-ATPase Superfamily	Downregulation
Cluster-30086.146353	-4.03642	0.0353957	3.A.23.1.1	The Type VI Symbiosis/Virulence Secretory System (T6SS) Family	T6SS	ATP-dependent Clp Protease (Clp) Superfamily	Downregulation
Cluster-30086.146353	-4.03642	0.0353957	1.F.1.1.1	The Synaptosomal Vesicle Fusion Pore (SVF-Pore) Family	SVF-Pore	AAA-ATPase Superfamily	Downregulation
Cluster-30086.146353	-4.03642	0.0353957	3.A.20.1.1	The Peroxisomal Protein Importer (PPI) Family	PPI	Leucine-rich Repeat-containing Domain (LRRD) Superfamily	Downregulation
Cluster-30086.146353	-4.03642	0.0353957	3.A.24.4.1	The Type VII or ESX Protein Secretion System (T7SS) Family	T7SS	AAA-ATPase Superfamily	Downregulation
Cluster-30086.146353	-4.03642	0.0353957	3.A.28.1.1	The AAA-ATPase, Bcs1 (Bcs1) Family	Bcs1	AAA-ATPase Superfamily	Downregulation
Cluster-24883.0	-4.7471	0.0354876	2.A.53.3.4	The Sulfate Permease (SulP) Family	SulP	APC Superfamily	Downregulation
Cluster-30086.68820	-4.7471	0.0354876	3.D.1.2.1	The H<sup>+</sup> or Na<sup>+</sup>-translocating NADH Dehydrogenase (NDH) Family	NDH	Iron-Sulfur Protein (ISP) Superfamily	Downregulation
Cluster-30086.68820	-4.7471	0.0354876	1.B.18.1.1	The Outer Membrane Auxiliary (OMA) Protein Family	OMA	Outer Membrane Pore-forming Protein I (OMPP-I) Superfamily	Downregulation
Cluster-30086.68820	-4.7471	0.0354876	3.D.1.2.1	The H<sup>+</sup> or Na<sup>+</sup>-translocating NADH Dehydrogenase (NDH) Family	NDH	Iron-Sulfur Protein (ISP) Superfamily	Downregulation
Cluster-30086.68820	-4.7471	0.0354876	3.D.1.2.1	The H<sup>+</sup> or Na<sup>+</sup>-translocating NADH Dehydrogenase (NDH) Family	NDH	Iron-Sulfur Protein (ISP) Superfamily	Downregulation
Cluster-30086.138854	-3.75367	0.0354897	1.B.12.5.1	The Autotransporter-1 (AT-1) Family	AT-1	Outer Membrane Pore-forming Protein I (OMPP-I) Superfamily	Downregulation
Cluster-30086.138854	-3.75367	0.0354897	3.A.24.4.1	The Type VII or ESX Protein Secretion System (T7SS) Family	T7SS	AAA-ATPase Superfamily	Downregulation
Cluster-32426.0	-3.75078	0.0356709	3.A.8.1.1	The Mitochondrial Protein Translocase (MPT) Family	MPT	Outer Membrane Pore-forming Protein IV (OMPP-IV) Superfamily	Downregulation
Cluster-32426.0	-3.75078	0.0356709	3.A.5.9.1	The General Secretory Pathway (Sec) Family	Sec	Ankyrin Repeat Domain-containing (Ank) Superfamily	Downregulation
Cluster-77916.0	4.67865	0.0357944	1.A.1.4.1	The Voltage-gated Ion Channel (VIC) Superfamily	VIC	VIC Superfamily	Upregulation
Cluster-77916.0	4.67865	0.0357944	1.A.4.1.1	The Transient Receptor Potential Ca<sup>2+</sup> Channel (TRP-CC) Family	TRP-CC	VIC Superfamily	Upregulation
Cluster-77916.0	4.67865	0.0357944	8.A.28.1.1	The Ankyrin (Ankyrin) Family	Ankyrin	Ankyrin Repeat Domain-containing (Ank) Superfamily	Upregulation
Cluster-77916.0	4.67865	0.0357944	3.A.20.1.1	The Peroxisomal Protein Importer (PPI) Family	PPI	Leucine-rich Repeat-containing Domain (LRRD) Superfamily	Upregulation
Cluster-30086.24546	5.18977	0.0359332	3.A.20.1.1	The Peroxisomal Protein Importer (PPI) Family	PPI	Leucine-rich Repeat-containing Domain (LRRD) Superfamily	Upregulation
Cluster-30086.12573	-3.27889	0.0361453	1.I.1.1.1	The Nuclear Pore Complex (NPC) Family	NPC	Ankyrin Repeat Domain-containing (Ank) Superfamily	Downregulation
Cluster-30086.88300	-2.16801	0.0362984	3.A.23.1.1	The Type VI Symbiosis/Virulence Secretory System (T6SS) Family	T6SS	ATP-dependent Clp Protease (Clp) Superfamily	Downregulation
Cluster-30086.146586	-4.33331	0.0364014	3.A.16.1.2	The Endoplasmic Reticular Retrotranslocon (ER-RT) Family	ER-RT	AAA-ATPase Superfamily	Downregulation
Cluster-30086.146586	-4.33331	0.0364014	3.A.23.1.1	The Type VI Symbiosis/Virulence Secretory System (T6SS) Family	T6SS	ATP-dependent Clp Protease (Clp) Superfamily	Downregulation
Cluster-30086.146586	-4.33331	0.0364014	1.F.1.1.1	The Synaptosomal Vesicle Fusion Pore (SVF-Pore) Family	SVF-Pore	AAA-ATPase Superfamily	Downregulation
Cluster-30086.146586	-4.33331	0.0364014	3.A.20.1.1	The Peroxisomal Protein Importer (PPI) Family	PPI	Leucine-rich Repeat-containing Domain (LRRD) Superfamily	Downregulation
Cluster-30086.146586	-4.33331	0.0364014	3.A.24.4.1	The Type VII or ESX Protein Secretion System (T7SS) Family	T7SS	AAA-ATPase Superfamily	Downregulation
Cluster-30086.146586	-4.33331	0.0364014	3.A.28.1.1	The AAA-ATPase, Bcs1 (Bcs1) Family	Bcs1	AAA-ATPase Superfamily	Downregulation
Cluster-30086.146586	-4.33331	0.0364014	3.A.23.1.1	The Type VI Symbiosis/Virulence Secretory System (T6SS) Family	T6SS	ATP-dependent Clp Protease (Clp) Superfamily	Downregulation
Cluster-30086.126695	-4.44396	0.0364236	2.A.6.6.4	The Resistance-Nodulation-Cell Division (RND) Superfamily	RND	Resistance-Nodulation-Cell Division (RND) Superfamily	Downregulation
Cluster-30086.126695	-4.44396	0.0364236	1.I.1.1.1	The Nuclear Pore Complex (NPC) Family	NPC	Ankyrin Repeat Domain-containing (Ank) Superfamily	Downregulation
Cluster-30086.127923	3.24672	0.036503	3.A.23.1.1	The Type VI Symbiosis/Virulence Secretory System (T6SS) Family	T6SS	ATP-dependent Clp Protease (Clp) Superfamily	Upregulation
Cluster-30086.126228	-3.53892	0.0365736	5.A.1.1.1	The Disulfide Bond Oxidoreductase D (DsbD) Family	DsbD	LysE Superfamily	Downregulation
Cluster-30086.92450	4.37549	0.0365945	3.A.1.208.17	The ATP-binding Cassette (ABC) Superfamily	ABC	ABC1, ABC2, ABC3 Superfamilies	Upregulation
Cluster-30086.92450	4.37549	0.0365945	3.A.1.208.17	The ATP-binding Cassette (ABC) Superfamily	ABC	ABC1, ABC2, ABC3 Superfamilies	Upregulation
Cluster-30086.133329	4.6889	0.0367143	3.D.1.5.1	The H<sup>+</sup> or Na<sup>+</sup>-translocating NADH Dehydrogenase (NDH) Family	NDH	Iron-Sulfur Protein (ISP) Superfamily	Upregulation
Cluster-30086.120127	3.1654	0.0367228	3.D.9.1.1	The H<sup>+</sup>-translocating F<sub>420</sub>H<sub>2</sub> Dehydrogenase (F<sub>420</sub>H<sub>2</sub>DH) Family	F420H2DH	Iron-Sulfur Protein (ISP) Superfamily	Upregulation
Cluster-30086.120127	3.1654	0.0367228	3.D.1.4.1	The H<sup>+</sup> or Na<sup>+</sup>-translocating NADH Dehydrogenase (NDH) Family	NDH	Iron-Sulfur Protein (ISP) Superfamily	Upregulation
Cluster-30086.120127	3.1654	0.0367228	2.A.63.1.3	The Monovalent Cation (K<sup>+</sup> or Na<sup>+</sup>):Proton Antiporter-3 (CPA3) Family	CPA3	Na+ Transporting Mrp (Mrp) Superfamily	Upregulation
Cluster-30086.138053	-3.27074	0.0367828	1.F.1.1.1	The Synaptosomal Vesicle Fusion Pore (SVF-Pore) Family	SVF-Pore	AAA-ATPase Superfamily	Downregulation
Cluster-29156.0	-3.75067	0.0369157	2.A.6.6.4	The Resistance-Nodulation-Cell Division (RND) Superfamily	RND	Resistance-Nodulation-Cell Division (RND) Superfamily	Downregulation
Cluster-29156.0	-3.75067	0.0369157	1.I.1.1.1	The Nuclear Pore Complex (NPC) Family	NPC	Ankyrin Repeat Domain-containing (Ank) Superfamily	Downregulation
Cluster-30086.71686	5.15199	0.0371002	3.A.23.1.1	The Type VI Symbiosis/Virulence Secretory System (T6SS) Family	T6SS	ATP-dependent Clp Protease (Clp) Superfamily	Upregulation
Cluster-30086.71686	5.15199	0.0371002	3.A.23.1.1	The Type VI Symbiosis/Virulence Secretory System (T6SS) Family	T6SS	ATP-dependent Clp Protease (Clp) Superfamily	Upregulation
Cluster-30086.71686	5.15199	0.0371002	3.A.23.1.1	The Type VI Symbiosis/Virulence Secretory System (T6SS) Family	T6SS	ATP-dependent Clp Protease (Clp) Superfamily	Upregulation
Cluster-30086.71686	5.15199	0.0371002	3.A.16.1.2	The Endoplasmic Reticular Retrotranslocon (ER-RT) Family	ER-RT	AAA-ATPase Superfamily	Upregulation
Cluster-30086.71686	5.15199	0.0371002	3.A.23.1.1	The Type VI Symbiosis/Virulence Secretory System (T6SS) Family	T6SS	ATP-dependent Clp Protease (Clp) Superfamily	Upregulation
Cluster-30086.71686	5.15199	0.0371002	1.F.1.1.1	The Synaptosomal Vesicle Fusion Pore (SVF-Pore) Family	SVF-Pore	AAA-ATPase Superfamily	Upregulation
Cluster-30086.71686	5.15199	0.0371002	3.A.20.1.1	The Peroxisomal Protein Importer (PPI) Family	PPI	Leucine-rich Repeat-containing Domain (LRRD) Superfamily	Upregulation
Cluster-30086.71686	5.15199	0.0371002	3.A.24.4.1	The Type VII or ESX Protein Secretion System (T7SS) Family	T7SS	AAA-ATPase Superfamily	Upregulation
Cluster-30086.71686	5.15199	0.0371002	3.A.28.1.1	The AAA-ATPase, Bcs1 (Bcs1) Family	Bcs1	AAA-ATPase Superfamily	Upregulation
Cluster-30086.71686	5.15199	0.0371002	3.A.23.1.1	The Type VI Symbiosis/Virulence Secretory System (T6SS) Family	T6SS	ATP-dependent Clp Protease (Clp) Superfamily	Upregulation
Cluster-30086.64094	4.2713	0.0371276	3.A.3.1.1	The P-type ATPase (P-ATPase) Superfamily	P-ATPase	P-type ATPase (P-ATPase) Superfamily	Upregulation
Cluster-30086.64094	4.2713	0.0371276	3.A.3.5.1	The P-type ATPase (P-ATPase) Superfamily	P-ATPase	P-type ATPase (P-ATPase) Superfamily	Upregulation
Cluster-30086.64094	4.2713	0.0371276	1.A.72.3.1	The Mercuric Ion Pore (Mer) Superfamily	Mer	Mercuric Ion Pore (Mer) Superfamily	Upregulation
Cluster-30086.64094	4.2713	0.0371276	3.A.3.1.1	The P-type ATPase (P-ATPase) Superfamily	P-ATPase	P-type ATPase (P-ATPase) Superfamily	Upregulation
Cluster-30086.132522	4.21266	0.0371277	1.B.12.5.9	The Autotransporter-1 (AT-1) Family	AT-1	Outer Membrane Pore-forming Protein I (OMPP-I) Superfamily	Upregulation
Cluster-119691.0	4.02086	0.0371955	2.A.1.42.2	The Major Facilitator Superfamily (MFS)	MFS	Major Facilitator (MFS) Superfamily	Upregulation
Cluster-30086.102595	-4.40795	0.0372752	9.B.105.1.3	The Lead Resistance Fusion Protein (PbrBC) Family	PbrBC	Phospholipid Transporter/Phosphatase (PL-TP) Superfamily	Downregulation
Cluster-30086.49992	3.82549	0.0378397	2.A.9.3.3	The Membrane Protein Insertase (YidC/Alb3/Oxa1) Family	YidC/Alb3/Oxa1	Guided Entry of Tail-anchored Protein (GET) Superfamily	Upregulation
Cluster-36534.0	-4.57931	0.0380109	1.I.1.1.1	The Nuclear Pore Complex (NPC) Family	NPC	Ankyrin Repeat Domain-containing (Ank) Superfamily	Downregulation
Cluster-7792.1	-3.98833	0.0380109	8.A.30.1.1	The Nedd4-Family Interacting Protein-2 (Nedd4) Family	Nedd4	Synaptotagmin Domain-containing (SynapD) Superfamily	Downregulation
Cluster-100145.0	-4.29434	0.0380376	5.B.1.1.6	The Phagocyte (gp91<sup>phox</sup>) NADPH Oxidase Family	gp91phox	Calmodulin/Calcineurin/KChIP (CaCa) Superfamily	Downregulation
Cluster-20804.0	-4.47892	0.0381124	3.B.1.1.1	The Na<sup>+</sup>-transporting Carboxylic Acid Decarboxylase (NaT-DC) Family	NaT-DC	CPA Superfamily	Downregulation
Cluster-30086.129038	-3.94992	0.0381124	2.A.1.42.2	The Major Facilitator Superfamily (MFS)	MFS	Major Facilitator (MFS) Superfamily	Downregulation
Cluster-30086.129038	-3.94992	0.0381124	3.D.1.6.1	The H<sup>+</sup> or Na<sup>+</sup>-translocating NADH Dehydrogenase (NDH) Family	NDH	Iron-Sulfur Protein (ISP) Superfamily	Downregulation
Cluster-7792.3	-3.29934	0.0381951	8.A.30.1.1	The Nedd4-Family Interacting Protein-2 (Nedd4) Family	Nedd4	Synaptotagmin Domain-containing (SynapD) Superfamily	Downregulation
Cluster-125673.0	-3.66172	0.0382336	3.A.1.208.17	The ATP-binding Cassette (ABC) Superfamily	ABC	ABC1, ABC2, ABC3 Superfamilies	Downregulation
Cluster-125673.0	-3.66172	0.0382336	3.A.1.208.17	The ATP-binding Cassette (ABC) Superfamily	ABC	ABC1, ABC2, ABC3 Superfamilies	Downregulation
Cluster-20743.0	-3.63082	0.0386045	2.A.4.1.1	The Cation Diffusion Facilitator (CDF) Family	CDF	Cation Diffusion Facilitator (CDF) Superfamily	Downregulation
Cluster-30086.60906	-4.46146	0.038653	3.A.1.208.17	The ATP-binding Cassette (ABC) Superfamily	ABC	ABC1, ABC2, ABC3 Superfamilies	Downregulation
Cluster-30086.60906	-4.46146	0.038653	3.A.1.205.7	The ATP-binding Cassette (ABC) Superfamily	ABC	ABC1, ABC2, ABC3 Superfamilies	Downregulation
Cluster-30086.126904	-3.16435	0.0387371	5.A.1.1.1	The Disulfide Bond Oxidoreductase D (DsbD) Family	DsbD	LysE Superfamily	Downregulation
Cluster-30086.90169	-4.37097	0.0390351	2.A.94.1.1	The Phosphate Permease (Pho1) Family	Pho1	IT Superfamily	Downregulation
Cluster-30086.90169	-4.37097	0.0390351	2.A.47.2.1	The Divalent Anion:Na<sup>+</sup> Symporter (DASS) Family	DASS	IT Superfamily	Downregulation
Cluster-30086.90169	-4.37097	0.0390351	2.A.94.1.1	The Phosphate Permease (Pho1) Family	Pho1	IT Superfamily	Downregulation
Cluster-30086.90169	-4.37097	0.0390351	2.A.1.2.61	The Major Facilitator Superfamily (MFS)	MFS	Major Facilitator (MFS) Superfamily	Downregulation
Cluster-125279.0	4.33581	0.0390793	9.A.14.6.4	The G-protein-coupled receptor (GPCR) Family	GPCR	Transporter-Opsin-G protein-coupled receptor (TOG) Superfamily	Upregulation
Cluster-25374.2	-3.26549	0.0392485	2.A.6.6.4	The Resistance-Nodulation-Cell Division (RND) Superfamily	RND	Resistance-Nodulation-Cell Division (RND) Superfamily	Downregulation
Cluster-25374.2	-3.26549	0.0392485	1.I.1.1.1	The Nuclear Pore Complex (NPC) Family	NPC	Ankyrin Repeat Domain-containing (Ank) Superfamily	Downregulation
Cluster-30086.16438	-2.88639	0.0394696	2.A.108.1.1	The Iron/Lead Transporter (ILT) Family	ILT	LysE Superfamily	Downregulation
Cluster-30086.16438	-2.88639	0.0394696	2.A.108.1.1	The Iron/Lead Transporter (ILT) Family	ILT	LysE Superfamily	Downregulation
Cluster-30086.16438	-2.88639	0.0394696	2.A.108.1.1	The Iron/Lead Transporter (ILT) Family	ILT	LysE Superfamily	Downregulation
Cluster-30086.18661	-4.3331	0.0395418	2.A.60.1.1	The Organo Anion Transporter (OAT) Family	OAT	Major Facilitator (MFS) Superfamily	Downregulation
Cluster-30846.0	-4.33309	0.0396271	3.A.8.1.1	The Mitochondrial Protein Translocase (MPT) Family	MPT	Outer Membrane Pore-forming Protein IV (OMPP-IV) Superfamily	Downregulation
Cluster-30846.0	-4.33309	0.0396271	3.A.5.9.1	The General Secretory Pathway (Sec) Family	Sec	Ankyrin Repeat Domain-containing (Ank) Superfamily	Downregulation
Cluster-30086.122804	-4.33309	0.0397216	3.A.3.25.1	The P-type ATPase (P-ATPase) Superfamily	P-ATPase	P-type ATPase (P-ATPase) Superfamily	Downregulation
Cluster-30086.83176	-4.31374	0.0404576	3.A.8.1.1	The Mitochondrial Protein Translocase (MPT) Family	MPT	Outer Membrane Pore-forming Protein IV (OMPP-IV) Superfamily	Downregulation
Cluster-118548.0	4.68832	0.040687	1.A.1.4.1	The Voltage-gated Ion Channel (VIC) Superfamily	VIC	VIC Superfamily	Upregulation
Cluster-118548.0	4.68832	0.040687	1.A.4.1.1	The Transient Receptor Potential Ca<sup>2+</sup> Channel (TRP-CC) Family	TRP-CC	VIC Superfamily	Upregulation
Cluster-118548.0	4.68832	0.040687	8.A.28.1.1	The Ankyrin (Ankyrin) Family	Ankyrin	Ankyrin Repeat Domain-containing (Ank) Superfamily	Upregulation
Cluster-30086.137169	3.68509	0.0407719	2.A.85.2.1	The Aromatic Acid Exporter (ArAE) Family	ArAE	Major Facilitator (MFS) Superfamily	Upregulation
Cluster-30086.137169	3.68509	0.0407719	2.A.85.1.2	The Aromatic Acid Exporter (ArAE) Family	ArAE	Major Facilitator (MFS) Superfamily	Upregulation
Cluster-30086.6285	-4.25422	0.0409781	2.A.29.1.1	The Mitochondrial Carrier (MC) Family	MC	Mitochondrial Carrier (MC) Superfamily	Downregulation
Cluster-30086.61446	-3.77881	0.0410887	3.A.8.1.1	The Mitochondrial Protein Translocase (MPT) Family	MPT	Outer Membrane Pore-forming Protein IV (OMPP-IV) Superfamily	Downregulation
Cluster-30086.61446	-3.77881	0.0410887	3.A.5.9.1	The General Secretory Pathway (Sec) Family	Sec	Ankyrin Repeat Domain-containing (Ank) Superfamily	Downregulation
Cluster-30086.84095	-3.56683	0.0412324	3.A.16.1.2	The Endoplasmic Reticular Retrotranslocon (ER-RT) Family	ER-RT	AAA-ATPase Superfamily	Downregulation
Cluster-30086.84095	-3.56683	0.0412324	3.A.23.1.1	The Type VI Symbiosis/Virulence Secretory System (T6SS) Family	T6SS	ATP-dependent Clp Protease (Clp) Superfamily	Downregulation
Cluster-30086.84095	-3.56683	0.0412324	1.F.1.1.1	The Synaptosomal Vesicle Fusion Pore (SVF-Pore) Family	SVF-Pore	AAA-ATPase Superfamily	Downregulation
Cluster-30086.84095	-3.56683	0.0412324	3.A.20.1.1	The Peroxisomal Protein Importer (PPI) Family	PPI	Leucine-rich Repeat-containing Domain (LRRD) Superfamily	Downregulation
Cluster-30086.84095	-3.56683	0.0412324	3.A.24.4.1	The Type VII or ESX Protein Secretion System (T7SS) Family	T7SS	AAA-ATPase Superfamily	Downregulation
Cluster-30086.84095	-3.56683	0.0412324	3.A.28.1.1	The AAA-ATPase, Bcs1 (Bcs1) Family	Bcs1	AAA-ATPase Superfamily	Downregulation
Cluster-30086.145784	4.4855	0.0413266	2.A.6.6.1	The Resistance-Nodulation-Cell Division (RND) Superfamily	RND	Resistance-Nodulation-Cell Division (RND) Superfamily	Upregulation
Cluster-71664.0	-3.64116	0.0417456	3.A.16.1.2	The Endoplasmic Reticular Retrotranslocon (ER-RT) Family	ER-RT	AAA-ATPase Superfamily	Downregulation
Cluster-71664.0	-3.64116	0.0417456	3.A.23.1.1	The Type VI Symbiosis/Virulence Secretory System (T6SS) Family	T6SS	ATP-dependent Clp Protease (Clp) Superfamily	Downregulation
Cluster-71664.0	-3.64116	0.0417456	1.F.1.1.1	The Synaptosomal Vesicle Fusion Pore (SVF-Pore) Family	SVF-Pore	AAA-ATPase Superfamily	Downregulation
Cluster-71664.0	-3.64116	0.0417456	3.A.20.1.1	The Peroxisomal Protein Importer (PPI) Family	PPI	Leucine-rich Repeat-containing Domain (LRRD) Superfamily	Downregulation
Cluster-71664.0	-3.64116	0.0417456	3.A.24.4.1	The Type VII or ESX Protein Secretion System (T7SS) Family	T7SS	AAA-ATPase Superfamily	Downregulation
Cluster-71664.0	-3.64116	0.0417456	3.A.28.1.1	The AAA-ATPase, Bcs1 (Bcs1) Family	Bcs1	AAA-ATPase Superfamily	Downregulation
Cluster-71664.0	-3.64116	0.0417456	3.A.23.1.1	The Type VI Symbiosis/Virulence Secretory System (T6SS) Family	T6SS	ATP-dependent Clp Protease (Clp) Superfamily	Downregulation
Cluster-30086.118236	-3.80665	0.0417655	1.C.57.3.4	The Clostridial Cytotoxin (CCT) Family	CCT	RTX-toxin Superfamily	Downregulation
Cluster-19824.0	-3.63059	0.0418327	2.A.108.1.1	The Iron/Lead Transporter (ILT) Family	ILT	LysE Superfamily	Downregulation
Cluster-19824.0	-3.63059	0.0418327	2.A.108.1.1	The Iron/Lead Transporter (ILT) Family	ILT	LysE Superfamily	Downregulation
Cluster-19824.0	-3.63059	0.0418327	2.A.108.1.1	The Iron/Lead Transporter (ILT) Family	ILT	LysE Superfamily	Downregulation
Cluster-30086.67917	-3.56012	0.0422585	2.A.6.6.4	The Resistance-Nodulation-Cell Division (RND) Superfamily	RND	Resistance-Nodulation-Cell Division (RND) Superfamily	Downregulation
Cluster-30086.67917	-3.56012	0.0422585	1.I.1.1.1	The Nuclear Pore Complex (NPC) Family	NPC	Ankyrin Repeat Domain-containing (Ank) Superfamily	Downregulation
Cluster-30086.127635	3.51028	0.0423236	1.A.112.2.2	The Cyclin M Mg2+ Exporter (CNNM) Family	CNNM	CNNM/HlyC Superfamily	Upregulation
Cluster-30086.127635	3.51028	0.0423236	1.C.126.1.2	The HlyC Haemolysin (HlyC) Family	HlyC	CNNM/HlyC Superfamily	Upregulation
Cluster-30086.127635	3.51028	0.0423236	3.A.1.12.8	The ATP-binding Cassette (ABC) Superfamily	ABC	ABC1, ABC2, ABC3 Superfamilies	Upregulation
Cluster-121076.6	4.99016	0.0426766	1.A.5.1.1	The Polycystin Cation Channel (PCC) Family	PCC	Leucine-rich Repeat-containing Domain (LRRD) Superfamily	Upregulation
Cluster-30086.111834	-2.87514	0.0427077	2.A.36.1.1	The Monovalent Cation:Proton Antiporter-1 (CPA1) Family	CPA1	CPA Superfamily	Downregulation
Cluster-30086.111834	-2.87514	0.0427077	2.A.37.1.1	The Monovalent Cation:Proton Antiporter-2 (CPA2) Family	CPA2	CPA Superfamily	Downregulation
Cluster-30086.71747	-3.24911	0.0428601	2.A.53.3.8	The Sulfate Permease (SulP) Family	SulP	APC Superfamily	Downregulation
Cluster-30086.134710	-3.56671	0.0428804	3.A.8.1.1	The Mitochondrial Protein Translocase (MPT) Family	MPT	Outer Membrane Pore-forming Protein IV (OMPP-IV) Superfamily	Downregulation
Cluster-30086.134710	-3.56671	0.0428804	3.A.5.9.1	The General Secretory Pathway (Sec) Family	Sec	Ankyrin Repeat Domain-containing (Ank) Superfamily	Downregulation
Cluster-30086.36047	-3.06408	0.0429098	1.A.1.4.1	The Voltage-gated Ion Channel (VIC) Superfamily	VIC	VIC Superfamily	Downregulation
Cluster-30086.36047	-3.06408	0.0429098	1.A.4.1.1	The Transient Receptor Potential Ca<sup>2+</sup> Channel (TRP-CC) Family	TRP-CC	VIC Superfamily	Downregulation
Cluster-30086.36047	-3.06408	0.0429098	8.A.28.1.1	The Ankyrin (Ankyrin) Family	Ankyrin	Ankyrin Repeat Domain-containing (Ank) Superfamily	Downregulation
Cluster-30086.52852	2.18764	0.0429556	3.D.1.6.3	The H<sup>+</sup> or Na<sup>+</sup>-translocating NADH Dehydrogenase (NDH) Family	NDH	Iron-Sulfur Protein (ISP) Superfamily	Upregulation
Cluster-30086.39303	3.07352	0.04306	1.B.12.5.9	The Autotransporter-1 (AT-1) Family	AT-1	Outer Membrane Pore-forming Protein I (OMPP-I) Superfamily	Upregulation
Cluster-26461.0	-3.6305	0.0431571	8.A.30.1.1	The Nedd4-Family Interacting Protein-2 (Nedd4) Family	Nedd4	Synaptotagmin Domain-containing (SynapD) Superfamily	Downregulation
Cluster-30086.120128	-3.13882	0.0432005	2.A.1.42.2	The Major Facilitator Superfamily (MFS)	MFS	Major Facilitator (MFS) Superfamily	Downregulation
Cluster-30086.101154	4.18463	0.0432409	5.B.1.1.6	The Phagocyte (gp91<sup>phox</sup>) NADPH Oxidase Family	gp91phox	Calmodulin/Calcineurin/KChIP (CaCa) Superfamily	Upregulation
Cluster-30086.101154	4.18463	0.0432409	1.I.1.1.1	The Nuclear Pore Complex (NPC) Family	NPC	Ankyrin Repeat Domain-containing (Ank) Superfamily	Upregulation
Cluster-30086.101154	4.18463	0.0432409	8.A.82.1.1	The Calmodulin Calcium Binding Protein (Calmodulin) Family	Calmodulin	Calmodulin/Calcineurin/KChIP (CaCa) Superfamily	Upregulation
Cluster-30086.146784	-4.27418	0.0432409	3.A.3.1.1	The P-type ATPase (P-ATPase) Superfamily	P-ATPase	P-type ATPase (P-ATPase) Superfamily	Downregulation
Cluster-30086.115015	4.1068	0.0435621	1.B.12.5.9	The Autotransporter-1 (AT-1) Family	AT-1	Outer Membrane Pore-forming Protein I (OMPP-I) Superfamily	Upregulation
Cluster-28940.0	-3.56664	0.0436698	2.A.2.2.2	The Glycoside-Pentoside-Hexuronide (GPH):Cation Symporter Family	GPH	Major Facilitator (MFS) Superfamily	Downregulation
Cluster-28940.0	-3.56664	0.0436698	2.A.1.14.18	The Major Facilitator Superfamily (MFS)	MFS	Major Facilitator (MFS) Superfamily	Downregulation
Cluster-28940.0	-3.56664	0.0436698	2.A.12.1.18	The ATP:ADP Antiporter (AAA) Family	AAA	Major Facilitator (MFS) Superfamily	Downregulation
Cluster-30086.21516	2.97972	0.0437279	3.A.1.208.17	The ATP-binding Cassette (ABC) Superfamily	ABC	ABC1, ABC2, ABC3 Superfamilies	Upregulation
Cluster-30086.5654	-3.56662	0.0439742	2.A.6.6.4	The Resistance-Nodulation-Cell Division (RND) Superfamily	RND	Resistance-Nodulation-Cell Division (RND) Superfamily	Downregulation
Cluster-30086.5654	-3.56662	0.0439742	1.I.1.1.1	The Nuclear Pore Complex (NPC) Family	NPC	Ankyrin Repeat Domain-containing (Ank) Superfamily	Downregulation
Cluster-34257.0	-3.75014	0.0443096	5.A.1.1.1	The Disulfide Bond Oxidoreductase D (DsbD) Family	DsbD	LysE Superfamily	Downregulation
Cluster-30086.2100	-4.28406	0.0444405	2.A.4.1.1	The Cation Diffusion Facilitator (CDF) Family	CDF	Cation Diffusion Facilitator (CDF) Superfamily	Downregulation
Cluster-30086.76035	-4.27411	0.0445323	2.A.2.2.2	The Glycoside-Pentoside-Hexuronide (GPH):Cation Symporter Family	GPH	Major Facilitator (MFS) Superfamily	Downregulation
Cluster-30086.76035	-4.27411	0.0445323	2.A.1.14.18	The Major Facilitator Superfamily (MFS)	MFS	Major Facilitator (MFS) Superfamily	Downregulation
Cluster-30086.76035	-4.27411	0.0445323	2.A.12.1.18	The ATP:ADP Antiporter (AAA) Family	AAA	Major Facilitator (MFS) Superfamily	Downregulation
Cluster-30086.76035	-4.27411	0.0445323	2.A.2.4.1	The Glycoside-Pentoside-Hexuronide (GPH):Cation Symporter Family	GPH	Major Facilitator (MFS) Superfamily	Downregulation
Cluster-30086.76035	-4.27411	0.0445323	2.A.1.19.10	The Major Facilitator Superfamily (MFS)	MFS	Major Facilitator (MFS) Superfamily	Downregulation
Cluster-30086.42469	-3.53358	0.0446452	2.A.2.2.2	The Glycoside-Pentoside-Hexuronide (GPH):Cation Symporter Family	GPH	Major Facilitator (MFS) Superfamily	Downregulation
Cluster-30086.42469	-3.53358	0.0446452	2.A.1.14.18	The Major Facilitator Superfamily (MFS)	MFS	Major Facilitator (MFS) Superfamily	Downregulation
Cluster-30086.42469	-3.53358	0.0446452	2.A.12.1.18	The ATP:ADP Antiporter (AAA) Family	AAA	Major Facilitator (MFS) Superfamily	Downregulation
Cluster-30086.42469	-3.53358	0.0446452	2.A.2.4.1	The Glycoside-Pentoside-Hexuronide (GPH):Cation Symporter Family	GPH	Major Facilitator (MFS) Superfamily	Downregulation
Cluster-30086.42469	-3.53358	0.0446452	2.A.1.19.10	The Major Facilitator Superfamily (MFS)	MFS	Major Facilitator (MFS) Superfamily	Downregulation
Cluster-37553.0	-3.63038	0.0447456	3.A.3.1.1	The P-type ATPase (P-ATPase) Superfamily	P-ATPase	P-type ATPase (P-ATPase) Superfamily	Downregulation
Cluster-37553.0	-3.63038	0.0447456	3.A.3.1.1	The P-type ATPase (P-ATPase) Superfamily	P-ATPase	P-type ATPase (P-ATPase) Superfamily	Downregulation
Cluster-85477.0	4.64064	0.0450518	3.A.8.1.1	The Mitochondrial Protein Translocase (MPT) Family	MPT	Outer Membrane Pore-forming Protein IV (OMPP-IV) Superfamily	Upregulation
Cluster-85477.0	4.64064	0.0450518	3.A.5.9.1	The General Secretory Pathway (Sec) Family	Sec	Ankyrin Repeat Domain-containing (Ank) Superfamily	Upregulation
Cluster-30086.56082	4.03022	0.0452176	2.A.72.1.1	The K<sup>+</sup> Uptake Permease (KUP) Family	KUP	APC Superfamily	Upregulation
Cluster-30086.125157	-4.21286	0.0454475	3.A.1.208.17	The ATP-binding Cassette (ABC) Superfamily	ABC	ABC1, ABC2, ABC3 Superfamilies	Downregulation
Cluster-30086.125157	-4.21286	0.0454475	3.A.1.208.17	The ATP-binding Cassette (ABC) Superfamily	ABC	ABC1, ABC2, ABC3 Superfamilies	Downregulation
Cluster-57872.0	-3.66383	0.0456423	3.D.1.2.1	The H<sup>+</sup> or Na<sup>+</sup>-translocating NADH Dehydrogenase (NDH) Family	NDH	Iron-Sulfur Protein (ISP) Superfamily	Downregulation
Cluster-57872.0	-3.66383	0.0456423	1.B.18.1.1	The Outer Membrane Auxiliary (OMA) Protein Family	OMA	Outer Membrane Pore-forming Protein I (OMPP-I) Superfamily	Downregulation
Cluster-57872.0	-3.66383	0.0456423	3.D.1.2.1	The H<sup>+</sup> or Na<sup>+</sup>-translocating NADH Dehydrogenase (NDH) Family	NDH	Iron-Sulfur Protein (ISP) Superfamily	Downregulation
Cluster-57872.0	-3.66383	0.0456423	3.D.1.2.1	The H<sup>+</sup> or Na<sup>+</sup>-translocating NADH Dehydrogenase (NDH) Family	NDH	Iron-Sulfur Protein (ISP) Superfamily	Downregulation
Cluster-30086.146406	-3.59873	0.0460181	3.A.3.1.1	The P-type ATPase (P-ATPase) Superfamily	P-ATPase	P-type ATPase (P-ATPase) Superfamily	Downregulation
Cluster-30086.146406	-3.59873	0.0460181	3.A.3.1.1	The P-type ATPase (P-ATPase) Superfamily	P-ATPase	P-type ATPase (P-ATPase) Superfamily	Downregulation
Cluster-115768.0	4.44717	0.04604	2.A.6.6.4	The Resistance-Nodulation-Cell Division (RND) Superfamily	RND	Resistance-Nodulation-Cell Division (RND) Superfamily	Upregulation
Cluster-115768.0	4.44717	0.04604	1.I.1.1.1	The Nuclear Pore Complex (NPC) Family	NPC	Ankyrin Repeat Domain-containing (Ank) Superfamily	Upregulation
Cluster-30086.98928	4.30726	0.0460831	9.B.105.1.3	The Lead Resistance Fusion Protein (PbrBC) Family	PbrBC	Phospholipid Transporter/Phosphatase (PL-TP) Superfamily	Upregulation
Cluster-123286.0	4.2588	0.0460924	3.B.1.1.3	The Na<sup>+</sup>-transporting Carboxylic Acid Decarboxylase (NaT-DC) Family	NaT-DC	CPA Superfamily	Upregulation
Cluster-30086.142163	-4.19183	0.0460934	2.A.6.6.4	The Resistance-Nodulation-Cell Division (RND) Superfamily	RND	Resistance-Nodulation-Cell Division (RND) Superfamily	Downregulation
Cluster-30086.142163	-4.19183	0.0460934	1.I.1.1.1	The Nuclear Pore Complex (NPC) Family	NPC	Ankyrin Repeat Domain-containing (Ank) Superfamily	Downregulation
Cluster-30086.120131	-3.1327	0.046344	2.A.1.42.2	The Major Facilitator Superfamily (MFS)	MFS	Major Facilitator (MFS) Superfamily	Downregulation
Cluster-30086.13359	-3.72098	0.0464873	3.A.8.1.1	The Mitochondrial Protein Translocase (MPT) Family	MPT	Outer Membrane Pore-forming Protein IV (OMPP-IV) Superfamily	Downregulation
Cluster-30086.113954	-3.28705	0.0466765	1.A.5.1.1	The Polycystin Cation Channel (PCC) Family	PCC	Leucine-rich Repeat-containing Domain (LRRD) Superfamily	Downregulation
Cluster-110859.0	4.79704	0.0467908	1.C.57.3.4	The Clostridial Cytotoxin (CCT) Family	CCT	RTX-toxin Superfamily	Upregulation
Cluster-30086.147716	-3.59869	0.0467908	1.A.1.2.2	The Voltage-gated Ion Channel (VIC) Superfamily	VIC	VIC Superfamily	Downregulation
Cluster-30086.10082	-3.1401	0.0469796	5.B.1.1.6	The Phagocyte (gp91<sup>phox</sup>) NADPH Oxidase Family	gp91phox	Calmodulin/Calcineurin/KChIP (CaCa) Superfamily	Downregulation
Cluster-30086.10082	-3.1401	0.0469796	1.I.1.1.1	The Nuclear Pore Complex (NPC) Family	NPC	Ankyrin Repeat Domain-containing (Ank) Superfamily	Downregulation
Cluster-30086.10082	-3.1401	0.0469796	8.A.82.1.1	The Calmodulin Calcium Binding Protein (Calmodulin) Family	Calmodulin	Calmodulin/Calcineurin/KChIP (CaCa) Superfamily	Downregulation
Cluster-44137.1	4.70064	0.0469796	1.H.1.1.1	The Claudin Tight Junction (Claudin1) Family	Claudin1	Tetraspan Junctional Complex Protein or MARVEL (4JC) Superfamily	Upregulation
Cluster-44137.1	4.70064	0.0469796	8.A.16.2.1	The Ca<sup>+</sup> Channel Auxiliary Subunit ÃŽÂ³1-ÃŽÂ³8 (CCAÃŽÂ³) Family	CCA?	Tetraspan Junctional Complex Protein or MARVEL (4JC) Superfamily	Upregulation
Cluster-30086.91296	-4.23346	0.047031	8.A.30.1.1	The Nedd4-Family Interacting Protein-2 (Nedd4) Family	Nedd4	Synaptotagmin Domain-containing (SynapD) Superfamily	Downregulation
Cluster-30086.4456	-2.8629	0.0472441	2.A.108.1.1	The Iron/Lead Transporter (ILT) Family	ILT	LysE Superfamily	Downregulation
Cluster-30086.4456	-2.8629	0.0472441	2.A.108.1.1	The Iron/Lead Transporter (ILT) Family	ILT	LysE Superfamily	Downregulation
Cluster-30086.4456	-2.8629	0.0472441	2.A.108.1.1	The Iron/Lead Transporter (ILT) Family	ILT	LysE Superfamily	Downregulation
Cluster-25441.0	-3.59866	0.0472852	3.A.1.208.17	The ATP-binding Cassette (ABC) Superfamily	ABC	ABC1, ABC2, ABC3 Superfamilies	Downregulation
Cluster-30086.97624	-4.03563	0.0473048	2.A.6.6.4	The Resistance-Nodulation-Cell Division (RND) Superfamily	RND	Resistance-Nodulation-Cell Division (RND) Superfamily	Downregulation
Cluster-30086.97624	-4.03563	0.0473048	1.I.1.1.1	The Nuclear Pore Complex (NPC) Family	NPC	Ankyrin Repeat Domain-containing (Ank) Superfamily	Downregulation
Cluster-16823.0	-3.66108	0.0474524	1.F.1.1.1	The Synaptosomal Vesicle Fusion Pore (SVF-Pore) Family	SVF-Pore	AAA-ATPase Superfamily	Downregulation
Cluster-30086.133994	-4.17046	0.0474728	2.A.108.1.1	The Iron/Lead Transporter (ILT) Family	ILT	LysE Superfamily	Downregulation
Cluster-30086.133994	-4.17046	0.0474728	2.A.108.1.1	The Iron/Lead Transporter (ILT) Family	ILT	LysE Superfamily	Downregulation
Cluster-30086.133994	-4.17046	0.0474728	2.A.108.1.1	The Iron/Lead Transporter (ILT) Family	ILT	LysE Superfamily	Downregulation
Cluster-24802.2	-3.31686	0.0477525	3.A.8.1.1	The Mitochondrial Protein Translocase (MPT) Family	MPT	Outer Membrane Pore-forming Protein IV (OMPP-IV) Superfamily	Downregulation
Cluster-24802.2	-3.31686	0.0477525	3.A.5.9.1	The General Secretory Pathway (Sec) Family	Sec	Ankyrin Repeat Domain-containing (Ank) Superfamily	Downregulation
Cluster-30086.48527	-4.46094	0.0478345	3.A.1.208.17	The ATP-binding Cassette (ABC) Superfamily	ABC	ABC1, ABC2, ABC3 Superfamilies	Downregulation
Cluster-121874.0	4.28638	0.0479298	2.A.6.6.4	The Resistance-Nodulation-Cell Division (RND) Superfamily	RND	Resistance-Nodulation-Cell Division (RND) Superfamily	Upregulation
Cluster-121874.0	4.28638	0.0479298	1.I.1.1.1	The Nuclear Pore Complex (NPC) Family	NPC	Ankyrin Repeat Domain-containing (Ank) Superfamily	Upregulation
Cluster-67180.0	-3.49957	0.0481021	1.A.1.2.2	The Voltage-gated Ion Channel (VIC) Superfamily	VIC	VIC Superfamily	Downregulation
Cluster-30086.67946	3.29886	0.0489711	3.A.16.1.2	The Endoplasmic Reticular Retrotranslocon (ER-RT) Family	ER-RT	AAA-ATPase Superfamily	Upregulation
Cluster-30086.67946	3.29886	0.0489711	3.A.23.1.1	The Type VI Symbiosis/Virulence Secretory System (T6SS) Family	T6SS	ATP-dependent Clp Protease (Clp) Superfamily	Upregulation
Cluster-30086.67946	3.29886	0.0489711	1.F.1.1.1	The Synaptosomal Vesicle Fusion Pore (SVF-Pore) Family	SVF-Pore	AAA-ATPase Superfamily	Upregulation
Cluster-30086.67946	3.29886	0.0489711	3.A.20.1.1	The Peroxisomal Protein Importer (PPI) Family	PPI	Leucine-rich Repeat-containing Domain (LRRD) Superfamily	Upregulation
Cluster-30086.67946	3.29886	0.0489711	3.A.24.4.1	The Type VII or ESX Protein Secretion System (T7SS) Family	T7SS	AAA-ATPase Superfamily	Upregulation
Cluster-30086.67946	3.29886	0.0489711	3.A.28.1.1	The AAA-ATPase, Bcs1 (Bcs1) Family	Bcs1	AAA-ATPase Superfamily	Upregulation
Cluster-30086.19601	-3.86037	0.0490889	2.A.60.1.1	The Organo Anion Transporter (OAT) Family	OAT	Major Facilitator (MFS) Superfamily	Downregulation
Cluster-30086.129047	-4.31323	0.049284	2.A.85.2.1	The Aromatic Acid Exporter (ArAE) Family	ArAE	Major Facilitator (MFS) Superfamily	Downregulation
Cluster-30086.129047	-4.31323	0.049284	2.A.85.1.2	The Aromatic Acid Exporter (ArAE) Family	ArAE	Major Facilitator (MFS) Superfamily	Downregulation
Cluster-21891.0	-3.69119	0.0492927	1.F.1.1.1	The Synaptosomal Vesicle Fusion Pore (SVF-Pore) Family	SVF-Pore	AAA-ATPase Superfamily	Downregulation
Cluster-30086.116200	-3.43806	0.0494703	3.A.1.208.17	The ATP-binding Cassette (ABC) Superfamily	ABC	ABC1, ABC2, ABC3 Superfamilies	Downregulation
Cluster-30086.116200	-3.43806	0.0494703	3.A.1.208.17	The ATP-binding Cassette (ABC) Superfamily	ABC	ABC1, ABC2, ABC3 Superfamilies	Downregulation
Cluster-30086.9454	-3.19478	0.0495544	3.A.3.1.1	The P-type ATPase (P-ATPase) Superfamily	P-ATPase	P-type ATPase (P-ATPase) Superfamily	Downregulation
Cluster-30086.9454	-3.19478	0.0495544	3.A.3.1.1	The P-type ATPase (P-ATPase) Superfamily	P-ATPase	P-type ATPase (P-ATPase) Superfamily	Downregulation
Cluster-115300.0	4.72097	0.0497296	1.C.57.3.4	The Clostridial Cytotoxin (CCT) Family	CCT	RTX-toxin Superfamily	Upregulation
Cluster-39144.2	-3.66092	0.0497296	2.A.6.6.4	The Resistance-Nodulation-Cell Division (RND) Superfamily	RND	Resistance-Nodulation-Cell Division (RND) Superfamily	Downregulation
Cluster-39144.2	-3.66092	0.0497296	1.I.1.1.1	The Nuclear Pore Complex (NPC) Family	NPC	Ankyrin Repeat Domain-containing (Ank) Superfamily	Downregulation
Cluster-30086.87927	2.17657	0.0497637	3.A.1.208.17	The ATP-binding Cassette (ABC) Superfamily	ABC	ABC1, ABC2, ABC3 Superfamilies	Upregulation
Cluster-30086.87927	2.17657	0.0497637	3.A.1.208.17	The ATP-binding Cassette (ABC) Superfamily	ABC	ABC1, ABC2, ABC3 Superfamilies	Upregulation
Cluster-8944.0	-4.40722	0.0499298	2.A.6.6.4	The Resistance-Nodulation-Cell Division (RND) Superfamily	RND	Resistance-Nodulation-Cell Division (RND) Superfamily	Downregulation
Cluster-8944.0	-4.40722	0.0499298	1.I.1.1.1	The Nuclear Pore Complex (NPC) Family	NPC	Ankyrin Repeat Domain-containing (Ank) Superfamily	Downregulation

## Sheet: T22L_vs_C22L
Gene	log2foldchange	padjust	TCID	Family	Family.Symbol	Superfamily	Regulation
Cluster-30086.51700	9.7465	6.86521e-18	2.A.2.2.2	The Glycoside-Pentoside-Hexuronide (GPH):Cation Symporter Family	GPH	Major Facilitator (MFS) Superfamily	Upregulation
Cluster-30086.51700	9.7465	6.86521e-18	2.A.1.14.18	The Major Facilitator Superfamily (MFS)	MFS	Major Facilitator (MFS) Superfamily	Upregulation
Cluster-30086.51700	9.7465	6.86521e-18	2.A.12.1.18	The ATP:ADP Antiporter (AAA) Family	AAA	Major Facilitator (MFS) Superfamily	Upregulation
Cluster-30086.124310	8.54817	3.0974e-13	2.A.2.2.2	The Glycoside-Pentoside-Hexuronide (GPH):Cation Symporter Family	GPH	Major Facilitator (MFS) Superfamily	Upregulation
Cluster-30086.124310	8.54817	3.0974e-13	2.A.1.14.18	The Major Facilitator Superfamily (MFS)	MFS	Major Facilitator (MFS) Superfamily	Upregulation
Cluster-30086.124310	8.54817	3.0974e-13	2.A.12.1.18	The ATP:ADP Antiporter (AAA) Family	AAA	Major Facilitator (MFS) Superfamily	Upregulation
Cluster-30086.124310	8.54817	3.0974e-13	2.A.2.4.1	The Glycoside-Pentoside-Hexuronide (GPH):Cation Symporter Family	GPH	Major Facilitator (MFS) Superfamily	Upregulation
Cluster-30086.124310	8.54817	3.0974e-13	2.A.1.19.10	The Major Facilitator Superfamily (MFS)	MFS	Major Facilitator (MFS) Superfamily	Upregulation
Cluster-30086.56003	7.64144	2.49709e-12	3.A.8.1.1	The Mitochondrial Protein Translocase (MPT) Family	MPT	Outer Membrane Pore-forming Protein IV (OMPP-IV) Superfamily	Upregulation
Cluster-30086.56003	7.64144	2.49709e-12	3.A.5.9.1	The General Secretory Pathway (Sec) Family	Sec	Ankyrin Repeat Domain-containing (Ank) Superfamily	Upregulation
Cluster-30086.71949	7.84129	2.43037e-08	3.A.16.1.2	The Endoplasmic Reticular Retrotranslocon (ER-RT) Family	ER-RT	AAA-ATPase Superfamily	Upregulation
Cluster-30086.71949	7.84129	2.43037e-08	1.F.1.1.1	The Synaptosomal Vesicle Fusion Pore (SVF-Pore) Family	SVF-Pore	AAA-ATPase Superfamily	Upregulation
Cluster-30086.71949	7.84129	2.43037e-08	3.A.16.1.2	The Endoplasmic Reticular Retrotranslocon (ER-RT) Family	ER-RT	AAA-ATPase Superfamily	Upregulation
Cluster-30086.71949	7.84129	2.43037e-08	1.F.1.1.1	The Synaptosomal Vesicle Fusion Pore (SVF-Pore) Family	SVF-Pore	AAA-ATPase Superfamily	Upregulation
Cluster-30086.71949	7.84129	2.43037e-08	3.A.16.1.2	The Endoplasmic Reticular Retrotranslocon (ER-RT) Family	ER-RT	AAA-ATPase Superfamily	Upregulation
Cluster-30086.71949	7.84129	2.43037e-08	3.A.23.1.1	The Type VI Symbiosis/Virulence Secretory System (T6SS) Family	T6SS	ATP-dependent Clp Protease (Clp) Superfamily	Upregulation
Cluster-30086.71949	7.84129	2.43037e-08	1.F.1.1.1	The Synaptosomal Vesicle Fusion Pore (SVF-Pore) Family	SVF-Pore	AAA-ATPase Superfamily	Upregulation
Cluster-30086.71949	7.84129	2.43037e-08	3.A.20.1.1	The Peroxisomal Protein Importer (PPI) Family	PPI	Leucine-rich Repeat-containing Domain (LRRD) Superfamily	Upregulation
Cluster-30086.71949	7.84129	2.43037e-08	3.A.24.4.1	The Type VII or ESX Protein Secretion System (T7SS) Family	T7SS	AAA-ATPase Superfamily	Upregulation
Cluster-30086.71949	7.84129	2.43037e-08	3.A.28.1.1	The AAA-ATPase, Bcs1 (Bcs1) Family	Bcs1	AAA-ATPase Superfamily	Upregulation
Cluster-30086.71949	7.84129	2.43037e-08	3.A.23.1.1	The Type VI Symbiosis/Virulence Secretory System (T6SS) Family	T6SS	ATP-dependent Clp Protease (Clp) Superfamily	Upregulation
Cluster-30086.58023	-6.5999	1.02641e-06	3.A.5.1.1	The General Secretory Pathway (Sec) Family	Sec	Ankyrin Repeat Domain-containing (Ank) Superfamily	Downregulation
Cluster-30086.58023	-6.5999	1.02641e-06	3.A.5.1.1	The General Secretory Pathway (Sec) Family	Sec	Ankyrin Repeat Domain-containing (Ank) Superfamily	Downregulation
Cluster-30086.31118	6.04439	1.14836e-06	2.A.2.2.2	The Glycoside-Pentoside-Hexuronide (GPH):Cation Symporter Family	GPH	Major Facilitator (MFS) Superfamily	Upregulation
Cluster-30086.31118	6.04439	1.14836e-06	2.A.1.14.18	The Major Facilitator Superfamily (MFS)	MFS	Major Facilitator (MFS) Superfamily	Upregulation
Cluster-30086.31118	6.04439	1.14836e-06	2.A.12.1.18	The ATP:ADP Antiporter (AAA) Family	AAA	Major Facilitator (MFS) Superfamily	Upregulation
Cluster-30086.31118	6.04439	1.14836e-06	2.A.2.4.1	The Glycoside-Pentoside-Hexuronide (GPH):Cation Symporter Family	GPH	Major Facilitator (MFS) Superfamily	Upregulation
Cluster-30086.31118	6.04439	1.14836e-06	2.A.1.19.10	The Major Facilitator Superfamily (MFS)	MFS	Major Facilitator (MFS) Superfamily	Upregulation
Cluster-30086.84297	5.99999	1.40194e-06	2.A.11.1.1	The Citrate-Mg<sup>2+</sup>:H<sup>+</sup> (CitM) Citrate-Ca<sup>2+</sup>:H<sup>+</sup> (CitH) Symporter (CitMHS) Family	CitMHS	IT Superfamily	Upregulation
Cluster-30086.84297	5.99999	1.40194e-06	2.A.45.2.1	The Arsenite-Antimonite (ArsB) Efflux Family	ArsB	IT Superfamily	Upregulation
Cluster-30086.84297	5.99999	1.40194e-06	2.A.47.2.1	The Divalent Anion:Na<sup>+</sup> Symporter (DASS) Family	DASS	IT Superfamily	Upregulation
Cluster-30086.84297	5.99999	1.40194e-06	2.A.62.1.1	The NhaD Na<sup>+</sup>:H<sup>+</sup> Antiporter (NhaD) Family	NhaD	IT Superfamily	Upregulation
Cluster-30086.84297	5.99999	1.40194e-06	2.A.101.1.1	The Malonate Uptake (MatC) Family (Formerly UIT1)	MatC	IT Superfamily	Upregulation
Cluster-30086.84297	5.99999	1.40194e-06	2.A.8.1.13	The Gluconate:H<sup>+</sup> Symporter (GntP) Family	GntP	IT Superfamily	Upregulation
Cluster-30086.56329	2.15003	1.98803e-06	2.A.66.6.2	The Multidrug/Oligosaccharidyl-lipid/Polysaccharide (MOP) Flippase Superfamily	MOP	Multidrug/Oligosaccharidyl-lipid/Polysaccharide Flippase (MOP) Superfamily	Upregulation
Cluster-30086.51236	2.42377	2.68254e-06	2.A.2.2.2	The Glycoside-Pentoside-Hexuronide (GPH):Cation Symporter Family	GPH	Major Facilitator (MFS) Superfamily	Upregulation
Cluster-30086.51236	2.42377	2.68254e-06	2.A.1.14.18	The Major Facilitator Superfamily (MFS)	MFS	Major Facilitator (MFS) Superfamily	Upregulation
Cluster-30086.51236	2.42377	2.68254e-06	2.A.12.1.18	The ATP:ADP Antiporter (AAA) Family	AAA	Major Facilitator (MFS) Superfamily	Upregulation
Cluster-30086.51236	2.42377	2.68254e-06	2.A.2.4.1	The Glycoside-Pentoside-Hexuronide (GPH):Cation Symporter Family	GPH	Major Facilitator (MFS) Superfamily	Upregulation
Cluster-30086.51236	2.42377	2.68254e-06	2.A.1.19.10	The Major Facilitator Superfamily (MFS)	MFS	Major Facilitator (MFS) Superfamily	Upregulation
Cluster-30086.54120	-5.96962	5.44358e-06	2.A.2.2.2	The Glycoside-Pentoside-Hexuronide (GPH):Cation Symporter Family	GPH	Major Facilitator (MFS) Superfamily	Downregulation
Cluster-30086.54120	-5.96962	5.44358e-06	2.A.1.14.18	The Major Facilitator Superfamily (MFS)	MFS	Major Facilitator (MFS) Superfamily	Downregulation
Cluster-30086.54120	-5.96962	5.44358e-06	2.A.12.1.18	The ATP:ADP Antiporter (AAA) Family	AAA	Major Facilitator (MFS) Superfamily	Downregulation
Cluster-30086.54120	-5.96962	5.44358e-06	2.A.2.4.1	The Glycoside-Pentoside-Hexuronide (GPH):Cation Symporter Family	GPH	Major Facilitator (MFS) Superfamily	Downregulation
Cluster-30086.54120	-5.96962	5.44358e-06	2.A.1.19.10	The Major Facilitator Superfamily (MFS)	MFS	Major Facilitator (MFS) Superfamily	Downregulation
Cluster-30086.113345	5.8413	9.07706e-06	2.A.36.1.1	The Monovalent Cation:Proton Antiporter-1 (CPA1) Family	CPA1	CPA Superfamily	Upregulation
Cluster-30086.113345	5.8413	9.07706e-06	2.A.37.1.1	The Monovalent Cation:Proton Antiporter-2 (CPA2) Family	CPA2	CPA Superfamily	Upregulation
Cluster-30086.65506	-7.61714	4.17463e-05	3.B.1.1.3	The Na<sup>+</sup>-transporting Carboxylic Acid Decarboxylase (NaT-DC) Family	NaT-DC	CPA Superfamily	Downregulation
Cluster-30086.65506	-7.61714	4.17463e-05	5.B.4.1.1	The Plant Photosystem I Supercomplex (PSI) Family	PSI	Iron-Sulfur Protein (ISP) Superfamily	Downregulation
Cluster-30086.91335	-6.62448	5.16e-05	1.A.10.1.1	The Glutamate-gated Ion Channel (GIC) Family of Neurotransmitter Receptors	GIC	VIC Superfamily	Downregulation
Cluster-30086.91335	-6.62448	5.16e-05	3.A.1.4.5	The ATP-binding Cassette (ABC) Superfamily	ABC	ABC1, ABC2, ABC3 Superfamilies	Downregulation
Cluster-30086.91335	-6.62448	5.16e-05	9.A.14.15.1	The G-protein-coupled receptor (GPCR) Family	GPCR	Transporter-Opsin-G protein-coupled receptor (TOG) Superfamily	Downregulation
Cluster-30086.91335	-6.62448	5.16e-05	1.A.10.1.1	The Glutamate-gated Ion Channel (GIC) Family of Neurotransmitter Receptors	GIC	VIC Superfamily	Downregulation
Cluster-30086.91335	-6.62448	5.16e-05	1.A.10.1.1	The Glutamate-gated Ion Channel (GIC) Family of Neurotransmitter Receptors	GIC	VIC Superfamily	Downregulation
Cluster-30086.91335	-6.62448	5.16e-05	1.A.10.1.3	The Glutamate-gated Ion Channel (GIC) Family of Neurotransmitter Receptors	GIC	VIC Superfamily	Downregulation
Cluster-30086.91335	-6.62448	5.16e-05	3.A.1.3.13	The ATP-binding Cassette (ABC) Superfamily	ABC	ABC1, ABC2, ABC3 Superfamilies	Downregulation
Cluster-30086.56624	5.05889	8.42136e-05	1.A.1.4.1	The Voltage-gated Ion Channel (VIC) Superfamily	VIC	VIC Superfamily	Upregulation
Cluster-30086.56624	5.05889	8.42136e-05	1.A.4.1.1	The Transient Receptor Potential Ca<sup>2+</sup> Channel (TRP-CC) Family	TRP-CC	VIC Superfamily	Upregulation
Cluster-30086.56624	5.05889	8.42136e-05	8.A.28.1.1	The Ankyrin (Ankyrin) Family	Ankyrin	Ankyrin Repeat Domain-containing (Ank) Superfamily	Upregulation
Cluster-30086.49943	5.5749	0.000150311	1.A.3.1.1	The Ryanodine-Inositol 1,4,5-triphosphate Receptor Ca<sup>2+</sup> Channel (RIR-CaC) Family	RIR-CaC	VIC Superfamily	Upregulation
Cluster-30086.72721	4.16992	0.000540933	3.A.16.1.2	The Endoplasmic Reticular Retrotranslocon (ER-RT) Family	ER-RT	AAA-ATPase Superfamily	Upregulation
Cluster-30086.72721	4.16992	0.000540933	3.A.23.1.1	The Type VI Symbiosis/Virulence Secretory System (T6SS) Family	T6SS	ATP-dependent Clp Protease (Clp) Superfamily	Upregulation
Cluster-30086.72721	4.16992	0.000540933	1.F.1.1.1	The Synaptosomal Vesicle Fusion Pore (SVF-Pore) Family	SVF-Pore	AAA-ATPase Superfamily	Upregulation
Cluster-30086.72721	4.16992	0.000540933	3.A.20.1.1	The Peroxisomal Protein Importer (PPI) Family	PPI	Leucine-rich Repeat-containing Domain (LRRD) Superfamily	Upregulation
Cluster-30086.72721	4.16992	0.000540933	3.A.24.4.1	The Type VII or ESX Protein Secretion System (T7SS) Family	T7SS	AAA-ATPase Superfamily	Upregulation
Cluster-30086.72721	4.16992	0.000540933	3.A.28.1.1	The AAA-ATPase, Bcs1 (Bcs1) Family	Bcs1	AAA-ATPase Superfamily	Upregulation
Cluster-125446.0	5.30985	0.000825851	2.A.17.1.1	The Proton-dependent Oligopeptide Transporter (POT/PTR) Family	POT/PTR	Major Facilitator (MFS) Superfamily	Upregulation
Cluster-30086.66264	4.8413	0.000935728	3.D.1.6.3	The H<sup>+</sup> or Na<sup>+</sup>-translocating NADH Dehydrogenase (NDH) Family	NDH	Iron-Sulfur Protein (ISP) Superfamily	Upregulation
Cluster-30086.71686	-7.39229	0.000935728	3.A.23.1.1	The Type VI Symbiosis/Virulence Secretory System (T6SS) Family	T6SS	ATP-dependent Clp Protease (Clp) Superfamily	Downregulation
Cluster-30086.71686	-7.39229	0.000935728	3.A.23.1.1	The Type VI Symbiosis/Virulence Secretory System (T6SS) Family	T6SS	ATP-dependent Clp Protease (Clp) Superfamily	Downregulation
Cluster-30086.71686	-7.39229	0.000935728	3.A.23.1.1	The Type VI Symbiosis/Virulence Secretory System (T6SS) Family	T6SS	ATP-dependent Clp Protease (Clp) Superfamily	Downregulation
Cluster-30086.71686	-7.39229	0.000935728	3.A.16.1.2	The Endoplasmic Reticular Retrotranslocon (ER-RT) Family	ER-RT	AAA-ATPase Superfamily	Downregulation
Cluster-30086.71686	-7.39229	0.000935728	3.A.23.1.1	The Type VI Symbiosis/Virulence Secretory System (T6SS) Family	T6SS	ATP-dependent Clp Protease (Clp) Superfamily	Downregulation
Cluster-30086.71686	-7.39229	0.000935728	1.F.1.1.1	The Synaptosomal Vesicle Fusion Pore (SVF-Pore) Family	SVF-Pore	AAA-ATPase Superfamily	Downregulation
Cluster-30086.71686	-7.39229	0.000935728	3.A.20.1.1	The Peroxisomal Protein Importer (PPI) Family	PPI	Leucine-rich Repeat-containing Domain (LRRD) Superfamily	Downregulation
Cluster-30086.71686	-7.39229	0.000935728	3.A.24.4.1	The Type VII or ESX Protein Secretion System (T7SS) Family	T7SS	AAA-ATPase Superfamily	Downregulation
Cluster-30086.71686	-7.39229	0.000935728	3.A.28.1.1	The AAA-ATPase, Bcs1 (Bcs1) Family	Bcs1	AAA-ATPase Superfamily	Downregulation
Cluster-30086.71686	-7.39229	0.000935728	3.A.23.1.1	The Type VI Symbiosis/Virulence Secretory System (T6SS) Family	T6SS	ATP-dependent Clp Protease (Clp) Superfamily	Downregulation
Cluster-30086.44956	-2.08283	0.00101455	5.A.3.6.1	The Prokaryotic Molybdopterin-containing Oxidoreductase (PMO) Family	PMO	Iron-Sulfur Protein (ISP) Superfamily	Downregulation
Cluster-30086.57441	5.42626	0.00104571	8.A.30.1.1	The Nedd4-Family Interacting Protein-2 (Nedd4) Family	Nedd4	Synaptotagmin Domain-containing (SynapD) Superfamily	Upregulation
Cluster-30086.88960	-4.8413	0.00162462	3.A.1.208.17	The ATP-binding Cassette (ABC) Superfamily	ABC	ABC1, ABC2, ABC3 Superfamilies	Downregulation
Cluster-30086.124794	2.6746	0.00182308	2.A.1.42.2	The Major Facilitator Superfamily (MFS)	MFS	Major Facilitator (MFS) Superfamily	Upregulation
Cluster-30086.104603	3.32862	0.00197744	3.A.3.5.1	The P-type ATPase (P-ATPase) Superfamily	P-ATPase	P-type ATPase (P-ATPase) Superfamily	Upregulation
Cluster-30086.104603	3.32862	0.00197744	1.A.72.3.1	The Mercuric Ion Pore (Mer) Superfamily	Mer	Mercuric Ion Pore (Mer) Superfamily	Upregulation
Cluster-30086.75103	6.74145	0.00276206	2.A.37.1.1	The Monovalent Cation:Proton Antiporter-2 (CPA2) Family	CPA2	CPA Superfamily	Upregulation
Cluster-30086.75103	6.74145	0.00276206	2.A.38.4.2	The K<sup>+</sup> Transporter (Trk) Family	Trk	VIC Superfamily	Upregulation
Cluster-30086.75103	6.74145	0.00276206	1.A.1.3.2	The Voltage-gated Ion Channel (VIC) Superfamily	VIC	VIC Superfamily	Upregulation
Cluster-30086.75103	6.74145	0.00276206	2.A.36.1.1	The Monovalent Cation:Proton Antiporter-1 (CPA1) Family	CPA1	CPA Superfamily	Upregulation
Cluster-30086.75103	6.74145	0.00276206	2.A.37.1.1	The Monovalent Cation:Proton Antiporter-2 (CPA2) Family	CPA2	CPA Superfamily	Upregulation
Cluster-30086.62238	2.62102	0.0029265	5.B.1.1.6	The Phagocyte (gp91<sup>phox</sup>) NADPH Oxidase Family	gp91phox	Calmodulin/Calcineurin/KChIP (CaCa) Superfamily	Upregulation
Cluster-30086.62238	2.62102	0.0029265	1.I.1.1.1	The Nuclear Pore Complex (NPC) Family	NPC	Ankyrin Repeat Domain-containing (Ank) Superfamily	Upregulation
Cluster-30086.62238	2.62102	0.0029265	8.A.82.1.1	The Calmodulin Calcium Binding Protein (Calmodulin) Family	Calmodulin	Calmodulin/Calcineurin/KChIP (CaCa) Superfamily	Upregulation
Cluster-30086.145075	-5.66295	0.00300071	3.A.1.208.17	The ATP-binding Cassette (ABC) Superfamily	ABC	ABC1, ABC2, ABC3 Superfamilies	Downregulation
Cluster-30086.145075	-5.66295	0.00300071	3.A.1.205.7	The ATP-binding Cassette (ABC) Superfamily	ABC	ABC1, ABC2, ABC3 Superfamilies	Downregulation
Cluster-30086.72928	-6.68648	0.00310617	2.A.69.3.3	The Auxin Efflux Carrier (AEC) Family	AEC	BART Superfamily	Downregulation
Cluster-30086.73992	4.70043	0.00311955	3.A.5.1.1	The General Secretory Pathway (Sec) Family	Sec	Ankyrin Repeat Domain-containing (Ank) Superfamily	Upregulation
Cluster-30086.22180	5.49184	0.00346349	3.A.1.208.17	The ATP-binding Cassette (ABC) Superfamily	ABC	ABC1, ABC2, ABC3 Superfamilies	Upregulation
Cluster-30086.22180	5.49184	0.00346349	3.A.1.205.10	The ATP-binding Cassette (ABC) Superfamily	ABC	ABC1, ABC2, ABC3 Superfamilies	Upregulation
Cluster-30086.22180	5.49184	0.00346349	3.A.1.205.7	The ATP-binding Cassette (ABC) Superfamily	ABC	ABC1, ABC2, ABC3 Superfamilies	Upregulation
Cluster-30086.74122	2.38941	0.00352517	1.B.12.5.9	The Autotransporter-1 (AT-1) Family	AT-1	Outer Membrane Pore-forming Protein I (OMPP-I) Superfamily	Upregulation
Cluster-30086.22393	4.92283	0.00372766	2.A.108.1.1	The Iron/Lead Transporter (ILT) Family	ILT	LysE Superfamily	Upregulation
Cluster-30086.22393	4.92283	0.00372766	2.A.108.1.1	The Iron/Lead Transporter (ILT) Family	ILT	LysE Superfamily	Upregulation
Cluster-30086.22393	4.92283	0.00372766	2.A.108.1.1	The Iron/Lead Transporter (ILT) Family	ILT	LysE Superfamily	Upregulation
Cluster-30086.48935	4.75488	0.00372766	2.A.6.6.4	The Resistance-Nodulation-Cell Division (RND) Superfamily	RND	Resistance-Nodulation-Cell Division (RND) Superfamily	Upregulation
Cluster-30086.48935	4.75488	0.00372766	1.I.1.1.1	The Nuclear Pore Complex (NPC) Family	NPC	Ankyrin Repeat Domain-containing (Ank) Superfamily	Upregulation
Cluster-30086.72917	-7.08035	0.00420907	2.A.37.1.1	The Monovalent Cation:Proton Antiporter-2 (CPA2) Family	CPA2	CPA Superfamily	Downregulation
Cluster-30086.46764	4.58769	0.00461394	1.C.57.3.4	The Clostridial Cytotoxin (CCT) Family	CCT	RTX-toxin Superfamily	Upregulation
Cluster-30086.120084	-4.64385	0.00524897	3.A.3.5.1	The P-type ATPase (P-ATPase) Superfamily	P-ATPase	P-type ATPase (P-ATPase) Superfamily	Downregulation
Cluster-30086.120084	-4.64385	0.00524897	1.A.72.3.1	The Mercuric Ion Pore (Mer) Superfamily	Mer	Mercuric Ion Pore (Mer) Superfamily	Downregulation
Cluster-30086.51695	-6.41502	0.00548397	2.A.2.2.2	The Glycoside-Pentoside-Hexuronide (GPH):Cation Symporter Family	GPH	Major Facilitator (MFS) Superfamily	Downregulation
Cluster-30086.51695	-6.41502	0.00548397	2.A.1.14.18	The Major Facilitator Superfamily (MFS)	MFS	Major Facilitator (MFS) Superfamily	Downregulation
Cluster-30086.51695	-6.41502	0.00548397	2.A.12.1.18	The ATP:ADP Antiporter (AAA) Family	AAA	Major Facilitator (MFS) Superfamily	Downregulation
Cluster-30086.136638	4.56478	0.00561842	3.A.16.1.2	The Endoplasmic Reticular Retrotranslocon (ER-RT) Family	ER-RT	AAA-ATPase Superfamily	Upregulation
Cluster-30086.136638	4.56478	0.00561842	3.A.23.1.1	The Type VI Symbiosis/Virulence Secretory System (T6SS) Family	T6SS	ATP-dependent Clp Protease (Clp) Superfamily	Upregulation
Cluster-30086.136638	4.56478	0.00561842	1.F.1.1.1	The Synaptosomal Vesicle Fusion Pore (SVF-Pore) Family	SVF-Pore	AAA-ATPase Superfamily	Upregulation
Cluster-30086.136638	4.56478	0.00561842	3.A.20.1.1	The Peroxisomal Protein Importer (PPI) Family	PPI	Leucine-rich Repeat-containing Domain (LRRD) Superfamily	Upregulation
Cluster-30086.136638	4.56478	0.00561842	3.A.24.4.1	The Type VII or ESX Protein Secretion System (T7SS) Family	T7SS	AAA-ATPase Superfamily	Upregulation
Cluster-30086.136638	4.56478	0.00561842	3.A.28.1.1	The AAA-ATPase, Bcs1 (Bcs1) Family	Bcs1	AAA-ATPase Superfamily	Upregulation
Cluster-30086.136638	4.56478	0.00561842	3.A.16.1.1	The Endoplasmic Reticular Retrotranslocon (ER-RT) Family	ER-RT	AAA-ATPase Superfamily	Upregulation
Cluster-30086.98513	-4.41503	0.00639294	2.A.40.1.1	The Nucleobase/Ascorbate Transporter (NAT) or Nucleobase:Cation Symporter-2 (NCS2) Family	NAT/NCS2	APC Superfamily	Downregulation
Cluster-30086.27952	4.58496	0.00663896	2.A.17.1.1	The Proton-dependent Oligopeptide Transporter (POT/PTR) Family	POT/PTR	Major Facilitator (MFS) Superfamily	Upregulation
Cluster-30086.110181	2.9386	0.00673917	1.B.30.1.1	The Plastid Outer Envelope Porin of 16 kDa (OEP16) Family	OEP16	Outer Membrane Pore-forming Protein IV (OMPP-IV) Superfamily	Upregulation
Cluster-30086.110181	2.9386	0.00673917	3.A.8.1.1	The Mitochondrial Protein Translocase (MPT) Family	MPT	Outer Membrane Pore-forming Protein IV (OMPP-IV) Superfamily	Upregulation
Cluster-30086.110181	2.9386	0.00673917	3.D.1.6.1	The H<sup>+</sup> or Na<sup>+</sup>-translocating NADH Dehydrogenase (NDH) Family	NDH	Iron-Sulfur Protein (ISP) Superfamily	Upregulation
Cluster-30086.30644	-4.75488	0.00685343	2.A.6.6.4	The Resistance-Nodulation-Cell Division (RND) Superfamily	RND	Resistance-Nodulation-Cell Division (RND) Superfamily	Downregulation
Cluster-30086.30644	-4.75488	0.00685343	1.I.1.1.1	The Nuclear Pore Complex (NPC) Family	NPC	Ankyrin Repeat Domain-containing (Ank) Superfamily	Downregulation
Cluster-30086.120035	6.08036	0.00860652	3.D.1.6.1	The H<sup>+</sup> or Na<sup>+</sup>-translocating NADH Dehydrogenase (NDH) Family	NDH	Iron-Sulfur Protein (ISP) Superfamily	Upregulation
Cluster-30086.120035	6.08036	0.00860652	2.A.1.42.2	The Major Facilitator Superfamily (MFS)	MFS	Major Facilitator (MFS) Superfamily	Upregulation
Cluster-30086.27100	4.27301	0.00887668	1.B.12.5.1	The Autotransporter-1 (AT-1) Family	AT-1	Outer Membrane Pore-forming Protein I (OMPP-I) Superfamily	Upregulation
Cluster-30086.27100	4.27301	0.00887668	3.A.24.4.1	The Type VII or ESX Protein Secretion System (T7SS) Family	T7SS	AAA-ATPase Superfamily	Upregulation
Cluster-30086.48618	-6.60484	0.00968298	2.A.29.1.1	The Mitochondrial Carrier (MC) Family	MC	Mitochondrial Carrier (MC) Superfamily	Downregulation
Cluster-30086.78639	-2.06322	0.0107927	2.A.69.3.3	The Auxin Efflux Carrier (AEC) Family	AEC	BART Superfamily	Downregulation
Cluster-30086.30736	-5.96191	0.0113111	3.A.1.208.17	The ATP-binding Cassette (ABC) Superfamily	ABC	ABC1, ABC2, ABC3 Superfamilies	Downregulation
Cluster-30086.30736	-5.96191	0.0113111	3.A.1.208.17	The ATP-binding Cassette (ABC) Superfamily	ABC	ABC1, ABC2, ABC3 Superfamilies	Downregulation
Cluster-30086.75674	4.32192	0.0119864	1.C.57.3.4	The Clostridial Cytotoxin (CCT) Family	CCT	RTX-toxin Superfamily	Upregulation
Cluster-30086.106940	5.89884	0.0132427	8.A.30.1.1	The Nedd4-Family Interacting Protein-2 (Nedd4) Family	Nedd4	Synaptotagmin Domain-containing (SynapD) Superfamily	Upregulation
Cluster-30086.80616	5.75487	0.0132427	3.A.16.1.2	The Endoplasmic Reticular Retrotranslocon (ER-RT) Family	ER-RT	AAA-ATPase Superfamily	Upregulation
Cluster-30086.80616	5.75487	0.0132427	3.A.23.1.1	The Type VI Symbiosis/Virulence Secretory System (T6SS) Family	T6SS	ATP-dependent Clp Protease (Clp) Superfamily	Upregulation
Cluster-30086.80616	5.75487	0.0132427	1.F.1.1.1	The Synaptosomal Vesicle Fusion Pore (SVF-Pore) Family	SVF-Pore	AAA-ATPase Superfamily	Upregulation
Cluster-30086.80616	5.75487	0.0132427	3.A.20.1.1	The Peroxisomal Protein Importer (PPI) Family	PPI	Leucine-rich Repeat-containing Domain (LRRD) Superfamily	Upregulation
Cluster-30086.80616	5.75487	0.0132427	3.A.24.4.1	The Type VII or ESX Protein Secretion System (T7SS) Family	T7SS	AAA-ATPase Superfamily	Upregulation
Cluster-30086.80616	5.75487	0.0132427	3.A.28.1.1	The AAA-ATPase, Bcs1 (Bcs1) Family	Bcs1	AAA-ATPase Superfamily	Upregulation
Cluster-30086.40991	5.7347	0.0135947	1.A.1.4.1	The Voltage-gated Ion Channel (VIC) Superfamily	VIC	VIC Superfamily	Upregulation
Cluster-30086.40991	5.7347	0.0135947	1.A.4.1.1	The Transient Receptor Potential Ca<sup>2+</sup> Channel (TRP-CC) Family	TRP-CC	VIC Superfamily	Upregulation
Cluster-30086.40991	5.7347	0.0135947	8.A.28.1.1	The Ankyrin (Ankyrin) Family	Ankyrin	Ankyrin Repeat Domain-containing (Ank) Superfamily	Upregulation
Cluster-30086.46375	2.01123	0.0147907	3.A.8.1.1	The Mitochondrial Protein Translocase (MPT) Family	MPT	Outer Membrane Pore-forming Protein IV (OMPP-IV) Superfamily	Upregulation
Cluster-30086.46375	2.01123	0.0147907	3.A.5.9.1	The General Secretory Pathway (Sec) Family	Sec	Ankyrin Repeat Domain-containing (Ank) Superfamily	Upregulation
Cluster-30086.32941	5.78135	0.0153455	1.A.3.1.1	The Ryanodine-Inositol 1,4,5-triphosphate Receptor Ca<sup>2+</sup> Channel (RIR-CaC) Family	RIR-CaC	VIC Superfamily	Upregulation
Cluster-30086.92734	4.36923	0.016484	2.A.17.1.1	The Proton-dependent Oligopeptide Transporter (POT/PTR) Family	POT/PTR	Major Facilitator (MFS) Superfamily	Upregulation
Cluster-30086.113100	4.60486	0.0182274	3.A.16.1.2	The Endoplasmic Reticular Retrotranslocon (ER-RT) Family	ER-RT	AAA-ATPase Superfamily	Upregulation
Cluster-30086.113100	4.60486	0.0182274	3.A.23.1.1	The Type VI Symbiosis/Virulence Secretory System (T6SS) Family	T6SS	ATP-dependent Clp Protease (Clp) Superfamily	Upregulation
Cluster-30086.113100	4.60486	0.0182274	1.F.1.1.1	The Synaptosomal Vesicle Fusion Pore (SVF-Pore) Family	SVF-Pore	AAA-ATPase Superfamily	Upregulation
Cluster-30086.113100	4.60486	0.0182274	3.A.20.1.1	The Peroxisomal Protein Importer (PPI) Family	PPI	Leucine-rich Repeat-containing Domain (LRRD) Superfamily	Upregulation
Cluster-30086.113100	4.60486	0.0182274	3.A.24.4.1	The Type VII or ESX Protein Secretion System (T7SS) Family	T7SS	AAA-ATPase Superfamily	Upregulation
Cluster-30086.113100	4.60486	0.0182274	3.A.28.1.1	The AAA-ATPase, Bcs1 (Bcs1) Family	Bcs1	AAA-ATPase Superfamily	Upregulation
Cluster-30086.113100	4.60486	0.0182274	3.A.23.1.1	The Type VI Symbiosis/Virulence Secretory System (T6SS) Family	T6SS	ATP-dependent Clp Protease (Clp) Superfamily	Upregulation
Cluster-30086.111563	3.11548	0.0183695	3.A.8.1.1	The Mitochondrial Protein Translocase (MPT) Family	MPT	Outer Membrane Pore-forming Protein IV (OMPP-IV) Superfamily	Upregulation
Cluster-30086.111563	3.11548	0.0183695	3.A.5.9.1	The General Secretory Pathway (Sec) Family	Sec	Ankyrin Repeat Domain-containing (Ank) Superfamily	Upregulation
Cluster-30086.70818	-3.03147	0.0184345	2.A.72.1.1	The K<sup>+</sup> Uptake Permease (KUP) Family	KUP	APC Superfamily	Downregulation
Cluster-30086.27606	3.90689	0.0200929	2.A.29.1.1	The Mitochondrial Carrier (MC) Family	MC	Mitochondrial Carrier (MC) Superfamily	Upregulation
Cluster-30086.78650	5.52355	0.0202742	2.A.29.1.1	The Mitochondrial Carrier (MC) Family	MC	Mitochondrial Carrier (MC) Superfamily	Upregulation
Cluster-30086.52335	-2.49642	0.0203447	3.A.5.1.1	The General Secretory Pathway (Sec) Family	Sec	Ankyrin Repeat Domain-containing (Ank) Superfamily	Downregulation
Cluster-30086.69896	-4.71881	0.0210924	3.A.16.1.2	The Endoplasmic Reticular Retrotranslocon (ER-RT) Family	ER-RT	AAA-ATPase Superfamily	Downregulation
Cluster-30086.69896	-4.71881	0.0210924	3.A.23.1.1	The Type VI Symbiosis/Virulence Secretory System (T6SS) Family	T6SS	ATP-dependent Clp Protease (Clp) Superfamily	Downregulation
Cluster-30086.69896	-4.71881	0.0210924	1.F.1.1.1	The Synaptosomal Vesicle Fusion Pore (SVF-Pore) Family	SVF-Pore	AAA-ATPase Superfamily	Downregulation
Cluster-30086.69896	-4.71881	0.0210924	3.A.20.1.1	The Peroxisomal Protein Importer (PPI) Family	PPI	Leucine-rich Repeat-containing Domain (LRRD) Superfamily	Downregulation
Cluster-30086.69896	-4.71881	0.0210924	3.A.24.4.1	The Type VII or ESX Protein Secretion System (T7SS) Family	T7SS	AAA-ATPase Superfamily	Downregulation
Cluster-30086.69896	-4.71881	0.0210924	3.A.28.1.1	The AAA-ATPase, Bcs1 (Bcs1) Family	Bcs1	AAA-ATPase Superfamily	Downregulation
Cluster-30086.54763	3.96683	0.0218132	3.A.1.208.17	The ATP-binding Cassette (ABC) Superfamily	ABC	ABC1, ABC2, ABC3 Superfamilies	Upregulation
Cluster-30086.54763	3.96683	0.0218132	3.A.1.205.10	The ATP-binding Cassette (ABC) Superfamily	ABC	ABC1, ABC2, ABC3 Superfamilies	Upregulation
Cluster-30086.54763	3.96683	0.0218132	3.A.1.205.7	The ATP-binding Cassette (ABC) Superfamily	ABC	ABC1, ABC2, ABC3 Superfamilies	Upregulation
Cluster-30086.47623	-4.75488	0.0220128	2.A.53.1.1	The Sulfate Permease (SulP) Family	SulP	APC Superfamily	Downregulation
Cluster-30086.75673	-4.4374	0.0235271	1.C.57.3.4	The Clostridial Cytotoxin (CCT) Family	CCT	RTX-toxin Superfamily	Downregulation
Cluster-30086.49372	4.21723	0.0239323	2.A.17.1.1	The Proton-dependent Oligopeptide Transporter (POT/PTR) Family	POT/PTR	Major Facilitator (MFS) Superfamily	Upregulation
Cluster-30086.95936	-5.22109	0.0257395	3.A.1.208.17	The ATP-binding Cassette (ABC) Superfamily	ABC	ABC1, ABC2, ABC3 Superfamilies	Downregulation
Cluster-30086.95936	-5.22109	0.0257395	3.A.1.205.10	The ATP-binding Cassette (ABC) Superfamily	ABC	ABC1, ABC2, ABC3 Superfamilies	Downregulation
Cluster-30086.95936	-5.22109	0.0257395	3.A.1.205.7	The ATP-binding Cassette (ABC) Superfamily	ABC	ABC1, ABC2, ABC3 Superfamilies	Downregulation
Cluster-30086.84558	3.27798	0.0266867	2.A.66.6.2	The Multidrug/Oligosaccharidyl-lipid/Polysaccharide (MOP) Flippase Superfamily	MOP	Multidrug/Oligosaccharidyl-lipid/Polysaccharide Flippase (MOP) Superfamily	Upregulation
Cluster-30086.108248	-3.06608	0.0269974	3.A.3.1.1	The P-type ATPase (P-ATPase) Superfamily	P-ATPase	P-type ATPase (P-ATPase) Superfamily	Downregulation
Cluster-30086.108248	-3.06608	0.0269974	3.A.3.1.1	The P-type ATPase (P-ATPase) Superfamily	P-ATPase	P-type ATPase (P-ATPase) Superfamily	Downregulation
Cluster-30086.108248	-3.06608	0.0269974	3.A.3.1.1	The P-type ATPase (P-ATPase) Superfamily	P-ATPase	P-type ATPase (P-ATPase) Superfamily	Downregulation
Cluster-30086.108248	-3.06608	0.0269974	3.A.3.1.1	The P-type ATPase (P-ATPase) Superfamily	P-ATPase	P-type ATPase (P-ATPase) Superfamily	Downregulation
Cluster-30086.84296	-5.36922	0.0277131	2.A.11.1.1	The Citrate-Mg<sup>2+</sup>:H<sup>+</sup> (CitM) Citrate-Ca<sup>2+</sup>:H<sup>+</sup> (CitH) Symporter (CitMHS) Family	CitMHS	IT Superfamily	Downregulation
Cluster-30086.84296	-5.36922	0.0277131	2.A.45.2.1	The Arsenite-Antimonite (ArsB) Efflux Family	ArsB	IT Superfamily	Downregulation
Cluster-30086.84296	-5.36922	0.0277131	2.A.47.2.1	The Divalent Anion:Na<sup>+</sup> Symporter (DASS) Family	DASS	IT Superfamily	Downregulation
Cluster-30086.84296	-5.36922	0.0277131	2.A.62.1.1	The NhaD Na<sup>+</sup>:H<sup>+</sup> Antiporter (NhaD) Family	NhaD	IT Superfamily	Downregulation
Cluster-30086.84296	-5.36922	0.0277131	2.A.101.1.1	The Malonate Uptake (MatC) Family (Formerly UIT1)	MatC	IT Superfamily	Downregulation
Cluster-30086.84296	-5.36922	0.0277131	2.A.8.1.13	The Gluconate:H<sup>+</sup> Symporter (GntP) Family	GntP	IT Superfamily	Downregulation
Cluster-30086.82024	-4.4374	0.0297882	3.A.3.1.1	The P-type ATPase (P-ATPase) Superfamily	P-ATPase	P-type ATPase (P-ATPase) Superfamily	Downregulation
Cluster-30086.82024	-4.4374	0.0297882	3.A.3.1.1	The P-type ATPase (P-ATPase) Superfamily	P-ATPase	P-type ATPase (P-ATPase) Superfamily	Downregulation
Cluster-30086.82024	-4.4374	0.0297882	3.A.3.1.1	The P-type ATPase (P-ATPase) Superfamily	P-ATPase	P-type ATPase (P-ATPase) Superfamily	Downregulation
Cluster-30086.66701	-4.45942	0.0304487	3.D.1.6.3	The H<sup>+</sup> or Na<sup>+</sup>-translocating NADH Dehydrogenase (NDH) Family	NDH	Iron-Sulfur Protein (ISP) Superfamily	Downregulation
Cluster-30086.54228	-4.27301	0.0320668	3.A.3.5.1	The P-type ATPase (P-ATPase) Superfamily	P-ATPase	P-type ATPase (P-ATPase) Superfamily	Downregulation
Cluster-30086.54228	-4.27301	0.0320668	1.A.72.3.1	The Mercuric Ion Pore (Mer) Superfamily	Mer	Mercuric Ion Pore (Mer) Superfamily	Downregulation
Cluster-30086.93409	5.16991	0.0328007	2.A.102.1.1	The 4-Toluene Sulfonate Uptake Permease (TSUP) Family	TSUP	Transporter-Opsin-G protein-coupled receptor (TOG) Superfamily	Upregulation
Cluster-30086.61688	-2.64385	0.0335508	2.A.17.1.1	The Proton-dependent Oligopeptide Transporter (POT/PTR) Family	POT/PTR	Major Facilitator (MFS) Superfamily	Downregulation
Cluster-30086.61688	-2.64385	0.0335508	2.A.2.2.2	The Glycoside-Pentoside-Hexuronide (GPH):Cation Symporter Family	GPH	Major Facilitator (MFS) Superfamily	Downregulation
Cluster-30086.61688	-2.64385	0.0335508	2.A.1.14.18	The Major Facilitator Superfamily (MFS)	MFS	Major Facilitator (MFS) Superfamily	Downregulation
Cluster-30086.61688	-2.64385	0.0335508	2.A.12.1.18	The ATP:ADP Antiporter (AAA) Family	AAA	Major Facilitator (MFS) Superfamily	Downregulation
Cluster-30086.97328	-5.19638	0.0347056	3.A.1.208.17	The ATP-binding Cassette (ABC) Superfamily	ABC	ABC1, ABC2, ABC3 Superfamilies	Downregulation
Cluster-30086.97328	-5.19638	0.0347056	3.A.1.208.17	The ATP-binding Cassette (ABC) Superfamily	ABC	ABC1, ABC2, ABC3 Superfamilies	Downregulation
Cluster-30086.69097	3.29768	0.0350698	2.A.18.6.8	The Amino Acid/Auxin Permease (AAAP) Family	AAAP	APC Superfamily	Upregulation
Cluster-30086.41205	4.02974	0.0354041	2.A.2.4.1	The Glycoside-Pentoside-Hexuronide (GPH):Cation Symporter Family	GPH	Major Facilitator (MFS) Superfamily	Upregulation
Cluster-30086.41205	4.02974	0.0354041	2.A.1.19.10	The Major Facilitator Superfamily (MFS)	MFS	Major Facilitator (MFS) Superfamily	Upregulation
Cluster-30086.38977	2.96794	0.0357376	2.A.69.3.3	The Auxin Efflux Carrier (AEC) Family	AEC	BART Superfamily	Upregulation
Cluster-30086.93877	2.08092	0.0370021	2.A.66.1.1	The Multidrug/Oligosaccharidyl-lipid/Polysaccharide (MOP) Flippase Superfamily	MOP	Multidrug/Oligosaccharidyl-lipid/Polysaccharide Flippase (MOP) Superfamily	Upregulation
Cluster-30086.111356	-5.11546	0.0375488	2.A.2.2.2	The Glycoside-Pentoside-Hexuronide (GPH):Cation Symporter Family	GPH	Major Facilitator (MFS) Superfamily	Downregulation
Cluster-30086.111356	-5.11546	0.0375488	2.A.1.14.18	The Major Facilitator Superfamily (MFS)	MFS	Major Facilitator (MFS) Superfamily	Downregulation
Cluster-30086.111356	-5.11546	0.0375488	2.A.12.1.18	The ATP:ADP Antiporter (AAA) Family	AAA	Major Facilitator (MFS) Superfamily	Downregulation
Cluster-30086.111356	-5.11546	0.0375488	2.A.2.4.1	The Glycoside-Pentoside-Hexuronide (GPH):Cation Symporter Family	GPH	Major Facilitator (MFS) Superfamily	Downregulation
Cluster-30086.111356	-5.11546	0.0375488	2.A.1.19.10	The Major Facilitator Superfamily (MFS)	MFS	Major Facilitator (MFS) Superfamily	Downregulation
Cluster-30086.97035	2.60288	0.0384169	8.A.43.1.1	The NEAT-domain containing methaemoglobin heme sequestration (N-MHS) Family	N-MHS	NEAT/Basigin Chaparone (NBC) Superfamily	Upregulation
Cluster-30086.2731	3.52462	0.0390944	1.B.12.5.9	The Autotransporter-1 (AT-1) Family	AT-1	Outer Membrane Pore-forming Protein I (OMPP-I) Superfamily	Upregulation
Cluster-30086.91296	4.66296	0.0398665	8.A.30.1.1	The Nedd4-Family Interacting Protein-2 (Nedd4) Family	Nedd4	Synaptotagmin Domain-containing (SynapD) Superfamily	Upregulation
Cluster-30086.88921	-4.14295	0.0429608	3.A.3.1.1	The P-type ATPase (P-ATPase) Superfamily	P-ATPase	P-type ATPase (P-ATPase) Superfamily	Downregulation
Cluster-30086.88921	-4.14295	0.0429608	3.A.3.1.1	The P-type ATPase (P-ATPase) Superfamily	P-ATPase	P-type ATPase (P-ATPase) Superfamily	Downregulation
Cluster-30086.88921	-4.14295	0.0429608	3.A.3.1.1	The P-type ATPase (P-ATPase) Superfamily	P-ATPase	P-type ATPase (P-ATPase) Superfamily	Downregulation
Cluster-30086.71084	-5.19638	0.04361	1.A.112.2.2	The Cyclin M Mg2+ Exporter (CNNM) Family	CNNM	CNNM/HlyC Superfamily	Downregulation
Cluster-30086.71084	-5.19638	0.04361	1.C.126.1.2	The HlyC Haemolysin (HlyC) Family	HlyC	CNNM/HlyC Superfamily	Downregulation
Cluster-30086.71084	-5.19638	0.04361	3.A.1.12.8	The ATP-binding Cassette (ABC) Superfamily	ABC	ABC1, ABC2, ABC3 Superfamilies	Downregulation
Cluster-30086.41211	3.25576	0.0442303	1.B.12.5.1	The Autotransporter-1 (AT-1) Family	AT-1	Outer Membrane Pore-forming Protein I (OMPP-I) Superfamily	Upregulation
Cluster-30086.41211	3.25576	0.0442303	3.A.24.4.1	The Type VII or ESX Protein Secretion System (T7SS) Family	T7SS	AAA-ATPase Superfamily	Upregulation
Cluster-30086.108401	3.8413	0.0454019	2.A.29.1.1	The Mitochondrial Carrier (MC) Family	MC	Mitochondrial Carrier (MC) Superfamily	Upregulation
Cluster-30086.52044	-4.05889	0.0457773	3.A.1.208.17	The ATP-binding Cassette (ABC) Superfamily	ABC	ABC1, ABC2, ABC3 Superfamilies	Downregulation
Cluster-30086.56715	-2.60198	0.0459324	8.A.43.1.1	The NEAT-domain containing methaemoglobin heme sequestration (N-MHS) Family	N-MHS	NEAT/Basigin Chaparone (NBC) Superfamily	Downregulation
Cluster-30086.8162	-4.98488	0.0473946	8.A.43.1.1	The NEAT-domain containing methaemoglobin heme sequestration (N-MHS) Family	N-MHS	NEAT/Basigin Chaparone (NBC) Superfamily	Downregulation
Cluster-30086.50004	5.04438	0.0475272	2.A.6.6.4	The Resistance-Nodulation-Cell Division (RND) Superfamily	RND	Resistance-Nodulation-Cell Division (RND) Superfamily	Upregulation
Cluster-30086.50004	5.04438	0.0475272	1.I.1.1.1	The Nuclear Pore Complex (NPC) Family	NPC	Ankyrin Repeat Domain-containing (Ank) Superfamily	Upregulation

## Sheet: T22R_vs_C22R
Gene	log2foldchange	padjust	TCID	Family	Family.Symbol	Superfamily	Regulation
Cluster-30086.51875	-5.97153	5.22517e-10	3.A.1.208.17	The ATP-binding Cassette (ABC) Superfamily	ABC	ABC1, ABC2, ABC3 Superfamilies	Downregulation
Cluster-30086.51875	-5.97153	5.22517e-10	3.A.1.208.17	The ATP-binding Cassette (ABC) Superfamily	ABC	ABC1, ABC2, ABC3 Superfamilies	Downregulation
Cluster-30086.32839	-7.61656	3.13353e-07	5.A.1.1.1	The Disulfide Bond Oxidoreductase D (DsbD) Family	DsbD	LysE Superfamily	Downregulation
Cluster-30086.52712	-6.82867	4.00773e-07	2.A.85.2.1	The Aromatic Acid Exporter (ArAE) Family	ArAE	Major Facilitator (MFS) Superfamily	Downregulation
Cluster-30086.55393	6.56335	1.96645e-06	5.A.1.1.1	The Disulfide Bond Oxidoreductase D (DsbD) Family	DsbD	LysE Superfamily	Upregulation
Cluster-30086.68426	-5.30224	3.87805e-06	5.B.1.2.1	The Phagocyte (gp91<sup>phox</sup>) NADPH Oxidase Family	gp91phox	Calmodulin/Calcineurin/KChIP (CaCa) Superfamily	Downregulation
Cluster-30086.51700	7.57099	4.00663e-06	2.A.2.2.2	The Glycoside-Pentoside-Hexuronide (GPH):Cation Symporter Family	GPH	Major Facilitator (MFS) Superfamily	Upregulation
Cluster-30086.51700	7.57099	4.00663e-06	2.A.1.14.18	The Major Facilitator Superfamily (MFS)	MFS	Major Facilitator (MFS) Superfamily	Upregulation
Cluster-30086.51700	7.57099	4.00663e-06	2.A.12.1.18	The ATP:ADP Antiporter (AAA) Family	AAA	Major Facilitator (MFS) Superfamily	Upregulation
Cluster-30086.54773	-7.56515	4.00663e-06	3.A.3.1.1	The P-type ATPase (P-ATPase) Superfamily	P-ATPase	P-type ATPase (P-ATPase) Superfamily	Downregulation
Cluster-30086.54773	-7.56515	4.00663e-06	3.A.3.1.1	The P-type ATPase (P-ATPase) Superfamily	P-ATPase	P-type ATPase (P-ATPase) Superfamily	Downregulation
Cluster-30086.54773	-7.56515	4.00663e-06	3.A.3.1.1	The P-type ATPase (P-ATPase) Superfamily	P-ATPase	P-type ATPase (P-ATPase) Superfamily	Downregulation
Cluster-30086.54773	-7.56515	4.00663e-06	3.A.3.1.1	The P-type ATPase (P-ATPase) Superfamily	P-ATPase	P-type ATPase (P-ATPase) Superfamily	Downregulation
Cluster-30086.126965	-2.2432	9.63741e-05	5.A.1.1.1	The Disulfide Bond Oxidoreductase D (DsbD) Family	DsbD	LysE Superfamily	Downregulation
Cluster-30086.50133	-6.88187	9.63741e-05	2.A.40.1.1	The Nucleobase/Ascorbate Transporter (NAT) or Nucleobase:Cation Symporter-2 (NCS2) Family	NAT/NCS2	APC Superfamily	Downregulation
Cluster-30086.70460	2.36729	0.000277667	2.A.36.1.1	The Monovalent Cation:Proton Antiporter-1 (CPA1) Family	CPA1	CPA Superfamily	Upregulation
Cluster-30086.70460	2.36729	0.000277667	2.A.37.1.1	The Monovalent Cation:Proton Antiporter-2 (CPA2) Family	CPA2	CPA Superfamily	Upregulation
Cluster-30086.65011	-6.76421	0.000292708	9.B.105.1.3	The Lead Resistance Fusion Protein (PbrBC) Family	PbrBC	Phospholipid Transporter/Phosphatase (PL-TP) Superfamily	Downregulation
Cluster-30086.111549	-3.33089	0.000371054	2.A.108.1.1	The Iron/Lead Transporter (ILT) Family	ILT	LysE Superfamily	Downregulation
Cluster-30086.111549	-3.33089	0.000371054	2.A.108.1.1	The Iron/Lead Transporter (ILT) Family	ILT	LysE Superfamily	Downregulation
Cluster-30086.111549	-3.33089	0.000371054	2.A.108.1.1	The Iron/Lead Transporter (ILT) Family	ILT	LysE Superfamily	Downregulation
Cluster-30086.117227	6.25207	0.000408678	3.A.16.1.2	The Endoplasmic Reticular Retrotranslocon (ER-RT) Family	ER-RT	AAA-ATPase Superfamily	Upregulation
Cluster-30086.117227	6.25207	0.000408678	3.A.23.1.1	The Type VI Symbiosis/Virulence Secretory System (T6SS) Family	T6SS	ATP-dependent Clp Protease (Clp) Superfamily	Upregulation
Cluster-30086.117227	6.25207	0.000408678	1.F.1.1.1	The Synaptosomal Vesicle Fusion Pore (SVF-Pore) Family	SVF-Pore	AAA-ATPase Superfamily	Upregulation
Cluster-30086.117227	6.25207	0.000408678	3.A.20.1.1	The Peroxisomal Protein Importer (PPI) Family	PPI	Leucine-rich Repeat-containing Domain (LRRD) Superfamily	Upregulation
Cluster-30086.117227	6.25207	0.000408678	3.A.24.4.1	The Type VII or ESX Protein Secretion System (T7SS) Family	T7SS	AAA-ATPase Superfamily	Upregulation
Cluster-30086.117227	6.25207	0.000408678	3.A.28.1.1	The AAA-ATPase, Bcs1 (Bcs1) Family	Bcs1	AAA-ATPase Superfamily	Upregulation
Cluster-30086.87014	6.63582	0.000456183	2.A.2.2.2	The Glycoside-Pentoside-Hexuronide (GPH):Cation Symporter Family	GPH	Major Facilitator (MFS) Superfamily	Upregulation
Cluster-30086.87014	6.63582	0.000456183	2.A.1.14.18	The Major Facilitator Superfamily (MFS)	MFS	Major Facilitator (MFS) Superfamily	Upregulation
Cluster-30086.87014	6.63582	0.000456183	2.A.12.1.18	The ATP:ADP Antiporter (AAA) Family	AAA	Major Facilitator (MFS) Superfamily	Upregulation
Cluster-30086.60335	5.45696	0.0006053	1.B.12.5.9	The Autotransporter-1 (AT-1) Family	AT-1	Outer Membrane Pore-forming Protein I (OMPP-I) Superfamily	Upregulation
Cluster-30086.18563	4.87938	0.000910223	3.A.1.208.17	The ATP-binding Cassette (ABC) Superfamily	ABC	ABC1, ABC2, ABC3 Superfamilies	Upregulation
Cluster-30086.18563	4.87938	0.000910223	3.A.1.208.17	The ATP-binding Cassette (ABC) Superfamily	ABC	ABC1, ABC2, ABC3 Superfamilies	Upregulation
Cluster-30086.57577	-5.60739	0.00108495	3.A.1.208.17	The ATP-binding Cassette (ABC) Superfamily	ABC	ABC1, ABC2, ABC3 Superfamilies	Downregulation
Cluster-30086.57577	-5.60739	0.00108495	3.A.1.205.7	The ATP-binding Cassette (ABC) Superfamily	ABC	ABC1, ABC2, ABC3 Superfamilies	Downregulation
Cluster-30086.108626	6.40851	0.00165514	2.A.47.2.1	The Divalent Anion:Na<sup>+</sup> Symporter (DASS) Family	DASS	IT Superfamily	Upregulation
Cluster-30086.108626	6.40851	0.00165514	2.A.94.1.1	The Phosphate Permease (Pho1) Family	Pho1	IT Superfamily	Upregulation
Cluster-30086.108626	6.40851	0.00165514	2.A.1.2.61	The Major Facilitator Superfamily (MFS)	MFS	Major Facilitator (MFS) Superfamily	Upregulation
Cluster-30086.108626	6.40851	0.00165514	2.A.2.2.2	The Glycoside-Pentoside-Hexuronide (GPH):Cation Symporter Family	GPH	Major Facilitator (MFS) Superfamily	Upregulation
Cluster-30086.108626	6.40851	0.00165514	2.A.1.14.18	The Major Facilitator Superfamily (MFS)	MFS	Major Facilitator (MFS) Superfamily	Upregulation
Cluster-30086.108626	6.40851	0.00165514	2.A.12.1.18	The ATP:ADP Antiporter (AAA) Family	AAA	Major Facilitator (MFS) Superfamily	Upregulation
Cluster-30086.33840	4.52913	0.00270346	1.C.57.3.4	The Clostridial Cytotoxin (CCT) Family	CCT	RTX-toxin Superfamily	Upregulation
Cluster-30086.92013	5.50054	0.00348082	2.A.85.2.1	The Aromatic Acid Exporter (ArAE) Family	ArAE	Major Facilitator (MFS) Superfamily	Upregulation
Cluster-30086.92013	5.50054	0.00348082	2.A.85.1.2	The Aromatic Acid Exporter (ArAE) Family	ArAE	Major Facilitator (MFS) Superfamily	Upregulation
Cluster-30086.81142	-6.51931	0.00348544	2.A.6.6.4	The Resistance-Nodulation-Cell Division (RND) Superfamily	RND	Resistance-Nodulation-Cell Division (RND) Superfamily	Downregulation
Cluster-30086.81142	-6.51931	0.00348544	1.I.1.1.1	The Nuclear Pore Complex (NPC) Family	NPC	Ankyrin Repeat Domain-containing (Ank) Superfamily	Downregulation
Cluster-30086.129661	5.62515	0.00488902	2.A.6.6.4	The Resistance-Nodulation-Cell Division (RND) Superfamily	RND	Resistance-Nodulation-Cell Division (RND) Superfamily	Upregulation
Cluster-30086.129661	5.62515	0.00488902	1.I.1.1.1	The Nuclear Pore Complex (NPC) Family	NPC	Ankyrin Repeat Domain-containing (Ank) Superfamily	Upregulation
Cluster-30086.69423	-5.44093	0.00498845	2.A.29.1.1	The Mitochondrial Carrier (MC) Family	MC	Mitochondrial Carrier (MC) Superfamily	Downregulation
Cluster-30086.122233	4.79352	0.00509788	3.A.1.208.17	The ATP-binding Cassette (ABC) Superfamily	ABC	ABC1, ABC2, ABC3 Superfamilies	Upregulation
Cluster-30086.129601	-6.15038	0.00532245	1.B.12.5.1	The Autotransporter-1 (AT-1) Family	AT-1	Outer Membrane Pore-forming Protein I (OMPP-I) Superfamily	Downregulation
Cluster-30086.129601	-6.15038	0.00532245	3.A.24.4.1	The Type VII or ESX Protein Secretion System (T7SS) Family	T7SS	AAA-ATPase Superfamily	Downregulation
Cluster-30086.59692	-5.22446	0.00570944	3.B.1.1.1	The Na<sup>+</sup>-transporting Carboxylic Acid Decarboxylase (NaT-DC) Family	NaT-DC	CPA Superfamily	Downregulation
Cluster-30086.100373	5.91413	0.00645765	1.B.12.5.1	The Autotransporter-1 (AT-1) Family	AT-1	Outer Membrane Pore-forming Protein I (OMPP-I) Superfamily	Upregulation
Cluster-30086.100373	5.91413	0.00645765	3.A.24.4.1	The Type VII or ESX Protein Secretion System (T7SS) Family	T7SS	AAA-ATPase Superfamily	Upregulation
Cluster-30086.110982	-5.93186	0.00721354	3.A.3.1.1	The P-type ATPase (P-ATPase) Superfamily	P-ATPase	P-type ATPase (P-ATPase) Superfamily	Downregulation
Cluster-30086.110982	-5.93186	0.00721354	3.A.3.1.1	The P-type ATPase (P-ATPase) Superfamily	P-ATPase	P-type ATPase (P-ATPase) Superfamily	Downregulation
Cluster-30086.110982	-5.93186	0.00721354	3.A.3.1.1	The P-type ATPase (P-ATPase) Superfamily	P-ATPase	P-type ATPase (P-ATPase) Superfamily	Downregulation
Cluster-30086.110982	-5.93186	0.00721354	3.A.3.1.1	The P-type ATPase (P-ATPase) Superfamily	P-ATPase	P-type ATPase (P-ATPase) Superfamily	Downregulation
Cluster-30086.100164	-5.48491	0.0075699	9.B.105.1.3	The Lead Resistance Fusion Protein (PbrBC) Family	PbrBC	Phospholipid Transporter/Phosphatase (PL-TP) Superfamily	Downregulation
Cluster-30086.56429	5.48827	0.00807717	3.A.1.208.17	The ATP-binding Cassette (ABC) Superfamily	ABC	ABC1, ABC2, ABC3 Superfamilies	Upregulation
Cluster-30086.56429	5.48827	0.00807717	3.A.1.205.7	The ATP-binding Cassette (ABC) Superfamily	ABC	ABC1, ABC2, ABC3 Superfamilies	Upregulation
Cluster-30086.47623	5.76883	0.0089397	2.A.53.1.1	The Sulfate Permease (SulP) Family	SulP	APC Superfamily	Upregulation
Cluster-30086.42186	5.86759	0.00983473	2.A.17.1.1	The Proton-dependent Oligopeptide Transporter (POT/PTR) Family	POT/PTR	Major Facilitator (MFS) Superfamily	Upregulation
Cluster-30086.99772	5.53241	0.0102535	2.A.40.1.1	The Nucleobase/Ascorbate Transporter (NAT) or Nucleobase:Cation Symporter-2 (NCS2) Family	NAT/NCS2	APC Superfamily	Upregulation
Cluster-30086.48566	5.03896	0.0104919	3.A.3.1.1	The P-type ATPase (P-ATPase) Superfamily	P-ATPase	P-type ATPase (P-ATPase) Superfamily	Upregulation
Cluster-30086.31794	5.06524	0.010712	2.A.6.6.4	The Resistance-Nodulation-Cell Division (RND) Superfamily	RND	Resistance-Nodulation-Cell Division (RND) Superfamily	Upregulation
Cluster-30086.31794	5.06524	0.010712	1.I.1.1.1	The Nuclear Pore Complex (NPC) Family	NPC	Ankyrin Repeat Domain-containing (Ank) Superfamily	Upregulation
Cluster-30086.46800	5.10712	0.010712	2.A.72.1.1	The K<sup>+</sup> Uptake Permease (KUP) Family	KUP	APC Superfamily	Upregulation
Cluster-30086.85549	-5.71556	0.0107833	3.A.1.208.17	The ATP-binding Cassette (ABC) Superfamily	ABC	ABC1, ABC2, ABC3 Superfamilies	Downregulation
Cluster-30086.88184	4.16981	0.0114103	3.A.16.1.2	The Endoplasmic Reticular Retrotranslocon (ER-RT) Family	ER-RT	AAA-ATPase Superfamily	Upregulation
Cluster-30086.88184	4.16981	0.0114103	3.A.23.1.1	The Type VI Symbiosis/Virulence Secretory System (T6SS) Family	T6SS	ATP-dependent Clp Protease (Clp) Superfamily	Upregulation
Cluster-30086.88184	4.16981	0.0114103	1.F.1.1.1	The Synaptosomal Vesicle Fusion Pore (SVF-Pore) Family	SVF-Pore	AAA-ATPase Superfamily	Upregulation
Cluster-30086.88184	4.16981	0.0114103	3.A.20.1.1	The Peroxisomal Protein Importer (PPI) Family	PPI	Leucine-rich Repeat-containing Domain (LRRD) Superfamily	Upregulation
Cluster-30086.88184	4.16981	0.0114103	3.A.24.4.1	The Type VII or ESX Protein Secretion System (T7SS) Family	T7SS	AAA-ATPase Superfamily	Upregulation
Cluster-30086.88184	4.16981	0.0114103	3.A.28.1.1	The AAA-ATPase, Bcs1 (Bcs1) Family	Bcs1	AAA-ATPase Superfamily	Upregulation
Cluster-30086.88184	4.16981	0.0114103	3.A.23.1.1	The Type VI Symbiosis/Virulence Secretory System (T6SS) Family	T6SS	ATP-dependent Clp Protease (Clp) Superfamily	Upregulation
Cluster-30086.108750	5.25506	0.0116944	8.A.30.1.1	The Nedd4-Family Interacting Protein-2 (Nedd4) Family	Nedd4	Synaptotagmin Domain-containing (SynapD) Superfamily	Upregulation
Cluster-30086.30480	-4.40986	0.0138104	2.A.7.3.6	The Drug/Metabolite Transporter (DMT) Superfamily	DMT	Drug/Metabolite Transporter (DMT) Superfamily	Downregulation
Cluster-30086.82459	5.4096	0.0139597	2.A.37.1.1	The Monovalent Cation:Proton Antiporter-2 (CPA2) Family	CPA2	CPA Superfamily	Upregulation
Cluster-30086.82459	5.4096	0.0139597	2.A.38.4.2	The K<sup>+</sup> Transporter (Trk) Family	Trk	VIC Superfamily	Upregulation
Cluster-30086.82459	5.4096	0.0139597	1.A.1.3.2	The Voltage-gated Ion Channel (VIC) Superfamily	VIC	VIC Superfamily	Upregulation
Cluster-30086.82459	5.4096	0.0139597	2.A.36.1.1	The Monovalent Cation:Proton Antiporter-1 (CPA1) Family	CPA1	CPA Superfamily	Upregulation
Cluster-30086.82459	5.4096	0.0139597	2.A.37.1.1	The Monovalent Cation:Proton Antiporter-2 (CPA2) Family	CPA2	CPA Superfamily	Upregulation
Cluster-30086.111889	-5.73348	0.0151703	1.A.10.1.1	The Glutamate-gated Ion Channel (GIC) Family of Neurotransmitter Receptors	GIC	VIC Superfamily	Downregulation
Cluster-30086.111889	-5.73348	0.0151703	3.A.1.4.5	The ATP-binding Cassette (ABC) Superfamily	ABC	ABC1, ABC2, ABC3 Superfamilies	Downregulation
Cluster-30086.111889	-5.73348	0.0151703	9.A.14.15.1	The G-protein-coupled receptor (GPCR) Family	GPCR	Transporter-Opsin-G protein-coupled receptor (TOG) Superfamily	Downregulation
Cluster-30086.111889	-5.73348	0.0151703	1.A.10.1.1	The Glutamate-gated Ion Channel (GIC) Family of Neurotransmitter Receptors	GIC	VIC Superfamily	Downregulation
Cluster-30086.111889	-5.73348	0.0151703	1.A.10.1.1	The Glutamate-gated Ion Channel (GIC) Family of Neurotransmitter Receptors	GIC	VIC Superfamily	Downregulation
Cluster-30086.111889	-5.73348	0.0151703	1.A.10.1.3	The Glutamate-gated Ion Channel (GIC) Family of Neurotransmitter Receptors	GIC	VIC Superfamily	Downregulation
Cluster-30086.111889	-5.73348	0.0151703	3.A.1.3.13	The ATP-binding Cassette (ABC) Superfamily	ABC	ABC1, ABC2, ABC3 Superfamilies	Downregulation
Cluster-30086.44774	-4.89804	0.0155376	2.A.82.1.1	The Organic Solute Transporter (OST) Family	OST	Transporter-Opsin-G protein-coupled receptor (TOG) Superfamily	Downregulation
Cluster-30086.27958	-4.96888	0.0175527	2.A.108.1.1	The Iron/Lead Transporter (ILT) Family	ILT	LysE Superfamily	Downregulation
Cluster-30086.27958	-4.96888	0.0175527	2.A.108.1.1	The Iron/Lead Transporter (ILT) Family	ILT	LysE Superfamily	Downregulation
Cluster-30086.27958	-4.96888	0.0175527	2.A.108.1.1	The Iron/Lead Transporter (ILT) Family	ILT	LysE Superfamily	Downregulation
Cluster-30086.46647	5.26372	0.0181657	3.A.1.208.17	The ATP-binding Cassette (ABC) Superfamily	ABC	ABC1, ABC2, ABC3 Superfamilies	Upregulation
Cluster-30086.46647	5.26372	0.0181657	3.A.1.208.17	The ATP-binding Cassette (ABC) Superfamily	ABC	ABC1, ABC2, ABC3 Superfamilies	Upregulation
Cluster-30086.78588	-4.89287	0.0193064	5.B.1.2.1	The Phagocyte (gp91<sup>phox</sup>) NADPH Oxidase Family	gp91phox	Calmodulin/Calcineurin/KChIP (CaCa) Superfamily	Downregulation
Cluster-30086.105184	-4.96772	0.019853	2.A.7.15.3	The Drug/Metabolite Transporter (DMT) Superfamily	DMT	Drug/Metabolite Transporter (DMT) Superfamily	Downregulation
Cluster-30086.29977	5.40497	0.0208056	8.A.43.1.1	The NEAT-domain containing methaemoglobin heme sequestration (N-MHS) Family	N-MHS	NEAT/Basigin Chaparone (NBC) Superfamily	Upregulation
Cluster-30086.90695	-7.54241	0.021005	2.A.1.42.2	The Major Facilitator Superfamily (MFS)	MFS	Major Facilitator (MFS) Superfamily	Downregulation
Cluster-30086.63478	-4.95937	0.0215027	2.A.7.15.3	The Drug/Metabolite Transporter (DMT) Superfamily	DMT	Drug/Metabolite Transporter (DMT) Superfamily	Downregulation
Cluster-30086.126904	-3.06	0.0238065	5.A.1.1.1	The Disulfide Bond Oxidoreductase D (DsbD) Family	DsbD	LysE Superfamily	Downregulation
Cluster-30086.123435	4.70391	0.0260347	3.D.9.1.1	The H<sup>+</sup>-translocating F<sub>420</sub>H<sub>2</sub> Dehydrogenase (F<sub>420</sub>H<sub>2</sub>DH) Family	F420H2DH	Iron-Sulfur Protein (ISP) Superfamily	Upregulation
Cluster-30086.123435	4.70391	0.0260347	3.D.1.4.1	The H<sup>+</sup> or Na<sup>+</sup>-translocating NADH Dehydrogenase (NDH) Family	NDH	Iron-Sulfur Protein (ISP) Superfamily	Upregulation
Cluster-30086.123435	4.70391	0.0260347	2.A.63.1.3	The Monovalent Cation (K<sup>+</sup> or Na<sup>+</sup>):Proton Antiporter-3 (CPA3) Family	CPA3	Na+ Transporting Mrp (Mrp) Superfamily	Upregulation
Cluster-30086.123435	4.70391	0.0260347	3.D.9.1.1	The H<sup>+</sup>-translocating F<sub>420</sub>H<sub>2</sub> Dehydrogenase (F<sub>420</sub>H<sub>2</sub>DH) Family	F420H2DH	Iron-Sulfur Protein (ISP) Superfamily	Upregulation
Cluster-30086.123435	4.70391	0.0260347	3.D.1.4.1	The H<sup>+</sup> or Na<sup>+</sup>-translocating NADH Dehydrogenase (NDH) Family	NDH	Iron-Sulfur Protein (ISP) Superfamily	Upregulation
Cluster-30086.123435	4.70391	0.0260347	2.A.63.1.3	The Monovalent Cation (K<sup>+</sup> or Na<sup>+</sup>):Proton Antiporter-3 (CPA3) Family	CPA3	Na+ Transporting Mrp (Mrp) Superfamily	Upregulation
Cluster-30086.88671	-3.63555	0.026096	2.A.2.4.1	The Glycoside-Pentoside-Hexuronide (GPH):Cation Symporter Family	GPH	Major Facilitator (MFS) Superfamily	Downregulation
Cluster-30086.88671	-3.63555	0.026096	2.A.1.19.10	The Major Facilitator Superfamily (MFS)	MFS	Major Facilitator (MFS) Superfamily	Downregulation
Cluster-30086.98237	4.46015	0.026096	2.A.123.1.11	The Sweet; PQ-loop; Saliva; MtN3 (Sweet) Family	Sweet	Transporter-Opsin-G protein-coupled receptor (TOG) Superfamily	Upregulation
Cluster-30086.100780	5.30324	0.0270682	2.A.7.15.3	The Drug/Metabolite Transporter (DMT) Superfamily	DMT	Drug/Metabolite Transporter (DMT) Superfamily	Upregulation
Cluster-30086.39563	5.30661	0.0274905	3.A.1.208.17	The ATP-binding Cassette (ABC) Superfamily	ABC	ABC1, ABC2, ABC3 Superfamilies	Upregulation
Cluster-30086.39563	5.30661	0.0274905	3.A.1.205.10	The ATP-binding Cassette (ABC) Superfamily	ABC	ABC1, ABC2, ABC3 Superfamilies	Upregulation
Cluster-30086.39563	5.30661	0.0274905	3.A.1.205.7	The ATP-binding Cassette (ABC) Superfamily	ABC	ABC1, ABC2, ABC3 Superfamilies	Upregulation
Cluster-30086.48340	-5.31186	0.0287852	2.A.7.3.6	The Drug/Metabolite Transporter (DMT) Superfamily	DMT	Drug/Metabolite Transporter (DMT) Superfamily	Downregulation
Cluster-30086.48340	-5.31186	0.0287852	2.A.7.15.3	The Drug/Metabolite Transporter (DMT) Superfamily	DMT	Drug/Metabolite Transporter (DMT) Superfamily	Downregulation
Cluster-30086.76058	5.24117	0.0297908	2.A.29.1.1	The Mitochondrial Carrier (MC) Family	MC	Mitochondrial Carrier (MC) Superfamily	Upregulation
Cluster-30086.118783	5.28084	0.0318454	3.A.1.208.17	The ATP-binding Cassette (ABC) Superfamily	ABC	ABC1, ABC2, ABC3 Superfamilies	Upregulation
Cluster-30086.118783	5.28084	0.0318454	3.A.1.208.17	The ATP-binding Cassette (ABC) Superfamily	ABC	ABC1, ABC2, ABC3 Superfamilies	Upregulation
Cluster-30086.27360	-4.60604	0.0318454	1.A.8.1.1	The Major Intrinsic Protein (MIP) Family	MIP	Major Intrinsic Protein (MIP) Superfamily	Downregulation
Cluster-30086.38825	4.67593	0.0318454	1.C.57.3.4	The Clostridial Cytotoxin (CCT) Family	CCT	RTX-toxin Superfamily	Upregulation
Cluster-30086.85110	-4.74149	0.0318454	3.A.8.1.1	The Mitochondrial Protein Translocase (MPT) Family	MPT	Outer Membrane Pore-forming Protein IV (OMPP-IV) Superfamily	Downregulation
Cluster-30086.85110	-4.74149	0.0318454	3.A.5.9.1	The General Secretory Pathway (Sec) Family	Sec	Ankyrin Repeat Domain-containing (Ank) Superfamily	Downregulation
Cluster-30086.97625	3.62522	0.0318454	2.A.6.6.4	The Resistance-Nodulation-Cell Division (RND) Superfamily	RND	Resistance-Nodulation-Cell Division (RND) Superfamily	Upregulation
Cluster-30086.97625	3.62522	0.0318454	1.I.1.1.1	The Nuclear Pore Complex (NPC) Family	NPC	Ankyrin Repeat Domain-containing (Ank) Superfamily	Upregulation
Cluster-30086.52591	4.88033	0.0337122	2.A.6.6.4	The Resistance-Nodulation-Cell Division (RND) Superfamily	RND	Resistance-Nodulation-Cell Division (RND) Superfamily	Upregulation
Cluster-30086.52591	4.88033	0.0337122	1.I.1.1.1	The Nuclear Pore Complex (NPC) Family	NPC	Ankyrin Repeat Domain-containing (Ank) Superfamily	Upregulation
Cluster-30086.120126	4.64998	0.0341908	2.A.7.3.6	The Drug/Metabolite Transporter (DMT) Superfamily	DMT	Drug/Metabolite Transporter (DMT) Superfamily	Upregulation
Cluster-30086.80040	-5.19462	0.0345125	3.A.16.1.2	The Endoplasmic Reticular Retrotranslocon (ER-RT) Family	ER-RT	AAA-ATPase Superfamily	Downregulation
Cluster-30086.80040	-5.19462	0.0345125	3.A.23.1.1	The Type VI Symbiosis/Virulence Secretory System (T6SS) Family	T6SS	ATP-dependent Clp Protease (Clp) Superfamily	Downregulation
Cluster-30086.80040	-5.19462	0.0345125	1.F.1.1.1	The Synaptosomal Vesicle Fusion Pore (SVF-Pore) Family	SVF-Pore	AAA-ATPase Superfamily	Downregulation
Cluster-30086.80040	-5.19462	0.0345125	3.A.20.1.1	The Peroxisomal Protein Importer (PPI) Family	PPI	Leucine-rich Repeat-containing Domain (LRRD) Superfamily	Downregulation
Cluster-30086.80040	-5.19462	0.0345125	3.A.24.4.1	The Type VII or ESX Protein Secretion System (T7SS) Family	T7SS	AAA-ATPase Superfamily	Downregulation
Cluster-30086.80040	-5.19462	0.0345125	3.A.28.1.1	The AAA-ATPase, Bcs1 (Bcs1) Family	Bcs1	AAA-ATPase Superfamily	Downregulation
Cluster-30086.80040	-5.19462	0.0345125	3.A.16.1.1	The Endoplasmic Reticular Retrotranslocon (ER-RT) Family	ER-RT	AAA-ATPase Superfamily	Downregulation
Cluster-30086.60000	4.2913	0.0355359	2.A.82.1.1	The Organic Solute Transporter (OST) Family	OST	Transporter-Opsin-G protein-coupled receptor (TOG) Superfamily	Upregulation
Cluster-30086.83014	-5.13442	0.0377182	2.A.66.1.1	The Multidrug/Oligosaccharidyl-lipid/Polysaccharide (MOP) Flippase Superfamily	MOP	Multidrug/Oligosaccharidyl-lipid/Polysaccharide Flippase (MOP) Superfamily	Downregulation
Cluster-30086.62108	3.77272	0.038046	2.A.1.42.2	The Major Facilitator Superfamily (MFS)	MFS	Major Facilitator (MFS) Superfamily	Upregulation
Cluster-30086.32781	5.17569	0.0384322	3.A.1.208.17	The ATP-binding Cassette (ABC) Superfamily	ABC	ABC1, ABC2, ABC3 Superfamilies	Upregulation
Cluster-30086.32781	5.17569	0.0384322	3.A.1.208.17	The ATP-binding Cassette (ABC) Superfamily	ABC	ABC1, ABC2, ABC3 Superfamilies	Upregulation
Cluster-30086.69659	5.12624	0.0393232	3.A.16.1.2	The Endoplasmic Reticular Retrotranslocon (ER-RT) Family	ER-RT	AAA-ATPase Superfamily	Upregulation
Cluster-30086.69659	5.12624	0.0393232	3.A.23.1.1	The Type VI Symbiosis/Virulence Secretory System (T6SS) Family	T6SS	ATP-dependent Clp Protease (Clp) Superfamily	Upregulation
Cluster-30086.69659	5.12624	0.0393232	1.F.1.1.1	The Synaptosomal Vesicle Fusion Pore (SVF-Pore) Family	SVF-Pore	AAA-ATPase Superfamily	Upregulation
Cluster-30086.69659	5.12624	0.0393232	3.A.20.1.1	The Peroxisomal Protein Importer (PPI) Family	PPI	Leucine-rich Repeat-containing Domain (LRRD) Superfamily	Upregulation
Cluster-30086.69659	5.12624	0.0393232	3.A.24.4.1	The Type VII or ESX Protein Secretion System (T7SS) Family	T7SS	AAA-ATPase Superfamily	Upregulation
Cluster-30086.69659	5.12624	0.0393232	3.A.28.1.1	The AAA-ATPase, Bcs1 (Bcs1) Family	Bcs1	AAA-ATPase Superfamily	Upregulation
Cluster-30086.52087	-5.16366	0.0399747	1.A.1.4.1	The Voltage-gated Ion Channel (VIC) Superfamily	VIC	VIC Superfamily	Downregulation
Cluster-30086.52087	-5.16366	0.0399747	1.A.4.1.1	The Transient Receptor Potential Ca<sup>2+</sup> Channel (TRP-CC) Family	TRP-CC	VIC Superfamily	Downregulation
Cluster-30086.52087	-5.16366	0.0399747	8.A.28.1.1	The Ankyrin (Ankyrin) Family	Ankyrin	Ankyrin Repeat Domain-containing (Ank) Superfamily	Downregulation
Cluster-30086.19038	-4.90239	0.0414132	1.B.12.5.1	The Autotransporter-1 (AT-1) Family	AT-1	Outer Membrane Pore-forming Protein I (OMPP-I) Superfamily	Downregulation
Cluster-30086.19038	-4.90239	0.0414132	3.A.24.4.1	The Type VII or ESX Protein Secretion System (T7SS) Family	T7SS	AAA-ATPase Superfamily	Downregulation
Cluster-30086.67988	5.07441	0.0420229	3.A.3.1.1	The P-type ATPase (P-ATPase) Superfamily	P-ATPase	P-type ATPase (P-ATPase) Superfamily	Upregulation
Cluster-30086.19703	5.07547	0.0425644	8.A.43.1.1	The NEAT-domain containing methaemoglobin heme sequestration (N-MHS) Family	N-MHS	NEAT/Basigin Chaparone (NBC) Superfamily	Upregulation
Cluster-30086.109577	-3.33729	0.0442285	8.A.43.1.1	The NEAT-domain containing methaemoglobin heme sequestration (N-MHS) Family	N-MHS	NEAT/Basigin Chaparone (NBC) Superfamily	Downregulation
Cluster-30086.138638	-5.01638	0.0453792	1.A.1.4.1	The Voltage-gated Ion Channel (VIC) Superfamily	VIC	VIC Superfamily	Downregulation
Cluster-30086.138638	-5.01638	0.0453792	1.A.4.1.1	The Transient Receptor Potential Ca<sup>2+</sup> Channel (TRP-CC) Family	TRP-CC	VIC Superfamily	Downregulation
Cluster-30086.138638	-5.01638	0.0453792	8.A.28.1.1	The Ankyrin (Ankyrin) Family	Ankyrin	Ankyrin Repeat Domain-containing (Ank) Superfamily	Downregulation
Cluster-30086.88917	4.99745	0.0457394	3.A.16.1.2	The Endoplasmic Reticular Retrotranslocon (ER-RT) Family	ER-RT	AAA-ATPase Superfamily	Upregulation
Cluster-30086.88917	4.99745	0.0457394	3.A.23.1.1	The Type VI Symbiosis/Virulence Secretory System (T6SS) Family	T6SS	ATP-dependent Clp Protease (Clp) Superfamily	Upregulation
Cluster-30086.88917	4.99745	0.0457394	1.F.1.1.1	The Synaptosomal Vesicle Fusion Pore (SVF-Pore) Family	SVF-Pore	AAA-ATPase Superfamily	Upregulation
Cluster-30086.88917	4.99745	0.0457394	3.A.20.1.1	The Peroxisomal Protein Importer (PPI) Family	PPI	Leucine-rich Repeat-containing Domain (LRRD) Superfamily	Upregulation
Cluster-30086.88917	4.99745	0.0457394	3.A.24.4.1	The Type VII or ESX Protein Secretion System (T7SS) Family	T7SS	AAA-ATPase Superfamily	Upregulation
Cluster-30086.88917	4.99745	0.0457394	3.A.28.1.1	The AAA-ATPase, Bcs1 (Bcs1) Family	Bcs1	AAA-ATPase Superfamily	Upregulation
Cluster-30086.88917	4.99745	0.0457394	3.A.16.1.1	The Endoplasmic Reticular Retrotranslocon (ER-RT) Family	ER-RT	AAA-ATPase Superfamily	Upregulation
Cluster-30086.140529	-5.06985	0.0460123	1.B.33.3.1	The Outer Membrane Protein Insertion Porin (Bam Complex) (OmpIP) Family	OmpIP	Outer Membrane Pore-forming Protein I (OMPP-I) Superfamily	Downregulation
Cluster-30086.63789	-4.94652	0.0464144	1.A.112.2.2	The Cyclin M Mg2+ Exporter (CNNM) Family	CNNM	CNNM/HlyC Superfamily	Downregulation
Cluster-30086.63789	-4.94652	0.0464144	1.C.126.1.2	The HlyC Haemolysin (HlyC) Family	HlyC	CNNM/HlyC Superfamily	Downregulation
Cluster-30086.63789	-4.94652	0.0464144	3.A.1.12.8	The ATP-binding Cassette (ABC) Superfamily	ABC	ABC1, ABC2, ABC3 Superfamilies	Downregulation
Cluster-30086.38954	5.02379	0.0464311	3.A.16.1.2	The Endoplasmic Reticular Retrotranslocon (ER-RT) Family	ER-RT	AAA-ATPase Superfamily	Upregulation
Cluster-30086.38954	5.02379	0.0464311	3.A.23.1.1	The Type VI Symbiosis/Virulence Secretory System (T6SS) Family	T6SS	ATP-dependent Clp Protease (Clp) Superfamily	Upregulation
Cluster-30086.38954	5.02379	0.0464311	1.F.1.1.1	The Synaptosomal Vesicle Fusion Pore (SVF-Pore) Family	SVF-Pore	AAA-ATPase Superfamily	Upregulation
Cluster-30086.38954	5.02379	0.0464311	3.A.20.1.1	The Peroxisomal Protein Importer (PPI) Family	PPI	Leucine-rich Repeat-containing Domain (LRRD) Superfamily	Upregulation
Cluster-30086.38954	5.02379	0.0464311	3.A.24.4.1	The Type VII or ESX Protein Secretion System (T7SS) Family	T7SS	AAA-ATPase Superfamily	Upregulation
Cluster-30086.38954	5.02379	0.0464311	3.A.28.1.1	The AAA-ATPase, Bcs1 (Bcs1) Family	Bcs1	AAA-ATPase Superfamily	Upregulation
Cluster-30086.79699	5.0418	0.0467503	8.A.30.1.1	The Nedd4-Family Interacting Protein-2 (Nedd4) Family	Nedd4	Synaptotagmin Domain-containing (SynapD) Superfamily	Upregulation
Cluster-30152.0	-4.20899	0.0472099	2.A.60.1.1	The Organo Anion Transporter (OAT) Family	OAT	Major Facilitator (MFS) Superfamily	Downregulation
Cluster-30086.1751	-5.17122	0.0478194	2.A.6.6.4	The Resistance-Nodulation-Cell Division (RND) Superfamily	RND	Resistance-Nodulation-Cell Division (RND) Superfamily	Downregulation
Cluster-30086.1751	-5.17122	0.0478194	1.I.1.1.1	The Nuclear Pore Complex (NPC) Family	NPC	Ankyrin Repeat Domain-containing (Ank) Superfamily	Downregulation
Cluster-30086.96425	-4.70727	0.0484864	1.A.112.2.2	The Cyclin M Mg2+ Exporter (CNNM) Family	CNNM	CNNM/HlyC Superfamily	Downregulation
Cluster-30086.96425	-4.70727	0.0484864	1.C.126.1.2	The HlyC Haemolysin (HlyC) Family	HlyC	CNNM/HlyC Superfamily	Downregulation
Cluster-30086.96425	-4.70727	0.0484864	3.A.1.12.8	The ATP-binding Cassette (ABC) Superfamily	ABC	ABC1, ABC2, ABC3 Superfamilies	Downregulation
Cluster-30086.11702	-4.86285	0.0491889	2.A.53.3.4	The Sulfate Permease (SulP) Family	SulP	APC Superfamily	Downregulation

## Sheet: C03L_vs_C22L
Gene	log2foldchange	padjust	TCID	Family	Family.Symbol	Superfamily	Regulation
Cluster-30086.51700	10.5051	3.33851e-23	2.A.2.2.2	The Glycoside-Pentoside-Hexuronide (GPH):Cation Symporter Family	GPH	Major Facilitator (MFS) Superfamily	Upregulation
Cluster-30086.51700	10.5051	3.33851e-23	2.A.1.14.18	The Major Facilitator Superfamily (MFS)	MFS	Major Facilitator (MFS) Superfamily	Upregulation
Cluster-30086.51700	10.5051	3.33851e-23	2.A.12.1.18	The ATP:ADP Antiporter (AAA) Family	AAA	Major Facilitator (MFS) Superfamily	Upregulation
Cluster-30086.51693	-10.3417	4.63361e-21	2.A.2.2.2	The Glycoside-Pentoside-Hexuronide (GPH):Cation Symporter Family	GPH	Major Facilitator (MFS) Superfamily	Downregulation
Cluster-30086.51693	-10.3417	4.63361e-21	2.A.1.14.18	The Major Facilitator Superfamily (MFS)	MFS	Major Facilitator (MFS) Superfamily	Downregulation
Cluster-30086.51693	-10.3417	4.63361e-21	2.A.12.1.18	The ATP:ADP Antiporter (AAA) Family	AAA	Major Facilitator (MFS) Superfamily	Downregulation
Cluster-30086.124649	3.99607	1.76698e-12	1.B.12.5.9	The Autotransporter-1 (AT-1) Family	AT-1	Outer Membrane Pore-forming Protein I (OMPP-I) Superfamily	Upregulation
Cluster-30086.124647	6.68211	4.14815e-12	1.B.12.5.9	The Autotransporter-1 (AT-1) Family	AT-1	Outer Membrane Pore-forming Protein I (OMPP-I) Superfamily	Upregulation
Cluster-30086.124310	8.19311	1.14241e-11	2.A.2.2.2	The Glycoside-Pentoside-Hexuronide (GPH):Cation Symporter Family	GPH	Major Facilitator (MFS) Superfamily	Upregulation
Cluster-30086.124310	8.19311	1.14241e-11	2.A.1.14.18	The Major Facilitator Superfamily (MFS)	MFS	Major Facilitator (MFS) Superfamily	Upregulation
Cluster-30086.124310	8.19311	1.14241e-11	2.A.12.1.18	The ATP:ADP Antiporter (AAA) Family	AAA	Major Facilitator (MFS) Superfamily	Upregulation
Cluster-30086.124310	8.19311	1.14241e-11	2.A.2.4.1	The Glycoside-Pentoside-Hexuronide (GPH):Cation Symporter Family	GPH	Major Facilitator (MFS) Superfamily	Upregulation
Cluster-30086.124310	8.19311	1.14241e-11	2.A.1.19.10	The Major Facilitator Superfamily (MFS)	MFS	Major Facilitator (MFS) Superfamily	Upregulation
Cluster-30086.45350	3.74802	3.35544e-10	8.A.43.1.1	The NEAT-domain containing methaemoglobin heme sequestration (N-MHS) Family	N-MHS	NEAT/Basigin Chaparone (NBC) Superfamily	Upregulation
Cluster-30086.32941	6.99246	1.07184e-09	1.A.3.1.1	The Ryanodine-Inositol 1,4,5-triphosphate Receptor Ca<sup>2+</sup> Channel (RIR-CaC) Family	RIR-CaC	VIC Superfamily	Upregulation
Cluster-30086.133405	-8.59244	1.66154e-09	1.A.5.1.1	The Polycystin Cation Channel (PCC) Family	PCC	Leucine-rich Repeat-containing Domain (LRRD) Superfamily	Downregulation
Cluster-30086.32940	-6.98868	5.30438e-09	1.A.3.1.1	The Ryanodine-Inositol 1,4,5-triphosphate Receptor Ca<sup>2+</sup> Channel (RIR-CaC) Family	RIR-CaC	VIC Superfamily	Downregulation
Cluster-30086.117646	-6.7032	5.95941e-09	1.B.30.1.1	The Plastid Outer Envelope Porin of 16 kDa (OEP16) Family	OEP16	Outer Membrane Pore-forming Protein IV (OMPP-IV) Superfamily	Downregulation
Cluster-30086.117646	-6.7032	5.95941e-09	3.A.8.1.1	The Mitochondrial Protein Translocase (MPT) Family	MPT	Outer Membrane Pore-forming Protein IV (OMPP-IV) Superfamily	Downregulation
Cluster-30086.117646	-6.7032	5.95941e-09	3.D.1.6.1	The H<sup>+</sup> or Na<sup>+</sup>-translocating NADH Dehydrogenase (NDH) Family	NDH	Iron-Sulfur Protein (ISP) Superfamily	Downregulation
Cluster-30086.73585	7.09802	6.92519e-09	3.D.8.1.2	The Na<sup>+</sup>- or H<sup>+</sup>-Pumping Formyl Methanofuran Dehydrogenase (FMF-DH) Family	FMF-DH	Iron-Sulfur Protein (ISP) Superfamily	Upregulation
Cluster-30086.48912	-7.1799	1.51629e-07	2.A.40.1.1	The Nucleobase/Ascorbate Transporter (NAT) or Nucleobase:Cation Symporter-2 (NCS2) Family	NAT/NCS2	APC Superfamily	Downregulation
Cluster-30086.63553	4.94901	1.54894e-07	3.A.16.1.2	The Endoplasmic Reticular Retrotranslocon (ER-RT) Family	ER-RT	AAA-ATPase Superfamily	Upregulation
Cluster-30086.63553	4.94901	1.54894e-07	3.A.23.1.1	The Type VI Symbiosis/Virulence Secretory System (T6SS) Family	T6SS	ATP-dependent Clp Protease (Clp) Superfamily	Upregulation
Cluster-30086.63553	4.94901	1.54894e-07	1.F.1.1.1	The Synaptosomal Vesicle Fusion Pore (SVF-Pore) Family	SVF-Pore	AAA-ATPase Superfamily	Upregulation
Cluster-30086.63553	4.94901	1.54894e-07	3.A.20.1.1	The Peroxisomal Protein Importer (PPI) Family	PPI	Leucine-rich Repeat-containing Domain (LRRD) Superfamily	Upregulation
Cluster-30086.63553	4.94901	1.54894e-07	3.A.24.4.1	The Type VII or ESX Protein Secretion System (T7SS) Family	T7SS	AAA-ATPase Superfamily	Upregulation
Cluster-30086.63553	4.94901	1.54894e-07	3.A.28.1.1	The AAA-ATPase, Bcs1 (Bcs1) Family	Bcs1	AAA-ATPase Superfamily	Upregulation
Cluster-30086.63553	4.94901	1.54894e-07	3.A.23.1.1	The Type VI Symbiosis/Virulence Secretory System (T6SS) Family	T6SS	ATP-dependent Clp Protease (Clp) Superfamily	Upregulation
Cluster-30086.114412	3.05919	2.06029e-07	2.A.2.2.2	The Glycoside-Pentoside-Hexuronide (GPH):Cation Symporter Family	GPH	Major Facilitator (MFS) Superfamily	Upregulation
Cluster-30086.114412	3.05919	2.06029e-07	2.A.1.14.18	The Major Facilitator Superfamily (MFS)	MFS	Major Facilitator (MFS) Superfamily	Upregulation
Cluster-30086.114412	3.05919	2.06029e-07	2.A.12.1.18	The ATP:ADP Antiporter (AAA) Family	AAA	Major Facilitator (MFS) Superfamily	Upregulation
Cluster-30086.114412	3.05919	2.06029e-07	2.A.2.4.1	The Glycoside-Pentoside-Hexuronide (GPH):Cation Symporter Family	GPH	Major Facilitator (MFS) Superfamily	Upregulation
Cluster-30086.114412	3.05919	2.06029e-07	2.A.1.19.10	The Major Facilitator Superfamily (MFS)	MFS	Major Facilitator (MFS) Superfamily	Upregulation
Cluster-30086.145590	-4.42449	2.46231e-07	1.A.1.2.2	The Voltage-gated Ion Channel (VIC) Superfamily	VIC	VIC Superfamily	Downregulation
Cluster-30086.145590	-4.42449	2.46231e-07	1.A.3.1.1	The Ryanodine-Inositol 1,4,5-triphosphate Receptor Ca<sup>2+</sup> Channel (RIR-CaC) Family	RIR-CaC	VIC Superfamily	Downregulation
Cluster-30086.145590	-4.42449	2.46231e-07	1.A.4.1.1	The Transient Receptor Potential Ca<sup>2+</sup> Channel (TRP-CC) Family	TRP-CC	VIC Superfamily	Downregulation
Cluster-30086.145590	-4.42449	2.46231e-07	1.A.51.1.3	The Voltage-gated Proton Channel (VPC) Family	VPC	VIC Superfamily	Downregulation
Cluster-30086.145590	-4.42449	2.46231e-07	2.A.36.7.4	The Monovalent Cation:Proton Antiporter-1 (CPA1) Family	CPA1	CPA Superfamily	Downregulation
Cluster-30086.145593	5.00642	3.04715e-07	1.A.1.2.2	The Voltage-gated Ion Channel (VIC) Superfamily	VIC	VIC Superfamily	Upregulation
Cluster-30086.145593	5.00642	3.04715e-07	1.A.3.1.1	The Ryanodine-Inositol 1,4,5-triphosphate Receptor Ca<sup>2+</sup> Channel (RIR-CaC) Family	RIR-CaC	VIC Superfamily	Upregulation
Cluster-30086.145593	5.00642	3.04715e-07	1.A.4.1.1	The Transient Receptor Potential Ca<sup>2+</sup> Channel (TRP-CC) Family	TRP-CC	VIC Superfamily	Upregulation
Cluster-30086.145593	5.00642	3.04715e-07	1.A.51.1.3	The Voltage-gated Proton Channel (VPC) Family	VPC	VIC Superfamily	Upregulation
Cluster-30086.145593	5.00642	3.04715e-07	2.A.36.7.4	The Monovalent Cation:Proton Antiporter-1 (CPA1) Family	CPA1	CPA Superfamily	Upregulation
Cluster-30086.42893	-7.09451	6.48785e-07	2.A.40.1.1	The Nucleobase/Ascorbate Transporter (NAT) or Nucleobase:Cation Symporter-2 (NCS2) Family	NAT/NCS2	APC Superfamily	Downregulation
Cluster-30086.40135	-6.17658	9.17003e-07	1.A.3.1.1	The Ryanodine-Inositol 1,4,5-triphosphate Receptor Ca<sup>2+</sup> Channel (RIR-CaC) Family	RIR-CaC	VIC Superfamily	Downregulation
Cluster-30086.73588	-5.65207	1.86398e-06	3.D.8.1.2	The Na<sup>+</sup>- or H<sup>+</sup>-Pumping Formyl Methanofuran Dehydrogenase (FMF-DH) Family	FMF-DH	Iron-Sulfur Protein (ISP) Superfamily	Downregulation
Cluster-30086.17893	-4.95419	1.90734e-06	2.A.4.1.1	The Cation Diffusion Facilitator (CDF) Family	CDF	Cation Diffusion Facilitator (CDF) Superfamily	Downregulation
Cluster-30086.78812	-5.85797	4.91726e-06	2.A.47.1.1	The Divalent Anion:Na<sup>+</sup> Symporter (DASS) Family	DASS	IT Superfamily	Downregulation
Cluster-30086.49943	5.62449	6.87597e-06	1.A.3.1.1	The Ryanodine-Inositol 1,4,5-triphosphate Receptor Ca<sup>2+</sup> Channel (RIR-CaC) Family	RIR-CaC	VIC Superfamily	Upregulation
Cluster-30086.45352	5.75488	7.23496e-06	8.A.43.1.1	The NEAT-domain containing methaemoglobin heme sequestration (N-MHS) Family	N-MHS	NEAT/Basigin Chaparone (NBC) Superfamily	Upregulation
Cluster-30086.113100	6.75932	1.20608e-05	3.A.16.1.2	The Endoplasmic Reticular Retrotranslocon (ER-RT) Family	ER-RT	AAA-ATPase Superfamily	Upregulation
Cluster-30086.113100	6.75932	1.20608e-05	3.A.23.1.1	The Type VI Symbiosis/Virulence Secretory System (T6SS) Family	T6SS	ATP-dependent Clp Protease (Clp) Superfamily	Upregulation
Cluster-30086.113100	6.75932	1.20608e-05	1.F.1.1.1	The Synaptosomal Vesicle Fusion Pore (SVF-Pore) Family	SVF-Pore	AAA-ATPase Superfamily	Upregulation
Cluster-30086.113100	6.75932	1.20608e-05	3.A.20.1.1	The Peroxisomal Protein Importer (PPI) Family	PPI	Leucine-rich Repeat-containing Domain (LRRD) Superfamily	Upregulation
Cluster-30086.113100	6.75932	1.20608e-05	3.A.24.4.1	The Type VII or ESX Protein Secretion System (T7SS) Family	T7SS	AAA-ATPase Superfamily	Upregulation
Cluster-30086.113100	6.75932	1.20608e-05	3.A.28.1.1	The AAA-ATPase, Bcs1 (Bcs1) Family	Bcs1	AAA-ATPase Superfamily	Upregulation
Cluster-30086.113100	6.75932	1.20608e-05	3.A.23.1.1	The Type VI Symbiosis/Virulence Secretory System (T6SS) Family	T6SS	ATP-dependent Clp Protease (Clp) Superfamily	Upregulation
Cluster-30086.98169	5.87446	1.99862e-05	3.A.3.1.1	The P-type ATPase (P-ATPase) Superfamily	P-ATPase	P-type ATPase (P-ATPase) Superfamily	Upregulation
Cluster-30086.98169	5.87446	1.99862e-05	3.A.3.1.1	The P-type ATPase (P-ATPase) Superfamily	P-ATPase	P-type ATPase (P-ATPase) Superfamily	Upregulation
Cluster-30086.98169	5.87446	1.99862e-05	3.A.3.1.1	The P-type ATPase (P-ATPase) Superfamily	P-ATPase	P-type ATPase (P-ATPase) Superfamily	Upregulation
Cluster-30086.68007	-6.12927	2.97591e-05	3.B.1.1.1	The Na<sup>+</sup>-transporting Carboxylic Acid Decarboxylase (NaT-DC) Family	NaT-DC	CPA Superfamily	Downregulation
Cluster-30086.91335	-6.62448	3.03149e-05	1.A.10.1.1	The Glutamate-gated Ion Channel (GIC) Family of Neurotransmitter Receptors	GIC	VIC Superfamily	Downregulation
Cluster-30086.91335	-6.62448	3.03149e-05	3.A.1.4.5	The ATP-binding Cassette (ABC) Superfamily	ABC	ABC1, ABC2, ABC3 Superfamilies	Downregulation
Cluster-30086.91335	-6.62448	3.03149e-05	9.A.14.15.1	The G-protein-coupled receptor (GPCR) Family	GPCR	Transporter-Opsin-G protein-coupled receptor (TOG) Superfamily	Downregulation
Cluster-30086.91335	-6.62448	3.03149e-05	1.A.10.1.1	The Glutamate-gated Ion Channel (GIC) Family of Neurotransmitter Receptors	GIC	VIC Superfamily	Downregulation
Cluster-30086.91335	-6.62448	3.03149e-05	1.A.10.1.1	The Glutamate-gated Ion Channel (GIC) Family of Neurotransmitter Receptors	GIC	VIC Superfamily	Downregulation
Cluster-30086.91335	-6.62448	3.03149e-05	1.A.10.1.3	The Glutamate-gated Ion Channel (GIC) Family of Neurotransmitter Receptors	GIC	VIC Superfamily	Downregulation
Cluster-30086.91335	-6.62448	3.03149e-05	3.A.1.3.13	The ATP-binding Cassette (ABC) Superfamily	ABC	ABC1, ABC2, ABC3 Superfamilies	Downregulation
Cluster-30086.71949	7.26885	0.000145202	3.A.16.1.2	The Endoplasmic Reticular Retrotranslocon (ER-RT) Family	ER-RT	AAA-ATPase Superfamily	Upregulation
Cluster-30086.71949	7.26885	0.000145202	1.F.1.1.1	The Synaptosomal Vesicle Fusion Pore (SVF-Pore) Family	SVF-Pore	AAA-ATPase Superfamily	Upregulation
Cluster-30086.71949	7.26885	0.000145202	3.A.16.1.2	The Endoplasmic Reticular Retrotranslocon (ER-RT) Family	ER-RT	AAA-ATPase Superfamily	Upregulation
Cluster-30086.71949	7.26885	0.000145202	1.F.1.1.1	The Synaptosomal Vesicle Fusion Pore (SVF-Pore) Family	SVF-Pore	AAA-ATPase Superfamily	Upregulation
Cluster-30086.71949	7.26885	0.000145202	3.A.16.1.2	The Endoplasmic Reticular Retrotranslocon (ER-RT) Family	ER-RT	AAA-ATPase Superfamily	Upregulation
Cluster-30086.71949	7.26885	0.000145202	3.A.23.1.1	The Type VI Symbiosis/Virulence Secretory System (T6SS) Family	T6SS	ATP-dependent Clp Protease (Clp) Superfamily	Upregulation
Cluster-30086.71949	7.26885	0.000145202	1.F.1.1.1	The Synaptosomal Vesicle Fusion Pore (SVF-Pore) Family	SVF-Pore	AAA-ATPase Superfamily	Upregulation
Cluster-30086.71949	7.26885	0.000145202	3.A.20.1.1	The Peroxisomal Protein Importer (PPI) Family	PPI	Leucine-rich Repeat-containing Domain (LRRD) Superfamily	Upregulation
Cluster-30086.71949	7.26885	0.000145202	3.A.24.4.1	The Type VII or ESX Protein Secretion System (T7SS) Family	T7SS	AAA-ATPase Superfamily	Upregulation
Cluster-30086.71949	7.26885	0.000145202	3.A.28.1.1	The AAA-ATPase, Bcs1 (Bcs1) Family	Bcs1	AAA-ATPase Superfamily	Upregulation
Cluster-30086.71949	7.26885	0.000145202	3.A.23.1.1	The Type VI Symbiosis/Virulence Secretory System (T6SS) Family	T6SS	ATP-dependent Clp Protease (Clp) Superfamily	Upregulation
Cluster-30086.124648	-2.2854	0.000209992	1.B.12.5.9	The Autotransporter-1 (AT-1) Family	AT-1	Outer Membrane Pore-forming Protein I (OMPP-I) Superfamily	Downregulation
Cluster-30086.89770	3.87447	0.000221133	2.A.6.6.5	The Resistance-Nodulation-Cell Division (RND) Superfamily	RND	Resistance-Nodulation-Cell Division (RND) Superfamily	Upregulation
Cluster-30086.76035	-5.71881	0.000328135	2.A.2.2.2	The Glycoside-Pentoside-Hexuronide (GPH):Cation Symporter Family	GPH	Major Facilitator (MFS) Superfamily	Downregulation
Cluster-30086.76035	-5.71881	0.000328135	2.A.1.14.18	The Major Facilitator Superfamily (MFS)	MFS	Major Facilitator (MFS) Superfamily	Downregulation
Cluster-30086.76035	-5.71881	0.000328135	2.A.12.1.18	The ATP:ADP Antiporter (AAA) Family	AAA	Major Facilitator (MFS) Superfamily	Downregulation
Cluster-30086.76035	-5.71881	0.000328135	2.A.2.4.1	The Glycoside-Pentoside-Hexuronide (GPH):Cation Symporter Family	GPH	Major Facilitator (MFS) Superfamily	Downregulation
Cluster-30086.76035	-5.71881	0.000328135	2.A.1.19.10	The Major Facilitator Superfamily (MFS)	MFS	Major Facilitator (MFS) Superfamily	Downregulation
Cluster-30086.124794	3.46948	0.000352509	2.A.1.42.2	The Major Facilitator Superfamily (MFS)	MFS	Major Facilitator (MFS) Superfamily	Upregulation
Cluster-30086.113348	-4.18322	0.00036334	2.A.36.1.1	The Monovalent Cation:Proton Antiporter-1 (CPA1) Family	CPA1	CPA Superfamily	Downregulation
Cluster-30086.113348	-4.18322	0.00036334	2.A.37.1.1	The Monovalent Cation:Proton Antiporter-2 (CPA2) Family	CPA2	CPA Superfamily	Downregulation
Cluster-30086.52259	-4.50955	0.000405969	2.A.4.1.1	The Cation Diffusion Facilitator (CDF) Family	CDF	Cation Diffusion Facilitator (CDF) Superfamily	Downregulation
Cluster-30086.124708	-5.45942	0.000511623	2.A.2.2.2	The Glycoside-Pentoside-Hexuronide (GPH):Cation Symporter Family	GPH	Major Facilitator (MFS) Superfamily	Downregulation
Cluster-30086.124708	-5.45942	0.000511623	2.A.1.14.18	The Major Facilitator Superfamily (MFS)	MFS	Major Facilitator (MFS) Superfamily	Downregulation
Cluster-30086.124708	-5.45942	0.000511623	2.A.12.1.18	The ATP:ADP Antiporter (AAA) Family	AAA	Major Facilitator (MFS) Superfamily	Downregulation
Cluster-30086.124708	-5.45942	0.000511623	2.A.2.4.1	The Glycoside-Pentoside-Hexuronide (GPH):Cation Symporter Family	GPH	Major Facilitator (MFS) Superfamily	Downregulation
Cluster-30086.124708	-5.45942	0.000511623	2.A.1.19.10	The Major Facilitator Superfamily (MFS)	MFS	Major Facilitator (MFS) Superfamily	Downregulation
Cluster-30086.56003	7.42064	0.000658828	3.A.8.1.1	The Mitochondrial Protein Translocase (MPT) Family	MPT	Outer Membrane Pore-forming Protein IV (OMPP-IV) Superfamily	Upregulation
Cluster-30086.56003	7.42064	0.000658828	3.A.5.9.1	The General Secretory Pathway (Sec) Family	Sec	Ankyrin Repeat Domain-containing (Ank) Superfamily	Upregulation
Cluster-30086.51701	-5.70965	0.000691317	2.A.2.2.2	The Glycoside-Pentoside-Hexuronide (GPH):Cation Symporter Family	GPH	Major Facilitator (MFS) Superfamily	Downregulation
Cluster-30086.51701	-5.70965	0.000691317	2.A.1.14.18	The Major Facilitator Superfamily (MFS)	MFS	Major Facilitator (MFS) Superfamily	Downregulation
Cluster-30086.51701	-5.70965	0.000691317	2.A.12.1.18	The ATP:ADP Antiporter (AAA) Family	AAA	Major Facilitator (MFS) Superfamily	Downregulation
Cluster-30086.69098	-4.95419	0.000807964	5.A.1.1.1	The Disulfide Bond Oxidoreductase D (DsbD) Family	DsbD	LysE Superfamily	Downregulation
Cluster-30086.31118	4.89077	0.000839648	2.A.2.2.2	The Glycoside-Pentoside-Hexuronide (GPH):Cation Symporter Family	GPH	Major Facilitator (MFS) Superfamily	Upregulation
Cluster-30086.31118	4.89077	0.000839648	2.A.1.14.18	The Major Facilitator Superfamily (MFS)	MFS	Major Facilitator (MFS) Superfamily	Upregulation
Cluster-30086.31118	4.89077	0.000839648	2.A.12.1.18	The ATP:ADP Antiporter (AAA) Family	AAA	Major Facilitator (MFS) Superfamily	Upregulation
Cluster-30086.31118	4.89077	0.000839648	2.A.2.4.1	The Glycoside-Pentoside-Hexuronide (GPH):Cation Symporter Family	GPH	Major Facilitator (MFS) Superfamily	Upregulation
Cluster-30086.31118	4.89077	0.000839648	2.A.1.19.10	The Major Facilitator Superfamily (MFS)	MFS	Major Facilitator (MFS) Superfamily	Upregulation
Cluster-30086.45351	3.22309	0.000902701	8.A.43.1.1	The NEAT-domain containing methaemoglobin heme sequestration (N-MHS) Family	N-MHS	NEAT/Basigin Chaparone (NBC) Superfamily	Upregulation
Cluster-30086.97814	7.17989	0.0010646	3.A.3.1.1	The P-type ATPase (P-ATPase) Superfamily	P-ATPase	P-type ATPase (P-ATPase) Superfamily	Upregulation
Cluster-30086.97814	7.17989	0.0010646	3.A.3.1.1	The P-type ATPase (P-ATPase) Superfamily	P-ATPase	P-type ATPase (P-ATPase) Superfamily	Upregulation
Cluster-30086.97814	7.17989	0.0010646	3.A.3.1.1	The P-type ATPase (P-ATPase) Superfamily	P-ATPase	P-type ATPase (P-ATPase) Superfamily	Upregulation
Cluster-30086.88960	-4.8413	0.00125866	3.A.1.208.17	The ATP-binding Cassette (ABC) Superfamily	ABC	ABC1, ABC2, ABC3 Superfamilies	Downregulation
Cluster-30086.63739	7.273	0.00134897	2.A.29.1.1	The Mitochondrial Carrier (MC) Family	MC	Mitochondrial Carrier (MC) Superfamily	Upregulation
Cluster-30086.120018	-3.91886	0.00146471	3.A.1.208.17	The ATP-binding Cassette (ABC) Superfamily	ABC	ABC1, ABC2, ABC3 Superfamilies	Downregulation
Cluster-30086.55059	2.32193	0.00234929	3.A.1.208.17	The ATP-binding Cassette (ABC) Superfamily	ABC	ABC1, ABC2, ABC3 Superfamilies	Upregulation
Cluster-30086.55059	2.32193	0.00234929	3.A.1.208.17	The ATP-binding Cassette (ABC) Superfamily	ABC	ABC1, ABC2, ABC3 Superfamilies	Upregulation
Cluster-30086.66264	4.62449	0.00276735	3.D.1.6.3	The H<sup>+</sup> or Na<sup>+</sup>-translocating NADH Dehydrogenase (NDH) Family	NDH	Iron-Sulfur Protein (ISP) Superfamily	Upregulation
Cluster-30086.27952	5.04439	0.00298043	2.A.17.1.1	The Proton-dependent Oligopeptide Transporter (POT/PTR) Family	POT/PTR	Major Facilitator (MFS) Superfamily	Upregulation
Cluster-30086.106061	4.62449	0.00302267	8.A.30.1.1	The Nedd4-Family Interacting Protein-2 (Nedd4) Family	Nedd4	Synaptotagmin Domain-containing (SynapD) Superfamily	Upregulation
Cluster-30086.80379	-4.56478	0.00303627	1.B.33.3.1	The Outer Membrane Protein Insertion Porin (Bam Complex) (OmpIP) Family	OmpIP	Outer Membrane Pore-forming Protein I (OMPP-I) Superfamily	Downregulation
Cluster-30086.22960	4.56478	0.00354345	3.A.8.1.1	The Mitochondrial Protein Translocase (MPT) Family	MPT	Outer Membrane Pore-forming Protein IV (OMPP-IV) Superfamily	Upregulation
Cluster-30086.72917	-7.08035	0.00383034	2.A.37.1.1	The Monovalent Cation:Proton Antiporter-2 (CPA2) Family	CPA2	CPA Superfamily	Downregulation
Cluster-30086.121628	4.68182	0.00426745	2.A.2.2.2	The Glycoside-Pentoside-Hexuronide (GPH):Cation Symporter Family	GPH	Major Facilitator (MFS) Superfamily	Upregulation
Cluster-30086.121628	4.68182	0.00426745	2.A.1.14.18	The Major Facilitator Superfamily (MFS)	MFS	Major Facilitator (MFS) Superfamily	Upregulation
Cluster-30086.121628	4.68182	0.00426745	2.A.12.1.18	The ATP:ADP Antiporter (AAA) Family	AAA	Major Facilitator (MFS) Superfamily	Upregulation
Cluster-30086.120084	-4.64385	0.0046811	3.A.3.5.1	The P-type ATPase (P-ATPase) Superfamily	P-ATPase	P-type ATPase (P-ATPase) Superfamily	Downregulation
Cluster-30086.120084	-4.64385	0.0046811	1.A.72.3.1	The Mercuric Ion Pore (Mer) Superfamily	Mer	Mercuric Ion Pore (Mer) Superfamily	Downregulation
Cluster-30086.114416	-6.57489	0.0051014	2.A.2.2.2	The Glycoside-Pentoside-Hexuronide (GPH):Cation Symporter Family	GPH	Major Facilitator (MFS) Superfamily	Downregulation
Cluster-30086.114416	-6.57489	0.0051014	2.A.1.14.18	The Major Facilitator Superfamily (MFS)	MFS	Major Facilitator (MFS) Superfamily	Downregulation
Cluster-30086.114416	-6.57489	0.0051014	2.A.12.1.18	The ATP:ADP Antiporter (AAA) Family	AAA	Major Facilitator (MFS) Superfamily	Downregulation
Cluster-30086.114416	-6.57489	0.0051014	2.A.2.4.1	The Glycoside-Pentoside-Hexuronide (GPH):Cation Symporter Family	GPH	Major Facilitator (MFS) Superfamily	Downregulation
Cluster-30086.114416	-6.57489	0.0051014	2.A.1.19.10	The Major Facilitator Superfamily (MFS)	MFS	Major Facilitator (MFS) Superfamily	Downregulation
Cluster-30086.129656	5.07324	0.00512853	2.A.6.6.4	The Resistance-Nodulation-Cell Division (RND) Superfamily	RND	Resistance-Nodulation-Cell Division (RND) Superfamily	Upregulation
Cluster-30086.129656	5.07324	0.00512853	1.I.1.1.1	The Nuclear Pore Complex (NPC) Family	NPC	Ankyrin Repeat Domain-containing (Ank) Superfamily	Upregulation
Cluster-30086.51695	-6.41502	0.00514661	2.A.2.2.2	The Glycoside-Pentoside-Hexuronide (GPH):Cation Symporter Family	GPH	Major Facilitator (MFS) Superfamily	Downregulation
Cluster-30086.51695	-6.41502	0.00514661	2.A.1.14.18	The Major Facilitator Superfamily (MFS)	MFS	Major Facilitator (MFS) Superfamily	Downregulation
Cluster-30086.51695	-6.41502	0.00514661	2.A.12.1.18	The ATP:ADP Antiporter (AAA) Family	AAA	Major Facilitator (MFS) Superfamily	Downregulation
Cluster-30086.70648	6.24791	0.00583548	2.A.108.1.1	The Iron/Lead Transporter (ILT) Family	ILT	LysE Superfamily	Upregulation
Cluster-30086.70648	6.24791	0.00583548	2.A.108.1.1	The Iron/Lead Transporter (ILT) Family	ILT	LysE Superfamily	Upregulation
Cluster-30086.70648	6.24791	0.00583548	2.A.108.1.1	The Iron/Lead Transporter (ILT) Family	ILT	LysE Superfamily	Upregulation
Cluster-30086.102455	4.82442	0.00621655	2.A.6.6.4	The Resistance-Nodulation-Cell Division (RND) Superfamily	RND	Resistance-Nodulation-Cell Division (RND) Superfamily	Upregulation
Cluster-30086.102455	4.82442	0.00621655	1.I.1.1.1	The Nuclear Pore Complex (NPC) Family	NPC	Ankyrin Repeat Domain-containing (Ank) Superfamily	Upregulation
Cluster-30086.42894	-3.83187	0.0064751	2.A.40.1.1	The Nucleobase/Ascorbate Transporter (NAT) or Nucleobase:Cation Symporter-2 (NCS2) Family	NAT/NCS2	APC Superfamily	Downregulation
Cluster-30086.78593	4.01122	0.00665909	2.A.17.1.1	The Proton-dependent Oligopeptide Transporter (POT/PTR) Family	POT/PTR	Major Facilitator (MFS) Superfamily	Upregulation
Cluster-30086.78593	4.01122	0.00665909	2.A.2.2.2	The Glycoside-Pentoside-Hexuronide (GPH):Cation Symporter Family	GPH	Major Facilitator (MFS) Superfamily	Upregulation
Cluster-30086.78593	4.01122	0.00665909	2.A.1.14.18	The Major Facilitator Superfamily (MFS)	MFS	Major Facilitator (MFS) Superfamily	Upregulation
Cluster-30086.78593	4.01122	0.00665909	2.A.12.1.18	The ATP:ADP Antiporter (AAA) Family	AAA	Major Facilitator (MFS) Superfamily	Upregulation
Cluster-30086.75103	6.17657	0.00696109	2.A.37.1.1	The Monovalent Cation:Proton Antiporter-2 (CPA2) Family	CPA2	CPA Superfamily	Upregulation
Cluster-30086.75103	6.17657	0.00696109	2.A.38.4.2	The K<sup>+</sup> Transporter (Trk) Family	Trk	VIC Superfamily	Upregulation
Cluster-30086.75103	6.17657	0.00696109	1.A.1.3.2	The Voltage-gated Ion Channel (VIC) Superfamily	VIC	VIC Superfamily	Upregulation
Cluster-30086.75103	6.17657	0.00696109	2.A.36.1.1	The Monovalent Cation:Proton Antiporter-1 (CPA1) Family	CPA1	CPA Superfamily	Upregulation
Cluster-30086.75103	6.17657	0.00696109	2.A.37.1.1	The Monovalent Cation:Proton Antiporter-2 (CPA2) Family	CPA2	CPA Superfamily	Upregulation
Cluster-30086.46640	2.24511	0.0074821	2.A.18.6.8	The Amino Acid/Auxin Permease (AAAP) Family	AAAP	APC Superfamily	Upregulation
Cluster-30086.116483	4.4374	0.0075902	2.A.7.3.6	The Drug/Metabolite Transporter (DMT) Superfamily	DMT	Drug/Metabolite Transporter (DMT) Superfamily	Upregulation
Cluster-30086.91158	-6.10152	0.00776105	5.A.1.1.1	The Disulfide Bond Oxidoreductase D (DsbD) Family	DsbD	LysE Superfamily	Downregulation
Cluster-30086.31119	-4.16156	0.00793103	2.A.2.2.2	The Glycoside-Pentoside-Hexuronide (GPH):Cation Symporter Family	GPH	Major Facilitator (MFS) Superfamily	Downregulation
Cluster-30086.31119	-4.16156	0.00793103	2.A.1.14.18	The Major Facilitator Superfamily (MFS)	MFS	Major Facilitator (MFS) Superfamily	Downregulation
Cluster-30086.31119	-4.16156	0.00793103	2.A.12.1.18	The ATP:ADP Antiporter (AAA) Family	AAA	Major Facilitator (MFS) Superfamily	Downregulation
Cluster-30086.31119	-4.16156	0.00793103	2.A.2.4.1	The Glycoside-Pentoside-Hexuronide (GPH):Cation Symporter Family	GPH	Major Facilitator (MFS) Superfamily	Downregulation
Cluster-30086.31119	-4.16156	0.00793103	2.A.1.19.10	The Major Facilitator Superfamily (MFS)	MFS	Major Facilitator (MFS) Superfamily	Downregulation
Cluster-30086.70106	6.0945	0.00802974	3.A.3.1.1	The P-type ATPase (P-ATPase) Superfamily	P-ATPase	P-type ATPase (P-ATPase) Superfamily	Upregulation
Cluster-30086.70106	6.0945	0.00802974	3.A.3.1.1	The P-type ATPase (P-ATPase) Superfamily	P-ATPase	P-type ATPase (P-ATPase) Superfamily	Upregulation
Cluster-30086.70106	6.0945	0.00802974	3.A.3.1.1	The P-type ATPase (P-ATPase) Superfamily	P-ATPase	P-type ATPase (P-ATPase) Superfamily	Upregulation
Cluster-30086.7414	4.22881	0.00833951	2.A.7.3.6	The Drug/Metabolite Transporter (DMT) Superfamily	DMT	Drug/Metabolite Transporter (DMT) Superfamily	Upregulation
Cluster-30086.40423	-6.16321	0.00952415	4.D.1.1.3	The Putative Vectorial Glycosyl Polymerization (VGP) Family	VGP	Glycosyl Transferase/Transporter (GTT) Superfamily	Downregulation
Cluster-30086.45345	-3.84369	0.0112221	1.A.17.1.12	The Calcium-dependent Chloride Channel (Ca-ClC) Family	CaClC	Anoctamin Superfamily	Downregulation
Cluster-30086.26528	3.79701	0.0123321	3.A.23.1.1	The Type VI Symbiosis/Virulence Secretory System (T6SS) Family	T6SS	ATP-dependent Clp Protease (Clp) Superfamily	Upregulation
Cluster-30086.26528	3.79701	0.0123321	3.A.23.1.1	The Type VI Symbiosis/Virulence Secretory System (T6SS) Family	T6SS	ATP-dependent Clp Protease (Clp) Superfamily	Upregulation
Cluster-30086.26528	3.79701	0.0123321	3.A.16.1.2	The Endoplasmic Reticular Retrotranslocon (ER-RT) Family	ER-RT	AAA-ATPase Superfamily	Upregulation
Cluster-30086.26528	3.79701	0.0123321	3.A.23.1.1	The Type VI Symbiosis/Virulence Secretory System (T6SS) Family	T6SS	ATP-dependent Clp Protease (Clp) Superfamily	Upregulation
Cluster-30086.26528	3.79701	0.0123321	1.F.1.1.1	The Synaptosomal Vesicle Fusion Pore (SVF-Pore) Family	SVF-Pore	AAA-ATPase Superfamily	Upregulation
Cluster-30086.26528	3.79701	0.0123321	3.A.20.1.1	The Peroxisomal Protein Importer (PPI) Family	PPI	Leucine-rich Repeat-containing Domain (LRRD) Superfamily	Upregulation
Cluster-30086.26528	3.79701	0.0123321	3.A.24.4.1	The Type VII or ESX Protein Secretion System (T7SS) Family	T7SS	AAA-ATPase Superfamily	Upregulation
Cluster-30086.26528	3.79701	0.0123321	3.A.28.1.1	The AAA-ATPase, Bcs1 (Bcs1) Family	Bcs1	AAA-ATPase Superfamily	Upregulation
Cluster-30086.26528	3.79701	0.0123321	3.A.23.1.1	The Type VI Symbiosis/Virulence Secretory System (T6SS) Family	T6SS	ATP-dependent Clp Protease (Clp) Superfamily	Upregulation
Cluster-30086.89773	5.68181	0.0148492	2.A.6.6.5	The Resistance-Nodulation-Cell Division (RND) Superfamily	RND	Resistance-Nodulation-Cell Division (RND) Superfamily	Upregulation
Cluster-30086.78134	4.80735	0.0164585	3.A.23.1.1	The Type VI Symbiosis/Virulence Secretory System (T6SS) Family	T6SS	ATP-dependent Clp Protease (Clp) Superfamily	Upregulation
Cluster-30086.11882	2.9542	0.0168909	3.A.16.1.2	The Endoplasmic Reticular Retrotranslocon (ER-RT) Family	ER-RT	AAA-ATPase Superfamily	Upregulation
Cluster-30086.11882	2.9542	0.0168909	3.A.23.1.1	The Type VI Symbiosis/Virulence Secretory System (T6SS) Family	T6SS	ATP-dependent Clp Protease (Clp) Superfamily	Upregulation
Cluster-30086.11882	2.9542	0.0168909	1.F.1.1.1	The Synaptosomal Vesicle Fusion Pore (SVF-Pore) Family	SVF-Pore	AAA-ATPase Superfamily	Upregulation
Cluster-30086.11882	2.9542	0.0168909	3.A.20.1.1	The Peroxisomal Protein Importer (PPI) Family	PPI	Leucine-rich Repeat-containing Domain (LRRD) Superfamily	Upregulation
Cluster-30086.11882	2.9542	0.0168909	3.A.24.4.1	The Type VII or ESX Protein Secretion System (T7SS) Family	T7SS	AAA-ATPase Superfamily	Upregulation
Cluster-30086.11882	2.9542	0.0168909	3.A.28.1.1	The AAA-ATPase, Bcs1 (Bcs1) Family	Bcs1	AAA-ATPase Superfamily	Upregulation
Cluster-30086.11882	2.9542	0.0168909	3.A.23.1.1	The Type VI Symbiosis/Virulence Secretory System (T6SS) Family	T6SS	ATP-dependent Clp Protease (Clp) Superfamily	Upregulation
Cluster-30086.32839	-6.1699	0.0186964	5.A.1.1.1	The Disulfide Bond Oxidoreductase D (DsbD) Family	DsbD	LysE Superfamily	Downregulation
Cluster-30086.81504	4.58496	0.0188689	1.B.12.5.9	The Autotransporter-1 (AT-1) Family	AT-1	Outer Membrane Pore-forming Protein I (OMPP-I) Superfamily	Upregulation
Cluster-30086.51696	5.19376	0.0229213	2.A.2.2.2	The Glycoside-Pentoside-Hexuronide (GPH):Cation Symporter Family	GPH	Major Facilitator (MFS) Superfamily	Upregulation
Cluster-30086.51696	5.19376	0.0229213	2.A.1.14.18	The Major Facilitator Superfamily (MFS)	MFS	Major Facilitator (MFS) Superfamily	Upregulation
Cluster-30086.51696	5.19376	0.0229213	2.A.12.1.18	The ATP:ADP Antiporter (AAA) Family	AAA	Major Facilitator (MFS) Superfamily	Upregulation
Cluster-30086.110181	2.91146	0.0236622	1.B.30.1.1	The Plastid Outer Envelope Porin of 16 kDa (OEP16) Family	OEP16	Outer Membrane Pore-forming Protein IV (OMPP-IV) Superfamily	Upregulation
Cluster-30086.110181	2.91146	0.0236622	3.A.8.1.1	The Mitochondrial Protein Translocase (MPT) Family	MPT	Outer Membrane Pore-forming Protein IV (OMPP-IV) Superfamily	Upregulation
Cluster-30086.110181	2.91146	0.0236622	3.D.1.6.1	The H<sup>+</sup> or Na<sup>+</sup>-translocating NADH Dehydrogenase (NDH) Family	NDH	Iron-Sulfur Protein (ISP) Superfamily	Upregulation
Cluster-30086.59692	-2.33442	0.0257323	3.B.1.1.1	The Na<sup>+</sup>-transporting Carboxylic Acid Decarboxylase (NaT-DC) Family	NaT-DC	CPA Superfamily	Downregulation
Cluster-30086.92954	5.16991	0.0260022	1.B.30.1.1	The Plastid Outer Envelope Porin of 16 kDa (OEP16) Family	OEP16	Outer Membrane Pore-forming Protein IV (OMPP-IV) Superfamily	Upregulation
Cluster-30086.92954	5.16991	0.0260022	3.A.8.1.1	The Mitochondrial Protein Translocase (MPT) Family	MPT	Outer Membrane Pore-forming Protein IV (OMPP-IV) Superfamily	Upregulation
Cluster-30086.92954	5.16991	0.0260022	3.D.1.6.1	The H<sup>+</sup> or Na<sup>+</sup>-translocating NADH Dehydrogenase (NDH) Family	NDH	Iron-Sulfur Protein (ISP) Superfamily	Upregulation
Cluster-30086.49499	-4.29767	0.0270209	3.A.8.1.1	The Mitochondrial Protein Translocase (MPT) Family	MPT	Outer Membrane Pore-forming Protein IV (OMPP-IV) Superfamily	Downregulation
Cluster-30086.49499	-4.29767	0.0270209	3.A.5.9.1	The General Secretory Pathway (Sec) Family	Sec	Ankyrin Repeat Domain-containing (Ank) Superfamily	Downregulation
Cluster-30086.114825	3.23946	0.0270291	1.B.12.5.9	The Autotransporter-1 (AT-1) Family	AT-1	Outer Membrane Pore-forming Protein I (OMPP-I) Superfamily	Upregulation
Cluster-30086.75127	-5.19638	0.0278861	2.A.66.6.2	The Multidrug/Oligosaccharidyl-lipid/Polysaccharide (MOP) Flippase Superfamily	MOP	Multidrug/Oligosaccharidyl-lipid/Polysaccharide Flippase (MOP) Superfamily	Downregulation
Cluster-30086.56143	3.93859	0.0299523	2.A.36.1.1	The Monovalent Cation:Proton Antiporter-1 (CPA1) Family	CPA1	CPA Superfamily	Upregulation
Cluster-30086.56143	3.93859	0.0299523	2.A.37.1.1	The Monovalent Cation:Proton Antiporter-2 (CPA2) Family	CPA2	CPA Superfamily	Upregulation
Cluster-30086.27950	5.29767	0.0335808	2.A.17.1.1	The Proton-dependent Oligopeptide Transporter (POT/PTR) Family	POT/PTR	Major Facilitator (MFS) Superfamily	Upregulation
Cluster-30086.124709	-3.8413	0.0345838	2.A.2.2.2	The Glycoside-Pentoside-Hexuronide (GPH):Cation Symporter Family	GPH	Major Facilitator (MFS) Superfamily	Downregulation
Cluster-30086.124709	-3.8413	0.0345838	2.A.1.14.18	The Major Facilitator Superfamily (MFS)	MFS	Major Facilitator (MFS) Superfamily	Downregulation
Cluster-30086.124709	-3.8413	0.0345838	2.A.12.1.18	The ATP:ADP Antiporter (AAA) Family	AAA	Major Facilitator (MFS) Superfamily	Downregulation
Cluster-30086.124709	-3.8413	0.0345838	2.A.2.4.1	The Glycoside-Pentoside-Hexuronide (GPH):Cation Symporter Family	GPH	Major Facilitator (MFS) Superfamily	Downregulation
Cluster-30086.124709	-3.8413	0.0345838	2.A.1.19.10	The Major Facilitator Superfamily (MFS)	MFS	Major Facilitator (MFS) Superfamily	Downregulation
Cluster-30086.62308	2.94251	0.0348129	1.A.112.2.2	The Cyclin M Mg2+ Exporter (CNNM) Family	CNNM	CNNM/HlyC Superfamily	Upregulation
Cluster-30086.62308	2.94251	0.0348129	1.C.126.1.2	The HlyC Haemolysin (HlyC) Family	HlyC	CNNM/HlyC Superfamily	Upregulation
Cluster-30086.62308	2.94251	0.0348129	3.A.1.12.8	The ATP-binding Cassette (ABC) Superfamily	ABC	ABC1, ABC2, ABC3 Superfamilies	Upregulation
Cluster-30086.92450	3.1565	0.0350834	3.A.1.208.17	The ATP-binding Cassette (ABC) Superfamily	ABC	ABC1, ABC2, ABC3 Superfamilies	Upregulation
Cluster-30086.92450	3.1565	0.0350834	3.A.1.208.17	The ATP-binding Cassette (ABC) Superfamily	ABC	ABC1, ABC2, ABC3 Superfamilies	Upregulation
Cluster-30086.88951	3.96962	0.035443	1.B.8.1.1	The Mitochondrial and Plastid Porin (MPP) Family	MPP	Outer Membrane Pore-forming Protein I (OMPP-I) Superfamily	Upregulation
Cluster-30086.123345	-3.67242	0.0355255	2.A.69.3.3	The Auxin Efflux Carrier (AEC) Family	AEC	BART Superfamily	Downregulation
Cluster-30086.29472	5.40371	0.0355255	3.A.23.1.1	The Type VI Symbiosis/Virulence Secretory System (T6SS) Family	T6SS	ATP-dependent Clp Protease (Clp) Superfamily	Upregulation
Cluster-30086.29472	5.40371	0.0355255	3.A.23.1.1	The Type VI Symbiosis/Virulence Secretory System (T6SS) Family	T6SS	ATP-dependent Clp Protease (Clp) Superfamily	Upregulation
Cluster-30086.29472	5.40371	0.0355255	3.A.16.1.2	The Endoplasmic Reticular Retrotranslocon (ER-RT) Family	ER-RT	AAA-ATPase Superfamily	Upregulation
Cluster-30086.29472	5.40371	0.0355255	3.A.23.1.1	The Type VI Symbiosis/Virulence Secretory System (T6SS) Family	T6SS	ATP-dependent Clp Protease (Clp) Superfamily	Upregulation
Cluster-30086.29472	5.40371	0.0355255	1.F.1.1.1	The Synaptosomal Vesicle Fusion Pore (SVF-Pore) Family	SVF-Pore	AAA-ATPase Superfamily	Upregulation
Cluster-30086.29472	5.40371	0.0355255	3.A.20.1.1	The Peroxisomal Protein Importer (PPI) Family	PPI	Leucine-rich Repeat-containing Domain (LRRD) Superfamily	Upregulation
Cluster-30086.29472	5.40371	0.0355255	3.A.24.4.1	The Type VII or ESX Protein Secretion System (T7SS) Family	T7SS	AAA-ATPase Superfamily	Upregulation
Cluster-30086.29472	5.40371	0.0355255	3.A.28.1.1	The AAA-ATPase, Bcs1 (Bcs1) Family	Bcs1	AAA-ATPase Superfamily	Upregulation
Cluster-30086.102458	-5.07323	0.0385124	2.A.6.6.4	The Resistance-Nodulation-Cell Division (RND) Superfamily	RND	Resistance-Nodulation-Cell Division (RND) Superfamily	Downregulation
Cluster-30086.102458	-5.07323	0.0385124	1.I.1.1.1	The Nuclear Pore Complex (NPC) Family	NPC	Ankyrin Repeat Domain-containing (Ank) Superfamily	Downregulation
Cluster-30086.62382	-3.45943	0.0399689	2.A.72.1.1	The K<sup>+</sup> Uptake Permease (KUP) Family	KUP	APC Superfamily	Downregulation
Cluster-30086.98924	4.11547	0.0399689	9.B.105.1.3	The Lead Resistance Fusion Protein (PbrBC) Family	PbrBC	Phospholipid Transporter/Phosphatase (PL-TP) Superfamily	Upregulation
Cluster-30086.38294	-3.90688	0.0428118	2.A.2.4.1	The Glycoside-Pentoside-Hexuronide (GPH):Cation Symporter Family	GPH	Major Facilitator (MFS) Superfamily	Downregulation
Cluster-30086.38294	-3.90688	0.0428118	2.A.1.19.10	The Major Facilitator Superfamily (MFS)	MFS	Major Facilitator (MFS) Superfamily	Downregulation
Cluster-30086.88921	-4.14295	0.0448512	3.A.3.1.1	The P-type ATPase (P-ATPase) Superfamily	P-ATPase	P-type ATPase (P-ATPase) Superfamily	Downregulation
Cluster-30086.88921	-4.14295	0.0448512	3.A.3.1.1	The P-type ATPase (P-ATPase) Superfamily	P-ATPase	P-type ATPase (P-ATPase) Superfamily	Downregulation
Cluster-30086.88921	-4.14295	0.0448512	3.A.3.1.1	The P-type ATPase (P-ATPase) Superfamily	P-ATPase	P-type ATPase (P-ATPase) Superfamily	Downregulation
Cluster-30086.62306	-3.71881	0.0448864	1.A.112.2.2	The Cyclin M Mg2+ Exporter (CNNM) Family	CNNM	CNNM/HlyC Superfamily	Downregulation
Cluster-30086.62306	-3.71881	0.0448864	1.C.126.1.2	The HlyC Haemolysin (HlyC) Family	HlyC	CNNM/HlyC Superfamily	Downregulation
Cluster-30086.62306	-3.71881	0.0448864	3.A.1.12.8	The ATP-binding Cassette (ABC) Superfamily	ABC	ABC1, ABC2, ABC3 Superfamilies	Downregulation
Cluster-30086.88922	-5.15649	0.0472459	3.A.3.1.1	The P-type ATPase (P-ATPase) Superfamily	P-ATPase	P-type ATPase (P-ATPase) Superfamily	Downregulation
Cluster-30086.88922	-5.15649	0.0472459	3.A.3.1.1	The P-type ATPase (P-ATPase) Superfamily	P-ATPase	P-type ATPase (P-ATPase) Superfamily	Downregulation
Cluster-30086.88922	-5.15649	0.0472459	3.A.3.1.1	The P-type ATPase (P-ATPase) Superfamily	P-ATPase	P-type ATPase (P-ATPase) Superfamily	Downregulation
Cluster-30086.52044	-4.05889	0.0479683	3.A.1.208.17	The ATP-binding Cassette (ABC) Superfamily	ABC	ABC1, ABC2, ABC3 Superfamilies	Downregulation

## Sheet: C03R_vs_C22R
Gene	log2foldchange	padjust	TCID	Family	Family.Symbol	Superfamily	Regulation
Cluster-30086.51693	-9.94465	1.53148e-25	2.A.2.2.2	The Glycoside-Pentoside-Hexuronide (GPH):Cation Symporter Family	GPH	Major Facilitator (MFS) Superfamily	Downregulation
Cluster-30086.51693	-9.94465	1.53148e-25	2.A.1.14.18	The Major Facilitator Superfamily (MFS)	MFS	Major Facilitator (MFS) Superfamily	Downregulation
Cluster-30086.51693	-9.94465	1.53148e-25	2.A.12.1.18	The ATP:ADP Antiporter (AAA) Family	AAA	Major Facilitator (MFS) Superfamily	Downregulation
Cluster-30086.51700	9.72962	8.62304e-24	2.A.2.2.2	The Glycoside-Pentoside-Hexuronide (GPH):Cation Symporter Family	GPH	Major Facilitator (MFS) Superfamily	Upregulation
Cluster-30086.51700	9.72962	8.62304e-24	2.A.1.14.18	The Major Facilitator Superfamily (MFS)	MFS	Major Facilitator (MFS) Superfamily	Upregulation
Cluster-30086.51700	9.72962	8.62304e-24	2.A.12.1.18	The ATP:ADP Antiporter (AAA) Family	AAA	Major Facilitator (MFS) Superfamily	Upregulation
Cluster-30086.48912	-8.30059	2.10279e-14	2.A.40.1.1	The Nucleobase/Ascorbate Transporter (NAT) or Nucleobase:Cation Symporter-2 (NCS2) Family	NAT/NCS2	APC Superfamily	Downregulation
Cluster-30086.63553	3.38227	6.8367e-10	3.A.16.1.2	The Endoplasmic Reticular Retrotranslocon (ER-RT) Family	ER-RT	AAA-ATPase Superfamily	Upregulation
Cluster-30086.63553	3.38227	6.8367e-10	3.A.23.1.1	The Type VI Symbiosis/Virulence Secretory System (T6SS) Family	T6SS	ATP-dependent Clp Protease (Clp) Superfamily	Upregulation
Cluster-30086.63553	3.38227	6.8367e-10	1.F.1.1.1	The Synaptosomal Vesicle Fusion Pore (SVF-Pore) Family	SVF-Pore	AAA-ATPase Superfamily	Upregulation
Cluster-30086.63553	3.38227	6.8367e-10	3.A.20.1.1	The Peroxisomal Protein Importer (PPI) Family	PPI	Leucine-rich Repeat-containing Domain (LRRD) Superfamily	Upregulation
Cluster-30086.63553	3.38227	6.8367e-10	3.A.24.4.1	The Type VII or ESX Protein Secretion System (T7SS) Family	T7SS	AAA-ATPase Superfamily	Upregulation
Cluster-30086.63553	3.38227	6.8367e-10	3.A.28.1.1	The AAA-ATPase, Bcs1 (Bcs1) Family	Bcs1	AAA-ATPase Superfamily	Upregulation
Cluster-30086.63553	3.38227	6.8367e-10	3.A.23.1.1	The Type VI Symbiosis/Virulence Secretory System (T6SS) Family	T6SS	ATP-dependent Clp Protease (Clp) Superfamily	Upregulation
Cluster-30086.52712	-6.95925	4.06649e-08	2.A.85.2.1	The Aromatic Acid Exporter (ArAE) Family	ArAE	Major Facilitator (MFS) Superfamily	Downregulation
Cluster-30086.79016	-8.10106	5.33877e-08	2.A.6.6.4	The Resistance-Nodulation-Cell Division (RND) Superfamily	RND	Resistance-Nodulation-Cell Division (RND) Superfamily	Downregulation
Cluster-30086.79016	-8.10106	5.33877e-08	1.I.1.1.1	The Nuclear Pore Complex (NPC) Family	NPC	Ankyrin Repeat Domain-containing (Ank) Superfamily	Downregulation
Cluster-30086.51701	-6.83654	1.18598e-07	2.A.2.2.2	The Glycoside-Pentoside-Hexuronide (GPH):Cation Symporter Family	GPH	Major Facilitator (MFS) Superfamily	Downregulation
Cluster-30086.51701	-6.83654	1.18598e-07	2.A.1.14.18	The Major Facilitator Superfamily (MFS)	MFS	Major Facilitator (MFS) Superfamily	Downregulation
Cluster-30086.51701	-6.83654	1.18598e-07	2.A.12.1.18	The ATP:ADP Antiporter (AAA) Family	AAA	Major Facilitator (MFS) Superfamily	Downregulation
Cluster-30086.35219	-6.65386	2.9106e-07	2.A.1.42.2	The Major Facilitator Superfamily (MFS)	MFS	Major Facilitator (MFS) Superfamily	Downregulation
Cluster-30086.35220	6.53141	1.28948e-06	2.A.1.42.2	The Major Facilitator Superfamily (MFS)	MFS	Major Facilitator (MFS) Superfamily	Upregulation
Cluster-30086.42893	-7.34672	1.85593e-06	2.A.40.1.1	The Nucleobase/Ascorbate Transporter (NAT) or Nucleobase:Cation Symporter-2 (NCS2) Family	NAT/NCS2	APC Superfamily	Downregulation
Cluster-30086.46487	-5.5962	8.54192e-06	2.A.6.6.4	The Resistance-Nodulation-Cell Division (RND) Superfamily	RND	Resistance-Nodulation-Cell Division (RND) Superfamily	Downregulation
Cluster-30086.46487	-5.5962	8.54192e-06	1.I.1.1.1	The Nuclear Pore Complex (NPC) Family	NPC	Ankyrin Repeat Domain-containing (Ank) Superfamily	Downregulation
Cluster-30086.65227	-5.16859	9.13674e-06	2.A.17.1.1	The Proton-dependent Oligopeptide Transporter (POT/PTR) Family	POT/PTR	Major Facilitator (MFS) Superfamily	Downregulation
Cluster-30086.120018	-3.57144	3.67068e-05	3.A.1.208.17	The ATP-binding Cassette (ABC) Superfamily	ABC	ABC1, ABC2, ABC3 Superfamilies	Downregulation
Cluster-30086.92013	6.02623	3.73434e-05	2.A.85.2.1	The Aromatic Acid Exporter (ArAE) Family	ArAE	Major Facilitator (MFS) Superfamily	Upregulation
Cluster-30086.92013	6.02623	3.73434e-05	2.A.85.1.2	The Aromatic Acid Exporter (ArAE) Family	ArAE	Major Facilitator (MFS) Superfamily	Upregulation
Cluster-30086.117646	-7.03887	4.03597e-05	1.B.30.1.1	The Plastid Outer Envelope Porin of 16 kDa (OEP16) Family	OEP16	Outer Membrane Pore-forming Protein IV (OMPP-IV) Superfamily	Downregulation
Cluster-30086.117646	-7.03887	4.03597e-05	3.A.8.1.1	The Mitochondrial Protein Translocase (MPT) Family	MPT	Outer Membrane Pore-forming Protein IV (OMPP-IV) Superfamily	Downregulation
Cluster-30086.117646	-7.03887	4.03597e-05	3.D.1.6.1	The H<sup>+</sup> or Na<sup>+</sup>-translocating NADH Dehydrogenase (NDH) Family	NDH	Iron-Sulfur Protein (ISP) Superfamily	Downregulation
Cluster-30086.48446	-6.05192	5.21111e-05	3.A.3.1.1	The P-type ATPase (P-ATPase) Superfamily	P-ATPase	P-type ATPase (P-ATPase) Superfamily	Downregulation
Cluster-30086.116483	4.64443	5.85596e-05	2.A.7.3.6	The Drug/Metabolite Transporter (DMT) Superfamily	DMT	Drug/Metabolite Transporter (DMT) Superfamily	Upregulation
Cluster-30086.32940	-6.92866	6.54552e-05	1.A.3.1.1	The Ryanodine-Inositol 1,4,5-triphosphate Receptor Ca<sup>2+</sup> Channel (RIR-CaC) Family	RIR-CaC	VIC Superfamily	Downregulation
Cluster-30086.87014	5.90639	0.000171642	2.A.2.2.2	The Glycoside-Pentoside-Hexuronide (GPH):Cation Symporter Family	GPH	Major Facilitator (MFS) Superfamily	Upregulation
Cluster-30086.87014	5.90639	0.000171642	2.A.1.14.18	The Major Facilitator Superfamily (MFS)	MFS	Major Facilitator (MFS) Superfamily	Upregulation
Cluster-30086.87014	5.90639	0.000171642	2.A.12.1.18	The ATP:ADP Antiporter (AAA) Family	AAA	Major Facilitator (MFS) Superfamily	Upregulation
Cluster-30086.58114	-4.62946	0.000463512	2.A.72.1.1	The K<sup>+</sup> Uptake Permease (KUP) Family	KUP	APC Superfamily	Downregulation
Cluster-30086.17893	-3.934	0.000467517	2.A.4.1.1	The Cation Diffusion Facilitator (CDF) Family	CDF	Cation Diffusion Facilitator (CDF) Superfamily	Downregulation
Cluster-30086.16444	-5.67795	0.000529058	2.A.7.15.3	The Drug/Metabolite Transporter (DMT) Superfamily	DMT	Drug/Metabolite Transporter (DMT) Superfamily	Downregulation
Cluster-30086.16444	-5.67795	0.000529058	2.A.7.11.2	The Drug/Metabolite Transporter (DMT) Superfamily	DMT	Drug/Metabolite Transporter (DMT) Superfamily	Downregulation
Cluster-30086.68426	-4.30008	0.000541736	5.B.1.2.1	The Phagocyte (gp91<sup>phox</sup>) NADPH Oxidase Family	gp91phox	Calmodulin/Calcineurin/KChIP (CaCa) Superfamily	Downregulation
Cluster-30086.16445	5.6428	0.000712245	2.A.7.15.3	The Drug/Metabolite Transporter (DMT) Superfamily	DMT	Drug/Metabolite Transporter (DMT) Superfamily	Upregulation
Cluster-30086.16445	5.6428	0.000712245	2.A.7.11.2	The Drug/Metabolite Transporter (DMT) Superfamily	DMT	Drug/Metabolite Transporter (DMT) Superfamily	Upregulation
Cluster-30086.51696	5.91182	0.000774366	2.A.2.2.2	The Glycoside-Pentoside-Hexuronide (GPH):Cation Symporter Family	GPH	Major Facilitator (MFS) Superfamily	Upregulation
Cluster-30086.51696	5.91182	0.000774366	2.A.1.14.18	The Major Facilitator Superfamily (MFS)	MFS	Major Facilitator (MFS) Superfamily	Upregulation
Cluster-30086.51696	5.91182	0.000774366	2.A.12.1.18	The ATP:ADP Antiporter (AAA) Family	AAA	Major Facilitator (MFS) Superfamily	Upregulation
Cluster-30086.72498	-5.39343	0.0016238	1.A.1.4.1	The Voltage-gated Ion Channel (VIC) Superfamily	VIC	VIC Superfamily	Downregulation
Cluster-30086.72498	-5.39343	0.0016238	1.A.4.1.1	The Transient Receptor Potential Ca<sup>2+</sup> Channel (TRP-CC) Family	TRP-CC	VIC Superfamily	Downregulation
Cluster-30086.72498	-5.39343	0.0016238	8.A.28.1.1	The Ankyrin (Ankyrin) Family	Ankyrin	Ankyrin Repeat Domain-containing (Ank) Superfamily	Downregulation
Cluster-30086.37135	-6.14254	0.00193565	2.A.6.6.4	The Resistance-Nodulation-Cell Division (RND) Superfamily	RND	Resistance-Nodulation-Cell Division (RND) Superfamily	Downregulation
Cluster-30086.37135	-6.14254	0.00193565	1.I.1.1.1	The Nuclear Pore Complex (NPC) Family	NPC	Ankyrin Repeat Domain-containing (Ank) Superfamily	Downregulation
Cluster-30086.23033	-5.08383	0.00197989	2.A.7.15.3	The Drug/Metabolite Transporter (DMT) Superfamily	DMT	Drug/Metabolite Transporter (DMT) Superfamily	Downregulation
Cluster-30086.23033	-5.08383	0.00197989	2.A.7.11.2	The Drug/Metabolite Transporter (DMT) Superfamily	DMT	Drug/Metabolite Transporter (DMT) Superfamily	Downregulation
Cluster-30086.117261	5.36354	0.00230228	2.A.60.1.1	The Organo Anion Transporter (OAT) Family	OAT	Major Facilitator (MFS) Superfamily	Upregulation
Cluster-30086.117261	5.36354	0.00230228	2.A.2.2.2	The Glycoside-Pentoside-Hexuronide (GPH):Cation Symporter Family	GPH	Major Facilitator (MFS) Superfamily	Upregulation
Cluster-30086.117261	5.36354	0.00230228	2.A.1.14.18	The Major Facilitator Superfamily (MFS)	MFS	Major Facilitator (MFS) Superfamily	Upregulation
Cluster-30086.117261	5.36354	0.00230228	2.A.12.1.18	The ATP:ADP Antiporter (AAA) Family	AAA	Major Facilitator (MFS) Superfamily	Upregulation
Cluster-30086.52259	-4.64931	0.00231964	2.A.4.1.1	The Cation Diffusion Facilitator (CDF) Family	CDF	Cation Diffusion Facilitator (CDF) Superfamily	Downregulation
Cluster-30086.40135	-5.88622	0.00311334	1.A.3.1.1	The Ryanodine-Inositol 1,4,5-triphosphate Receptor Ca<sup>2+</sup> Channel (RIR-CaC) Family	RIR-CaC	VIC Superfamily	Downregulation
Cluster-30086.110982	-6.08663	0.00313946	3.A.3.1.1	The P-type ATPase (P-ATPase) Superfamily	P-ATPase	P-type ATPase (P-ATPase) Superfamily	Downregulation
Cluster-30086.110982	-6.08663	0.00313946	3.A.3.1.1	The P-type ATPase (P-ATPase) Superfamily	P-ATPase	P-type ATPase (P-ATPase) Superfamily	Downregulation
Cluster-30086.110982	-6.08663	0.00313946	3.A.3.1.1	The P-type ATPase (P-ATPase) Superfamily	P-ATPase	P-type ATPase (P-ATPase) Superfamily	Downregulation
Cluster-30086.110982	-6.08663	0.00313946	3.A.3.1.1	The P-type ATPase (P-ATPase) Superfamily	P-ATPase	P-type ATPase (P-ATPase) Superfamily	Downregulation
Cluster-30086.70446	5.13398	0.00471065	1.A.1.4.1	The Voltage-gated Ion Channel (VIC) Superfamily	VIC	VIC Superfamily	Upregulation
Cluster-30086.70446	5.13398	0.00471065	1.A.4.1.1	The Transient Receptor Potential Ca<sup>2+</sup> Channel (TRP-CC) Family	TRP-CC	VIC Superfamily	Upregulation
Cluster-30086.70446	5.13398	0.00471065	8.A.28.1.1	The Ankyrin (Ankyrin) Family	Ankyrin	Ankyrin Repeat Domain-containing (Ank) Superfamily	Upregulation
Cluster-30086.68361	-5.80517	0.00479525	8.A.43.1.1	The NEAT-domain containing methaemoglobin heme sequestration (N-MHS) Family	N-MHS	NEAT/Basigin Chaparone (NBC) Superfamily	Downregulation
Cluster-30086.94788	-5.4684	0.00480816	3.A.1.208.17	The ATP-binding Cassette (ABC) Superfamily	ABC	ABC1, ABC2, ABC3 Superfamilies	Downregulation
Cluster-30086.94788	-5.4684	0.00480816	3.A.1.208.17	The ATP-binding Cassette (ABC) Superfamily	ABC	ABC1, ABC2, ABC3 Superfamilies	Downregulation
Cluster-30086.88184	3.95802	0.00497917	3.A.16.1.2	The Endoplasmic Reticular Retrotranslocon (ER-RT) Family	ER-RT	AAA-ATPase Superfamily	Upregulation
Cluster-30086.88184	3.95802	0.00497917	3.A.23.1.1	The Type VI Symbiosis/Virulence Secretory System (T6SS) Family	T6SS	ATP-dependent Clp Protease (Clp) Superfamily	Upregulation
Cluster-30086.88184	3.95802	0.00497917	1.F.1.1.1	The Synaptosomal Vesicle Fusion Pore (SVF-Pore) Family	SVF-Pore	AAA-ATPase Superfamily	Upregulation
Cluster-30086.88184	3.95802	0.00497917	3.A.20.1.1	The Peroxisomal Protein Importer (PPI) Family	PPI	Leucine-rich Repeat-containing Domain (LRRD) Superfamily	Upregulation
Cluster-30086.88184	3.95802	0.00497917	3.A.24.4.1	The Type VII or ESX Protein Secretion System (T7SS) Family	T7SS	AAA-ATPase Superfamily	Upregulation
Cluster-30086.88184	3.95802	0.00497917	3.A.28.1.1	The AAA-ATPase, Bcs1 (Bcs1) Family	Bcs1	AAA-ATPase Superfamily	Upregulation
Cluster-30086.88184	3.95802	0.00497917	3.A.23.1.1	The Type VI Symbiosis/Virulence Secretory System (T6SS) Family	T6SS	ATP-dependent Clp Protease (Clp) Superfamily	Upregulation
Cluster-30086.67109	5.21785	0.00536088	1.A.1.4.1	The Voltage-gated Ion Channel (VIC) Superfamily	VIC	VIC Superfamily	Upregulation
Cluster-30086.67109	5.21785	0.00536088	1.A.4.1.1	The Transient Receptor Potential Ca<sup>2+</sup> Channel (TRP-CC) Family	TRP-CC	VIC Superfamily	Upregulation
Cluster-30086.67109	5.21785	0.00536088	8.A.28.1.1	The Ankyrin (Ankyrin) Family	Ankyrin	Ankyrin Repeat Domain-containing (Ank) Superfamily	Upregulation
Cluster-30086.54119	5.88718	0.00537974	2.A.2.2.2	The Glycoside-Pentoside-Hexuronide (GPH):Cation Symporter Family	GPH	Major Facilitator (MFS) Superfamily	Upregulation
Cluster-30086.54119	5.88718	0.00537974	2.A.1.14.18	The Major Facilitator Superfamily (MFS)	MFS	Major Facilitator (MFS) Superfamily	Upregulation
Cluster-30086.54119	5.88718	0.00537974	2.A.12.1.18	The ATP:ADP Antiporter (AAA) Family	AAA	Major Facilitator (MFS) Superfamily	Upregulation
Cluster-30086.54119	5.88718	0.00537974	2.A.2.4.1	The Glycoside-Pentoside-Hexuronide (GPH):Cation Symporter Family	GPH	Major Facilitator (MFS) Superfamily	Upregulation
Cluster-30086.54119	5.88718	0.00537974	2.A.1.19.10	The Major Facilitator Superfamily (MFS)	MFS	Major Facilitator (MFS) Superfamily	Upregulation
Cluster-30086.26528	4.26895	0.00599028	3.A.23.1.1	The Type VI Symbiosis/Virulence Secretory System (T6SS) Family	T6SS	ATP-dependent Clp Protease (Clp) Superfamily	Upregulation
Cluster-30086.26528	4.26895	0.00599028	3.A.23.1.1	The Type VI Symbiosis/Virulence Secretory System (T6SS) Family	T6SS	ATP-dependent Clp Protease (Clp) Superfamily	Upregulation
Cluster-30086.26528	4.26895	0.00599028	3.A.16.1.2	The Endoplasmic Reticular Retrotranslocon (ER-RT) Family	ER-RT	AAA-ATPase Superfamily	Upregulation
Cluster-30086.26528	4.26895	0.00599028	3.A.23.1.1	The Type VI Symbiosis/Virulence Secretory System (T6SS) Family	T6SS	ATP-dependent Clp Protease (Clp) Superfamily	Upregulation
Cluster-30086.26528	4.26895	0.00599028	1.F.1.1.1	The Synaptosomal Vesicle Fusion Pore (SVF-Pore) Family	SVF-Pore	AAA-ATPase Superfamily	Upregulation
Cluster-30086.26528	4.26895	0.00599028	3.A.20.1.1	The Peroxisomal Protein Importer (PPI) Family	PPI	Leucine-rich Repeat-containing Domain (LRRD) Superfamily	Upregulation
Cluster-30086.26528	4.26895	0.00599028	3.A.24.4.1	The Type VII or ESX Protein Secretion System (T7SS) Family	T7SS	AAA-ATPase Superfamily	Upregulation
Cluster-30086.26528	4.26895	0.00599028	3.A.28.1.1	The AAA-ATPase, Bcs1 (Bcs1) Family	Bcs1	AAA-ATPase Superfamily	Upregulation
Cluster-30086.26528	4.26895	0.00599028	3.A.23.1.1	The Type VI Symbiosis/Virulence Secretory System (T6SS) Family	T6SS	ATP-dependent Clp Protease (Clp) Superfamily	Upregulation
Cluster-30086.69659	5.0176	0.00603297	3.A.16.1.2	The Endoplasmic Reticular Retrotranslocon (ER-RT) Family	ER-RT	AAA-ATPase Superfamily	Upregulation
Cluster-30086.69659	5.0176	0.00603297	3.A.23.1.1	The Type VI Symbiosis/Virulence Secretory System (T6SS) Family	T6SS	ATP-dependent Clp Protease (Clp) Superfamily	Upregulation
Cluster-30086.69659	5.0176	0.00603297	1.F.1.1.1	The Synaptosomal Vesicle Fusion Pore (SVF-Pore) Family	SVF-Pore	AAA-ATPase Superfamily	Upregulation
Cluster-30086.69659	5.0176	0.00603297	3.A.20.1.1	The Peroxisomal Protein Importer (PPI) Family	PPI	Leucine-rich Repeat-containing Domain (LRRD) Superfamily	Upregulation
Cluster-30086.69659	5.0176	0.00603297	3.A.24.4.1	The Type VII or ESX Protein Secretion System (T7SS) Family	T7SS	AAA-ATPase Superfamily	Upregulation
Cluster-30086.69659	5.0176	0.00603297	3.A.28.1.1	The AAA-ATPase, Bcs1 (Bcs1) Family	Bcs1	AAA-ATPase Superfamily	Upregulation
Cluster-30086.49992	-5.35912	0.00631689	2.A.9.3.3	The Membrane Protein Insertase (YidC/Alb3/Oxa1) Family	YidC/Alb3/Oxa1	Guided Entry of Tail-anchored Protein (GET) Superfamily	Downregulation
Cluster-30086.114416	-5.30192	0.00658902	2.A.2.2.2	The Glycoside-Pentoside-Hexuronide (GPH):Cation Symporter Family	GPH	Major Facilitator (MFS) Superfamily	Downregulation
Cluster-30086.114416	-5.30192	0.00658902	2.A.1.14.18	The Major Facilitator Superfamily (MFS)	MFS	Major Facilitator (MFS) Superfamily	Downregulation
Cluster-30086.114416	-5.30192	0.00658902	2.A.12.1.18	The ATP:ADP Antiporter (AAA) Family	AAA	Major Facilitator (MFS) Superfamily	Downregulation
Cluster-30086.114416	-5.30192	0.00658902	2.A.2.4.1	The Glycoside-Pentoside-Hexuronide (GPH):Cation Symporter Family	GPH	Major Facilitator (MFS) Superfamily	Downregulation
Cluster-30086.114416	-5.30192	0.00658902	2.A.1.19.10	The Major Facilitator Superfamily (MFS)	MFS	Major Facilitator (MFS) Superfamily	Downregulation
Cluster-30086.109275	5.01741	0.00666352	2.A.17.1.1	The Proton-dependent Oligopeptide Transporter (POT/PTR) Family	POT/PTR	Major Facilitator (MFS) Superfamily	Upregulation
Cluster-30086.54118	-5.8049	0.00695636	2.A.2.2.2	The Glycoside-Pentoside-Hexuronide (GPH):Cation Symporter Family	GPH	Major Facilitator (MFS) Superfamily	Downregulation
Cluster-30086.54118	-5.8049	0.00695636	2.A.1.14.18	The Major Facilitator Superfamily (MFS)	MFS	Major Facilitator (MFS) Superfamily	Downregulation
Cluster-30086.54118	-5.8049	0.00695636	2.A.12.1.18	The ATP:ADP Antiporter (AAA) Family	AAA	Major Facilitator (MFS) Superfamily	Downregulation
Cluster-30086.54118	-5.8049	0.00695636	2.A.2.4.1	The Glycoside-Pentoside-Hexuronide (GPH):Cation Symporter Family	GPH	Major Facilitator (MFS) Superfamily	Downregulation
Cluster-30086.54118	-5.8049	0.00695636	2.A.1.19.10	The Major Facilitator Superfamily (MFS)	MFS	Major Facilitator (MFS) Superfamily	Downregulation
Cluster-30086.105184	-5.09823	0.00905299	2.A.7.15.3	The Drug/Metabolite Transporter (DMT) Superfamily	DMT	Drug/Metabolite Transporter (DMT) Superfamily	Downregulation
Cluster-63984.0	4.97579	0.0102424	3.A.16.1.2	The Endoplasmic Reticular Retrotranslocon (ER-RT) Family	ER-RT	AAA-ATPase Superfamily	Upregulation
Cluster-63984.0	4.97579	0.0102424	1.F.1.1.1	The Synaptosomal Vesicle Fusion Pore (SVF-Pore) Family	SVF-Pore	AAA-ATPase Superfamily	Upregulation
Cluster-63984.0	4.97579	0.0102424	3.A.16.1.1	The Endoplasmic Reticular Retrotranslocon (ER-RT) Family	ER-RT	AAA-ATPase Superfamily	Upregulation
Cluster-63984.0	4.97579	0.0102424	3.A.16.1.2	The Endoplasmic Reticular Retrotranslocon (ER-RT) Family	ER-RT	AAA-ATPase Superfamily	Upregulation
Cluster-63984.0	4.97579	0.0102424	1.F.1.1.1	The Synaptosomal Vesicle Fusion Pore (SVF-Pore) Family	SVF-Pore	AAA-ATPase Superfamily	Upregulation
Cluster-63984.0	4.97579	0.0102424	3.A.16.1.2	The Endoplasmic Reticular Retrotranslocon (ER-RT) Family	ER-RT	AAA-ATPase Superfamily	Upregulation
Cluster-63984.0	4.97579	0.0102424	3.A.23.1.1	The Type VI Symbiosis/Virulence Secretory System (T6SS) Family	T6SS	ATP-dependent Clp Protease (Clp) Superfamily	Upregulation
Cluster-63984.0	4.97579	0.0102424	1.F.1.1.1	The Synaptosomal Vesicle Fusion Pore (SVF-Pore) Family	SVF-Pore	AAA-ATPase Superfamily	Upregulation
Cluster-63984.0	4.97579	0.0102424	3.A.20.1.1	The Peroxisomal Protein Importer (PPI) Family	PPI	Leucine-rich Repeat-containing Domain (LRRD) Superfamily	Upregulation
Cluster-63984.0	4.97579	0.0102424	3.A.24.4.1	The Type VII or ESX Protein Secretion System (T7SS) Family	T7SS	AAA-ATPase Superfamily	Upregulation
Cluster-63984.0	4.97579	0.0102424	3.A.28.1.1	The AAA-ATPase, Bcs1 (Bcs1) Family	Bcs1	AAA-ATPase Superfamily	Upregulation
Cluster-63984.0	4.97579	0.0102424	3.A.23.1.1	The Type VI Symbiosis/Virulence Secretory System (T6SS) Family	T6SS	ATP-dependent Clp Protease (Clp) Superfamily	Upregulation
Cluster-30086.27514	5.09487	0.0106753	2.A.66.6.2	The Multidrug/Oligosaccharidyl-lipid/Polysaccharide (MOP) Flippase Superfamily	MOP	Multidrug/Oligosaccharidyl-lipid/Polysaccharide Flippase (MOP) Superfamily	Upregulation
Cluster-30086.65713	5.8338	0.0107272	3.A.3.25.1	The P-type ATPase (P-ATPase) Superfamily	P-ATPase	P-type ATPase (P-ATPase) Superfamily	Upregulation
Cluster-30086.51784	5.80299	0.0111086	3.A.1.208.17	The ATP-binding Cassette (ABC) Superfamily	ABC	ABC1, ABC2, ABC3 Superfamilies	Upregulation
Cluster-30086.103848	5.52059	0.0114103	1.C.57.3.4	The Clostridial Cytotoxin (CCT) Family	CCT	RTX-toxin Superfamily	Upregulation
Cluster-30086.60576	-5.47825	0.0114103	3.A.1.208.17	The ATP-binding Cassette (ABC) Superfamily	ABC	ABC1, ABC2, ABC3 Superfamilies	Downregulation
Cluster-30086.60576	-5.47825	0.0114103	3.A.1.208.17	The ATP-binding Cassette (ABC) Superfamily	ABC	ABC1, ABC2, ABC3 Superfamilies	Downregulation
Cluster-30086.146598	4.43581	0.0115251	8.A.30.1.1	The Nedd4-Family Interacting Protein-2 (Nedd4) Family	Nedd4	Synaptotagmin Domain-containing (SynapD) Superfamily	Upregulation
Cluster-30086.18870	-5.43437	0.013214	3.A.8.1.1	The Mitochondrial Protein Translocase (MPT) Family	MPT	Outer Membrane Pore-forming Protein IV (OMPP-IV) Superfamily	Downregulation
Cluster-30086.108626	5.46243	0.0132816	2.A.47.2.1	The Divalent Anion:Na<sup>+</sup> Symporter (DASS) Family	DASS	IT Superfamily	Upregulation
Cluster-30086.108626	5.46243	0.0132816	2.A.94.1.1	The Phosphate Permease (Pho1) Family	Pho1	IT Superfamily	Upregulation
Cluster-30086.108626	5.46243	0.0132816	2.A.1.2.61	The Major Facilitator Superfamily (MFS)	MFS	Major Facilitator (MFS) Superfamily	Upregulation
Cluster-30086.108626	5.46243	0.0132816	2.A.2.2.2	The Glycoside-Pentoside-Hexuronide (GPH):Cation Symporter Family	GPH	Major Facilitator (MFS) Superfamily	Upregulation
Cluster-30086.108626	5.46243	0.0132816	2.A.1.14.18	The Major Facilitator Superfamily (MFS)	MFS	Major Facilitator (MFS) Superfamily	Upregulation
Cluster-30086.108626	5.46243	0.0132816	2.A.12.1.18	The ATP:ADP Antiporter (AAA) Family	AAA	Major Facilitator (MFS) Superfamily	Upregulation
Cluster-30086.59176	-5.07682	0.0136706	2.A.2.2.2	The Glycoside-Pentoside-Hexuronide (GPH):Cation Symporter Family	GPH	Major Facilitator (MFS) Superfamily	Downregulation
Cluster-30086.59176	-5.07682	0.0136706	2.A.1.14.18	The Major Facilitator Superfamily (MFS)	MFS	Major Facilitator (MFS) Superfamily	Downregulation
Cluster-30086.59176	-5.07682	0.0136706	2.A.12.1.18	The ATP:ADP Antiporter (AAA) Family	AAA	Major Facilitator (MFS) Superfamily	Downregulation
Cluster-30086.59176	-5.07682	0.0136706	2.A.2.4.1	The Glycoside-Pentoside-Hexuronide (GPH):Cation Symporter Family	GPH	Major Facilitator (MFS) Superfamily	Downregulation
Cluster-30086.59176	-5.07682	0.0136706	2.A.1.19.10	The Major Facilitator Superfamily (MFS)	MFS	Major Facilitator (MFS) Superfamily	Downregulation
Cluster-30086.27360	-4.7419	0.0152575	1.A.8.1.1	The Major Intrinsic Protein (MIP) Family	MIP	Major Intrinsic Protein (MIP) Superfamily	Downregulation
Cluster-30086.94408	-5.53159	0.0155219	2.A.6.6.4	The Resistance-Nodulation-Cell Division (RND) Superfamily	RND	Resistance-Nodulation-Cell Division (RND) Superfamily	Downregulation
Cluster-30086.94408	-5.53159	0.0155219	1.I.1.1.1	The Nuclear Pore Complex (NPC) Family	NPC	Ankyrin Repeat Domain-containing (Ank) Superfamily	Downregulation
Cluster-78962.0	4.47098	0.0161436	9.A.14.4.1	The G-protein-coupled receptor (GPCR) Family	GPCR	Transporter-Opsin-G protein-coupled receptor (TOG) Superfamily	Upregulation
Cluster-30086.100373	5.05532	0.0167237	1.B.12.5.1	The Autotransporter-1 (AT-1) Family	AT-1	Outer Membrane Pore-forming Protein I (OMPP-I) Superfamily	Upregulation
Cluster-30086.100373	5.05532	0.0167237	3.A.24.4.1	The Type VII or ESX Protein Secretion System (T7SS) Family	T7SS	AAA-ATPase Superfamily	Upregulation
Cluster-30086.47959	4.6334	0.0191346	3.D.1.6.3	The H<sup>+</sup> or Na<sup>+</sup>-translocating NADH Dehydrogenase (NDH) Family	NDH	Iron-Sulfur Protein (ISP) Superfamily	Upregulation
Cluster-30086.46638	4.91815	0.0195004	2.A.18.6.8	The Amino Acid/Auxin Permease (AAAP) Family	AAAP	APC Superfamily	Upregulation
Cluster-30086.114714	4.65063	0.0201867	8.A.30.1.1	The Nedd4-Family Interacting Protein-2 (Nedd4) Family	Nedd4	Synaptotagmin Domain-containing (SynapD) Superfamily	Upregulation
Cluster-30086.115663	-5.21884	0.0206405	3.A.3.1.1	The P-type ATPase (P-ATPase) Superfamily	P-ATPase	P-type ATPase (P-ATPase) Superfamily	Downregulation
Cluster-30086.115663	-5.21884	0.0206405	3.A.3.1.1	The P-type ATPase (P-ATPase) Superfamily	P-ATPase	P-type ATPase (P-ATPase) Superfamily	Downregulation
Cluster-30086.115663	-5.21884	0.0206405	3.A.3.1.1	The P-type ATPase (P-ATPase) Superfamily	P-ATPase	P-type ATPase (P-ATPase) Superfamily	Downregulation
Cluster-30086.115663	-5.21884	0.0206405	3.A.3.1.1	The P-type ATPase (P-ATPase) Superfamily	P-ATPase	P-type ATPase (P-ATPase) Superfamily	Downregulation
Cluster-30086.71536	-2.47484	0.0207257	3.A.16.1.2	The Endoplasmic Reticular Retrotranslocon (ER-RT) Family	ER-RT	AAA-ATPase Superfamily	Downregulation
Cluster-30086.71536	-2.47484	0.0207257	3.A.23.1.1	The Type VI Symbiosis/Virulence Secretory System (T6SS) Family	T6SS	ATP-dependent Clp Protease (Clp) Superfamily	Downregulation
Cluster-30086.71536	-2.47484	0.0207257	1.F.1.1.1	The Synaptosomal Vesicle Fusion Pore (SVF-Pore) Family	SVF-Pore	AAA-ATPase Superfamily	Downregulation
Cluster-30086.71536	-2.47484	0.0207257	3.A.20.1.1	The Peroxisomal Protein Importer (PPI) Family	PPI	Leucine-rich Repeat-containing Domain (LRRD) Superfamily	Downregulation
Cluster-30086.71536	-2.47484	0.0207257	3.A.24.4.1	The Type VII or ESX Protein Secretion System (T7SS) Family	T7SS	AAA-ATPase Superfamily	Downregulation
Cluster-30086.71536	-2.47484	0.0207257	3.A.28.1.1	The AAA-ATPase, Bcs1 (Bcs1) Family	Bcs1	AAA-ATPase Superfamily	Downregulation
Cluster-30086.83014	-5.25692	0.0213576	2.A.66.1.1	The Multidrug/Oligosaccharidyl-lipid/Polysaccharide (MOP) Flippase Superfamily	MOP	Multidrug/Oligosaccharidyl-lipid/Polysaccharide Flippase (MOP) Superfamily	Downregulation
Cluster-30086.62253	-5.19277	0.0217945	1.I.1.1.1	The Nuclear Pore Complex (NPC) Family	NPC	Ankyrin Repeat Domain-containing (Ank) Superfamily	Downregulation
Cluster-30086.5061	4.68445	0.0236953	3.A.8.1.1	The Mitochondrial Protein Translocase (MPT) Family	MPT	Outer Membrane Pore-forming Protein IV (OMPP-IV) Superfamily	Upregulation
Cluster-30086.27608	5.22663	0.0239123	2.A.29.1.1	The Mitochondrial Carrier (MC) Family	MC	Mitochondrial Carrier (MC) Superfamily	Upregulation
Cluster-90911.0	5.22659	0.0243031	5.B.1.1.6	The Phagocyte (gp91<sup>phox</sup>) NADPH Oxidase Family	gp91phox	Calmodulin/Calcineurin/KChIP (CaCa) Superfamily	Upregulation
Cluster-90911.0	5.22659	0.0243031	1.I.1.1.1	The Nuclear Pore Complex (NPC) Family	NPC	Ankyrin Repeat Domain-containing (Ank) Superfamily	Upregulation
Cluster-90911.0	5.22659	0.0243031	8.A.82.1.1	The Calmodulin Calcium Binding Protein (Calmodulin) Family	Calmodulin	Calmodulin/Calcineurin/KChIP (CaCa) Superfamily	Upregulation
Cluster-30086.22394	-4.53504	0.02458	2.A.108.1.1	The Iron/Lead Transporter (ILT) Family	ILT	LysE Superfamily	Downregulation
Cluster-30086.22394	-4.53504	0.02458	2.A.108.1.1	The Iron/Lead Transporter (ILT) Family	ILT	LysE Superfamily	Downregulation
Cluster-30086.22394	-4.53504	0.02458	2.A.108.1.1	The Iron/Lead Transporter (ILT) Family	ILT	LysE Superfamily	Downregulation
Cluster-30086.114413	4.31928	0.0246379	2.A.2.2.2	The Glycoside-Pentoside-Hexuronide (GPH):Cation Symporter Family	GPH	Major Facilitator (MFS) Superfamily	Upregulation
Cluster-30086.114413	4.31928	0.0246379	2.A.1.14.18	The Major Facilitator Superfamily (MFS)	MFS	Major Facilitator (MFS) Superfamily	Upregulation
Cluster-30086.114413	4.31928	0.0246379	2.A.12.1.18	The ATP:ADP Antiporter (AAA) Family	AAA	Major Facilitator (MFS) Superfamily	Upregulation
Cluster-30086.114413	4.31928	0.0246379	2.A.2.4.1	The Glycoside-Pentoside-Hexuronide (GPH):Cation Symporter Family	GPH	Major Facilitator (MFS) Superfamily	Upregulation
Cluster-30086.114413	4.31928	0.0246379	2.A.1.19.10	The Major Facilitator Superfamily (MFS)	MFS	Major Facilitator (MFS) Superfamily	Upregulation
Cluster-30086.146878	5.46122	0.0246379	9.A.14.6.6	The G-protein-coupled receptor (GPCR) Family	GPCR	Transporter-Opsin-G protein-coupled receptor (TOG) Superfamily	Upregulation
Cluster-30086.1970	5.43133	0.0251725	3.A.3.1.1	The P-type ATPase (P-ATPase) Superfamily	P-ATPase	P-type ATPase (P-ATPase) Superfamily	Upregulation
Cluster-30086.1970	5.43133	0.0251725	3.A.3.1.1	The P-type ATPase (P-ATPase) Superfamily	P-ATPase	P-type ATPase (P-ATPase) Superfamily	Upregulation
Cluster-30086.1970	5.43133	0.0251725	3.A.3.1.1	The P-type ATPase (P-ATPase) Superfamily	P-ATPase	P-type ATPase (P-ATPase) Superfamily	Upregulation
Cluster-30086.48094	4.66717	0.0265965	3.A.8.1.1	The Mitochondrial Protein Translocase (MPT) Family	MPT	Outer Membrane Pore-forming Protein IV (OMPP-IV) Superfamily	Upregulation
Cluster-30086.48094	4.66717	0.0265965	3.A.5.9.1	The General Secretory Pathway (Sec) Family	Sec	Ankyrin Repeat Domain-containing (Ank) Superfamily	Upregulation
Cluster-30086.98922	5.15512	0.0267756	9.B.105.1.3	The Lead Resistance Fusion Protein (PbrBC) Family	PbrBC	Phospholipid Transporter/Phosphatase (PL-TP) Superfamily	Upregulation
Cluster-30086.114412	5.02788	0.0274169	2.A.2.2.2	The Glycoside-Pentoside-Hexuronide (GPH):Cation Symporter Family	GPH	Major Facilitator (MFS) Superfamily	Upregulation
Cluster-30086.114412	5.02788	0.0274169	2.A.1.14.18	The Major Facilitator Superfamily (MFS)	MFS	Major Facilitator (MFS) Superfamily	Upregulation
Cluster-30086.114412	5.02788	0.0274169	2.A.12.1.18	The ATP:ADP Antiporter (AAA) Family	AAA	Major Facilitator (MFS) Superfamily	Upregulation
Cluster-30086.114412	5.02788	0.0274169	2.A.2.4.1	The Glycoside-Pentoside-Hexuronide (GPH):Cation Symporter Family	GPH	Major Facilitator (MFS) Superfamily	Upregulation
Cluster-30086.114412	5.02788	0.0274169	2.A.1.19.10	The Major Facilitator Superfamily (MFS)	MFS	Major Facilitator (MFS) Superfamily	Upregulation
Cluster-30086.78588	-4.02162	0.0282004	5.B.1.2.1	The Phagocyte (gp91<sup>phox</sup>) NADPH Oxidase Family	gp91phox	Calmodulin/Calcineurin/KChIP (CaCa) Superfamily	Downregulation
Cluster-69134.0	4.56066	0.0284459	1.A.3.1.1	The Ryanodine-Inositol 1,4,5-triphosphate Receptor Ca<sup>2+</sup> Channel (RIR-CaC) Family	RIR-CaC	VIC Superfamily	Upregulation
Cluster-99720.0	4.5081	0.0296099	3.A.8.1.1	The Mitochondrial Protein Translocase (MPT) Family	MPT	Outer Membrane Pore-forming Protein IV (OMPP-IV) Superfamily	Upregulation
Cluster-99720.0	4.5081	0.0296099	3.A.5.9.1	The General Secretory Pathway (Sec) Family	Sec	Ankyrin Repeat Domain-containing (Ank) Superfamily	Upregulation
Cluster-99720.0	4.5081	0.0296099	3.A.8.1.1	The Mitochondrial Protein Translocase (MPT) Family	MPT	Outer Membrane Pore-forming Protein IV (OMPP-IV) Superfamily	Upregulation
Cluster-99720.0	4.5081	0.0296099	3.A.5.9.1	The General Secretory Pathway (Sec) Family	Sec	Ankyrin Repeat Domain-containing (Ank) Superfamily	Upregulation
Cluster-30086.94835	-5.28845	0.031432	3.A.8.1.1	The Mitochondrial Protein Translocase (MPT) Family	MPT	Outer Membrane Pore-forming Protein IV (OMPP-IV) Superfamily	Downregulation
Cluster-30086.94835	-5.28845	0.031432	3.A.5.9.1	The General Secretory Pathway (Sec) Family	Sec	Ankyrin Repeat Domain-containing (Ank) Superfamily	Downregulation
Cluster-30086.49964	-5.16572	0.0319132	2.A.6.6.4	The Resistance-Nodulation-Cell Division (RND) Superfamily	RND	Resistance-Nodulation-Cell Division (RND) Superfamily	Downregulation
Cluster-30086.49964	-5.16572	0.0319132	1.I.1.1.1	The Nuclear Pore Complex (NPC) Family	NPC	Ankyrin Repeat Domain-containing (Ank) Superfamily	Downregulation
Cluster-30086.47345	-4.23585	0.0329038	1.C.57.3.4	The Clostridial Cytotoxin (CCT) Family	CCT	RTX-toxin Superfamily	Downregulation
Cluster-30086.61852	-4.62981	0.034168	5.B.2.1.6	The Eukaryotic Cytochrome b<sub>561</sub> (Cytb<sub>561</sub>) Family	Cytb561	Major Facilitator (MFS) Superfamily	Downregulation
Cluster-30086.75978	4.73324	0.0344795	3.A.1.208.17	The ATP-binding Cassette (ABC) Superfamily	ABC	ABC1, ABC2, ABC3 Superfamilies	Upregulation
Cluster-30086.75978	4.73324	0.0344795	3.A.1.208.17	The ATP-binding Cassette (ABC) Superfamily	ABC	ABC1, ABC2, ABC3 Superfamilies	Upregulation
Cluster-30086.2065	4.08687	0.0348612	5.A.1.1.1	The Disulfide Bond Oxidoreductase D (DsbD) Family	DsbD	LysE Superfamily	Upregulation
Cluster-30086.10961	-3.99575	0.0351974	2.A.17.1.1	The Proton-dependent Oligopeptide Transporter (POT/PTR) Family	POT/PTR	Major Facilitator (MFS) Superfamily	Downregulation
Cluster-30086.88921	-3.99052	0.0359365	3.A.3.1.1	The P-type ATPase (P-ATPase) Superfamily	P-ATPase	P-type ATPase (P-ATPase) Superfamily	Downregulation
Cluster-30086.88921	-3.99052	0.0359365	3.A.3.1.1	The P-type ATPase (P-ATPase) Superfamily	P-ATPase	P-type ATPase (P-ATPase) Superfamily	Downregulation
Cluster-30086.88921	-3.99052	0.0359365	3.A.3.1.1	The P-type ATPase (P-ATPase) Superfamily	P-ATPase	P-type ATPase (P-ATPase) Superfamily	Downregulation
Cluster-30086.23151	-4.97972	0.0374016	1.B.12.5.1	The Autotransporter-1 (AT-1) Family	AT-1	Outer Membrane Pore-forming Protein I (OMPP-I) Superfamily	Downregulation
Cluster-30086.23151	-4.97972	0.0374016	3.A.24.4.1	The Type VII or ESX Protein Secretion System (T7SS) Family	T7SS	AAA-ATPase Superfamily	Downregulation
Cluster-30086.29472	4.97287	0.0375805	3.A.23.1.1	The Type VI Symbiosis/Virulence Secretory System (T6SS) Family	T6SS	ATP-dependent Clp Protease (Clp) Superfamily	Upregulation
Cluster-30086.29472	4.97287	0.0375805	3.A.23.1.1	The Type VI Symbiosis/Virulence Secretory System (T6SS) Family	T6SS	ATP-dependent Clp Protease (Clp) Superfamily	Upregulation
Cluster-30086.29472	4.97287	0.0375805	3.A.16.1.2	The Endoplasmic Reticular Retrotranslocon (ER-RT) Family	ER-RT	AAA-ATPase Superfamily	Upregulation
Cluster-30086.29472	4.97287	0.0375805	3.A.23.1.1	The Type VI Symbiosis/Virulence Secretory System (T6SS) Family	T6SS	ATP-dependent Clp Protease (Clp) Superfamily	Upregulation
Cluster-30086.29472	4.97287	0.0375805	1.F.1.1.1	The Synaptosomal Vesicle Fusion Pore (SVF-Pore) Family	SVF-Pore	AAA-ATPase Superfamily	Upregulation
Cluster-30086.29472	4.97287	0.0375805	3.A.20.1.1	The Peroxisomal Protein Importer (PPI) Family	PPI	Leucine-rich Repeat-containing Domain (LRRD) Superfamily	Upregulation
Cluster-30086.29472	4.97287	0.0375805	3.A.24.4.1	The Type VII or ESX Protein Secretion System (T7SS) Family	T7SS	AAA-ATPase Superfamily	Upregulation
Cluster-30086.29472	4.97287	0.0375805	3.A.28.1.1	The AAA-ATPase, Bcs1 (Bcs1) Family	Bcs1	AAA-ATPase Superfamily	Upregulation
Cluster-30086.95899	-4.37761	0.0375832	3.A.1.208.17	The ATP-binding Cassette (ABC) Superfamily	ABC	ABC1, ABC2, ABC3 Superfamilies	Downregulation
Cluster-30086.25654	-4.42523	0.0377087	3.D.8.1.2	The Na<sup>+</sup>- or H<sup>+</sup>-Pumping Formyl Methanofuran Dehydrogenase (FMF-DH) Family	FMF-DH	Iron-Sulfur Protein (ISP) Superfamily	Downregulation
Cluster-30086.39423	-4.42317	0.0381614	1.A.112.2.2	The Cyclin M Mg2+ Exporter (CNNM) Family	CNNM	CNNM/HlyC Superfamily	Downregulation
Cluster-30086.39423	-4.42317	0.0381614	1.C.126.1.2	The HlyC Haemolysin (HlyC) Family	HlyC	CNNM/HlyC Superfamily	Downregulation
Cluster-30086.39423	-4.42317	0.0381614	3.A.1.12.8	The ATP-binding Cassette (ABC) Superfamily	ABC	ABC1, ABC2, ABC3 Superfamilies	Downregulation
Cluster-30086.11597	-4.99539	0.0390065	2.A.6.6.4	The Resistance-Nodulation-Cell Division (RND) Superfamily	RND	Resistance-Nodulation-Cell Division (RND) Superfamily	Downregulation
Cluster-30086.11597	-4.99539	0.0390065	1.I.1.1.1	The Nuclear Pore Complex (NPC) Family	NPC	Ankyrin Repeat Domain-containing (Ank) Superfamily	Downregulation
Cluster-30086.76977	5.01362	0.0390065	2.A.17.1.1	The Proton-dependent Oligopeptide Transporter (POT/PTR) Family	POT/PTR	Major Facilitator (MFS) Superfamily	Upregulation
Cluster-30086.76977	5.01362	0.0390065	2.A.2.2.2	The Glycoside-Pentoside-Hexuronide (GPH):Cation Symporter Family	GPH	Major Facilitator (MFS) Superfamily	Upregulation
Cluster-30086.76977	5.01362	0.0390065	2.A.1.14.18	The Major Facilitator Superfamily (MFS)	MFS	Major Facilitator (MFS) Superfamily	Upregulation
Cluster-30086.76977	5.01362	0.0390065	2.A.12.1.18	The ATP:ADP Antiporter (AAA) Family	AAA	Major Facilitator (MFS) Superfamily	Upregulation
Cluster-30086.79073	-3.53017	0.0391505	1.A.1.4.1	The Voltage-gated Ion Channel (VIC) Superfamily	VIC	VIC Superfamily	Downregulation
Cluster-30086.79073	-3.53017	0.0391505	1.A.4.1.1	The Transient Receptor Potential Ca<sup>2+</sup> Channel (TRP-CC) Family	TRP-CC	VIC Superfamily	Downregulation
Cluster-30086.79073	-3.53017	0.0391505	8.A.28.1.1	The Ankyrin (Ankyrin) Family	Ankyrin	Ankyrin Repeat Domain-containing (Ank) Superfamily	Downregulation
Cluster-30086.93083	-4.8968	0.039605	3.A.16.1.2	The Endoplasmic Reticular Retrotranslocon (ER-RT) Family	ER-RT	AAA-ATPase Superfamily	Downregulation
Cluster-30086.93083	-4.8968	0.039605	3.A.23.1.1	The Type VI Symbiosis/Virulence Secretory System (T6SS) Family	T6SS	ATP-dependent Clp Protease (Clp) Superfamily	Downregulation
Cluster-30086.93083	-4.8968	0.039605	1.F.1.1.1	The Synaptosomal Vesicle Fusion Pore (SVF-Pore) Family	SVF-Pore	AAA-ATPase Superfamily	Downregulation
Cluster-30086.93083	-4.8968	0.039605	3.A.20.1.1	The Peroxisomal Protein Importer (PPI) Family	PPI	Leucine-rich Repeat-containing Domain (LRRD) Superfamily	Downregulation
Cluster-30086.93083	-4.8968	0.039605	3.A.24.4.1	The Type VII or ESX Protein Secretion System (T7SS) Family	T7SS	AAA-ATPase Superfamily	Downregulation
Cluster-30086.93083	-4.8968	0.039605	3.A.28.1.1	The AAA-ATPase, Bcs1 (Bcs1) Family	Bcs1	AAA-ATPase Superfamily	Downregulation
Cluster-30086.132655	4.4646	0.0404202	1.A.112.2.2	The Cyclin M Mg2+ Exporter (CNNM) Family	CNNM	CNNM/HlyC Superfamily	Upregulation
Cluster-30086.132655	4.4646	0.0404202	1.C.126.1.2	The HlyC Haemolysin (HlyC) Family	HlyC	CNNM/HlyC Superfamily	Upregulation
Cluster-30086.132655	4.4646	0.0404202	3.A.1.12.8	The ATP-binding Cassette (ABC) Superfamily	ABC	ABC1, ABC2, ABC3 Superfamilies	Upregulation
Cluster-30086.34170	-4.94338	0.0411276	2.A.6.6.4	The Resistance-Nodulation-Cell Division (RND) Superfamily	RND	Resistance-Nodulation-Cell Division (RND) Superfamily	Downregulation
Cluster-30086.34170	-4.94338	0.0411276	1.I.1.1.1	The Nuclear Pore Complex (NPC) Family	NPC	Ankyrin Repeat Domain-containing (Ank) Superfamily	Downregulation
Cluster-30086.137695	-4.98014	0.0415963	9.A.14.15.1	The G-protein-coupled receptor (GPCR) Family	GPCR	Transporter-Opsin-G protein-coupled receptor (TOG) Superfamily	Downregulation
Cluster-30086.38825	4.40426	0.04212	1.C.57.3.4	The Clostridial Cytotoxin (CCT) Family	CCT	RTX-toxin Superfamily	Upregulation
Cluster-30086.86489	-4.81961	0.0425372	3.A.8.1.1	The Mitochondrial Protein Translocase (MPT) Family	MPT	Outer Membrane Pore-forming Protein IV (OMPP-IV) Superfamily	Downregulation
Cluster-30086.98928	-4.90666	0.0425372	9.B.105.1.3	The Lead Resistance Fusion Protein (PbrBC) Family	PbrBC	Phospholipid Transporter/Phosphatase (PL-TP) Superfamily	Downregulation
Cluster-30086.82459	4.91611	0.0434952	2.A.37.1.1	The Monovalent Cation:Proton Antiporter-2 (CPA2) Family	CPA2	CPA Superfamily	Upregulation
Cluster-30086.82459	4.91611	0.0434952	2.A.38.4.2	The K<sup>+</sup> Transporter (Trk) Family	Trk	VIC Superfamily	Upregulation
Cluster-30086.82459	4.91611	0.0434952	1.A.1.3.2	The Voltage-gated Ion Channel (VIC) Superfamily	VIC	VIC Superfamily	Upregulation
Cluster-30086.82459	4.91611	0.0434952	2.A.36.1.1	The Monovalent Cation:Proton Antiporter-1 (CPA1) Family	CPA1	CPA Superfamily	Upregulation
Cluster-30086.82459	4.91611	0.0434952	2.A.37.1.1	The Monovalent Cation:Proton Antiporter-2 (CPA2) Family	CPA2	CPA Superfamily	Upregulation
Cluster-30086.85170	4.87233	0.0440364	3.D.1.6.3	The H<sup>+</sup> or Na<sup>+</sup>-translocating NADH Dehydrogenase (NDH) Family	NDH	Iron-Sulfur Protein (ISP) Superfamily	Upregulation
Cluster-11272.0	-5.23073	0.0440746	3.D.1.6.3	The H<sup>+</sup> or Na<sup>+</sup>-translocating NADH Dehydrogenase (NDH) Family	NDH	Iron-Sulfur Protein (ISP) Superfamily	Downregulation
Cluster-30086.30010	-3.11117	0.0444232	2.A.7.3.6	The Drug/Metabolite Transporter (DMT) Superfamily	DMT	Drug/Metabolite Transporter (DMT) Superfamily	Downregulation
Cluster-30086.48935	4.87224	0.0453956	2.A.6.6.4	The Resistance-Nodulation-Cell Division (RND) Superfamily	RND	Resistance-Nodulation-Cell Division (RND) Superfamily	Upregulation
Cluster-30086.48935	4.87224	0.0453956	1.I.1.1.1	The Nuclear Pore Complex (NPC) Family	NPC	Ankyrin Repeat Domain-containing (Ank) Superfamily	Upregulation
Cluster-30086.69657	-3.52863	0.0453956	3.A.16.1.2	The Endoplasmic Reticular Retrotranslocon (ER-RT) Family	ER-RT	AAA-ATPase Superfamily	Downregulation
Cluster-30086.69657	-3.52863	0.0453956	3.A.23.1.1	The Type VI Symbiosis/Virulence Secretory System (T6SS) Family	T6SS	ATP-dependent Clp Protease (Clp) Superfamily	Downregulation
Cluster-30086.69657	-3.52863	0.0453956	1.F.1.1.1	The Synaptosomal Vesicle Fusion Pore (SVF-Pore) Family	SVF-Pore	AAA-ATPase Superfamily	Downregulation
Cluster-30086.69657	-3.52863	0.0453956	3.A.20.1.1	The Peroxisomal Protein Importer (PPI) Family	PPI	Leucine-rich Repeat-containing Domain (LRRD) Superfamily	Downregulation
Cluster-30086.69657	-3.52863	0.0453956	3.A.24.4.1	The Type VII or ESX Protein Secretion System (T7SS) Family	T7SS	AAA-ATPase Superfamily	Downregulation
Cluster-30086.69657	-3.52863	0.0453956	3.A.28.1.1	The AAA-ATPase, Bcs1 (Bcs1) Family	Bcs1	AAA-ATPase Superfamily	Downregulation
Cluster-30086.111088	4.88696	0.0454873	2.A.66.6.2	The Multidrug/Oligosaccharidyl-lipid/Polysaccharide (MOP) Flippase Superfamily	MOP	Multidrug/Oligosaccharidyl-lipid/Polysaccharide Flippase (MOP) Superfamily	Upregulation
Cluster-30086.44202	-4.76757	0.0460316	2.A.17.1.1	The Proton-dependent Oligopeptide Transporter (POT/PTR) Family	POT/PTR	Major Facilitator (MFS) Superfamily	Downregulation
Cluster-30086.48297	4.87219	0.0460395	2.A.17.1.1	The Proton-dependent Oligopeptide Transporter (POT/PTR) Family	POT/PTR	Major Facilitator (MFS) Superfamily	Upregulation
Cluster-30086.57485	-4.27454	0.0474174	2.A.2.4.1	The Glycoside-Pentoside-Hexuronide (GPH):Cation Symporter Family	GPH	Major Facilitator (MFS) Superfamily	Downregulation
Cluster-30086.57485	-4.27454	0.0474174	2.A.1.19.10	The Major Facilitator Superfamily (MFS)	MFS	Major Facilitator (MFS) Superfamily	Downregulation
Cluster-30086.49965	4.20646	0.0474362	2.A.6.6.4	The Resistance-Nodulation-Cell Division (RND) Superfamily	RND	Resistance-Nodulation-Cell Division (RND) Superfamily	Upregulation
Cluster-30086.49965	4.20646	0.0474362	1.I.1.1.1	The Nuclear Pore Complex (NPC) Family	NPC	Ankyrin Repeat Domain-containing (Ank) Superfamily	Upregulation
Cluster-30086.99068	-4.86889	0.0489418	3.A.1.208.17	The ATP-binding Cassette (ABC) Superfamily	ABC	ABC1, ABC2, ABC3 Superfamilies	Downregulation
Cluster-30086.99068	-4.86889	0.0489418	3.A.1.208.17	The ATP-binding Cassette (ABC) Superfamily	ABC	ABC1, ABC2, ABC3 Superfamilies	Downregulation
Cluster-30086.117230	-4.85278	0.0494188	3.A.16.1.2	The Endoplasmic Reticular Retrotranslocon (ER-RT) Family	ER-RT	AAA-ATPase Superfamily	Downregulation
Cluster-30086.117230	-4.85278	0.0494188	3.A.23.1.1	The Type VI Symbiosis/Virulence Secretory System (T6SS) Family	T6SS	ATP-dependent Clp Protease (Clp) Superfamily	Downregulation
Cluster-30086.117230	-4.85278	0.0494188	1.F.1.1.1	The Synaptosomal Vesicle Fusion Pore (SVF-Pore) Family	SVF-Pore	AAA-ATPase Superfamily	Downregulation
Cluster-30086.117230	-4.85278	0.0494188	3.A.20.1.1	The Peroxisomal Protein Importer (PPI) Family	PPI	Leucine-rich Repeat-containing Domain (LRRD) Superfamily	Downregulation
Cluster-30086.117230	-4.85278	0.0494188	3.A.24.4.1	The Type VII or ESX Protein Secretion System (T7SS) Family	T7SS	AAA-ATPase Superfamily	Downregulation
Cluster-30086.117230	-4.85278	0.0494188	3.A.28.1.1	The AAA-ATPase, Bcs1 (Bcs1) Family	Bcs1	AAA-ATPase Superfamily	Downregulation
Cluster-64663.0	-4.99489	0.0496549	3.A.16.1.2	The Endoplasmic Reticular Retrotranslocon (ER-RT) Family	ER-RT	AAA-ATPase Superfamily	Downregulation
Cluster-64663.0	-4.99489	0.0496549	3.A.23.1.1	The Type VI Symbiosis/Virulence Secretory System (T6SS) Family	T6SS	ATP-dependent Clp Protease (Clp) Superfamily	Downregulation
Cluster-64663.0	-4.99489	0.0496549	1.F.1.1.1	The Synaptosomal Vesicle Fusion Pore (SVF-Pore) Family	SVF-Pore	AAA-ATPase Superfamily	Downregulation
Cluster-64663.0	-4.99489	0.0496549	3.A.20.1.1	The Peroxisomal Protein Importer (PPI) Family	PPI	Leucine-rich Repeat-containing Domain (LRRD) Superfamily	Downregulation
Cluster-64663.0	-4.99489	0.0496549	3.A.24.4.1	The Type VII or ESX Protein Secretion System (T7SS) Family	T7SS	AAA-ATPase Superfamily	Downregulation
Cluster-64663.0	-4.99489	0.0496549	3.A.28.1.1	The AAA-ATPase, Bcs1 (Bcs1) Family	Bcs1	AAA-ATPase Superfamily	Downregulation

## Sheet: T03L_vs_T22L
Gene	log2foldchange	padjust	TCID	Family	Family.Symbol	Superfamily	Regulation
Cluster-30086.45351	3.96963	1.36632e-15	8.A.43.1.1	The NEAT-domain containing methaemoglobin heme sequestration (N-MHS) Family	N-MHS	NEAT/Basigin Chaparone (NBC) Superfamily	Upregulation
Cluster-30086.50133	8.13442	9.08098e-14	2.A.40.1.1	The Nucleobase/Ascorbate Transporter (NAT) or Nucleobase:Cation Symporter-2 (NCS2) Family	NAT/NCS2	APC Superfamily	Upregulation
Cluster-30086.42893	-7.8052	2.13785e-13	2.A.40.1.1	The Nucleobase/Ascorbate Transporter (NAT) or Nucleobase:Cation Symporter-2 (NCS2) Family	NAT/NCS2	APC Superfamily	Downregulation
Cluster-30086.42894	-4.05166	2.18915e-12	2.A.40.1.1	The Nucleobase/Ascorbate Transporter (NAT) or Nucleobase:Cation Symporter-2 (NCS2) Family	NAT/NCS2	APC Superfamily	Downregulation
Cluster-30086.45350	5.31741	8.11598e-12	8.A.43.1.1	The NEAT-domain containing methaemoglobin heme sequestration (N-MHS) Family	N-MHS	NEAT/Basigin Chaparone (NBC) Superfamily	Upregulation
Cluster-30086.124647	4.6695	3.27704e-11	1.B.12.5.9	The Autotransporter-1 (AT-1) Family	AT-1	Outer Membrane Pore-forming Protein I (OMPP-I) Superfamily	Upregulation
Cluster-30086.42892	7.36632	7.83342e-11	2.A.40.1.1	The Nucleobase/Ascorbate Transporter (NAT) or Nucleobase:Cation Symporter-2 (NCS2) Family	NAT/NCS2	APC Superfamily	Upregulation
Cluster-30086.48912	-7.23521	1.76878e-08	2.A.40.1.1	The Nucleobase/Ascorbate Transporter (NAT) or Nucleobase:Cation Symporter-2 (NCS2) Family	NAT/NCS2	APC Superfamily	Downregulation
Cluster-30086.105734	-6.62935	2.97047e-07	2.A.69.3.3	The Auxin Efflux Carrier (AEC) Family	AEC	BART Superfamily	Downregulation
Cluster-30086.75509	7.94445	6.50587e-07	2.A.6.6.4	The Resistance-Nodulation-Cell Division (RND) Superfamily	RND	Resistance-Nodulation-Cell Division (RND) Superfamily	Upregulation
Cluster-30086.75509	7.94445	6.50587e-07	1.I.1.1.1	The Nuclear Pore Complex (NPC) Family	NPC	Ankyrin Repeat Domain-containing (Ank) Superfamily	Upregulation
Cluster-30086.52259	-5.96193	1.31145e-06	2.A.4.1.1	The Cation Diffusion Facilitator (CDF) Family	CDF	Cation Diffusion Facilitator (CDF) Superfamily	Downregulation
Cluster-30086.117261	-5.87446	3.12827e-06	2.A.60.1.1	The Organo Anion Transporter (OAT) Family	OAT	Major Facilitator (MFS) Superfamily	Downregulation
Cluster-30086.117261	-5.87446	3.12827e-06	2.A.2.2.2	The Glycoside-Pentoside-Hexuronide (GPH):Cation Symporter Family	GPH	Major Facilitator (MFS) Superfamily	Downregulation
Cluster-30086.117261	-5.87446	3.12827e-06	2.A.1.14.18	The Major Facilitator Superfamily (MFS)	MFS	Major Facilitator (MFS) Superfamily	Downregulation
Cluster-30086.117261	-5.87446	3.12827e-06	2.A.12.1.18	The ATP:ADP Antiporter (AAA) Family	AAA	Major Facilitator (MFS) Superfamily	Downregulation
Cluster-30086.124649	4.66959	9.63618e-06	1.B.12.5.9	The Autotransporter-1 (AT-1) Family	AT-1	Outer Membrane Pore-forming Protein I (OMPP-I) Superfamily	Upregulation
Cluster-30086.112003	-5.45943	9.63872e-06	3.A.8.1.1	The Mitochondrial Protein Translocase (MPT) Family	MPT	Outer Membrane Pore-forming Protein IV (OMPP-IV) Superfamily	Downregulation
Cluster-30086.112003	-5.45943	9.63872e-06	3.A.5.9.1	The General Secretory Pathway (Sec) Family	Sec	Ankyrin Repeat Domain-containing (Ank) Superfamily	Downregulation
Cluster-30086.48618	7.18981	1.16564e-05	2.A.29.1.1	The Mitochondrial Carrier (MC) Family	MC	Mitochondrial Carrier (MC) Superfamily	Upregulation
Cluster-30086.93394	-5.11421	3.94722e-05	1.A.1.4.1	The Voltage-gated Ion Channel (VIC) Superfamily	VIC	VIC Superfamily	Downregulation
Cluster-30086.93394	-5.11421	3.94722e-05	1.A.4.1.1	The Transient Receptor Potential Ca<sup>2+</sup> Channel (TRP-CC) Family	TRP-CC	VIC Superfamily	Downregulation
Cluster-30086.93394	-5.11421	3.94722e-05	8.A.28.1.1	The Ankyrin (Ankyrin) Family	Ankyrin	Ankyrin Repeat Domain-containing (Ank) Superfamily	Downregulation
Cluster-30086.37386	-5.20293	4.94344e-05	2.A.108.1.1	The Iron/Lead Transporter (ILT) Family	ILT	LysE Superfamily	Downregulation
Cluster-30086.37386	-5.20293	4.94344e-05	2.A.108.1.1	The Iron/Lead Transporter (ILT) Family	ILT	LysE Superfamily	Downregulation
Cluster-30086.37386	-5.20293	4.94344e-05	2.A.108.1.1	The Iron/Lead Transporter (ILT) Family	ILT	LysE Superfamily	Downregulation
Cluster-30086.145593	6.44293	5.07347e-05	1.A.1.2.2	The Voltage-gated Ion Channel (VIC) Superfamily	VIC	VIC Superfamily	Upregulation
Cluster-30086.145593	6.44293	5.07347e-05	1.A.3.1.1	The Ryanodine-Inositol 1,4,5-triphosphate Receptor Ca<sup>2+</sup> Channel (RIR-CaC) Family	RIR-CaC	VIC Superfamily	Upregulation
Cluster-30086.145593	6.44293	5.07347e-05	1.A.4.1.1	The Transient Receptor Potential Ca<sup>2+</sup> Channel (TRP-CC) Family	TRP-CC	VIC Superfamily	Upregulation
Cluster-30086.145593	6.44293	5.07347e-05	1.A.51.1.3	The Voltage-gated Proton Channel (VPC) Family	VPC	VIC Superfamily	Upregulation
Cluster-30086.145593	6.44293	5.07347e-05	2.A.36.7.4	The Monovalent Cation:Proton Antiporter-1 (CPA1) Family	CPA1	CPA Superfamily	Upregulation
Cluster-30086.16260	-5.27301	5.64029e-05	2.A.40.1.1	The Nucleobase/Ascorbate Transporter (NAT) or Nucleobase:Cation Symporter-2 (NCS2) Family	NAT/NCS2	APC Superfamily	Downregulation
Cluster-30086.74815	-6.16322	0.000111696	2.A.66.6.2	The Multidrug/Oligosaccharidyl-lipid/Polysaccharide (MOP) Flippase Superfamily	MOP	Multidrug/Oligosaccharidyl-lipid/Polysaccharide Flippase (MOP) Superfamily	Downregulation
Cluster-30086.54763	-5.84129	0.000159692	3.A.1.208.17	The ATP-binding Cassette (ABC) Superfamily	ABC	ABC1, ABC2, ABC3 Superfamilies	Downregulation
Cluster-30086.54763	-5.84129	0.000159692	3.A.1.205.10	The ATP-binding Cassette (ABC) Superfamily	ABC	ABC1, ABC2, ABC3 Superfamilies	Downregulation
Cluster-30086.54763	-5.84129	0.000159692	3.A.1.205.7	The ATP-binding Cassette (ABC) Superfamily	ABC	ABC1, ABC2, ABC3 Superfamilies	Downregulation
Cluster-30086.111565	-5.22239	0.000254241	3.A.8.1.1	The Mitochondrial Protein Translocase (MPT) Family	MPT	Outer Membrane Pore-forming Protein IV (OMPP-IV) Superfamily	Downregulation
Cluster-30086.111565	-5.22239	0.000254241	3.A.5.9.1	The General Secretory Pathway (Sec) Family	Sec	Ankyrin Repeat Domain-containing (Ank) Superfamily	Downregulation
Cluster-30086.31119	-7.84127	0.000428845	2.A.2.2.2	The Glycoside-Pentoside-Hexuronide (GPH):Cation Symporter Family	GPH	Major Facilitator (MFS) Superfamily	Downregulation
Cluster-30086.31119	-7.84127	0.000428845	2.A.1.14.18	The Major Facilitator Superfamily (MFS)	MFS	Major Facilitator (MFS) Superfamily	Downregulation
Cluster-30086.31119	-7.84127	0.000428845	2.A.12.1.18	The ATP:ADP Antiporter (AAA) Family	AAA	Major Facilitator (MFS) Superfamily	Downregulation
Cluster-30086.31119	-7.84127	0.000428845	2.A.2.4.1	The Glycoside-Pentoside-Hexuronide (GPH):Cation Symporter Family	GPH	Major Facilitator (MFS) Superfamily	Downregulation
Cluster-30086.31119	-7.84127	0.000428845	2.A.1.19.10	The Major Facilitator Superfamily (MFS)	MFS	Major Facilitator (MFS) Superfamily	Downregulation
Cluster-30086.51182	-5.18321	0.000533925	3.B.1.1.3	The Na<sup>+</sup>-transporting Carboxylic Acid Decarboxylase (NaT-DC) Family	NaT-DC	CPA Superfamily	Downregulation
Cluster-30086.17893	-4.09953	0.000698328	2.A.4.1.1	The Cation Diffusion Facilitator (CDF) Family	CDF	Cation Diffusion Facilitator (CDF) Superfamily	Downregulation
Cluster-30086.58985	5.12928	0.000855925	1.F.1.1.1	The Synaptosomal Vesicle Fusion Pore (SVF-Pore) Family	SVF-Pore	AAA-ATPase Superfamily	Upregulation
Cluster-30086.44803	-4.8413	0.00138755	3.A.8.1.1	The Mitochondrial Protein Translocase (MPT) Family	MPT	Outer Membrane Pore-forming Protein IV (OMPP-IV) Superfamily	Downregulation
Cluster-30086.44803	-4.8413	0.00138755	3.A.5.9.1	The General Secretory Pathway (Sec) Family	Sec	Ankyrin Repeat Domain-containing (Ank) Superfamily	Downregulation
Cluster-30086.119804	-4.15842	0.00145414	2.A.7.3.6	The Drug/Metabolite Transporter (DMT) Superfamily	DMT	Drug/Metabolite Transporter (DMT) Superfamily	Downregulation
Cluster-30086.104272	4.73696	0.00168536	3.A.16.1.2	The Endoplasmic Reticular Retrotranslocon (ER-RT) Family	ER-RT	AAA-ATPase Superfamily	Upregulation
Cluster-30086.104272	4.73696	0.00168536	3.A.23.1.1	The Type VI Symbiosis/Virulence Secretory System (T6SS) Family	T6SS	ATP-dependent Clp Protease (Clp) Superfamily	Upregulation
Cluster-30086.104272	4.73696	0.00168536	1.F.1.1.1	The Synaptosomal Vesicle Fusion Pore (SVF-Pore) Family	SVF-Pore	AAA-ATPase Superfamily	Upregulation
Cluster-30086.104272	4.73696	0.00168536	3.A.20.1.1	The Peroxisomal Protein Importer (PPI) Family	PPI	Leucine-rich Repeat-containing Domain (LRRD) Superfamily	Upregulation
Cluster-30086.104272	4.73696	0.00168536	3.A.24.4.1	The Type VII or ESX Protein Secretion System (T7SS) Family	T7SS	AAA-ATPase Superfamily	Upregulation
Cluster-30086.104272	4.73696	0.00168536	3.A.28.1.1	The AAA-ATPase, Bcs1 (Bcs1) Family	Bcs1	AAA-ATPase Superfamily	Upregulation
Cluster-30086.87392	-6.96191	0.00204839	1.C.57.3.4	The Clostridial Cytotoxin (CCT) Family	CCT	RTX-toxin Superfamily	Downregulation
Cluster-30086.117646	-6.15649	0.00212725	1.B.30.1.1	The Plastid Outer Envelope Porin of 16 kDa (OEP16) Family	OEP16	Outer Membrane Pore-forming Protein IV (OMPP-IV) Superfamily	Downregulation
Cluster-30086.117646	-6.15649	0.00212725	3.A.8.1.1	The Mitochondrial Protein Translocase (MPT) Family	MPT	Outer Membrane Pore-forming Protein IV (OMPP-IV) Superfamily	Downregulation
Cluster-30086.117646	-6.15649	0.00212725	3.D.1.6.1	The H<sup>+</sup> or Na<sup>+</sup>-translocating NADH Dehydrogenase (NDH) Family	NDH	Iron-Sulfur Protein (ISP) Superfamily	Downregulation
Cluster-30086.77861	-4.90688	0.0022481	2.A.2.2.2	The Glycoside-Pentoside-Hexuronide (GPH):Cation Symporter Family	GPH	Major Facilitator (MFS) Superfamily	Downregulation
Cluster-30086.77861	-4.90688	0.0022481	2.A.1.14.18	The Major Facilitator Superfamily (MFS)	MFS	Major Facilitator (MFS) Superfamily	Downregulation
Cluster-30086.77861	-4.90688	0.0022481	2.A.12.1.18	The ATP:ADP Antiporter (AAA) Family	AAA	Major Facilitator (MFS) Superfamily	Downregulation
Cluster-30086.77861	-4.90688	0.0022481	2.A.2.4.1	The Glycoside-Pentoside-Hexuronide (GPH):Cation Symporter Family	GPH	Major Facilitator (MFS) Superfamily	Downregulation
Cluster-30086.77861	-4.90688	0.0022481	2.A.1.19.10	The Major Facilitator Superfamily (MFS)	MFS	Major Facilitator (MFS) Superfamily	Downregulation
Cluster-30086.56106	-4.54431	0.00236734	1.A.1.4.1	The Voltage-gated Ion Channel (VIC) Superfamily	VIC	VIC Superfamily	Downregulation
Cluster-30086.56106	-4.54431	0.00236734	1.A.4.1.1	The Transient Receptor Potential Ca<sup>2+</sup> Channel (TRP-CC) Family	TRP-CC	VIC Superfamily	Downregulation
Cluster-30086.56106	-4.54431	0.00236734	8.A.28.1.1	The Ankyrin (Ankyrin) Family	Ankyrin	Ankyrin Repeat Domain-containing (Ank) Superfamily	Downregulation
Cluster-30086.59741	-6.8621	0.00241596	1.B.12.5.1	The Autotransporter-1 (AT-1) Family	AT-1	Outer Membrane Pore-forming Protein I (OMPP-I) Superfamily	Downregulation
Cluster-30086.59741	-6.8621	0.00241596	3.A.24.4.1	The Type VII or ESX Protein Secretion System (T7SS) Family	T7SS	AAA-ATPase Superfamily	Downregulation
Cluster-30086.62094	4.70043	0.00242448	2.A.17.1.1	The Proton-dependent Oligopeptide Transporter (POT/PTR) Family	POT/PTR	Major Facilitator (MFS) Superfamily	Upregulation
Cluster-30086.62382	-4.68649	0.00274027	2.A.72.1.1	The K<sup>+</sup> Uptake Permease (KUP) Family	KUP	APC Superfamily	Downregulation
Cluster-30086.115237	-4.85797	0.00343127	2.A.40.1.1	The Nucleobase/Ascorbate Transporter (NAT) or Nucleobase:Cation Symporter-2 (NCS2) Family	NAT/NCS2	APC Superfamily	Downregulation
Cluster-30086.111563	-3.96347	0.00359565	3.A.8.1.1	The Mitochondrial Protein Translocase (MPT) Family	MPT	Outer Membrane Pore-forming Protein IV (OMPP-IV) Superfamily	Downregulation
Cluster-30086.111563	-3.96347	0.00359565	3.A.5.9.1	The General Secretory Pathway (Sec) Family	Sec	Ankyrin Repeat Domain-containing (Ank) Superfamily	Downregulation
Cluster-30086.49969	4.52356	0.00391483	2.A.6.6.4	The Resistance-Nodulation-Cell Division (RND) Superfamily	RND	Resistance-Nodulation-Cell Division (RND) Superfamily	Upregulation
Cluster-30086.49969	4.52356	0.00391483	1.I.1.1.1	The Nuclear Pore Complex (NPC) Family	NPC	Ankyrin Repeat Domain-containing (Ank) Superfamily	Upregulation
Cluster-30086.29475	4.78135	0.00426951	3.A.23.1.1	The Type VI Symbiosis/Virulence Secretory System (T6SS) Family	T6SS	ATP-dependent Clp Protease (Clp) Superfamily	Upregulation
Cluster-30086.29475	4.78135	0.00426951	3.A.23.1.1	The Type VI Symbiosis/Virulence Secretory System (T6SS) Family	T6SS	ATP-dependent Clp Protease (Clp) Superfamily	Upregulation
Cluster-30086.29475	4.78135	0.00426951	3.A.16.1.2	The Endoplasmic Reticular Retrotranslocon (ER-RT) Family	ER-RT	AAA-ATPase Superfamily	Upregulation
Cluster-30086.29475	4.78135	0.00426951	3.A.23.1.1	The Type VI Symbiosis/Virulence Secretory System (T6SS) Family	T6SS	ATP-dependent Clp Protease (Clp) Superfamily	Upregulation
Cluster-30086.29475	4.78135	0.00426951	1.F.1.1.1	The Synaptosomal Vesicle Fusion Pore (SVF-Pore) Family	SVF-Pore	AAA-ATPase Superfamily	Upregulation
Cluster-30086.29475	4.78135	0.00426951	3.A.20.1.1	The Peroxisomal Protein Importer (PPI) Family	PPI	Leucine-rich Repeat-containing Domain (LRRD) Superfamily	Upregulation
Cluster-30086.29475	4.78135	0.00426951	3.A.24.4.1	The Type VII or ESX Protein Secretion System (T7SS) Family	T7SS	AAA-ATPase Superfamily	Upregulation
Cluster-30086.29475	4.78135	0.00426951	3.A.28.1.1	The AAA-ATPase, Bcs1 (Bcs1) Family	Bcs1	AAA-ATPase Superfamily	Upregulation
Cluster-30086.19742	-2.21299	0.00453397	3.A.3.1.1	The P-type ATPase (P-ATPase) Superfamily	P-ATPase	P-type ATPase (P-ATPase) Superfamily	Downregulation
Cluster-30086.19742	-2.21299	0.00453397	3.A.3.1.1	The P-type ATPase (P-ATPase) Superfamily	P-ATPase	P-type ATPase (P-ATPase) Superfamily	Downregulation
Cluster-30086.19742	-2.21299	0.00453397	3.A.3.1.1	The P-type ATPase (P-ATPase) Superfamily	P-ATPase	P-type ATPase (P-ATPase) Superfamily	Downregulation
Cluster-30086.19742	-2.21299	0.00453397	3.A.3.1.1	The P-type ATPase (P-ATPase) Superfamily	P-ATPase	P-type ATPase (P-ATPase) Superfamily	Downregulation
Cluster-30086.22394	-6.52876	0.00455126	2.A.108.1.1	The Iron/Lead Transporter (ILT) Family	ILT	LysE Superfamily	Downregulation
Cluster-30086.22394	-6.52876	0.00455126	2.A.108.1.1	The Iron/Lead Transporter (ILT) Family	ILT	LysE Superfamily	Downregulation
Cluster-30086.22394	-6.52876	0.00455126	2.A.108.1.1	The Iron/Lead Transporter (ILT) Family	ILT	LysE Superfamily	Downregulation
Cluster-30086.27952	-4.58496	0.00509381	2.A.17.1.1	The Proton-dependent Oligopeptide Transporter (POT/PTR) Family	POT/PTR	Major Facilitator (MFS) Superfamily	Downregulation
Cluster-30086.91744	-4.48112	0.00575964	2.A.17.1.1	The Proton-dependent Oligopeptide Transporter (POT/PTR) Family	POT/PTR	Major Facilitator (MFS) Superfamily	Downregulation
Cluster-30086.79421	-2.2135	0.00587329	1.A.1.2.2	The Voltage-gated Ion Channel (VIC) Superfamily	VIC	VIC Superfamily	Downregulation
Cluster-30086.79421	-2.2135	0.00587329	1.A.3.1.1	The Ryanodine-Inositol 1,4,5-triphosphate Receptor Ca<sup>2+</sup> Channel (RIR-CaC) Family	RIR-CaC	VIC Superfamily	Downregulation
Cluster-30086.79421	-2.2135	0.00587329	1.A.4.1.1	The Transient Receptor Potential Ca<sup>2+</sup> Channel (TRP-CC) Family	TRP-CC	VIC Superfamily	Downregulation
Cluster-30086.79421	-2.2135	0.00587329	1.A.51.1.3	The Voltage-gated Proton Channel (VPC) Family	VPC	VIC Superfamily	Downregulation
Cluster-30086.79421	-2.2135	0.00587329	2.A.36.7.4	The Monovalent Cation:Proton Antiporter-1 (CPA1) Family	CPA1	CPA Superfamily	Downregulation
Cluster-30086.79421	-2.2135	0.00587329	1.A.1.4.1	The Voltage-gated Ion Channel (VIC) Superfamily	VIC	VIC Superfamily	Downregulation
Cluster-30086.79421	-2.2135	0.00587329	1.A.4.1.1	The Transient Receptor Potential Ca<sup>2+</sup> Channel (TRP-CC) Family	TRP-CC	VIC Superfamily	Downregulation
Cluster-30086.79421	-2.2135	0.00587329	8.A.28.1.1	The Ankyrin (Ankyrin) Family	Ankyrin	Ankyrin Repeat Domain-containing (Ank) Superfamily	Downregulation
Cluster-30086.79421	-2.2135	0.00587329	1.A.1.4.1	The Voltage-gated Ion Channel (VIC) Superfamily	VIC	VIC Superfamily	Downregulation
Cluster-30086.79421	-2.2135	0.00587329	1.A.1.4.1	The Voltage-gated Ion Channel (VIC) Superfamily	VIC	VIC Superfamily	Downregulation
Cluster-30086.79421	-2.2135	0.00587329	2.A.53.3.7	The Sulfate Permease (SulP) Family	SulP	APC Superfamily	Downregulation
Cluster-30086.79421	-2.2135	0.00587329	2.A.36.7.5	The Monovalent Cation:Proton Antiporter-1 (CPA1) Family	CPA1	CPA Superfamily	Downregulation
Cluster-30086.79421	-2.2135	0.00587329	1.A.1.1.1	The Voltage-gated Ion Channel (VIC) Superfamily	VIC	VIC Superfamily	Downregulation
Cluster-30086.79421	-2.2135	0.00587329	1.A.10.2.2	The Glutamate-gated Ion Channel (GIC) Family of Neurotransmitter Receptors	GIC	VIC Superfamily	Downregulation
Cluster-30086.27100	-4.27301	0.00627751	1.B.12.5.1	The Autotransporter-1 (AT-1) Family	AT-1	Outer Membrane Pore-forming Protein I (OMPP-I) Superfamily	Downregulation
Cluster-30086.27100	-4.27301	0.00627751	3.A.24.4.1	The Type VII or ESX Protein Secretion System (T7SS) Family	T7SS	AAA-ATPase Superfamily	Downregulation
Cluster-30086.99946	-2.19401	0.00649611	1.B.12.5.1	The Autotransporter-1 (AT-1) Family	AT-1	Outer Membrane Pore-forming Protein I (OMPP-I) Superfamily	Downregulation
Cluster-30086.99946	-2.19401	0.00649611	3.A.24.4.1	The Type VII or ESX Protein Secretion System (T7SS) Family	T7SS	AAA-ATPase Superfamily	Downregulation
Cluster-30086.17022	5.24792	0.00651547	3.A.1.208.17	The ATP-binding Cassette (ABC) Superfamily	ABC	ABC1, ABC2, ABC3 Superfamilies	Upregulation
Cluster-30086.54118	5.65343	0.00656925	2.A.2.2.2	The Glycoside-Pentoside-Hexuronide (GPH):Cation Symporter Family	GPH	Major Facilitator (MFS) Superfamily	Upregulation
Cluster-30086.54118	5.65343	0.00656925	2.A.1.14.18	The Major Facilitator Superfamily (MFS)	MFS	Major Facilitator (MFS) Superfamily	Upregulation
Cluster-30086.54118	5.65343	0.00656925	2.A.12.1.18	The ATP:ADP Antiporter (AAA) Family	AAA	Major Facilitator (MFS) Superfamily	Upregulation
Cluster-30086.54118	5.65343	0.00656925	2.A.2.4.1	The Glycoside-Pentoside-Hexuronide (GPH):Cation Symporter Family	GPH	Major Facilitator (MFS) Superfamily	Upregulation
Cluster-30086.54118	5.65343	0.00656925	2.A.1.19.10	The Major Facilitator Superfamily (MFS)	MFS	Major Facilitator (MFS) Superfamily	Upregulation
Cluster-30086.92729	4.19639	0.00749933	2.A.17.1.1	The Proton-dependent Oligopeptide Transporter (POT/PTR) Family	POT/PTR	Major Facilitator (MFS) Superfamily	Upregulation
Cluster-30086.122802	-3.19437	0.00828523	1.C.57.3.4	The Clostridial Cytotoxin (CCT) Family	CCT	RTX-toxin Superfamily	Downregulation
Cluster-30086.145075	5.93072	0.0109063	3.A.1.208.17	The ATP-binding Cassette (ABC) Superfamily	ABC	ABC1, ABC2, ABC3 Superfamilies	Upregulation
Cluster-30086.145075	5.93072	0.0109063	3.A.1.205.7	The ATP-binding Cassette (ABC) Superfamily	ABC	ABC1, ABC2, ABC3 Superfamilies	Upregulation
Cluster-30086.33549	4.16992	0.0109063	3.A.1.208.17	The ATP-binding Cassette (ABC) Superfamily	ABC	ABC1, ABC2, ABC3 Superfamilies	Upregulation
Cluster-30086.33549	4.16992	0.0109063	3.A.1.205.7	The ATP-binding Cassette (ABC) Superfamily	ABC	ABC1, ABC2, ABC3 Superfamilies	Upregulation
Cluster-30086.54119	-6.00748	0.0110919	2.A.2.2.2	The Glycoside-Pentoside-Hexuronide (GPH):Cation Symporter Family	GPH	Major Facilitator (MFS) Superfamily	Downregulation
Cluster-30086.54119	-6.00748	0.0110919	2.A.1.14.18	The Major Facilitator Superfamily (MFS)	MFS	Major Facilitator (MFS) Superfamily	Downregulation
Cluster-30086.54119	-6.00748	0.0110919	2.A.12.1.18	The ATP:ADP Antiporter (AAA) Family	AAA	Major Facilitator (MFS) Superfamily	Downregulation
Cluster-30086.54119	-6.00748	0.0110919	2.A.2.4.1	The Glycoside-Pentoside-Hexuronide (GPH):Cation Symporter Family	GPH	Major Facilitator (MFS) Superfamily	Downregulation
Cluster-30086.54119	-6.00748	0.0110919	2.A.1.19.10	The Major Facilitator Superfamily (MFS)	MFS	Major Facilitator (MFS) Superfamily	Downregulation
Cluster-30086.45352	4.20945	0.0116679	8.A.43.1.1	The NEAT-domain containing methaemoglobin heme sequestration (N-MHS) Family	N-MHS	NEAT/Basigin Chaparone (NBC) Superfamily	Upregulation
Cluster-30086.91759	-4.16992	0.0136591	3.A.23.1.1	The Type VI Symbiosis/Virulence Secretory System (T6SS) Family	T6SS	ATP-dependent Clp Protease (Clp) Superfamily	Downregulation
Cluster-30086.91759	-4.16992	0.0136591	3.A.23.1.1	The Type VI Symbiosis/Virulence Secretory System (T6SS) Family	T6SS	ATP-dependent Clp Protease (Clp) Superfamily	Downregulation
Cluster-30086.91759	-4.16992	0.0136591	3.A.16.1.2	The Endoplasmic Reticular Retrotranslocon (ER-RT) Family	ER-RT	AAA-ATPase Superfamily	Downregulation
Cluster-30086.91759	-4.16992	0.0136591	3.A.23.1.1	The Type VI Symbiosis/Virulence Secretory System (T6SS) Family	T6SS	ATP-dependent Clp Protease (Clp) Superfamily	Downregulation
Cluster-30086.91759	-4.16992	0.0136591	1.F.1.1.1	The Synaptosomal Vesicle Fusion Pore (SVF-Pore) Family	SVF-Pore	AAA-ATPase Superfamily	Downregulation
Cluster-30086.91759	-4.16992	0.0136591	3.A.20.1.1	The Peroxisomal Protein Importer (PPI) Family	PPI	Leucine-rich Repeat-containing Domain (LRRD) Superfamily	Downregulation
Cluster-30086.91759	-4.16992	0.0136591	3.A.24.4.1	The Type VII or ESX Protein Secretion System (T7SS) Family	T7SS	AAA-ATPase Superfamily	Downregulation
Cluster-30086.91759	-4.16992	0.0136591	3.A.28.1.1	The AAA-ATPase, Bcs1 (Bcs1) Family	Bcs1	AAA-ATPase Superfamily	Downregulation
Cluster-30086.91759	-4.16992	0.0136591	3.A.23.1.1	The Type VI Symbiosis/Virulence Secretory System (T6SS) Family	T6SS	ATP-dependent Clp Protease (Clp) Superfamily	Downregulation
Cluster-30086.92734	-4.36923	0.0140144	2.A.17.1.1	The Proton-dependent Oligopeptide Transporter (POT/PTR) Family	POT/PTR	Major Facilitator (MFS) Superfamily	Downregulation
Cluster-30086.80616	-5.75487	0.0144725	3.A.16.1.2	The Endoplasmic Reticular Retrotranslocon (ER-RT) Family	ER-RT	AAA-ATPase Superfamily	Downregulation
Cluster-30086.80616	-5.75487	0.0144725	3.A.23.1.1	The Type VI Symbiosis/Virulence Secretory System (T6SS) Family	T6SS	ATP-dependent Clp Protease (Clp) Superfamily	Downregulation
Cluster-30086.80616	-5.75487	0.0144725	1.F.1.1.1	The Synaptosomal Vesicle Fusion Pore (SVF-Pore) Family	SVF-Pore	AAA-ATPase Superfamily	Downregulation
Cluster-30086.80616	-5.75487	0.0144725	3.A.20.1.1	The Peroxisomal Protein Importer (PPI) Family	PPI	Leucine-rich Repeat-containing Domain (LRRD) Superfamily	Downregulation
Cluster-30086.80616	-5.75487	0.0144725	3.A.24.4.1	The Type VII or ESX Protein Secretion System (T7SS) Family	T7SS	AAA-ATPase Superfamily	Downregulation
Cluster-30086.80616	-5.75487	0.0144725	3.A.28.1.1	The AAA-ATPase, Bcs1 (Bcs1) Family	Bcs1	AAA-ATPase Superfamily	Downregulation
Cluster-30086.92458	-3.35363	0.0152525	3.A.1.208.17	The ATP-binding Cassette (ABC) Superfamily	ABC	ABC1, ABC2, ABC3 Superfamilies	Downregulation
Cluster-30086.92458	-3.35363	0.0152525	3.A.1.208.17	The ATP-binding Cassette (ABC) Superfamily	ABC	ABC1, ABC2, ABC3 Superfamilies	Downregulation
Cluster-30086.53479	5.8159	0.0153235	8.A.30.1.1	The Nedd4-Family Interacting Protein-2 (Nedd4) Family	Nedd4	Synaptotagmin Domain-containing (SynapD) Superfamily	Upregulation
Cluster-30086.32940	-5.77257	0.0156301	1.A.3.1.1	The Ryanodine-Inositol 1,4,5-triphosphate Receptor Ca<sup>2+</sup> Channel (RIR-CaC) Family	RIR-CaC	VIC Superfamily	Downregulation
Cluster-30086.16605	4.50249	0.0161184	2.A.6.6.4	The Resistance-Nodulation-Cell Division (RND) Superfamily	RND	Resistance-Nodulation-Cell Division (RND) Superfamily	Upregulation
Cluster-30086.16605	4.50249	0.0161184	1.I.1.1.1	The Nuclear Pore Complex (NPC) Family	NPC	Ankyrin Repeat Domain-containing (Ank) Superfamily	Upregulation
Cluster-30086.99772	4.24792	0.0162484	2.A.40.1.1	The Nucleobase/Ascorbate Transporter (NAT) or Nucleobase:Cation Symporter-2 (NCS2) Family	NAT/NCS2	APC Superfamily	Upregulation
Cluster-30086.83875	-3.59494	0.0168685	2.A.66.1.1	The Multidrug/Oligosaccharidyl-lipid/Polysaccharide (MOP) Flippase Superfamily	MOP	Multidrug/Oligosaccharidyl-lipid/Polysaccharide Flippase (MOP) Superfamily	Downregulation
Cluster-30086.80039	-5.62447	0.0178779	3.A.5.9.1	The General Secretory Pathway (Sec) Family	Sec	Ankyrin Repeat Domain-containing (Ank) Superfamily	Downregulation
Cluster-30086.28101	4.05889	0.0195356	3.A.23.1.1	The Type VI Symbiosis/Virulence Secretory System (T6SS) Family	T6SS	ATP-dependent Clp Protease (Clp) Superfamily	Upregulation
Cluster-30086.28101	4.05889	0.0195356	3.A.23.1.1	The Type VI Symbiosis/Virulence Secretory System (T6SS) Family	T6SS	ATP-dependent Clp Protease (Clp) Superfamily	Upregulation
Cluster-30086.28101	4.05889	0.0195356	3.A.16.1.2	The Endoplasmic Reticular Retrotranslocon (ER-RT) Family	ER-RT	AAA-ATPase Superfamily	Upregulation
Cluster-30086.28101	4.05889	0.0195356	3.A.23.1.1	The Type VI Symbiosis/Virulence Secretory System (T6SS) Family	T6SS	ATP-dependent Clp Protease (Clp) Superfamily	Upregulation
Cluster-30086.28101	4.05889	0.0195356	1.F.1.1.1	The Synaptosomal Vesicle Fusion Pore (SVF-Pore) Family	SVF-Pore	AAA-ATPase Superfamily	Upregulation
Cluster-30086.28101	4.05889	0.0195356	3.A.20.1.1	The Peroxisomal Protein Importer (PPI) Family	PPI	Leucine-rich Repeat-containing Domain (LRRD) Superfamily	Upregulation
Cluster-30086.28101	4.05889	0.0195356	3.A.24.4.1	The Type VII or ESX Protein Secretion System (T7SS) Family	T7SS	AAA-ATPase Superfamily	Upregulation
Cluster-30086.28101	4.05889	0.0195356	3.A.28.1.1	The AAA-ATPase, Bcs1 (Bcs1) Family	Bcs1	AAA-ATPase Superfamily	Upregulation
Cluster-30086.28101	4.05889	0.0195356	3.A.23.1.1	The Type VI Symbiosis/Virulence Secretory System (T6SS) Family	T6SS	ATP-dependent Clp Protease (Clp) Superfamily	Upregulation
Cluster-30086.22289	-3.96962	0.019887	3.A.8.1.1	The Mitochondrial Protein Translocase (MPT) Family	MPT	Outer Membrane Pore-forming Protein IV (OMPP-IV) Superfamily	Downregulation
Cluster-30086.22289	-3.96962	0.019887	3.A.5.9.1	The General Secretory Pathway (Sec) Family	Sec	Ankyrin Repeat Domain-containing (Ank) Superfamily	Downregulation
Cluster-30086.115316	-5.52355	0.0209781	3.A.1.208.17	The ATP-binding Cassette (ABC) Superfamily	ABC	ABC1, ABC2, ABC3 Superfamilies	Downregulation
Cluster-30086.115316	-5.52355	0.0209781	3.A.1.205.10	The ATP-binding Cassette (ABC) Superfamily	ABC	ABC1, ABC2, ABC3 Superfamilies	Downregulation
Cluster-30086.115316	-5.52355	0.0209781	3.A.1.205.7	The ATP-binding Cassette (ABC) Superfamily	ABC	ABC1, ABC2, ABC3 Superfamilies	Downregulation
Cluster-30086.59019	5.54431	0.0215084	2.A.2.2.2	The Glycoside-Pentoside-Hexuronide (GPH):Cation Symporter Family	GPH	Major Facilitator (MFS) Superfamily	Upregulation
Cluster-30086.59019	5.54431	0.0215084	2.A.1.14.18	The Major Facilitator Superfamily (MFS)	MFS	Major Facilitator (MFS) Superfamily	Upregulation
Cluster-30086.59019	5.54431	0.0215084	2.A.12.1.18	The ATP:ADP Antiporter (AAA) Family	AAA	Major Facilitator (MFS) Superfamily	Upregulation
Cluster-30086.59019	5.54431	0.0215084	2.A.2.4.1	The Glycoside-Pentoside-Hexuronide (GPH):Cation Symporter Family	GPH	Major Facilitator (MFS) Superfamily	Upregulation
Cluster-30086.59019	5.54431	0.0215084	2.A.1.19.10	The Major Facilitator Superfamily (MFS)	MFS	Major Facilitator (MFS) Superfamily	Upregulation
Cluster-30086.493	2.17632	0.0215477	3.A.3.1.1	The P-type ATPase (P-ATPase) Superfamily	P-ATPase	P-type ATPase (P-ATPase) Superfamily	Upregulation
Cluster-30086.493	2.17632	0.0215477	3.A.3.1.1	The P-type ATPase (P-ATPase) Superfamily	P-ATPase	P-type ATPase (P-ATPase) Superfamily	Upregulation
Cluster-30086.493	2.17632	0.0215477	3.A.3.1.1	The P-type ATPase (P-ATPase) Superfamily	P-ATPase	P-type ATPase (P-ATPase) Superfamily	Upregulation
Cluster-30086.493	2.17632	0.0215477	3.A.3.1.1	The P-type ATPase (P-ATPase) Superfamily	P-ATPase	P-type ATPase (P-ATPase) Superfamily	Upregulation
Cluster-30086.78650	-5.52355	0.021864	2.A.29.1.1	The Mitochondrial Carrier (MC) Family	MC	Mitochondrial Carrier (MC) Superfamily	Downregulation
Cluster-30086.50898	-4.16992	0.022216	2.A.6.6.4	The Resistance-Nodulation-Cell Division (RND) Superfamily	RND	Resistance-Nodulation-Cell Division (RND) Superfamily	Downregulation
Cluster-30086.50898	-4.16992	0.022216	1.I.1.1.1	The Nuclear Pore Complex (NPC) Family	NPC	Ankyrin Repeat Domain-containing (Ank) Superfamily	Downregulation
Cluster-30086.97153	-4.50249	0.0251286	2.A.72.1.1	The K<sup>+</sup> Uptake Permease (KUP) Family	KUP	APC Superfamily	Downregulation
Cluster-30086.40943	-4.24792	0.0267601	5.B.1.1.6	The Phagocyte (gp91<sup>phox</sup>) NADPH Oxidase Family	gp91phox	Calmodulin/Calcineurin/KChIP (CaCa) Superfamily	Downregulation
Cluster-30086.40943	-4.24792	0.0267601	1.I.1.1.1	The Nuclear Pore Complex (NPC) Family	NPC	Ankyrin Repeat Domain-containing (Ank) Superfamily	Downregulation
Cluster-30086.40943	-4.24792	0.0267601	8.A.82.1.1	The Calmodulin Calcium Binding Protein (Calmodulin) Family	Calmodulin	Calmodulin/Calcineurin/KChIP (CaCa) Superfamily	Downregulation
Cluster-30086.42859	-3.83794	0.0268298	3.A.1.208.17	The ATP-binding Cassette (ABC) Superfamily	ABC	ABC1, ABC2, ABC3 Superfamilies	Downregulation
Cluster-30086.42859	-3.83794	0.0268298	3.A.1.205.7	The ATP-binding Cassette (ABC) Superfamily	ABC	ABC1, ABC2, ABC3 Superfamilies	Downregulation
Cluster-30086.76959	5.65343	0.0278274	2.A.108.1.1	The Iron/Lead Transporter (ILT) Family	ILT	LysE Superfamily	Upregulation
Cluster-30086.76959	5.65343	0.0278274	2.A.108.1.1	The Iron/Lead Transporter (ILT) Family	ILT	LysE Superfamily	Upregulation
Cluster-30086.76959	5.65343	0.0278274	2.A.108.1.1	The Iron/Lead Transporter (ILT) Family	ILT	LysE Superfamily	Upregulation
Cluster-30086.49982	-2.80735	0.0298037	1.C.57.3.4	The Clostridial Cytotoxin (CCT) Family	CCT	RTX-toxin Superfamily	Downregulation
Cluster-30086.50074	-5.28539	0.0303699	8.A.43.1.1	The NEAT-domain containing methaemoglobin heme sequestration (N-MHS) Family	N-MHS	NEAT/Basigin Chaparone (NBC) Superfamily	Downregulation
Cluster-30086.62238	-2.12419	0.0311207	5.B.1.1.6	The Phagocyte (gp91<sup>phox</sup>) NADPH Oxidase Family	gp91phox	Calmodulin/Calcineurin/KChIP (CaCa) Superfamily	Downregulation
Cluster-30086.62238	-2.12419	0.0311207	1.I.1.1.1	The Nuclear Pore Complex (NPC) Family	NPC	Ankyrin Repeat Domain-containing (Ank) Superfamily	Downregulation
Cluster-30086.62238	-2.12419	0.0311207	8.A.82.1.1	The Calmodulin Calcium Binding Protein (Calmodulin) Family	Calmodulin	Calmodulin/Calcineurin/KChIP (CaCa) Superfamily	Downregulation
Cluster-30086.90412	-3.12338	0.0318068	2.A.6.6.4	The Resistance-Nodulation-Cell Division (RND) Superfamily	RND	Resistance-Nodulation-Cell Division (RND) Superfamily	Downregulation
Cluster-30086.90412	-3.12338	0.0318068	1.I.1.1.1	The Nuclear Pore Complex (NPC) Family	NPC	Ankyrin Repeat Domain-containing (Ank) Superfamily	Downregulation
Cluster-30086.37221	5.22238	0.0320254	1.A.5.1.1	The Polycystin Cation Channel (PCC) Family	PCC	Leucine-rich Repeat-containing Domain (LRRD) Superfamily	Upregulation
Cluster-30086.34808	3.67054	0.034153	3.A.1.208.17	The ATP-binding Cassette (ABC) Superfamily	ABC	ABC1, ABC2, ABC3 Superfamilies	Upregulation
Cluster-30086.58986	-3.48308	0.034153	1.F.1.1.1	The Synaptosomal Vesicle Fusion Pore (SVF-Pore) Family	SVF-Pore	AAA-ATPase Superfamily	Downregulation
Cluster-30086.88917	5.19639	0.0350679	3.A.16.1.2	The Endoplasmic Reticular Retrotranslocon (ER-RT) Family	ER-RT	AAA-ATPase Superfamily	Upregulation
Cluster-30086.88917	5.19639	0.0350679	3.A.23.1.1	The Type VI Symbiosis/Virulence Secretory System (T6SS) Family	T6SS	ATP-dependent Clp Protease (Clp) Superfamily	Upregulation
Cluster-30086.88917	5.19639	0.0350679	1.F.1.1.1	The Synaptosomal Vesicle Fusion Pore (SVF-Pore) Family	SVF-Pore	AAA-ATPase Superfamily	Upregulation
Cluster-30086.88917	5.19639	0.0350679	3.A.20.1.1	The Peroxisomal Protein Importer (PPI) Family	PPI	Leucine-rich Repeat-containing Domain (LRRD) Superfamily	Upregulation
Cluster-30086.88917	5.19639	0.0350679	3.A.24.4.1	The Type VII or ESX Protein Secretion System (T7SS) Family	T7SS	AAA-ATPase Superfamily	Upregulation
Cluster-30086.88917	5.19639	0.0350679	3.A.28.1.1	The AAA-ATPase, Bcs1 (Bcs1) Family	Bcs1	AAA-ATPase Superfamily	Upregulation
Cluster-30086.88917	5.19639	0.0350679	3.A.16.1.1	The Endoplasmic Reticular Retrotranslocon (ER-RT) Family	ER-RT	AAA-ATPase Superfamily	Upregulation
Cluster-30086.114413	3.11815	0.0399404	2.A.2.2.2	The Glycoside-Pentoside-Hexuronide (GPH):Cation Symporter Family	GPH	Major Facilitator (MFS) Superfamily	Upregulation
Cluster-30086.114413	3.11815	0.0399404	2.A.1.14.18	The Major Facilitator Superfamily (MFS)	MFS	Major Facilitator (MFS) Superfamily	Upregulation
Cluster-30086.114413	3.11815	0.0399404	2.A.12.1.18	The ATP:ADP Antiporter (AAA) Family	AAA	Major Facilitator (MFS) Superfamily	Upregulation
Cluster-30086.114413	3.11815	0.0399404	2.A.2.4.1	The Glycoside-Pentoside-Hexuronide (GPH):Cation Symporter Family	GPH	Major Facilitator (MFS) Superfamily	Upregulation
Cluster-30086.114413	3.11815	0.0399404	2.A.1.19.10	The Major Facilitator Superfamily (MFS)	MFS	Major Facilitator (MFS) Superfamily	Upregulation
Cluster-30086.31627	3.73696	0.0411041	2.A.29.1.1	The Mitochondrial Carrier (MC) Family	MC	Mitochondrial Carrier (MC) Superfamily	Upregulation
Cluster-30086.72928	5.01494	0.0427831	2.A.69.3.3	The Auxin Efflux Carrier (AEC) Family	AEC	BART Superfamily	Upregulation
Cluster-30086.114411	2.63501	0.0434374	2.A.2.2.2	The Glycoside-Pentoside-Hexuronide (GPH):Cation Symporter Family	GPH	Major Facilitator (MFS) Superfamily	Upregulation
Cluster-30086.114411	2.63501	0.0434374	2.A.1.14.18	The Major Facilitator Superfamily (MFS)	MFS	Major Facilitator (MFS) Superfamily	Upregulation
Cluster-30086.114411	2.63501	0.0434374	2.A.12.1.18	The ATP:ADP Antiporter (AAA) Family	AAA	Major Facilitator (MFS) Superfamily	Upregulation
Cluster-30086.114411	2.63501	0.0434374	2.A.2.4.1	The Glycoside-Pentoside-Hexuronide (GPH):Cation Symporter Family	GPH	Major Facilitator (MFS) Superfamily	Upregulation
Cluster-30086.114411	2.63501	0.0434374	2.A.1.19.10	The Major Facilitator Superfamily (MFS)	MFS	Major Facilitator (MFS) Superfamily	Upregulation
Cluster-30086.18090	-3.42626	0.0436093	2.A.2.2.2	The Glycoside-Pentoside-Hexuronide (GPH):Cation Symporter Family	GPH	Major Facilitator (MFS) Superfamily	Downregulation
Cluster-30086.18090	-3.42626	0.0436093	2.A.1.14.18	The Major Facilitator Superfamily (MFS)	MFS	Major Facilitator (MFS) Superfamily	Downregulation
Cluster-30086.18090	-3.42626	0.0436093	2.A.12.1.18	The ATP:ADP Antiporter (AAA) Family	AAA	Major Facilitator (MFS) Superfamily	Downregulation
Cluster-30086.18090	-3.42626	0.0436093	2.A.2.4.1	The Glycoside-Pentoside-Hexuronide (GPH):Cation Symporter Family	GPH	Major Facilitator (MFS) Superfamily	Downregulation
Cluster-30086.18090	-3.42626	0.0436093	2.A.1.19.10	The Major Facilitator Superfamily (MFS)	MFS	Major Facilitator (MFS) Superfamily	Downregulation
Cluster-30086.46764	-4.09292	0.0437447	1.C.57.3.4	The Clostridial Cytotoxin (CCT) Family	CCT	RTX-toxin Superfamily	Downregulation
Cluster-30086.41042	-2.64909	0.0442895	3.A.1.208.17	The ATP-binding Cassette (ABC) Superfamily	ABC	ABC1, ABC2, ABC3 Superfamilies	Downregulation
Cluster-30086.133405	-4.95418	0.0470043	1.A.5.1.1	The Polycystin Cation Channel (PCC) Family	PCC	Leucine-rich Repeat-containing Domain (LRRD) Superfamily	Downregulation

## Sheet: T03R_vs_T22R
Gene	log2foldchange	padjust	TCID	Family	Family.Symbol	Superfamily	Regulation
Cluster-30086.56327	8.54895	1.95917e-16	2.A.66.6.2	The Multidrug/Oligosaccharidyl-lipid/Polysaccharide (MOP) Flippase Superfamily	MOP	Multidrug/Oligosaccharidyl-lipid/Polysaccharide Flippase (MOP) Superfamily	Upregulation
Cluster-30086.114413	8.42101	4.72943e-16	2.A.2.2.2	The Glycoside-Pentoside-Hexuronide (GPH):Cation Symporter Family	GPH	Major Facilitator (MFS) Superfamily	Upregulation
Cluster-30086.114413	8.42101	4.72943e-16	2.A.1.14.18	The Major Facilitator Superfamily (MFS)	MFS	Major Facilitator (MFS) Superfamily	Upregulation
Cluster-30086.114413	8.42101	4.72943e-16	2.A.12.1.18	The ATP:ADP Antiporter (AAA) Family	AAA	Major Facilitator (MFS) Superfamily	Upregulation
Cluster-30086.114413	8.42101	4.72943e-16	2.A.2.4.1	The Glycoside-Pentoside-Hexuronide (GPH):Cation Symporter Family	GPH	Major Facilitator (MFS) Superfamily	Upregulation
Cluster-30086.114413	8.42101	4.72943e-16	2.A.1.19.10	The Major Facilitator Superfamily (MFS)	MFS	Major Facilitator (MFS) Superfamily	Upregulation
Cluster-30086.48912	-8.04933	4.21047e-15	2.A.40.1.1	The Nucleobase/Ascorbate Transporter (NAT) or Nucleobase:Cation Symporter-2 (NCS2) Family	NAT/NCS2	APC Superfamily	Downregulation
Cluster-30086.81142	6.49782	1.23612e-13	2.A.6.6.4	The Resistance-Nodulation-Cell Division (RND) Superfamily	RND	Resistance-Nodulation-Cell Division (RND) Superfamily	Upregulation
Cluster-30086.81142	6.49782	1.23612e-13	1.I.1.1.1	The Nuclear Pore Complex (NPC) Family	NPC	Ankyrin Repeat Domain-containing (Ank) Superfamily	Upregulation
Cluster-30086.50133	8.01679	2.08002e-13	2.A.40.1.1	The Nucleobase/Ascorbate Transporter (NAT) or Nucleobase:Cation Symporter-2 (NCS2) Family	NAT/NCS2	APC Superfamily	Upregulation
Cluster-30086.114411	3.61741	8.35203e-13	2.A.2.2.2	The Glycoside-Pentoside-Hexuronide (GPH):Cation Symporter Family	GPH	Major Facilitator (MFS) Superfamily	Upregulation
Cluster-30086.114411	3.61741	8.35203e-13	2.A.1.14.18	The Major Facilitator Superfamily (MFS)	MFS	Major Facilitator (MFS) Superfamily	Upregulation
Cluster-30086.114411	3.61741	8.35203e-13	2.A.12.1.18	The ATP:ADP Antiporter (AAA) Family	AAA	Major Facilitator (MFS) Superfamily	Upregulation
Cluster-30086.114411	3.61741	8.35203e-13	2.A.2.4.1	The Glycoside-Pentoside-Hexuronide (GPH):Cation Symporter Family	GPH	Major Facilitator (MFS) Superfamily	Upregulation
Cluster-30086.114411	3.61741	8.35203e-13	2.A.1.19.10	The Major Facilitator Superfamily (MFS)	MFS	Major Facilitator (MFS) Superfamily	Upregulation
Cluster-30086.51875	6.04408	1.48286e-12	3.A.1.208.17	The ATP-binding Cassette (ABC) Superfamily	ABC	ABC1, ABC2, ABC3 Superfamilies	Upregulation
Cluster-30086.51875	6.04408	1.48286e-12	3.A.1.208.17	The ATP-binding Cassette (ABC) Superfamily	ABC	ABC1, ABC2, ABC3 Superfamilies	Upregulation
Cluster-30086.68385	-9.39492	5.36817e-12	1.A.1.4.1	The Voltage-gated Ion Channel (VIC) Superfamily	VIC	VIC Superfamily	Downregulation
Cluster-30086.68385	-9.39492	5.36817e-12	1.A.4.1.1	The Transient Receptor Potential Ca<sup>2+</sup> Channel (TRP-CC) Family	TRP-CC	VIC Superfamily	Downregulation
Cluster-30086.68385	-9.39492	5.36817e-12	8.A.28.1.1	The Ankyrin (Ankyrin) Family	Ankyrin	Ankyrin Repeat Domain-containing (Ank) Superfamily	Downregulation
Cluster-30086.90695	8.15781	2.05338e-11	2.A.1.42.2	The Major Facilitator Superfamily (MFS)	MFS	Major Facilitator (MFS) Superfamily	Upregulation
Cluster-30086.109067	-2.65943	2.08496e-11	5.A.1.1.1	The Disulfide Bond Oxidoreductase D (DsbD) Family	DsbD	LysE Superfamily	Downregulation
Cluster-30086.53013	-7.30224	1.19427e-10	3.A.1.208.17	The ATP-binding Cassette (ABC) Superfamily	ABC	ABC1, ABC2, ABC3 Superfamilies	Downregulation
Cluster-30086.42893	-7.26754	1.80021e-10	2.A.40.1.1	The Nucleobase/Ascorbate Transporter (NAT) or Nucleobase:Cation Symporter-2 (NCS2) Family	NAT/NCS2	APC Superfamily	Downregulation
Cluster-30086.117646	-7.16046	3.09346e-09	1.B.30.1.1	The Plastid Outer Envelope Porin of 16 kDa (OEP16) Family	OEP16	Outer Membrane Pore-forming Protein IV (OMPP-IV) Superfamily	Downregulation
Cluster-30086.117646	-7.16046	3.09346e-09	3.A.8.1.1	The Mitochondrial Protein Translocase (MPT) Family	MPT	Outer Membrane Pore-forming Protein IV (OMPP-IV) Superfamily	Downregulation
Cluster-30086.117646	-7.16046	3.09346e-09	3.D.1.6.1	The H<sup>+</sup> or Na<sup>+</sup>-translocating NADH Dehydrogenase (NDH) Family	NDH	Iron-Sulfur Protein (ISP) Superfamily	Downregulation
Cluster-30086.116483	7.19926	9.67039e-09	2.A.7.3.6	The Drug/Metabolite Transporter (DMT) Superfamily	DMT	Drug/Metabolite Transporter (DMT) Superfamily	Upregulation
Cluster-30086.17893	-6.73866	4.26138e-08	2.A.4.1.1	The Cation Diffusion Facilitator (CDF) Family	CDF	Cation Diffusion Facilitator (CDF) Superfamily	Downregulation
Cluster-30086.130032	-7.01272	1.43172e-07	3.A.3.25.1	The P-type ATPase (P-ATPase) Superfamily	P-ATPase	P-type ATPase (P-ATPase) Superfamily	Downregulation
Cluster-30086.87392	7.80181	1.44527e-07	1.C.57.3.4	The Clostridial Cytotoxin (CCT) Family	CCT	RTX-toxin Superfamily	Upregulation
Cluster-30086.42892	7.05488	6.69921e-07	2.A.40.1.1	The Nucleobase/Ascorbate Transporter (NAT) or Nucleobase:Cation Symporter-2 (NCS2) Family	NAT/NCS2	APC Superfamily	Upregulation
Cluster-30086.108170	-7.46458	1.21907e-06	3.A.8.1.1	The Mitochondrial Protein Translocase (MPT) Family	MPT	Outer Membrane Pore-forming Protein IV (OMPP-IV) Superfamily	Downregulation
Cluster-30086.108170	-7.46458	1.21907e-06	3.A.5.9.1	The General Secretory Pathway (Sec) Family	Sec	Ankyrin Repeat Domain-containing (Ank) Superfamily	Downregulation
Cluster-30086.103582	-7.42888	1.68407e-06	3.A.3.5.1	The P-type ATPase (P-ATPase) Superfamily	P-ATPase	P-type ATPase (P-ATPase) Superfamily	Downregulation
Cluster-30086.103582	-7.42888	1.68407e-06	1.A.72.3.1	The Mercuric Ion Pore (Mer) Superfamily	Mer	Mercuric Ion Pore (Mer) Superfamily	Downregulation
Cluster-30086.62426	6.63644	1.89831e-06	3.A.16.1.2	The Endoplasmic Reticular Retrotranslocon (ER-RT) Family	ER-RT	AAA-ATPase Superfamily	Upregulation
Cluster-30086.62426	6.63644	1.89831e-06	3.A.23.1.1	The Type VI Symbiosis/Virulence Secretory System (T6SS) Family	T6SS	ATP-dependent Clp Protease (Clp) Superfamily	Upregulation
Cluster-30086.62426	6.63644	1.89831e-06	1.F.1.1.1	The Synaptosomal Vesicle Fusion Pore (SVF-Pore) Family	SVF-Pore	AAA-ATPase Superfamily	Upregulation
Cluster-30086.62426	6.63644	1.89831e-06	3.A.20.1.1	The Peroxisomal Protein Importer (PPI) Family	PPI	Leucine-rich Repeat-containing Domain (LRRD) Superfamily	Upregulation
Cluster-30086.62426	6.63644	1.89831e-06	3.A.24.4.1	The Type VII or ESX Protein Secretion System (T7SS) Family	T7SS	AAA-ATPase Superfamily	Upregulation
Cluster-30086.62426	6.63644	1.89831e-06	3.A.28.1.1	The AAA-ATPase, Bcs1 (Bcs1) Family	Bcs1	AAA-ATPase Superfamily	Upregulation
Cluster-30086.88963	7.13233	2.79977e-06	3.A.16.1.2	The Endoplasmic Reticular Retrotranslocon (ER-RT) Family	ER-RT	AAA-ATPase Superfamily	Upregulation
Cluster-30086.88963	7.13233	2.79977e-06	3.A.23.1.1	The Type VI Symbiosis/Virulence Secretory System (T6SS) Family	T6SS	ATP-dependent Clp Protease (Clp) Superfamily	Upregulation
Cluster-30086.88963	7.13233	2.79977e-06	1.F.1.1.1	The Synaptosomal Vesicle Fusion Pore (SVF-Pore) Family	SVF-Pore	AAA-ATPase Superfamily	Upregulation
Cluster-30086.88963	7.13233	2.79977e-06	3.A.20.1.1	The Peroxisomal Protein Importer (PPI) Family	PPI	Leucine-rich Repeat-containing Domain (LRRD) Superfamily	Upregulation
Cluster-30086.88963	7.13233	2.79977e-06	3.A.24.4.1	The Type VII or ESX Protein Secretion System (T7SS) Family	T7SS	AAA-ATPase Superfamily	Upregulation
Cluster-30086.88963	7.13233	2.79977e-06	3.A.28.1.1	The AAA-ATPase, Bcs1 (Bcs1) Family	Bcs1	AAA-ATPase Superfamily	Upregulation
Cluster-30086.45351	5.48805	3.18084e-06	8.A.43.1.1	The NEAT-domain containing methaemoglobin heme sequestration (N-MHS) Family	N-MHS	NEAT/Basigin Chaparone (NBC) Superfamily	Upregulation
Cluster-30086.45613	-3.41359	1.01981e-05	3.A.8.1.1	The Mitochondrial Protein Translocase (MPT) Family	MPT	Outer Membrane Pore-forming Protein IV (OMPP-IV) Superfamily	Downregulation
Cluster-30086.36289	-6.15643	1.06284e-05	3.A.3.1.1	The P-type ATPase (P-ATPase) Superfamily	P-ATPase	P-type ATPase (P-ATPase) Superfamily	Downregulation
Cluster-30086.36289	-6.15643	1.06284e-05	3.A.3.5.1	The P-type ATPase (P-ATPase) Superfamily	P-ATPase	P-type ATPase (P-ATPase) Superfamily	Downregulation
Cluster-30086.36289	-6.15643	1.06284e-05	1.A.72.3.1	The Mercuric Ion Pore (Mer) Superfamily	Mer	Mercuric Ion Pore (Mer) Superfamily	Downregulation
Cluster-30086.36289	-6.15643	1.06284e-05	3.A.3.1.1	The P-type ATPase (P-ATPase) Superfamily	P-ATPase	P-type ATPase (P-ATPase) Superfamily	Downregulation
Cluster-30086.124246	-6.99073	2.85648e-05	1.B.12.5.1	The Autotransporter-1 (AT-1) Family	AT-1	Outer Membrane Pore-forming Protein I (OMPP-I) Superfamily	Downregulation
Cluster-30086.124246	-6.99073	2.85648e-05	3.A.24.4.1	The Type VII or ESX Protein Secretion System (T7SS) Family	T7SS	AAA-ATPase Superfamily	Downregulation
Cluster-30086.108056	-6.93436	3.0696e-05	2.A.6.6.4	The Resistance-Nodulation-Cell Division (RND) Superfamily	RND	Resistance-Nodulation-Cell Division (RND) Superfamily	Downregulation
Cluster-30086.108056	-6.93436	3.0696e-05	1.I.1.1.1	The Nuclear Pore Complex (NPC) Family	NPC	Ankyrin Repeat Domain-containing (Ank) Superfamily	Downregulation
Cluster-30086.88922	-6.90693	3.822e-05	3.A.3.1.1	The P-type ATPase (P-ATPase) Superfamily	P-ATPase	P-type ATPase (P-ATPase) Superfamily	Downregulation
Cluster-30086.88922	-6.90693	3.822e-05	3.A.3.1.1	The P-type ATPase (P-ATPase) Superfamily	P-ATPase	P-type ATPase (P-ATPase) Superfamily	Downregulation
Cluster-30086.88922	-6.90693	3.822e-05	3.A.3.1.1	The P-type ATPase (P-ATPase) Superfamily	P-ATPase	P-type ATPase (P-ATPase) Superfamily	Downregulation
Cluster-30086.48618	6.96262	4.23353e-05	2.A.29.1.1	The Mitochondrial Carrier (MC) Family	MC	Mitochondrial Carrier (MC) Superfamily	Upregulation
Cluster-30086.105734	-6.47104	5.13331e-05	2.A.69.3.3	The Auxin Efflux Carrier (AEC) Family	AEC	BART Superfamily	Downregulation
Cluster-30086.97625	-6.04696	5.87151e-05	2.A.6.6.4	The Resistance-Nodulation-Cell Division (RND) Superfamily	RND	Resistance-Nodulation-Cell Division (RND) Superfamily	Downregulation
Cluster-30086.97625	-6.04696	5.87151e-05	1.I.1.1.1	The Nuclear Pore Complex (NPC) Family	NPC	Ankyrin Repeat Domain-containing (Ank) Superfamily	Downregulation
Cluster-30086.93115	-5.96959	8.8021e-05	1.A.1.4.1	The Voltage-gated Ion Channel (VIC) Superfamily	VIC	VIC Superfamily	Downregulation
Cluster-30086.93115	-5.96959	8.8021e-05	1.A.4.1.1	The Transient Receptor Potential Ca<sup>2+</sup> Channel (TRP-CC) Family	TRP-CC	VIC Superfamily	Downregulation
Cluster-30086.93115	-5.96959	8.8021e-05	8.A.28.1.1	The Ankyrin (Ankyrin) Family	Ankyrin	Ankyrin Repeat Domain-containing (Ank) Superfamily	Downregulation
Cluster-30086.36559	6.40772	0.000128314	3.D.9.1.1	The H<sup>+</sup>-translocating F<sub>420</sub>H<sub>2</sub> Dehydrogenase (F<sub>420</sub>H<sub>2</sub>DH) Family	F420H2DH	Iron-Sulfur Protein (ISP) Superfamily	Upregulation
Cluster-30086.36559	6.40772	0.000128314	3.D.1.4.1	The H<sup>+</sup> or Na<sup>+</sup>-translocating NADH Dehydrogenase (NDH) Family	NDH	Iron-Sulfur Protein (ISP) Superfamily	Upregulation
Cluster-30086.36559	6.40772	0.000128314	2.A.63.1.3	The Monovalent Cation (K<sup>+</sup> or Na<sup>+</sup>):Proton Antiporter-3 (CPA3) Family	CPA3	Na+ Transporting Mrp (Mrp) Superfamily	Upregulation
[truncated: 328 more rows]

## Sheet: C03L_vs_C03R
Gene	log2foldchange	padjust	TCID	Family	Family.Symbol	Superfamily	Regulation
[truncated: 5,528 more rows]

## Sheet: C22L_vs_C22R
Gene	log2foldchange	padjust	TCID	Family	Family.Symbol	Superfamily	Regulation
[truncated: 5,026 more rows]

[truncated: 2 more sheets: T03L_vs_T03R, T22L_vs_T22R]
