# Supplementary material for: Deciphering Molecular Mechanisms Involved in Salinity Tolerance in Guar (Cyamopsis tetragonoloba (L.) Taub.) Using Transcriptome Analyses
Source: Plants (Basel). 2022 Jan 22;11(3):291. doi: 10.3390/plants11030291 (PMC8838131; doi:10.3390/plants11030291)
Supplement: Supplementary file 1 [file plants-11-00291-s001.zip › plants-1530720 (1)/Table_S12_11072021.xlsx]

## Sheet: Sheet1
Table S12. Number of transporter families identified in different comparisons
Comparison	Unique Families
T03L_vs_C03L	48
T03R_vs_C03R	87
T22L_vs_C22L	56
T22R_vs_C22R	58
C03L_vs_C22L	52
C03R_vs_C22R	55
T03L_vs_T22L	47
T03R_vs_T22R	59
C03L_vs_C03R	104
C22L_vs_C22R	103
T03L_vs_T03R	94
T22L_vs_T22R	100
