# Supplementary material for: Deciphering Molecular Mechanisms Involved in Salinity Tolerance in Guar (Cyamopsis tetragonoloba (L.) Taub.) Using Transcriptome Analyses
Source: Plants (Basel). 2022 Jan 22;11(3):291. doi: 10.3390/plants11030291 (PMC8838131; doi:10.3390/plants11030291)
Supplement: Supplementary file 1 [file plants-11-00291-s001.zip › plants-1530720 (1)/Table_S13_12072021.xlsx]

## Sheet: T03L_vs_C03L
Table S13. Differentially expressed genes (DEGs) encoding transcription factors/regulators.
Gene	Type	Subfamily	Family	log2foldchange	padjust
Cluster-30086.80974	Factor	bHLH	bHLH	-4.60665	3.70845e-08
Cluster-30086.49825	Regulator	TRAF	TRAF	5.40599	4.07926e-08
Cluster-30086.68030	Regulator	TAZ	TAZ	-6.26678	9.77383e-08
Cluster-30086.94042	Factor	PHD	PHD	6.84966	1.14932e-07
Cluster-30086.87054	Factor	Others	Others	-5.35755	1.80542e-07
Cluster-30086.87054	Factor	Others	Others	-5.35755	1.80542e-07
Cluster-30086.30429	Regulator	Jumonji	Jumonji	-6.50249	1.89198e-06
Cluster-30086.51768	Regulator	HB-WOX	HB->HB-WOX	5.72792	3.42407e-06
Cluster-30086.133729	Factor	C2C2-GATA	C2C2->C2C2-GATA	-2.73434	1.72548e-05
Cluster-30086.75183	Regulator	NF-YB	NF-Y->NF-YB	5.23521	7.68768e-05
Cluster-30086.43681	Factor	MYB-related	MYB->MYB-related	-5.20945	0.000124659
Cluster-30086.84168	Regulator	BBR-BPC	BBR-BPC	-5.20945	0.000288011
Cluster-30086.117198	Regulator	WRKY	WRKY	-2.42043	0.000376327
Cluster-30086.47010	Factor	GNAT	GNAT	5.04439	0.000461338
Cluster-30086.73085	Factor	C3H	C3H	5.93859	0.000487345
Cluster-30086.89366	Regulator	Jumonji	Jumonji	4.85798	0.000614824
Cluster-30086.89366	Regulator	Jumonji	Jumonji	4.85798	0.000614824
Cluster-30086.68408	Regulator	bZIP	bZIP	-2.5025	0.00092438
Cluster-30086.49863	Regulator	TCP	TCP	-7.51304	0.00105791
Cluster-30086.81691	Factor	GNAT	GNAT	-4.90688	0.00136495
Cluster-121599.2	Regulator	Others	Others	-4.03562	0.00318028
Cluster-30086.123630	Factor	MYB-related	MYB->MYB-related	4.66296	0.00362206
Cluster-30086.2708	Regulator	LOB	LOB	-2.45943	0.00479252
Cluster-30086.123905	Regulator	B3	B3->B3	4.98489	0.00506995
Cluster-30086.21204	Factor	HSF	HSF	-4.01494	0.0055223
Cluster-30086.93278	Regulator	TRAF	TRAF	-4.52356	0.00590499
Cluster-30086.125108	Factor	TCP	TCP	-4.95419	0.0064289
Cluster-30086.133735	Factor	WRKY	WRKY	-2.59041	0.00699908
Cluster-30086.44272	Regulator	ARID	ARID	4.4374	0.00963255
Cluster-30086.85416	Factor	C3H	C3H	2.75342	0.00963255
Cluster-30086.3087	Regulator	HB-HD-ZIP	HB->HB-HD-ZIP	6.02973	0.0115821
Cluster-30086.80053	Factor	mTERF	mTERF	-5.96191	0.013235
Cluster-30086.70629	Regulator	Others	Others	4.75488	0.0148288
Cluster-30086.107206	Regulator	Trihelix	Trihelix	3.0199	0.0154352
Cluster-30086.13952	Factor	MADS-MIKC	MADS->MADS-MIKC	-3.32192	0.0159915
Cluster-30086.94039	Factor	PHD	PHD	3.90689	0.0175045
Cluster-30086.42000	Regulator	E2F-DP	E2F-DP	-4.32192	0.0175539
Cluster-30086.108041	Regulator	SNF2	SNF2	4.02974	0.0183522
Cluster-30086.89956	Factor	GNAT	GNAT	-4.39231	0.0198467
Cluster-30086.18798	Regulator	Others	Others	-2.63005	0.0207641
Cluster-30086.36192	Factor	SNF2	SNF2	4.23703	0.0223631
Cluster-30086.12638	Factor	HB-other	HB->HB-other	-4.54431	0.0241179
Cluster-51140.1	Regulator	MADS-MIKC	MADS->MADS-MIKC	5.65343	0.0249378
Cluster-30086.36615	Regulator	AP2/ERF-ERF	AP2/ERF->AP2/ERF-ERF	-3.19264	0.0254982
Cluster-30086.30854	Factor	C3H	C3H	-2.14684	0.0258738
Cluster-30086.148037	Regulator	WRKY	WRKY	-2.61891	0.0272868
Cluster-30086.81756	Factor	TUB	TUB	5.43739	0.0276479
Cluster-30086.83231	Regulator	TCP	TCP	5.56984	0.0290376
Cluster-30086.61926	Factor	FAR1	FAR1	-5.44844	0.0294078
Cluster-30086.130492	Factor	MYB-related	MYB->MYB-related	-3.93859	0.030885
Cluster-30086.129205	Regulator	WRKY	WRKY	5.33389	0.0327306
Cluster-30086.49368	Regulator	Others	Others	5.29767	0.033623
Cluster-30086.22189	Regulator	WRKY	WRKY	-5.28539	0.0336922
Cluster-30086.108869	Regulator	SNF2	SNF2	4.02974	0.0337732
Cluster-30086.71510	Regulator	Pseudo ARR-B	Pseudo ARR-B	-5.78134	0.0357779
Cluster-30086.120456	Regulator	Jumonji	Jumonji	-4.19639	0.0363023
Cluster-30086.120456	Regulator	Jumonji	Jumonji	-4.19639	0.0363023
Cluster-30086.41321	Factor	SNF2	SNF2	4.4374	0.0365341
Cluster-30086.42497	Regulator	SBP	SBP	5.30984	0.0392574
Cluster-30086.103718	Regulator	Others	Others	-5.20944	0.040088
Cluster-30086.80215	Regulator	SNF2	SNF2	-4.06608	0.0406363
Cluster-30086.80215	Regulator	SNF2	SNF2	-4.06608	0.0406363
Cluster-30086.107187	Regulator	GARP-G2-like	GARP->GARP-G2-like	-2.55254	0.0422548
Cluster-30086.79202	Regulator	C2H2	C2H2	3.12338	0.0459147
Cluster-30086.94015	Factor	GNAT	GNAT	3.4676	0.0472525
Cluster-30086.42785	Regulator	AP2/ERF-RAV	AP2/ERF->AP2/ERF-RAV	-2.50003	0.0486065
Cluster-30086.67533	Regulator	Others	Others	-4.96961	0.0486065
Cluster-30086.67533	Regulator	Others	Others	-4.96961	0.0486065
Cluster-30086.58947	Factor	HB-HD-ZIP	HB->HB-HD-ZIP	4.96962	0.0486214

## Sheet: T03R_vs_C03R
Gene	Type	Subfamily	Family	log2foldchange	padjust
Cluster-30086.95282	Regulator	HB-HD-ZIP	HB->HB-HD-ZIP	-8.75866	2.22706e-10
Cluster-30086.19415	Regulator	HMG	HMG	-7.81291	6.27757e-08
Cluster-30086.140340	Regulator	C2C2-GATA	C2C2->C2C2-GATA	-6.5971	9.89157e-07
Cluster-30086.36863	Regulator	HB-other	HB->HB-other	-6.32087	1.55947e-06
Cluster-30086.65367	Factor	SWI/SNF-SWI3	SWI/SNF-SWI3	-7.23857	2.60285e-06
Cluster-30086.80287	Regulator	HB-HD-ZIP	HB->HB-HD-ZIP	4.23988	2.95389e-06
Cluster-30086.135228	Regulator	bZIP	bZIP	-6.91795	3.1036e-06
Cluster-30086.133840	Regulator	C2C2-YABBY	C2C2->C2C2-YABBY	-5.83688	6.97829e-06
Cluster-30086.81754	Factor	TUB	TUB	-6.49992	1.10247e-05
Cluster-30086.142644	Factor	C2H2	C2H2	-6.68435	1.43827e-05
Cluster-30086.8965	Regulator	bHLH	bHLH	-5.65865	2.60158e-05
Cluster-30086.135035	Factor	C2C2-YABBY	C2C2->C2C2-YABBY	-5.71126	5.29324e-05
Cluster-30086.13528	Factor	SET	SET	-5.77653	6.19727e-05
Cluster-30086.136113	Factor	Jumonji	Jumonji	-6.00224	8.60988e-05
Cluster-30086.140513	Regulator	C2H2	C2H2	-5.20044	9.63182e-05
Cluster-30086.34639	Factor	MYB	MYB->MYB	3.78659	9.66648e-05
Cluster-30086.105449	Factor	MYB-related	MYB->MYB-related	-7.45041	0.000100556
Cluster-30086.105449	Factor	MYB-related	MYB->MYB-related	-7.45041	0.000100556
Cluster-30086.13405	Factor	Others	Others	-6.08414	0.000123215
Cluster-30086.137984	Regulator	bZIP	bZIP	-5.14821	0.000150079
Cluster-30086.126069	Regulator	MYB	MYB->MYB	-5.49582	0.000167416
Cluster-16487.0	Factor	PHD	PHD	-5.82826	0.000194916
Cluster-30086.115378	Regulator	AP2/ERF-ERF	AP2/ERF->AP2/ERF-ERF	4.76891	0.000254029
Cluster-30086.135042	Regulator	C2C2-GATA	C2C2->C2C2-GATA	-5.77937	0.000278143
Cluster-30086.51385	Factor	CAMTA	CAMTA	7.6187	0.000296581
Cluster-30086.31103	Factor	MYB-related	MYB->MYB-related	4.88527	0.000331304
Cluster-30086.31103	Factor	MYB-related	MYB->MYB-related	4.88527	0.000331304
Cluster-30086.12587	Factor	HB-other	HB->HB-other	-5.11336	0.000345108
Cluster-30086.126803	Factor	GRAS	GRAS	5.85283	0.000352631
Cluster-71010.0	Regulator	SET	SET	-5.1401	0.000368308
Cluster-30086.85766	Regulator	HB-HD-ZIP	HB->HB-HD-ZIP	4.81106	0.000373136
Cluster-30086.28548	Factor	MYB	MYB->MYB	3.44434	0.000402481
Cluster-30086.134712	Regulator	HSF	HSF	-4.81956	0.000426968
Cluster-30086.127201	Factor	MADS-M-type	MADS->MADS-M-type	-4.82206	0.000489346
Cluster-30086.130032	Regulator	LOB	LOB	-6.64718	0.000528276
Cluster-30086.1310	Regulator	bHLH	bHLH	-5.42923	0.00055506
Cluster-30086.13265	Factor	SNF2	SNF2	-5.63804	0.00055506
Cluster-30086.91121	Factor	B3-ARF	B3->B3-ARF	5.60828	0.000613514
Cluster-30086.13664	Factor	bHLH	bHLH	-5.30355	0.000626459
Cluster-30086.24323	Factor	AP2/ERF-ERF	AP2/ERF->AP2/ERF-ERF	5.47226	0.000626459
Cluster-30086.127289	Factor	HMG	HMG	-5.47327	0.000662389
Cluster-35939.1	Regulator	PHD	PHD	-5.29733	0.00066376
Cluster-30086.96424	Factor	GNAT	GNAT	-5.45567	0.000698187
Cluster-30086.11581	Factor	C3H	C3H	-5.26731	0.000772773
Cluster-30086.12839	Factor	C2C2-YABBY	C2C2->C2C2-YABBY	-5.28727	0.000783254
Cluster-30086.134210	Regulator	C2C2-YABBY	C2C2->C2C2-YABBY	-4.82107	0.000784642
Cluster-60474.2	Factor	HMG	HMG	-4.60636	0.000785251
Cluster-30086.134763	Factor	C2C2-YABBY	C2C2->C2C2-YABBY	-4.92712	0.00081297
Cluster-30086.53273	Factor	bZIP	bZIP	5.21931	0.000834796
Cluster-30086.53269	Factor	bZIP	bZIP	-5.28713	0.000873477
Cluster-30086.9480	Regulator	HMG	HMG	-5.56558	0.00104755
Cluster-30086.135813	Factor	zn-clus	zn-clus	-4.89774	0.00121629
Cluster-25934.0	Regulator	bHLH	bHLH	-5.28672	0.00123719
Cluster-30086.10971	Factor	HB-HD-ZIP	HB->HB-HD-ZIP	3.15618	0.00127273
Cluster-30086.95313	Factor	C3H	C3H	-5.06172	0.0012876
Cluster-30086.129844	Regulator	SET	SET	-4.46625	0.00136333
Cluster-30086.134275	Factor	TRAF	TRAF	-5.31604	0.00138286
Cluster-64452.0	Factor	HMG	HMG	-5.04992	0.0014307
Cluster-30086.75967	Regulator	C2H2	C2H2	5.92967	0.00148965
Cluster-30086.141758	Regulator	C2C2-GATA	C2C2->C2C2-GATA	-4.97786	0.00162362
Cluster-30086.132025	Regulator	GRAS	GRAS	-5.07292	0.00165393
Cluster-30086.2168	Factor	NF-YC	NF-Y->NF-YC	-4.65461	0.00165755
Cluster-67965.0	Regulator	MADS-M-type	MADS->MADS-M-type	-4.69986	0.0016586
Cluster-21576.0	Factor	FAR1	FAR1	-4.94044	0.00170409
Cluster-31475.3	Regulator	bHLH	bHLH	-5.07286	0.00172593
Cluster-69386.1	Factor	C3H	C3H	-4.9404	0.00175991
Cluster-30086.127212	Factor	MYB	MYB->MYB	-5.06125	0.001798
Cluster-30086.147290	Regulator	Jumonji	Jumonji	-4.9277	0.001798
Cluster-22969.3	Factor	SNF2	SNF2	-4.44065	0.00183646
Cluster-30086.141529	Regulator	bZIP	bZIP	-4.45135	0.00186182
Cluster-30086.15653	Regulator	SET	SET	-4.91485	0.00189211
Cluster-16367.0	Regulator	bHLH	bHLH	-4.90187	0.00201999
Cluster-30086.103838	Factor	B3-ARF	B3->B3-ARF	-4.38117	0.00213223
Cluster-30086.103838	Factor	AUX/IAA	AUX/IAA	-4.38117	0.00213223
Cluster-30086.29457	Factor	MYB	MYB->MYB	3.99235	0.00217043
Cluster-29583.0	Regulator	HMG	HMG	-4.92742	0.00217398
Cluster-30086.65939	Factor	C3H	C3H	-4.92739	0.00224841
Cluster-30086.55196	Factor	SET	SET	4.99172	0.00245075
Cluster-72002.0	Factor	Others	Others	-4.67676	0.0024859
Cluster-30086.126974	Regulator	GRAS	GRAS	-4.09209	0.00254274
Cluster-30086.65427	Factor	HMG	HMG	6.41618	0.0026215
Cluster-30086.81757	Factor	TUB	TUB	6.34723	0.00275167
Cluster-58817.1	Regulator	LIM	LIM	-4.76572	0.00275278
Cluster-59275.0	Factor	bZIP	bZIP	-4.25565	0.00282007
Cluster-29704.0	Regulator	NF-YB	NF-Y->NF-YB	-4.75138	0.00283616
Cluster-30086.13736	Regulator	TRAF	TRAF	-4.79383	0.00291265
Cluster-30086.8689	Regulator	MBF1	MBF1	-4.20683	0.0030735
Cluster-30086.79661	Factor	Others	Others	5.26684	0.0032489
Cluster-30086.79661	Factor	Tify	Tify	5.26684	0.0032489
Cluster-30086.147333	Regulator	MYB	MYB->MYB	-5.03705	0.00328273
Cluster-26336.2	Factor	HMG	HMG	-5.01327	0.0033131
Cluster-30086.6551	Regulator	HMG	HMG	-5.06034	0.00349123
Cluster-30086.126207	Regulator	bZIP	bZIP	-4.79356	0.00350146
Cluster-30086.808	Factor	Others	Others	-4.14985	0.0035102
Cluster-30086.13002	Factor	HB-other	HB->HB-other	-4.76347	0.00355786
Cluster-54241.0	Factor	SNF2	SNF2	-4.46968	0.00368202
Cluster-20025.0	Regulator	HMG	HMG	-4.42599	0.00370687
Cluster-55378.0	Factor	Coactivator p15	Coactivator p15	-4.17138	0.00375809
Cluster-30086.147575	Factor	MADS-M-type	MADS->MADS-M-type	-4.8347	0.00379012
Cluster-30086.142755	Regulator	HMG	HMG	-4.75087	0.00394849
Cluster-39017.1	Regulator	PHD	PHD	-4.63099	0.00402747
Cluster-30086.21207	Factor	HSF	HSF	-4.57155	0.00411781
Cluster-30086.18789	Factor	SNF2	SNF2	5.23176	0.00413776
Cluster-30086.36615	Regulator	AP2/ERF-ERF	AP2/ERF->AP2/ERF-ERF	-3.17106	0.00416584
Cluster-33034.0	Factor	C2C2-GATA	C2C2->C2C2-GATA	-4.70699	0.0041707
Cluster-30086.140526	Regulator	bHLH	bHLH	-4.96411	0.00428486
Cluster-30086.139173	Factor	MYB-related	MYB->MYB-related	-4.07834	0.00464719
Cluster-30086.20821	Regulator	IWS1	IWS1	-4.35147	0.00465924
Cluster-34060.0	Factor	Others	Others	-4.70682	0.00465924
Cluster-52115.0	Regulator	HMG	HMG	-4.35092	0.00473701
Cluster-30086.4716	Factor	C2C2-GATA	C2C2->C2C2-GATA	-4.59913	0.00475245
Cluster-67164.0	Factor	TRAF	TRAF	-4.31785	0.00484054
Cluster-17527.0	Regulator	C2H2	C2H2	-4.69184	0.00491082
Cluster-30086.130067	Factor	AP2/ERF-AP2	AP2/ERF->AP2/ERF-AP2	-3.98326	0.00491082
Cluster-38551.2	Factor	MADS-M-type	MADS->MADS-M-type	-4.55033	0.00497265
Cluster-30086.134590	Factor	SET	SET	-4.73603	0.00503386
Cluster-30086.66665	Regulator	bHLH	bHLH	2.73857	0.00503386
Cluster-67455.0	Factor	Others	Others	-4.05053	0.00513405
Cluster-30086.142586	Factor	SWI/SNF-SWI3	SWI/SNF-SWI3	-4.56665	0.00529031
Cluster-24258.1	Factor	Trihelix	Trihelix	-4.6917	0.00531798
Cluster-17969.0	Regulator	C3H	C3H	-4.48252	0.00552888
Cluster-67614.0	Factor	C2H2	C2H2	-4.34629	0.00564915
Cluster-30086.10972	Factor	HB-HD-ZIP	HB->HB-HD-ZIP	3.61506	0.00583566
Cluster-30086.138420	Factor	WRKY	WRKY	-5.00035	0.00590102
Cluster-30086.9925	Factor	C2H2	C2H2	-4.6765	0.00590835
Cluster-55698.0	Regulator	LIM	LIM	-4.16455	0.00605646
Cluster-30086.139166	Regulator	C3H	C3H	-4.1049	0.00612845
Cluster-28721.0	Regulator	C2H2	C2H2	-4.49957	0.00614918
Cluster-30086.58724	Regulator	AP2/ERF-ERF	AP2/ERF->AP2/ERF-ERF	5.5977	0.00644162
Cluster-30086.17959	Factor	C3H	C3H	-5.73272	0.00659549
Cluster-30086.134054	Factor	NF-YB	NF-Y->NF-YB	-4.00763	0.00663608
Cluster-30086.76134	Regulator	HB-HD-ZIP	HB->HB-HD-ZIP	5.45584	0.00664509
Cluster-21797.0	Factor	TRAF	TRAF	-4.58247	0.0069503
Cluster-30086.12400	Regulator	SNF2	SNF2	-4.73553	0.00696378
Cluster-30086.126806	Factor	GRAS	GRAS	4.16001	0.00707314
Cluster-30086.135744	Regulator	C3H	C3H	-4.44706	0.00717492
Cluster-30086.131601	Regulator	HB-other	HB->HB-other	-4.5331	0.00730711
Cluster-64662.0	Factor	PHD	PHD	-4.19557	0.00730711
Cluster-70891.0	Regulator	MYB-related	MYB->MYB-related	-4.09816	0.00737055
Cluster-36513.2	Factor	HSF	HSF	-4.37419	0.00752451
Cluster-30086.100528	Factor	SNF2	SNF2	5.40822	0.00755507
Cluster-30086.140942	Regulator	SET	SET	-5.12713	0.00762886
Cluster-29993.0	Regulator	Jumonji	Jumonji	-4.53301	0.00765512
Cluster-54499.0	Factor	SNF2	SNF2	-3.89253	0.00785445
Cluster-30086.114536	Regulator	WRKY	WRKY	4.8512	0.00802645
Cluster-30086.102127	Regulator	C3H	C3H	5.4624	0.00807557
Cluster-30086.55198	Factor	SET	SET	-4.44685	0.00807625
Cluster-30086.3500	Factor	LIM	LIM	-3.79276	0.00820322
Cluster-13355.2	Regulator	SNF2	SNF2	-4.3362	0.00838356
Cluster-19343.0	Regulator	C2H2	C2H2	-4.39249	0.00873974
Cluster-30086.6723	Factor	SET	SET	-4.48176	0.00879436
Cluster-30086.39159	Regulator	GRAS	GRAS	-3.53119	0.00918017
Cluster-26056.0	Regulator	HMG	HMG	-4.33602	0.00931667
Cluster-30086.78815	Regulator	IWS1	IWS1	5.31825	0.0100724
Cluster-30086.137881	Regulator	C2H2	C2H2	-5.37973	0.0104942
Cluster-26336.0	Factor	HMG	HMG	-4.73487	0.0105689
Cluster-30086.147187	Factor	C2H2	C2H2	-4.25705	0.0106062
Cluster-30086.94361	Factor	FAR1	FAR1	-4.39213	0.0107945
Cluster-30086.94040	Factor	PHD	PHD	-5.43429	0.0112317
Cluster-104055.1	Factor	MYB	MYB->MYB	4.40244	0.0113364
Cluster-30086.85631	Regulator	LUG	LUG	3.86733	0.0114205
Cluster-30086.42338	Regulator	SET	SET	-4.49854	0.0114577
Cluster-24176.0	Factor	bHLH	bHLH	-4.41032	0.0115263
Cluster-30086.138963	Regulator	C2H2	C2H2	-4.27699	0.0116153
Cluster-30086.87119	Factor	mTERF	mTERF	5.07325	0.0116469
Cluster-30086.132415	Factor	AP2/ERF-AP2	AP2/ERF->AP2/ERF-AP2	-4.45991	0.0121854
Cluster-30086.138480	Regulator	bHLH	bHLH	-4.29672	0.0121919
Cluster-26515.0	Factor	C2H2	C2H2	-4.3919	0.0122926
Cluster-30086.118362	Factor	MYB-related	MYB->MYB-related	2.99106	0.0123649
Cluster-30086.118362	Factor	MYB-related	MYB->MYB-related	2.99106	0.0123649
Cluster-28514.0	Factor	zn-clus	zn-clus	-5.0928	0.0125845
Cluster-30086.141419	Factor	GNAT	GNAT	-3.63365	0.0128439
Cluster-57101.1	Regulator	C2H2	C2H2	-5.22265	0.0129558
Cluster-26169.0	Factor	SWI/SNF-SWI3	SWI/SNF-SWI3	-4.25665	0.0131776
Cluster-30086.80282	Factor	SNF2	SNF2	3.62239	0.0133576
Cluster-30086.109211	Factor	DDT	DDT	-4.56508	0.0136938
Cluster-30086.48927	Factor	IWS1	IWS1	4.94469	0.0138443
Cluster-30086.120259	Regulator	HSF	HSF	4.92495	0.014236
Cluster-25182.0	Regulator	TRAF	TRAF	-4.39152	0.0150584
Cluster-30086.60752	Factor	AP2/ERF-ERF	AP2/ERF->AP2/ERF-ERF	-5.11498	0.0151405
Cluster-30086.56917	Factor	MYB	MYB->MYB	-5.27325	0.0152207
Cluster-21929.0	Factor	bHLH	bHLH	-4.19434	0.0152658
Cluster-30086.88866	Regulator	AP2/ERF-ERF	AP2/ERF->AP2/ERF-ERF	-5.10377	0.0153096
Cluster-30086.34928	Factor	B3-ARF	B3->B3-ARF	-5.09248	0.0153492
Cluster-27287.0	Regulator	PHD	PHD	-4.27644	0.0155208
Cluster-33808.1	Factor	SNF2	SNF2	-3.8546	0.0161565
Cluster-28128.0	Regulator	bHLH	bHLH	-4.15133	0.0163165
Cluster-57119.0	Factor	C2H2	C2H2	-4.35404	0.016385
Cluster-38659.0	Regulator	SET	SET	-5.05799	0.0163975
Cluster-30086.43126	Factor	bHLH	bHLH	4.38748	0.0164569
Cluster-30086.23144	Regulator	TRAF	TRAF	5.25642	0.0165324
Cluster-38837.1	Regulator	NF-YA	NF-Y->NF-YA	-4.39134	0.0166071
Cluster-70929.0	Regulator	TRAF	TRAF	-3.54136	0.0168968
Cluster-30086.16153	Factor	NAC	NAC	3.84238	0.0169927
Cluster-30086.42877	Factor	MYB-related	MYB->MYB-related	4.9461	0.0174471
Cluster-30086.135034	Regulator	GRAS	GRAS	-2.95602	0.0176634
Cluster-60708.0	Regulator	bZIP	bZIP	-3.8974	0.0177492
Cluster-30086.16359	Regulator	bZIP	bZIP	-3.82575	0.0179075
Cluster-30086.12058	Regulator	bHLH	bHLH	-4.03795	0.0181155
Cluster-30086.143398	Regulator	MBF1	MBF1	-4.54816	0.0181233
Cluster-30086.10426	Factor	Others	Others	-4.1069	0.0182277
Cluster-63260.0	Factor	SNF2	SNF2	-3.58592	0.0183157
Cluster-21197.0	Regulator	MYB	MYB->MYB	-4.29594	0.0183847
Cluster-30086.56920	Factor	MYB	MYB->MYB	4.77242	0.018507
Cluster-30086.17876	Factor	C2H2	C2H2	-4.77684	0.0185455
Cluster-30086.2038	Factor	bZIP	bZIP	-4.01414	0.0187497
Cluster-30086.13189	Regulator	C2H2	C2H2	-3.86231	0.0191476
Cluster-30086.115188	Regulator	C2C2-LSD	C2C2->C2C2-LSD	-4.19389	0.019152
Cluster-30086.96659	Factor	bHLH	bHLH	-4.03782	0.0192112
Cluster-30086.99847	Factor	bZIP	bZIP	-4.96175	0.0195043
Cluster-30086.49494	Regulator	TRAF	TRAF	-3.64694	0.0195123
Cluster-30086.100527	Factor	SNF2	SNF2	4.73078	0.019521
Cluster-22071.0	Regulator	SET	SET	-4.53139	0.0195285
Cluster-30086.16315	Factor	AP2/ERF-ERF	AP2/ERF->AP2/ERF-ERF	-3.96534	0.0196394
Cluster-30086.44082	Regulator	C3H	C3H	-4.93671	0.0196856
Cluster-38851.0	Regulator	C2H2	C2H2	-4.10673	0.0197104
Cluster-61773.0	Factor	TRAF	TRAF	-3.66619	0.019924
Cluster-30086.15351	Factor	NAC	NAC	-3.94813	0.0200717
Cluster-30086.12519	Factor	BSD	BSD	-4.01398	0.0200938
Cluster-68238.0	Factor	TRAF	TRAF	-3.52433	0.0204084
Cluster-30086.39449	Factor	MYB-related	MYB->MYB-related	3.30121	0.0204235
Cluster-30086.39449	Factor	MYB-related	MYB->MYB-related	3.30121	0.0204235
Cluster-26521.0	Factor	SNF2	SNF2	-4.08403	0.0204668
Cluster-30086.117236	Factor	SNF2	SNF2	4.57925	0.0205088
Cluster-30086.129205	Regulator	WRKY	WRKY	-4.91117	0.020653
Cluster-30086.142643	Factor	C2H2	C2H2	-3.66609	0.0206731
Cluster-30086.55682	Regulator	Others	Others	4.70912	0.0207116
Cluster-30086.129270	Factor	AP2/ERF-AP2	AP2/ERF->AP2/ERF-AP2	-2.9482	0.0207317
Cluster-56392.0	Regulator	Others	Others	-3.71092	0.0207428
Cluster-9894.1	Regulator	SNF2	SNF2	-4.08399	0.0208036
Cluster-30086.96644	Regulator	Jumonji	Jumonji	-3.98976	0.02092
Cluster-30086.96644	Regulator	Jumonji	Jumonji	-3.98976	0.02092
Cluster-33430.0	Factor	C2H2	C2H2	-3.96519	0.0209694
Cluster-30086.9926	Factor	C2H2	C2H2	-3.45593	0.0209727
Cluster-30086.97720	Factor	NF-YA	NF-Y->NF-YA	2.5014	0.0209812
Cluster-120917.0	Regulator	AP2/ERF-ERF	AP2/ERF->AP2/ERF-ERF	-3.14478	0.0211672
Cluster-30086.138479	Regulator	bHLH	bHLH	-3.94014	0.0217238
Cluster-124203.0	Factor	GRAS	GRAS	-3.55346	0.0218894
Cluster-18928.0	Regulator	PHD	PHD	-4.08384	0.0224153
Cluster-30086.82030	Factor	SET	SET	4.86268	0.0228745
Cluster-30086.127291	Regulator	GARP-G2-like	GARP->GARP-G2-like	-4.12863	0.0235348
Cluster-29974.0	Regulator	C2H2	C2H2	-4.06073	0.0236795
Cluster-104209.0	Factor	AP2/ERF-ERF	AP2/ERF->AP2/ERF-ERF	3.52091	0.0239694
Cluster-30086.94044	Factor	PHD	PHD	-4.83168	0.0242501
Cluster-63011.0	Regulator	Jumonji	Jumonji	-3.68456	0.0244362
Cluster-30086.75218	Factor	E2F-DP	E2F-DP	-4.0135	0.0250748
Cluster-30086.44272	Regulator	ARID	ARID	-4.10621	0.0251481
Cluster-30086.95283	Regulator	HB-HD-ZIP	HB->HB-HD-ZIP	4.02096	0.0251485
Cluster-30086.19358	Factor	AP2/ERF-ERF	AP2/ERF->AP2/ERF-ERF	-4.74778	0.0252813
Cluster-30086.80283	Factor	SNF2	SNF2	-4.85848	0.0253241
Cluster-30086.70602	Factor	mTERF	mTERF	-4.7187	0.0256247
Cluster-30086.19373	Factor	HB-other	HB->HB-other	-4.02181	0.0256716
Cluster-30086.6671	Factor	SNF2	SNF2	-3.57927	0.0258332
Cluster-30086.131546	Factor	bZIP	bZIP	-3.51157	0.0258627
Cluster-65519.0	Factor	C3H	C3H	-3.53323	0.0259219
Cluster-30086.58059	Regulator	C2C2-GATA	C2C2->C2C2-GATA	-3.83525	0.0259438
Cluster-30086.6512	Factor	HMG	HMG	-4.0835	0.026065
Cluster-30086.131623	Regulator	HMG	HMG	4.77322	0.0263828
Cluster-30086.39265	Regulator	C2H2	C2H2	-4.71862	0.0266492
Cluster-30086.135789	Regulator	C3H	C3H	-3.91425	0.0267124
Cluster-30086.57608	Regulator	HB-HD-ZIP	HB->HB-HD-ZIP	4.91133	0.0268071
Cluster-30086.75219	Factor	E2F-DP	E2F-DP	4.99919	0.0269034
Cluster-30086.6550	Regulator	HMG	HMG	-4.06043	0.0270448
Cluster-30086.132026	Regulator	GRAS	GRAS	-3.68038	0.0271832
Cluster-30086.13442	Regulator	LUG	LUG	-4.08341	0.0272061
Cluster-30086.49828	Regulator	TRAF	TRAF	-3.47339	0.0272101
Cluster-30086.95106	Factor	C3H	C3H	-4.70381	0.027523
Cluster-30086.15770	Factor	AP2/ERF-AP2	AP2/ERF->AP2/ERF-AP2	-3.31722	0.0275419
Cluster-30086.140441	Regulator	TRAF	TRAF	-3.80771	0.0281087
Cluster-30086.13964	Regulator	HB-HD-ZIP	HB->HB-HD-ZIP	-3.93953	0.0283982
Cluster-30086.74013	Regulator	bZIP	bZIP	-4.80397	0.0283982
Cluster-30086.5504	Factor	GNAT	GNAT	-3.4337	0.0284381
Cluster-30086.100032	Regulator	HB-HD-ZIP	HB->HB-HD-ZIP	4.44805	0.0284432
Cluster-30086.135049	Factor	bZIP	bZIP	-3.43756	0.0284456
Cluster-60474.0	Factor	HMG	HMG	-4.01318	0.0287842
Cluster-39001.0	Regulator	HMG	HMG	-3.88818	0.0288889
Cluster-30086.105005	Factor	B3-ARF	B3->B3-ARF	-4.61186	0.0290947
Cluster-30086.138347	Factor	C2C2-GATA	C2C2->C2C2-GATA	-4.17169	0.0292143
Cluster-62656.2	Factor	bZIP	bZIP	-3.31664	0.0292807
Cluster-25004.1	Factor	PHD	PHD	-4.68877	0.0292865
Cluster-30086.31844	Regulator	TRAF	TRAF	3.43339	0.0292865
Cluster-30086.108870	Regulator	SNF2	SNF2	-4.81766	0.0295716
Cluster-30086.141179	Regulator	Jumonji	Jumonji	-4.71839	0.029965
Cluster-30086.137770	Regulator	TRAF	TRAF	-3.30776	0.0301516
Cluster-25526.4	Factor	SWI/SNF-SWI3	SWI/SNF-SWI3	-3.8746	0.030306
Cluster-54342.0	Factor	C3H	C3H	-3.5215	0.030306
Cluster-30086.101045	Regulator	Jumonji	Jumonji	4.4359	0.0304305
Cluster-30086.101045	Regulator	Jumonji	Jumonji	4.4359	0.0304305
Cluster-30086.146655	Regulator	SNF2	SNF2	-4.56355	0.0305338
Cluster-24700.0	Regulator	TRAF	TRAF	-4.03676	0.0308178
Cluster-30086.49399	Regulator	PHD	PHD	3.84794	0.0312486
Cluster-30086.13673	Regulator	C2H2	C2H2	-3.33285	0.0315317
Cluster-60962.0	Regulator	HMG	HMG	-3.8616	0.0316881
Cluster-30086.32625	Regulator	MYB	MYB->MYB	2.60041	0.0316995
Cluster-30086.42915	Factor	CAMTA	CAMTA	4.42077	0.0324644
Cluster-30086.94046	Factor	PHD	PHD	-4.85797	0.0328686
Cluster-30086.3854	Regulator	HMG	HMG	-4.4442	0.0329042
Cluster-68039.0	Factor	Others	Others	-3.36359	0.033313
Cluster-30086.141770	Regulator	TRAF	TRAF	-3.46997	0.0334231
Cluster-40242.0	Factor	Others	Others	5.08838	0.0337788
Cluster-30086.87456	Regulator	Others	Others	4.31236	0.033792
Cluster-26384.0	Factor	TRAF	TRAF	-3.77932	0.0343595
Cluster-30086.107967	Regulator	SNF2	SNF2	-4.35695	0.0344395
Cluster-70189.1	Regulator	C2H2	C2H2	-4.34276	0.0347805
Cluster-70189.0	Regulator	C2H2	C2H2	-4.56326	0.0349293
Cluster-30086.143155	Factor	C3H	C3H	-4.4617	0.035089
Cluster-30086.139097	Regulator	HMG	HMG	-3.52106	0.0351007
Cluster-30086.128591	Regulator	ARID	ARID	-3.35292	0.0353342
Cluster-30086.71510	Regulator	Pseudo ARR-B	Pseudo ARR-B	4.43726	0.0354031
Cluster-30086.9423	Regulator	GRAS	GRAS	-2.94483	0.0354876
Cluster-57441.0	Regulator	SET	SET	-3.36339	0.0354876
Cluster-120298.0	Factor	Coactivator p15	Coactivator p15	4.83855	0.0357576
Cluster-30086.139570	Factor	GARP-G2-like	GARP->GARP-G2-like	-4.42615	0.0357826
Cluster-22140.0	Factor	TRAF	TRAF	-3.77919	0.0359332
Cluster-30086.147305	Regulator	HMG	HMG	-3.66191	0.0359332
Cluster-30086.13025	Factor	NF-YC	NF-Y->NF-YC	-3.4166	0.0362075
Cluster-30086.60528	Regulator	TRAF	TRAF	4.35382	0.0362209
Cluster-30086.6293	Factor	C2C2-GATA	C2C2->C2C2-GATA	-3.24946	0.0368313
Cluster-17848.1	Regulator	C2H2	C2H2	-3.72167	0.0368775
Cluster-33613.1	Factor	HMG	HMG	-3.40739	0.0369157
Cluster-30086.15832	Factor	NF-YC	NF-Y->NF-YC	-3.83433	0.0371269
Cluster-30086.141567	Factor	NAC	NAC	-3.46962	0.0372938
Cluster-30086.141567	Factor	NAC	NAC	-3.46962	0.0372938
Cluster-30086.137710	Regulator	C2H2	C2H2	-2.83288	0.0378709
Cluster-30086.47317	Regulator	TCP	TCP	-3.02752	0.0380723
Cluster-30086.18478	Factor	bZIP	bZIP	4.40746	0.0382446
Cluster-27989.0	Regulator	C2C2-GATA	C2C2->C2C2-GATA	-3.86107	0.0386147
Cluster-30086.57705	Factor	bHLH	bHLH	-3.21089	0.0389168
Cluster-30086.76919	Regulator	HB-KNOX	HB->HB-KNOX	-3.72148	0.0392261
Cluster-109759.0	Regulator	MYB	MYB->MYB	3.78207	0.0395965
Cluster-30086.73476	Factor	C3H	C3H	5.07335	0.0396179
Cluster-30086.122804	Regulator	LOB	LOB	-4.33309	0.0397216
Cluster-30086.131201	Regulator	OFP	OFP	-3.19822	0.0397216
Cluster-30086.20187	Regulator	GARP-G2-like	GARP->GARP-G2-like	2.22353	0.039736
Cluster-90196.0	Factor	CSD	CSD	4.54977	0.0397411
Cluster-30086.141368	Regulator	TRAF	TRAF	-3.59918	0.0397935
Cluster-37367.0	Factor	Others	Others	-3.77888	0.0398702
Cluster-30086.1312	Regulator	bHLH	bHLH	-3.63071	0.0400508
Cluster-30086.133509	Regulator	HB-HD-ZIP	HB->HB-HD-ZIP	4.00638	0.0400508
Cluster-30086.92928	Factor	bZIP	bZIP	-3.49407	0.04053
Cluster-30086.86506	Regulator	GNAT	GNAT	3.51238	0.0407143
Cluster-30086.657	Factor	C3H	C3H	-4.33302	0.0408952
Cluster-30086.6285	Regulator	HMG	HMG	-4.25422	0.0409781
Cluster-30086.140941	Regulator	SET	SET	-4.14086	0.0412324
Cluster-30086.56063	Regulator	MYB-related	MYB->MYB-related	-3.98811	0.0412324
Cluster-30086.141122	Factor	TUB	TUB	-3.36099	0.0413971
Cluster-30086.95252	Factor	SET	SET	4.18157	0.0413971
Cluster-39560.1	Regulator	LIM	LIM	-3.66149	0.0415074
Cluster-30086.8932	Regulator	C2H2	C2H2	-4.31367	0.0416946
Cluster-30086.142301	Regulator	Others	Others	4.13267	0.0424046
Cluster-29865.0	Factor	C2H2	C2H2	-3.75028	0.0424321
Cluster-30086.132726	Factor	GARP-G2-like	GARP->GARP-G2-like	-3.69539	0.0425928
Cluster-30086.128881	Factor	SNF2	SNF2	-3.80658	0.042807
Cluster-30086.107636	Factor	bHLH	bHLH	4.00875	0.042825
Cluster-30086.146654	Regulator	SNF2	SNF2	-4.10101	0.0428601
Cluster-30086.27021	Regulator	TRAF	TRAF	-3.53368	0.0432409
Cluster-50507.0	Regulator	HMG	HMG	4.96859	0.0432409
Cluster-76654.0	Regulator	zn-clus	zn-clus	-3.38457	0.0435586
Cluster-30086.38004	Factor	B3	B3->B3	-3.88708	0.0435643
Cluster-30086.38004	Factor	B3	B3->B3	-3.88708	0.0435643
Cluster-30086.40730	Regulator	mTERF	mTERF	4.35845	0.0440796
Cluster-30086.76035	Regulator	SET	SET	-4.27411	0.0445323
Cluster-30086.12647	Regulator	WRKY	WRKY	-3.11446	0.0446452
Cluster-30086.120456	Regulator	Jumonji	Jumonji	4.85157	0.0447456
Cluster-30086.120456	Regulator	Jumonji	Jumonji	4.85157	0.0447456
Cluster-30086.70186	Regulator	Tify	Tify	-3.10273	0.0447456
Cluster-30086.119347	Regulator	DDT	DDT	-4.23358	0.0449523
Cluster-30086.134057	Regulator	zn-clus	zn-clus	-3.69146	0.0451762
Cluster-30976.1	Factor	LIM	LIM	-4.27406	0.0453484
Cluster-59009.0	Regulator	E2F-DP	E2F-DP	-4.47847	0.0457351
Cluster-108855.0	Factor	LIM	LIM	4.28012	0.0459928
Cluster-30086.67534	Regulator	Others	Others	4.04141	0.04613
Cluster-30086.67534	Regulator	Others	Others	4.04141	0.04613
Cluster-30086.22190	Regulator	WRKY	WRKY	4.85591	0.0462513
Cluster-30086.131363	Factor	AP2/ERF-AP2	AP2/ERF->AP2/ERF-AP2	-3.05919	0.0464093
Cluster-56251.0	Regulator	Others	Others	-3.27365	0.0464873
Cluster-30086.101687	Regulator	bZIP	bZIP	4.07219	0.0466854
Cluster-30086.34863	Regulator	bZIP	bZIP	4.79704	0.0467908
Cluster-30086.141631	Factor	C2H2	C2H2	-4.10465	0.0468018
Cluster-39152.3	Factor	zn-clus	zn-clus	-3.59868	0.0468635
Cluster-30086.58141	Factor	DDT	DDT	4.10015	0.0469015
Cluster-30086.63988	Factor	AUX/IAA	AUX/IAA	-3.31533	0.0475272
Cluster-21254.0	Regulator	HMG	HMG	-3.14222	0.0480542
Cluster-30086.113559	Factor	GRAS	GRAS	-3.69126	0.0481993
Cluster-30086.127388	Factor	B3-ARF	B3->B3-ARF	-3.40841	0.0484293
Cluster-30086.23970	Factor	LIM	LIM	4.83192	0.0484293
Cluster-30086.126645	Factor	TRAF	TRAF	-3.56631	0.0485521
Cluster-59226.0	Regulator	PHD	PHD	-3.26974	0.0489256
Cluster-30086.111409	Factor	SNF2	SNF2	3.95998	0.0490024
Cluster-30086.96983	Factor	MYB-related	MYB->MYB-related	4.02156	0.0490817
Cluster-26933.0	Regulator	Others	Others	-3.83351	0.0492614
Cluster-30086.118333	Factor	MYB	MYB->MYB	-3.43502	0.0497598
Cluster-30086.132818	Regulator	MYB-related	MYB->MYB-related	-4.25369	0.0499415
Cluster-34790.0	Regulator	C2C2-GATA	C2C2->C2C2-GATA	-3.66091	0.0499553

## Sheet: T22L_vs_C22L
Gene	Type	Subfamily	Family	log2foldchange	padjust
Cluster-30086.48507	Factor	OFP	OFP	6.6342	2.01236e-08
Cluster-30086.89267	Factor	Others	Others	6.42626	9.36088e-07
Cluster-30086.89267	Factor	Others	Others	6.42626	9.36088e-07
Cluster-30086.30429	Regulator	Jumonji	Jumonji	-6.09451	1.59549e-05
Cluster-30086.23716	Factor	AP2/ERF-ERF	AP2/ERF->AP2/ERF-ERF	4.07744	1.8345e-05
Cluster-30086.85416	Factor	C3H	C3H	2.40879	4.09274e-05
Cluster-30086.132726	Factor	GARP-G2-like	GARP->GARP-G2-like	-6.76684	0.000145094
Cluster-30086.23201	Regulator	bHLH	bHLH	-3.28905	0.000159612
Cluster-30086.133582	Regulator	bHLH	bHLH	-5.91487	0.000466689
Cluster-30086.139791	Regulator	SBP	SBP	3.00545	0.000501545
Cluster-30086.22566	Factor	MADS-MIKC	MADS->MADS-MIKC	-4.18322	0.000503119
Cluster-30086.80287	Regulator	HB-HD-ZIP	HB->HB-HD-ZIP	2.75598	0.000541446
Cluster-30086.65315	Factor	Pseudo ARR-B	Pseudo ARR-B	7.55968	0.000685128
Cluster-30086.86199	Factor	ARID	ARID	6.68649	0.000700499
Cluster-30086.76110	Factor	ARID	ARID	-7.44015	0.000825851
Cluster-30086.14826	Regulator	WRKY	WRKY	-7.30376	0.00102697
Cluster-30086.88609	Factor	mTERF	mTERF	7.25737	0.00116035
Cluster-30086.107963	Regulator	SNF2	SNF2	-5.29767	0.00130727
Cluster-30086.99022	Factor	PLATZ	PLATZ	4.45943	0.00145918
Cluster-30086.96155	Factor	PLATZ	PLATZ	5.66296	0.00149405
Cluster-30086.106133	Factor	GARP-G2-like	GARP->GARP-G2-like	3.46948	0.00192375
Cluster-30086.41319	Factor	SNF2	SNF2	6.91885	0.00194126
Cluster-30086.96646	Regulator	Jumonji	Jumonji	-6.92677	0.002545
Cluster-30086.94015	Factor	GNAT	GNAT	3.87447	0.00331863
Cluster-30086.123742	Regulator	bHLH	bHLH	-4.05528	0.0037656
Cluster-30086.113903	Factor	bHLH	bHLH	-4.4374	0.00404543
Cluster-30086.17387	Regulator	MADS-M-type	MADS->MADS-M-type	-3.14839	0.00420907
Cluster-30086.33567	Factor	C2C2-CO-like	C2C2->C2C2-CO-like	-4.52356	0.00438532
Cluster-30086.75945	Regulator	C3H	C3H	-4.90688	0.00444805
Cluster-30086.55371	Regulator	MYB-related	MYB->MYB-related	4.34577	0.00625615
Cluster-30086.86894	Factor	HB-HD-ZIP	HB->HB-HD-ZIP	-6.48648	0.00630386
Cluster-30086.22292	Factor	bZIP	bZIP	-5.12927	0.00729931
Cluster-30086.128733	Factor	C2C2-CO-like	C2C2->C2C2-CO-like	4.70043	0.00801259
Cluster-30086.124550	Factor	MYB	MYB->MYB	-2.58276	0.0103603
Cluster-30086.44082	Regulator	C3H	C3H	-4.27301	0.0113244
Cluster-30086.71187	Factor	AP2/ERF-AP2	AP2/ERF->AP2/ERF-AP2	2.11025	0.0127312
Cluster-30086.124549	Factor	MYB-related	MYB->MYB-related	-2.78176	0.0128311
Cluster-30086.124549	Factor	MYB-related	MYB->MYB-related	-2.78176	0.0128311
Cluster-30086.105940	Factor	C3H	C3H	4.22239	0.0132427
Cluster-30086.63604	Factor	C2H2	C2H2	-5.80734	0.0138404
Cluster-30086.42785	Regulator	AP2/ERF-RAV	AP2/ERF->AP2/ERF-RAV	-2.55428	0.0176043
Cluster-30086.84003	Factor	MADS-MIKC	MADS->MADS-MIKC	4.39231	0.0181011
Cluster-30086.54404	Factor	HB-HD-ZIP	HB->HB-HD-ZIP	4.77258	0.0202205
Cluster-30086.114226	Factor	NF-YB	NF-Y->NF-YB	2.56986	0.0210411
Cluster-30086.130492	Factor	MYB-related	MYB->MYB-related	-4.29767	0.0225003
Cluster-30086.23007	Factor	HB-HD-ZIP	HB->HB-HD-ZIP	-4.87446	0.0226266
Cluster-30086.80510	Regulator	B3-ARF	B3->B3-ARF	5.08745	0.02345
Cluster-30086.94943	Regulator	B3-ARF	B3->B3-ARF	5.91487	0.0237747
Cluster-30086.89381	Regulator	HB-HD-ZIP	HB->HB-HD-ZIP	-5.48111	0.0242989
Cluster-30086.13963	Regulator	HB-HD-ZIP	HB->HB-HD-ZIP	-4.11547	0.0252497
Cluster-30086.123905	Regulator	B3	B3->B3	-4.62448	0.0265415
Cluster-30086.69901	Regulator	AUX/IAA	AUX/IAA	-4.08746	0.0268535
Cluster-30086.69901	Regulator	AUX/IAA	AUX/IAA	-4.08746	0.0268535
Cluster-30086.133584	Regulator	bHLH	bHLH	5.30984	0.0287088
Cluster-30086.114180	Regulator	Jumonji	Jumonji	5.77257	0.0315548
Cluster-30086.40116	Regulator	SET	SET	4.39231	0.031671
Cluster-51140.1	Regulator	MADS-MIKC	MADS->MADS-MIKC	-5.56477	0.0320111
Cluster-30086.93409	Regulator	bHLH	bHLH	5.16991	0.0328007
Cluster-30086.58059	Regulator	C2C2-GATA	C2C2->C2C2-GATA	4.11547	0.0330395
Cluster-30086.80053	Factor	mTERF	mTERF	-5.10152	0.0360014
Cluster-30086.117149	Factor	HB-HD-ZIP	HB->HB-HD-ZIP	2.71272	0.0360164
Cluster-30086.45779	Regulator	bZIP	bZIP	-5.08745	0.0370021
Cluster-30086.14665	Factor	GARP-G2-like	GARP->GARP-G2-like	-5.59493	0.0378118
Cluster-30086.127464	Regulator	CSD	CSD	-2.00863	0.0392582
Cluster-30086.39960	Factor	bZIP	bZIP	4.79007	0.0393598
Cluster-30086.57671	Regulator	FAR1	FAR1	5.79006	0.0395
Cluster-30086.64221	Regulator	PHD	PHD	-5.05888	0.0405414
Cluster-30086.60099	Factor	SNF2	SNF2	4.19639	0.0466664
Cluster-30086.109271	Regulator	PHD	PHD	-4.89076	0.0482532

## Sheet: T22R_vs_C22R
Gene	Type	Subfamily	Family	log2foldchange	padjust
Cluster-30086.83278	Factor	SWI/SNF-SWI3	SWI/SNF-SWI3	8.65576	2.20134e-16
Cluster-30086.101841	Factor	bHLH	bHLH	2.18677	6.36478e-07
Cluster-30086.65709	Factor	TUB	TUB	-6.5241	2.3344e-06
Cluster-30086.76110	Factor	ARID	ARID	-7.62254	2.61928e-06
Cluster-30086.65710	Factor	TUB	TUB	6.0291	4.00663e-06
Cluster-30086.97250	Factor	SWI/SNF-SWI3	SWI/SNF-SWI3	-6.67511	4.09091e-06
Cluster-30086.33717	Factor	FAR1	FAR1	-6.43363	4.46861e-06
Cluster-30086.117169	Regulator	NF-YB	NF-Y->NF-YB	2.48282	1.5432e-05
Cluster-30086.31713	Regulator	mTERF	mTERF	6.96059	7.69264e-05
Cluster-30086.46093	Factor	SET	SET	-6.07033	8.72016e-05
Cluster-30086.10971	Factor	HB-HD-ZIP	HB->HB-HD-ZIP	3.30687	0.000188607
Cluster-30086.37215	Regulator	C2H2	C2H2	5.96072	0.000226736
Cluster-30086.133256	Factor	PLATZ	PLATZ	-6.09087	0.000282665
Cluster-30086.120232	Factor	HB-HD-ZIP	HB->HB-HD-ZIP	5.26276	0.000409398
Cluster-30086.46868	Factor	MYB-related	MYB->MYB-related	6.41603	0.00107082
Cluster-30086.114332	Factor	PHD	PHD	-5.63854	0.00118111
Cluster-30086.93879	Factor	B3-ARF	B3->B3-ARF	-5.57529	0.00140751
Cluster-30086.100361	Factor	HSF	HSF	2.09133	0.00187173
Cluster-30086.66665	Regulator	bHLH	bHLH	2.80811	0.00190316
Cluster-30086.65428	Factor	ARID	ARID	-4.27485	0.00208198
Cluster-30086.36615	Regulator	AP2/ERF-ERF	AP2/ERF->AP2/ERF-ERF	-2.40057	0.00239325
Cluster-30086.36165	Factor	bZIP	bZIP	6.06935	0.00345105
Cluster-30086.71175	Regulator	bZIP	bZIP	6.03904	0.00402844
Cluster-30086.59507	Factor	GARP-ARR-B	GARP->GARP-ARR-B	2.01845	0.00461346
Cluster-30086.125909	Regulator	WRKY	WRKY	-6.00014	0.00468577
Cluster-30086.32625	Regulator	MYB	MYB->MYB	2.76331	0.00840879
Cluster-30086.89267	Factor	Others	Others	5.39999	0.0107039
Cluster-30086.89267	Factor	Others	Others	5.39999	0.0107039
Cluster-30086.66216	Factor	PHD	PHD	4.74362	0.0107161
Cluster-30086.102734	Factor	bHLH	bHLH	4.70569	0.0113629
Cluster-30086.109271	Regulator	PHD	PHD	-5.6125	0.0131206
Cluster-30086.26148	Factor	HB-BELL	HB->HB-BELL	4.95803	0.0137633
Cluster-30086.65924	Regulator	NF-YA	NF-Y->NF-YA	5.57626	0.0144946
Cluster-30086.123241	Factor	FAR1	FAR1	5.55392	0.0150368
Cluster-30086.14490	Regulator	Others	Others	4.96082	0.0155376
Cluster-30086.61926	Factor	FAR1	FAR1	2.53291	0.0168534
Cluster-30086.18478	Factor	bZIP	bZIP	5.33686	0.0181657
Cluster-30086.29457	Factor	MYB	MYB->MYB	4.64936	0.0191218
Cluster-30086.71996	Factor	MYB-related	MYB->MYB-related	5.47761	0.0191218
Cluster-30086.71996	Factor	MYB-related	MYB->MYB-related	5.47761	0.0191218
Cluster-26336.0	Factor	HMG	HMG	-4.93017	0.0203934
Cluster-30086.54293	Factor	MYB-related	MYB->MYB-related	-3.22232	0.021232
Cluster-30086.144566	Factor	SBP	SBP	-4.13886	0.022465
Cluster-30086.90449	Factor	TRAF	TRAF	-5.78624	0.0225535
Cluster-30086.121030	Regulator	SET	SET	-4.78318	0.0245593
Cluster-30086.146655	Regulator	SNF2	SNF2	-5.34498	0.0250602
Cluster-30086.95739	Regulator	MYB-related	MYB->MYB-related	4.70404	0.026096
Cluster-30086.57737	Factor	PHD	PHD	-4.81992	0.0263413
Cluster-30086.17020	Regulator	TAZ	TAZ	5.28975	0.0268051
Cluster-30086.70469	Regulator	MYB-related	MYB->MYB-related	4.88087	0.02789
Cluster-30086.94054	Factor	PHD	PHD	-5.38809	0.0298561
Cluster-30086.88710	Regulator	SNF2	SNF2	-5.19619	0.030505
Cluster-30086.75655	Regulator	SNF2	SNF2	-5.19951	0.0340167
Cluster-30086.20642	Regulator	SNF2	SNF2	4.67535	0.0355507
Cluster-30086.47057	Factor	GARP-G2-like	GARP->GARP-G2-like	-4.72256	0.037377
Cluster-30086.47057	Factor	Others	Others	-4.72256	0.037377
Cluster-30086.88918	Regulator	FAR1	FAR1	5.10344	0.0388708
Cluster-30086.42497	Regulator	SBP	SBP	3.76097	0.0444586
Cluster-30086.61674	Factor	C2H2	C2H2	3.93256	0.0445297
Cluster-30086.114040	Regulator	bZIP	bZIP	-5.03615	0.0452572
Cluster-30086.22320	Regulator	RWP-RK	RWP-RK	-4.40316	0.0453792
Cluster-30086.74853	Regulator	GRAS	GRAS	-2.63225	0.0453792
Cluster-30086.64308	Regulator	SET	SET	-3.52784	0.0456723
Cluster-30086.112984	Factor	HB-HD-ZIP	HB->HB-HD-ZIP	-5.03408	0.0459842
Cluster-30086.60528	Regulator	TRAF	TRAF	-5.07444	0.0471692
Cluster-30086.107636	Factor	bHLH	bHLH	-4.41688	0.0472099
Cluster-30086.47399	Factor	HB-HD-ZIP	HB->HB-HD-ZIP	-4.28371	0.0472099
Cluster-30086.85766	Regulator	HB-HD-ZIP	HB->HB-HD-ZIP	4.28615	0.0475354

## Sheet: C03L_vs_C22L
Gene	Type	Subfamily	Family	log2foldchange	padjust
Cluster-30086.46179	Factor	MYB-related	MYB->MYB-related	7.81591	7.13428e-13
Cluster-30086.46179	Factor	SWI/SNF-SWI3	SWI/SNF-SWI3	7.81591	7.13428e-13
Cluster-30086.53709	Regulator	AP2/ERF-ERF	AP2/ERF->AP2/ERF-ERF	-7.28886	2.43767e-12
Cluster-30086.49859	Regulator	TCP	TCP	8.12238	2.82366e-08
Cluster-30086.89913	Regulator	SBP	SBP	6.14295	1.9702e-07
Cluster-30086.45213	Regulator	C3H	C3H	5.33985	4.84425e-06
Cluster-30086.45213	Regulator	C3H	C3H	5.33985	4.84425e-06
Cluster-30086.57805	Regulator	SBP	SBP	5.70965	8.79799e-06
Cluster-30086.57805	Regulator	SBP	SBP	5.70965	8.79799e-06
Cluster-30086.38373	Regulator	SBP	SBP	-6.18981	1.64411e-05
Cluster-30086.38373	Regulator	SBP	SBP	-6.18981	1.64411e-05
Cluster-30086.40116	Regulator	SET	SET	5.60486	1.67617e-05
Cluster-30086.74853	Regulator	GRAS	GRAS	4.59561	6.416e-05
Cluster-30086.94042	Factor	PHD	PHD	-5.56478	0.00016264
Cluster-30086.84168	Regulator	BBR-BPC	BBR-BPC	5.20945	0.000243205
Cluster-30086.16681	Factor	RWP-RK	RWP-RK	7.77915	0.000323272
Cluster-30086.76035	Regulator	SET	SET	-5.71881	0.000328135
Cluster-30086.96417	Regulator	bZIP	bZIP	-5.35754	0.000514332
Cluster-30086.51683	Factor	PHD	PHD	4.96962	0.000658828
Cluster-30086.110843	Factor	bHLH	bHLH	-5.24792	0.000670881
Cluster-30086.55283	Factor	bHLH	bHLH	7.37502	0.000696839
Cluster-30086.57705	Factor	bHLH	bHLH	4.89077	0.00166023
Cluster-30086.44794	Regulator	SET	SET	-7.16321	0.00167736
Cluster-30086.68110	Factor	SET	SET	3.67948	0.00187095
Cluster-30086.66577	Factor	FAR1	FAR1	4.10281	0.00332582
Cluster-30086.113903	Factor	bHLH	bHLH	-4.4374	0.00349348
Cluster-30086.59287	Factor	C2C2-GATA	C2C2->C2C2-GATA	4.60486	0.00382083
Cluster-30086.33567	Factor	C2C2-CO-like	C2C2->C2C2-CO-like	-4.52356	0.0038286
Cluster-30086.58047	Factor	bHLH	bHLH	-4.87446	0.00411356
Cluster-30086.92022	Regulator	ARID	ARID	-4.4374	0.00461477
Cluster-30086.50758	Factor	SNF2	SNF2	-6.30376	0.00539497
Cluster-30086.16490	Regulator	TUB	TUB	-4.39231	0.00551162
Cluster-30086.125108	Factor	TCP	TCP	4.95419	0.00563013
Cluster-30086.28889	Factor	Tify	Tify	-4.32192	0.00586767
Cluster-30086.57671	Regulator	FAR1	FAR1	6.33984	0.00594859
Cluster-30086.86894	Factor	HB-HD-ZIP	HB->HB-HD-ZIP	-6.48648	0.00599748
Cluster-30086.57030	Factor	GARP-G2-like	GARP->GARP-G2-like	-3.22239	0.00631597
Cluster-30086.105066	Factor	B3	B3->B3	5.07324	0.00638165
Cluster-30086.66409	Regulator	AUX/IAA	AUX/IAA	4.64385	0.00821281
Cluster-30086.66400	Regulator	SBP	SBP	-4.54431	0.00833951
Cluster-30086.66400	Regulator	SBP	SBP	-4.54431	0.00833951
Cluster-30086.84281	Regulator	GARP-G2-like	GARP->GARP-G2-like	4.48112	0.00833951
Cluster-30086.54020	Factor	PHD	PHD	4.99999	0.00972343
Cluster-30086.105008	Factor	B3-ARF	B3->B3-ARF	-4.84482	0.00978061
Cluster-30086.63084	Factor	HB-HD-ZIP	HB->HB-HD-ZIP	5.96961	0.0098259
Cluster-30086.44082	Regulator	C3H	C3H	-4.27301	0.010792
Cluster-30086.72796	Factor	VOZ	VOZ	-5.24792	0.0124301
Cluster-30086.63604	Factor	C2H2	C2H2	-5.80734	0.0135873
Cluster-30086.13185	Regulator	SBP	SBP	-4.54431	0.0164993
Cluster-30086.13185	Regulator	SBP	SBP	-4.54431	0.0164993
Cluster-123905.0	Factor	Rcd1-like	Rcd1-like	-5.58495	0.0178729
Cluster-30086.30854	Factor	C3H	C3H	3.36923	0.019207
Cluster-30086.94048	Factor	PHD	PHD	5.70043	0.0192931
Cluster-30086.89267	Factor	Others	Others	5.49184	0.019619
Cluster-30086.89267	Factor	Others	Others	5.49184	0.019619
Cluster-30086.80510	Regulator	B3-ARF	B3->B3-ARF	5.49184	0.0196573
Cluster-30086.17266	Regulator	MADS-M-type	MADS->MADS-M-type	4.93859	0.0213847
Cluster-30086.23007	Factor	HB-HD-ZIP	HB->HB-HD-ZIP	-4.87446	0.0222099
Cluster-30086.94943	Regulator	B3-ARF	B3->B3-ARF	5.85797	0.0225817
Cluster-30086.75730	Regulator	SNF2	SNF2	-3.56071	0.0231002
Cluster-30086.68156	Regulator	LUG	LUG	-4.11547	0.0243151
Cluster-30086.123905	Regulator	B3	B3->B3	-4.62448	0.0266242
Cluster-30086.69901	Regulator	AUX/IAA	AUX/IAA	-4.08746	0.0269725
Cluster-30086.69901	Regulator	AUX/IAA	AUX/IAA	-4.08746	0.0269725
Cluster-30086.128380	Factor	MADS-MIKC	MADS->MADS-MIKC	-5.44844	0.027972
Cluster-30086.52640	Factor	bHLH	bHLH	-5.95417	0.0280132
Cluster-51140.1	Regulator	MADS-MIKC	MADS->MADS-MIKC	-5.56477	0.0333883
Cluster-30086.103718	Regulator	Others	Others	5.20944	0.0348129
Cluster-30086.43681	Factor	MYB-related	MYB->MYB-related	2.88752	0.0368044
Cluster-30086.67435	Regulator	IWS1	IWS1	5.22238	0.0372157
Cluster-30086.50814	Factor	SNF2	SNF2	5.07324	0.0398205
Cluster-30086.106597	Factor	mTERF	mTERF	4.34577	0.0413717
Cluster-30086.100554	Factor	SET	SET	-4.95418	0.0462014
Cluster-30086.29239	Factor	IWS1	IWS1	3.87446	0.0494494

## Sheet: C03R_vs_C22R
Gene	Type	Subfamily	Family	log2foldchange	padjust
Cluster-30086.53709	Regulator	AP2/ERF-ERF	AP2/ERF->AP2/ERF-ERF	-9.60353	8.19684e-22
Cluster-30086.46179	Factor	MYB-related	MYB->MYB-related	7.86672	5.52539e-13
Cluster-30086.46179	Factor	SWI/SNF-SWI3	SWI/SNF-SWI3	7.86672	5.52539e-13
Cluster-30086.36444	Factor	SNF2	SNF2	7.28903	6.56529e-10
Cluster-30086.82603	Factor	C3H	C3H	-6.8378	2.25087e-07
Cluster-30086.134947	Factor	WRKY	WRKY	6.79851	2.56705e-07
Cluster-30086.53273	Factor	bZIP	bZIP	-6.534	9.88893e-07
Cluster-30086.73665	Regulator	SNF2	SNF2	7.412	2.7211e-06
Cluster-30086.74853	Regulator	GRAS	GRAS	2.44328	3.72986e-05
Cluster-30086.97250	Factor	SWI/SNF-SWI3	SWI/SNF-SWI3	-4.48133	4.03597e-05
Cluster-30086.63988	Factor	AUX/IAA	AUX/IAA	5.83196	0.000169885
Cluster-30086.89913	Regulator	SBP	SBP	-6.08875	0.000344892
Cluster-30086.79661	Factor	Others	Others	-6.5173	0.000358333
Cluster-30086.79661	Factor	Tify	Tify	-6.5173	0.000358333
Cluster-30086.50758	Factor	SNF2	SNF2	-6.5513	0.000408162
Cluster-30086.112084	Regulator	SNF2	SNF2	-6.47991	0.000582478
Cluster-30086.82648	Regulator	SET	SET	6.30665	0.00110764
Cluster-30086.53269	Factor	bZIP	bZIP	5.45651	0.00122344
Cluster-30086.96417	Regulator	bZIP	bZIP	-4.10369	0.00151733
Cluster-30086.30429	Regulator	Jumonji	Jumonji	6.3494	0.0016238
Cluster-30086.31562	Regulator	HB-BELL	HB->HB-BELL	-5.44935	0.00165765
Cluster-30086.26148	Factor	HB-BELL	HB->HB-BELL	5.35319	0.00196561
Cluster-30086.56920	Factor	MYB	MYB->MYB	-5.33524	0.00197989
Cluster-30086.49824	Regulator	TRAF	TRAF	6.10589	0.00222869
Cluster-30086.102734	Factor	bHLH	bHLH	5.02352	0.00235647
Cluster-30086.126595	Regulator	C2H2	C2H2	3.46952	0.00277235
Cluster-30086.39370	Regulator	Others	Others	-5.50584	0.00471065
Cluster-52115.0	Regulator	HMG	HMG	5.21808	0.00475686
Cluster-30086.22320	Regulator	RWP-RK	RWP-RK	-5.76155	0.00502182
Cluster-30086.37215	Regulator	C2H2	C2H2	5.36216	0.00528777
Cluster-30086.71510	Regulator	Pseudo ARR-B	Pseudo ARR-B	-5.52531	0.00536088
Cluster-30086.109271	Regulator	PHD	PHD	-5.73456	0.00642559
Cluster-30086.119907	Regulator	PHD	PHD	-5.67	0.0067898
Cluster-30086.89605	Regulator	HB-HD-ZIP	HB->HB-HD-ZIP	-5.64133	0.00775569
Cluster-30086.49859	Regulator	TCP	TCP	-5.59237	0.00836629
Cluster-77644.0	Regulator	Others	Others	4.39396	0.00836629
Cluster-30086.81266	Factor	TRAF	TRAF	4.90546	0.00847534
Cluster-30086.95409	Factor	SWI/SNF-BAF60b	SWI/SNF-BAF60b	-5.65313	0.00854059
Cluster-30086.95409	Factor	C3H	C3H	-5.65313	0.00854059
Cluster-30086.109119	Factor	HB-other	HB->HB-other	-5.53123	0.00991334
Cluster-30086.69265	Factor	mTERF	mTERF	5.7477	0.0101933
Cluster-30086.137881	Regulator	C2H2	C2H2	5.5488	0.010716
Cluster-30086.27753	Regulator	bHLH	bHLH	3.98677	0.0114103
Cluster-30086.147981	Factor	C3H	C3H	-5.1148	0.0117996
Cluster-30086.75967	Regulator	C2H2	C2H2	-5.49952	0.0124391
Cluster-30086.85631	Regulator	LUG	LUG	-3.91519	0.0135539
Cluster-30086.81777	Factor	SNF2	SNF2	-4.86765	0.015027
Cluster-30086.60570	Regulator	WRKY	WRKY	-5.41317	0.0156137
Cluster-30086.82685	Factor	MYB-related	MYB->MYB-related	6.72322	0.0178282
Cluster-30086.114536	Regulator	WRKY	WRKY	-5.25708	0.0191912
Cluster-30086.131457	Regulator	FAR1	FAR1	-5.45201	0.0191912
Cluster-30086.51884	Factor	Others	Others	-4.73172	0.0192519
Cluster-30086.51884	Factor	Others	Others	-4.73172	0.0192519
Cluster-30086.47057	Factor	GARP-G2-like	GARP->GARP-G2-like	-4.8488	0.019433
Cluster-30086.47057	Factor	Others	Others	-4.8488	0.019433
Cluster-30086.58724	Regulator	AP2/ERF-ERF	AP2/ERF->AP2/ERF-ERF	-5.30326	0.020087
Cluster-30086.34928	Factor	B3-ARF	B3->B3-ARF	5.2612	0.0212877
Cluster-30086.83903	Regulator	C3H	C3H	-3.19106	0.0226109
Cluster-36513.2	Factor	HSF	HSF	4.54258	0.0240358
Cluster-30086.95408	Factor	SWI/SNF-BAF60b	SWI/SNF-BAF60b	-5.23233	0.0243432
Cluster-30086.95408	Factor	C3H	C3H	-5.23233	0.0243432
Cluster-30086.42376	Regulator	SBP	SBP	-5.13916	0.0247185
Cluster-30086.89267	Factor	Others	Others	5.22654	0.0249579
Cluster-30086.89267	Factor	Others	Others	5.22654	0.0249579
Cluster-30086.85019	Factor	bZIP	bZIP	5.20313	0.0253963
Cluster-30086.101045	Regulator	Jumonji	Jumonji	-5.12542	0.0256866
Cluster-30086.101045	Regulator	Jumonji	Jumonji	-5.12542	0.0256866
Cluster-30086.107636	Factor	bHLH	bHLH	-4.55042	0.0258805
Cluster-30086.91121	Factor	B3-ARF	B3->B3-ARF	-5.31849	0.0272139
Cluster-30086.60528	Regulator	TRAF	TRAF	-5.20581	0.0291334
Cluster-30086.18811	Regulator	SNF2	SNF2	-4.52634	0.0297728
Cluster-30086.29155	Regulator	C2H2	C2H2	4.03144	0.0299464
Cluster-30086.123241	Factor	FAR1	FAR1	5.20246	0.0332752
Cluster-30086.35216	Factor	LOB	LOB	-5.01501	0.0360808
Cluster-30086.52008	Factor	C2C2-GATA	C2C2->C2C2-GATA	-4.51714	0.0371322
Cluster-30086.106308	Factor	Trihelix	Trihelix	-4.98477	0.0375079
Cluster-73957.0	Factor	MADS-M-type	MADS->MADS-M-type	5.01369	0.037893
Cluster-30086.18789	Factor	SNF2	SNF2	-4.86392	0.0392314
Cluster-30086.66400	Regulator	SBP	SBP	-5.01513	0.0392314
Cluster-30086.66400	Regulator	SBP	SBP	-5.01513	0.0392314
Cluster-30086.26422	Factor	SBP	SBP	4.98647	0.0395001
Cluster-30086.56914	Factor	MYB	MYB->MYB	-5.30563	0.0400007
Cluster-30086.50455	Factor	MYB-related	MYB->MYB-related	-4.95903	0.040123
Cluster-113089.0	Regulator	Others	Others	-4.79055	0.041149
Cluster-30086.97398	Factor	C2H2	C2H2	-4.91155	0.044806
Cluster-30086.97398	Factor	C2H2	C2H2	-4.91155	0.044806
Cluster-30086.38373	Regulator	SBP	SBP	-4.85699	0.0453078
Cluster-30086.38373	Regulator	SBP	SBP	-4.85699	0.0453078
Cluster-30086.27903	Regulator	C3H	C3H	-4.76761	0.0453956
Cluster-30086.23527	Factor	Others	Others	-4.93294	0.0454578
Cluster-30086.95106	Factor	C3H	C3H	4.87217	0.0462426
Cluster-30086.108870	Regulator	SNF2	SNF2	4.98597	0.0463624
Cluster-30086.78545	Regulator	MYB-related	MYB->MYB-related	-4.32248	0.0465102
Cluster-30086.51871	Factor	WRKY	WRKY	3.66467	0.0471502
Cluster-30086.65427	Factor	HMG	HMG	-4.91757	0.0484184
Cluster-30086.141179	Regulator	Jumonji	Jumonji	4.8867	0.0494188

## Sheet: T03L_vs_T22L
Gene	Type	Subfamily	Family	log2foldchange	padjust
Cluster-30086.53710	Regulator	AP2/ERF-ERF	AP2/ERF->AP2/ERF-ERF	9.11113	3.47541e-19
Cluster-30086.53709	Regulator	AP2/ERF-ERF	AP2/ERF->AP2/ERF-ERF	-9.24237	5.79227e-19
Cluster-30086.61926	Factor	FAR1	FAR1	-6.78572	1.16821e-09
Cluster-30086.87054	Factor	Others	Others	-6.26303	3.07641e-09
Cluster-30086.87054	Factor	Others	Others	-6.26303	3.07641e-09
Cluster-30086.66577	Factor	FAR1	FAR1	6.34577	2.46328e-08
Cluster-30086.49825	Regulator	TRAF	TRAF	4.55799	1.54942e-07
Cluster-30086.75655	Regulator	SNF2	SNF2	-5.42626	1.34388e-05
Cluster-30086.41869	Factor	SET	SET	-5.44845	1.37317e-05
Cluster-30086.120709	Regulator	SNF2	SNF2	-6.33389	4.53083e-05
Cluster-30086.64221	Regulator	PHD	PHD	5.4374	4.9022e-05
Cluster-30086.51884	Factor	Others	Others	-5.83288	5.09825e-05
Cluster-30086.51884	Factor	Others	Others	-5.83288	5.09825e-05
Cluster-30086.69371	Regulator	Pseudo ARR-B	Pseudo ARR-B	5.1565	8.57148e-05
Cluster-30086.92703	Factor	AP2/ERF-ERF	AP2/ERF->AP2/ERF-ERF	-2.51612	9.99558e-05
Cluster-30086.75945	Regulator	C3H	C3H	5.27301	0.00013583
Cluster-124628.0	Factor	AP2/ERF-ERF	AP2/ERF->AP2/ERF-ERF	-3.20945	0.000231415
Cluster-30086.96646	Regulator	Jumonji	Jumonji	5.53397	0.000379922
Cluster-30086.92133	Factor	Pseudo ARR-B	Pseudo ARR-B	-4.6147	0.000906297
Cluster-30086.46179	Factor	MYB-related	MYB->MYB-related	7.50513	0.00100017
Cluster-30086.46179	Factor	SWI/SNF-SWI3	SWI/SNF-SWI3	7.50513	0.00100017
Cluster-30086.94820	Factor	Others	Others	-3.51657	0.00173557
Cluster-30086.12403	Factor	AP2/ERF-ERF	AP2/ERF->AP2/ERF-ERF	-4.6189	0.00174626
Cluster-30086.93975	Regulator	SNF2	SNF2	-4.75488	0.00174626
Cluster-30086.123730	Regulator	GRF	GRF	-3.86789	0.00264635
Cluster-30086.90016	Regulator	MYB-related	MYB->MYB-related	-2.60334	0.00272496
Cluster-30086.47010	Factor	GNAT	GNAT	3.822	0.0027574
Cluster-30086.65710	Factor	TUB	TUB	5.74594	0.00287372
Cluster-30086.34912	Factor	bHLH	bHLH	5.65343	0.00330057
Cluster-30086.83404	Regulator	LUG	LUG	-4.52356	0.00344135
Cluster-30086.123905	Regulator	B3	B3->B3	4.98489	0.00406021
Cluster-30086.97250	Factor	SWI/SNF-SWI3	SWI/SNF-SWI3	6.93072	0.00420937
Cluster-30086.126803	Factor	GRAS	GRAS	-5.15649	0.00556213
Cluster-30086.46093	Factor	SET	SET	-4.62448	0.00560685
Cluster-30086.66007	Regulator	Pseudo ARR-B	Pseudo ARR-B	6.32191	0.00677865
Cluster-30086.83226	Regulator	AP2/ERF-ERF	AP2/ERF->AP2/ERF-ERF	-5.78134	0.00744082
Cluster-30086.35512	Factor	B3-ARF	B3->B3-ARF	4.09953	0.00801631
Cluster-30086.42713	Regulator	MYB-related	MYB->MYB-related	4.60486	0.00813846
Cluster-30086.46432	Factor	SET	SET	-3.78427	0.00835488
Cluster-30086.88353	Factor	SNF2	SNF2	3.45943	0.00930485
Cluster-30086.3087	Regulator	HB-HD-ZIP	HB->HB-HD-ZIP	6.02973	0.00942437
Cluster-30086.51705	Regulator	C2C2-GATA	C2C2->C2C2-GATA	4.62448	0.00977791
Cluster-30086.13952	Factor	MADS-MIKC	MADS->MADS-MIKC	-3.81816	0.0100428
Cluster-30086.38546	Factor	Trihelix	Trihelix	-4.36923	0.0101338
Cluster-30086.124183	Regulator	RWP-RK	RWP-RK	-4.16992	0.0105307
Cluster-30086.52471	Factor	Others	Others	6.24791	0.0115777
Cluster-30086.52471	Factor	Others	Others	6.24791	0.0115777
Cluster-30086.57288	Regulator	SNF2	SNF2	4.11547	0.012029
Cluster-30086.164	Regulator	NAC	NAC	-2.32931	0.0128686
Cluster-30086.23201	Regulator	bHLH	bHLH	3.21672	0.0143796
Cluster-30086.80386	Factor	MYB-related	MYB->MYB-related	4.41503	0.0144725
Cluster-30086.49484	Factor	FAR1	FAR1	-3.21501	0.0153154
Cluster-30086.148043	Factor	bZIP	bZIP	3.07529	0.0171569
Cluster-30086.88609	Factor	mTERF	mTERF	-5.67241	0.0190003
Cluster-30086.37145	Regulator	CAMTA	CAMTA	-3.93859	0.0203039
Cluster-51140.1	Regulator	MADS-MIKC	MADS->MADS-MIKC	5.65343	0.0208394
Cluster-30086.65052	Regulator	SNF2	SNF2	-4.14295	0.0238647
Cluster-107061.0	Factor	MYB	MYB->MYB	5.17791	0.0263535
Cluster-30086.22189	Regulator	WRKY	WRKY	-5.36922	0.0264167
Cluster-30086.91859	Regulator	B3	B3->B3	-2.53605	0.0264951
Cluster-30086.83580	Factor	PHD	PHD	-5.50248	0.0274374
Cluster-30086.129205	Regulator	WRKY	WRKY	5.33389	0.0283876
Cluster-30086.127487	Regulator	SBP	SBP	5.33389	0.0286067
Cluster-30086.38373	Regulator	SBP	SBP	-5.30984	0.0302466
Cluster-30086.38373	Regulator	SBP	SBP	-5.30984	0.0302466
Cluster-30086.87055	Factor	Others	Others	-5.18981	0.0314876
Cluster-30086.87055	Factor	Others	Others	-5.18981	0.0314876
Cluster-30086.83262	Regulator	C2H2	C2H2	5.22238	0.0325962
Cluster-30086.114180	Regulator	Jumonji	Jumonji	-5.77257	0.035473
Cluster-30086.55625	Factor	C2H2	C2H2	-5.15649	0.0363771
Cluster-30086.36477	Factor	NAC	NAC	-2.4199	0.0406495
Cluster-30086.22566	Factor	MADS-MIKC	MADS->MADS-MIKC	3.1964	0.04073
Cluster-30086.18868	Factor	MADS-MIKC	MADS->MADS-MIKC	-4.14295	0.0436293
Cluster-30086.145164	Regulator	HB-HD-ZIP	HB->HB-HD-ZIP	5.47867	0.0463394
Cluster-30086.56920	Factor	MYB	MYB->MYB	-4.99999	0.0486119
Cluster-30086.42877	Factor	MYB-related	MYB->MYB-related	-4.90688	0.0494775
Cluster-30086.68110	Factor	SET	SET	2.8625	0.0495319

## Sheet: T03R_vs_T22R
Gene	Type	Subfamily	Family	log2foldchange	padjust
Cluster-30086.53710	Regulator	AP2/ERF-ERF	AP2/ERF->AP2/ERF-ERF	10.0319	1.17077e-25
Cluster-30086.53709	Regulator	AP2/ERF-ERF	AP2/ERF->AP2/ERF-ERF	-9.5104	7.16141e-23
Cluster-30086.36863	Regulator	HB-other	HB->HB-other	-7.07427	2.31246e-20
Cluster-30086.74853	Regulator	GRAS	GRAS	4.48729	2.31246e-20
Cluster-30086.107356	Factor	SNF2	SNF2	-5.48634	5.05103e-10
Cluster-30086.46179	Factor	MYB-related	MYB->MYB-related	6.90334	2.19559e-08
Cluster-30086.46179	Factor	SWI/SNF-SWI3	SWI/SNF-SWI3	6.90334	2.19559e-08
Cluster-30086.130032	Regulator	LOB	LOB	-7.01272	1.43172e-07
Cluster-30086.95282	Regulator	HB-HD-ZIP	HB->HB-HD-ZIP	-7.74721	2.11744e-07
Cluster-30086.111901	Regulator	Others	Others	-6.48779	1.4858e-06
Cluster-30086.65367	Factor	SWI/SNF-SWI3	SWI/SNF-SWI3	-7.34724	2.52251e-06
Cluster-30086.80283	Factor	SNF2	SNF2	-6.50991	6.19686e-06
Cluster-30086.50758	Factor	SNF2	SNF2	-6.34612	1.59559e-05
Cluster-30086.63188	Factor	B3	B3->B3	6.56205	1.59559e-05
Cluster-30086.96424	Factor	GNAT	GNAT	-7.05149	1.59559e-05
Cluster-30086.134633	Factor	WRKY	WRKY	-4.96234	1.98945e-05
Cluster-30086.60360	Factor	B3	B3->B3	-4.42811	2.1234e-05
Cluster-30086.84879	Regulator	HMG	HMG	6.28818	2.47014e-05
Cluster-30086.19415	Regulator	HMG	HMG	-8.09797	5.76219e-05
Cluster-30086.31713	Regulator	mTERF	mTERF	-6.77313	7.42209e-05
Cluster-30086.68110	Factor	SET	SET	5.84414	0.000203825
Cluster-30086.13405	Factor	Others	Others	-6.39934	0.000208676
Cluster-30086.96873	Regulator	HB-HD-ZIP	HB->HB-HD-ZIP	-6.52112	0.000272045
Cluster-30086.92972	Factor	C3H	C3H	4.76438	0.000345363
Cluster-30086.136113	Factor	Jumonji	Jumonji	-6.10645	0.00063846
Cluster-30086.81754	Factor	TUB	TUB	-6.23789	0.000855419
Cluster-30086.65427	Factor	HMG	HMG	6.31138	0.00113989
Cluster-30086.33717	Factor	FAR1	FAR1	5.50164	0.00126019
Cluster-30086.80282	Factor	SNF2	SNF2	5.52248	0.00178313
Cluster-30086.98219	Regulator	SET	SET	5.34443	0.00179389
Cluster-30086.36444	Factor	SNF2	SNF2	6.05532	0.00210602
Cluster-30086.31562	Regulator	HB-BELL	HB->HB-BELL	-5.26684	0.00214468
Cluster-123905.0	Factor	Rcd1-like	Rcd1-like	-5.87111	0.00305077
Cluster-30086.25835	Factor	MYB-related	MYB->MYB-related	-5.25568	0.00305077
Cluster-30086.8965	Regulator	bHLH	bHLH	-5.41436	0.00337294
Cluster-30086.42126	Factor	WRKY	WRKY	-5.82777	0.00439671
Cluster-30086.120232	Factor	HB-HD-ZIP	HB->HB-HD-ZIP	-4.14679	0.00462159
Cluster-30086.38373	Regulator	SBP	SBP	-5.18869	0.00512047
Cluster-30086.38373	Regulator	SBP	SBP	-5.18869	0.00512047
Cluster-30086.56998	Factor	TAZ	TAZ	-5.42793	0.00606635
Cluster-30086.49494	Regulator	TRAF	TRAF	-4.02701	0.00626908
Cluster-30086.70186	Regulator	Tify	Tify	-3.41051	0.00652945
Cluster-30086.17959	Factor	C3H	C3H	-5.70598	0.00713769
Cluster-30086.126069	Regulator	MYB	MYB->MYB	-5.45468	0.00827875
Cluster-30086.105433	Regulator	Others	Others	-4.91439	0.00917673
Cluster-30086.105433	Regulator	Tify	Tify	-4.91439	0.00917673
Cluster-30086.103551	Regulator	Others	Others	-5.67364	0.00981677
Cluster-30086.134275	Factor	TRAF	TRAF	-5.40804	0.00981677
Cluster-30086.100080	Regulator	NF-YC	NF-Y->NF-YC	-5.14176	0.0105701
Cluster-30086.91587	Regulator	TRAF	TRAF	-4.92779	0.0107869
Cluster-30086.95313	Factor	C3H	C3H	-5.4175	0.0116582
Cluster-30086.48217	Regulator	Jumonji	Jumonji	-4.78512	0.0122008
Cluster-30086.12587	Factor	HB-other	HB->HB-other	-4.4124	0.0122179
Cluster-30086.135042	Regulator	C2C2-GATA	C2C2->C2C2-GATA	-5.52888	0.012295
Cluster-30086.120995	Factor	MYB	MYB->MYB	-4.24781	0.0125228
Cluster-30086.97889	Factor	B3-ARF	B3->B3-ARF	-2.11493	0.0125228
Cluster-30086.76134	Regulator	HB-HD-ZIP	HB->HB-HD-ZIP	5.37303	0.0128331
Cluster-30086.13265	Factor	SNF2	SNF2	-5.59859	0.0129603
Cluster-30086.105109	Regulator	LOB	LOB	5.35447	0.0132802
Cluster-30086.42721	Factor	RWP-RK	RWP-RK	-3.60166	0.0134952
Cluster-30086.140340	Regulator	C2C2-GATA	C2C2->C2C2-GATA	-6.54409	0.014178
Cluster-30086.127490	Regulator	SBP	SBP	4.76268	0.0143838
Cluster-30086.114332	Factor	PHD	PHD	5.10252	0.0152276
Cluster-30086.46093	Factor	SET	SET	4.77498	0.0163399
Cluster-30086.56914	Factor	MYB	MYB->MYB	-5.30667	0.0163399
Cluster-30086.60451	Factor	C3H	C3H	-5.27504	0.0163399
Cluster-30086.60451	Factor	C3H	C3H	-5.27504	0.0163399
Cluster-30086.60451	Factor	C3H	C3H	-5.27504	0.0163399
Cluster-57101.1	Regulator	C2H2	C2H2	-5.3678	0.0175687
Cluster-30086.71996	Factor	MYB-related	MYB->MYB-related	-5.23156	0.0188527
Cluster-30086.71996	Factor	MYB-related	MYB->MYB-related	-5.23156	0.0188527
Cluster-30086.9480	Regulator	HMG	HMG	-5.39734	0.0193462
Cluster-30086.97398	Factor	C2H2	C2H2	-5.10528	0.0200717
Cluster-30086.97398	Factor	C2H2	C2H2	-5.10528	0.0200717
Cluster-64452.0	Factor	HMG	HMG	-5.23144	0.0203603
Cluster-30086.128824	Factor	HB-other	HB->HB-other	4.71049	0.0204103
Cluster-30086.124354	Factor	SNF2	SNF2	5.24335	0.0207285
Cluster-30086.82648	Regulator	SET	SET	5.17549	0.0211674
Cluster-30086.76408	Factor	C2H2	C2H2	2.68867	0.0215297
Cluster-30086.94044	Factor	PHD	PHD	-4.99293	0.0228276
Cluster-30086.82603	Factor	C3H	C3H	-5.25307	0.0229802
Cluster-16487.0	Factor	PHD	PHD	-5.17525	0.0232974
Cluster-30086.65709	Factor	TUB	TUB	5.04239	0.0268335
Cluster-30086.44237	Regulator	MYB	MYB->MYB	-4.65872	0.0268619
Cluster-30086.99007	Regulator	Others	Others	-4.52164	0.0276543
Cluster-71010.0	Regulator	SET	SET	-4.79756	0.0293445
Cluster-30086.55198	Factor	SET	SET	-4.72244	0.0300695
Cluster-30086.70326	Factor	TUB	TUB	-2.7326	0.0303344
Cluster-30086.23144	Regulator	TRAF	TRAF	5.18103	0.0305997
Cluster-30086.31694	Regulator	WRKY	WRKY	-3.65376	0.0306894
Cluster-30086.31694	Regulator	WRKY	WRKY	-3.65376	0.0306894
Cluster-30086.105937	Factor	C3H	C3H	-4.46645	0.0312196
Cluster-30086.39265	Regulator	C2H2	C2H2	-4.48498	0.031662
Cluster-30086.49824	Regulator	TRAF	TRAF	4.9256	0.0317473
Cluster-30086.1310	Regulator	bHLH	bHLH	-4.96623	0.0317709
Cluster-30086.97892	Factor	B3-ARF	B3->B3-ARF	4.44729	0.0322083
Cluster-30086.20642	Regulator	SNF2	SNF2	-4.44746	0.0345213
Cluster-30086.140526	Regulator	bHLH	bHLH	-5.17461	0.0346269
Cluster-30086.39787	Factor	C2C2-GATA	C2C2->C2C2-GATA	4.4467	0.0353675
Cluster-30086.129270	Factor	AP2/ERF-AP2	AP2/ERF->AP2/ERF-AP2	-2.05172	0.0357582
Cluster-30086.49560	Factor	SET	SET	-4.53893	0.0369307
Cluster-30086.99396	Regulator	C3H	C3H	4.87178	0.038472
Cluster-25934.0	Regulator	bHLH	bHLH	-5.04295	0.0391025
Cluster-30086.13736	Regulator	TRAF	TRAF	-5.03035	0.0396885
Cluster-30086.114881	Factor	AP2/ERF-ERF	AP2/ERF->AP2/ERF-ERF	-3.2337	0.0402275
Cluster-30086.127201	Factor	MADS-M-type	MADS->MADS-M-type	-4.4136	0.0415296
Cluster-30086.23135	Regulator	TRAF	TRAF	-2.46032	0.0418271
Cluster-30086.134590	Factor	SET	SET	-4.75272	0.0422769
Cluster-30086.63641	Regulator	LUG	LUG	-4.82722	0.0434441
Cluster-30086.128858	Factor	WRKY	WRKY	4.84602	0.043554
Cluster-72002.0	Factor	Others	Others	-4.64517	0.0443121
Cluster-35939.1	Regulator	PHD	PHD	-4.85588	0.0459564
Cluster-30086.17731	Regulator	WRKY	WRKY	-4.17711	0.0479603
Cluster-30086.17731	Regulator	WRKY	WRKY	-4.17711	0.0479603
Cluster-30086.138420	Factor	WRKY	WRKY	-4.81241	0.0482805

## Sheet: C03L_vs_C03R
Gene	Type	Subfamily	Family	log2foldchange	padjust
Cluster-30086.71234	Factor	GNAT	GNAT	15.6517	8.71225e-81
Cluster-30086.48780	Factor	GRAS	GRAS	-5.94489	1.72838e-49
Cluster-30086.59080	Factor	SET	SET	4.57838	2.18714e-48
Cluster-30086.44195	Factor	WRKY	WRKY	-6.25827	1.22197e-45
Cluster-30086.63681	Factor	C2H2	C2H2	5.74073	2.00077e-42
Cluster-30086.99949	Regulator	AP2/ERF-ERF	AP2/ERF->AP2/ERF-ERF	-5.71125	6.51638e-37
Cluster-30086.73251	Factor	bHLH	bHLH	4.01116	4.02755e-35
Cluster-30086.48858	Regulator	OFP	OFP	6.35767	1.23977e-34
Cluster-30086.70855	Factor	GNAT	GNAT	8.32052	1.71561e-34
Cluster-30086.78580	Factor	NAC	NAC	-5.42222	2.03903e-34
Cluster-30086.66713	Regulator	bHLH	bHLH	5.39503	2.06785e-33
Cluster-30086.77360	Regulator	HB-other	HB->HB-other	4.12548	4.52747e-33
Cluster-30086.67859	Regulator	C2C2-CO-like	C2C2->C2C2-CO-like	5.09242	2.15536e-32
Cluster-30086.71000	Factor	WRKY	WRKY	8.51732	5.10934e-32
Cluster-30086.96686	Factor	HB-KNOX	HB->HB-KNOX	-11.6214	7.9353e-32
Cluster-30086.30004	Regulator	Others	Others	-5.94238	8.22532e-32
Cluster-30086.75531	Regulator	SET	SET	3.62987	9.05521e-32
Cluster-30086.44121	Regulator	WRKY	WRKY	-8.19489	2.56867e-31
Cluster-30086.69603	Factor	bHLH	bHLH	3.81202	2.14051e-30
Cluster-30086.72574	Factor	WRKY	WRKY	11.2398	9.5568e-29
Cluster-30086.77383	Factor	Others	Others	5.89169	1.02398e-28
Cluster-30086.88958	Regulator	MADS-MIKC	MADS->MADS-MIKC	5.73299	6.00964e-27
Cluster-30086.30966	Factor	LOB	LOB	-5.15305	1.3416e-26
Cluster-30086.60953	Regulator	AP2/ERF-ERF	AP2/ERF->AP2/ERF-ERF	-3.56868	1.9986e-26
Cluster-30086.36063	Regulator	bHLH	bHLH	-4.58345	2.23132e-26
Cluster-30086.124550	Factor	MYB	MYB->MYB	7.17859	2.97317e-26
Cluster-30086.48132	Factor	MYB	MYB->MYB	-6.84755	3.25747e-26
Cluster-30086.86625	Regulator	NAC	NAC	6.48862	4.82831e-26
Cluster-30086.123717	Factor	SET	SET	4.26274	1.01095e-25
Cluster-30086.113975	Factor	bZIP	bZIP	-8.49021	1.13768e-25
Cluster-30086.41170	Regulator	WRKY	WRKY	-4.63218	4.43109e-25
Cluster-30086.124704	Regulator	C2C2-YABBY	C2C2->C2C2-YABBY	9.40085	4.15892e-24
Cluster-30086.45915	Regulator	NF-YA	NF-Y->NF-YA	-4.75822	6.55383e-24
Cluster-30086.80684	Factor	bHLH	bHLH	10.465	6.65126e-24
Cluster-30086.42223	Factor	GARP-ARR-B	GARP->GARP-ARR-B	-8.10755	9.69504e-24
Cluster-30086.74989	Factor	Trihelix	Trihelix	3.39854	1.09828e-23
Cluster-30086.80392	Factor	MYB-related	MYB->MYB-related	-3.30071	1.11579e-23
Cluster-30086.80392	Factor	MYB-related	MYB->MYB-related	-3.30071	1.11579e-23
Cluster-30086.124399	Factor	bHLH	bHLH	6.58923	1.59708e-23
Cluster-30086.59087	Regulator	MYB-related	MYB->MYB-related	3.11925	1.78914e-23
Cluster-30086.103853	Factor	MYB	MYB->MYB	-8.23228	1.89739e-23
Cluster-30086.116863	Factor	HSF	HSF	-7.63496	2.04816e-23
Cluster-30086.72479	Factor	Whirly	Whirly	4.38352	2.2383e-23
Cluster-30086.123782	Factor	HB-HD-ZIP	HB->HB-HD-ZIP	9.01646	2.80623e-23
Cluster-30086.51707	Regulator	C2C2-GATA	C2C2->C2C2-GATA	9.73164	5.05891e-23
Cluster-30086.106921	Regulator	bHLH	bHLH	-4.6543	7.34339e-23
Cluster-30086.75219	Factor	E2F-DP	E2F-DP	9.73154	1.24985e-22
Cluster-30086.103784	Factor	bHLH	bHLH	-9.84549	1.30425e-22
Cluster-30086.57882	Regulator	C2C2-YABBY	C2C2->C2C2-YABBY	5.22502	1.74667e-22
Cluster-30086.80919	Factor	Others	Others	8.50585	1.74667e-22
Cluster-30086.97741	Factor	Others	Others	7.91492	2.75748e-22
Cluster-30086.42159	Factor	bHLH	bHLH	-7.89909	2.91341e-22
Cluster-30086.51879	Factor	bHLH	bHLH	4.71926	3.43967e-22
Cluster-30086.90801	Regulator	C2C2-YABBY	C2C2->C2C2-YABBY	9.64529	7.08638e-22
Cluster-30086.98239	Regulator	NAC	NAC	-9.8261	1.21765e-21
Cluster-30086.101959	Regulator	HSF	HSF	-4.87298	1.69892e-21
Cluster-30086.76488	Regulator	C2H2	C2H2	3.28597	1.85426e-21
Cluster-30086.42964	Factor	GNAT	GNAT	4.62535	2.502e-21
Cluster-30086.69718	Factor	C2C2-YABBY	C2C2->C2C2-YABBY	7.60322	3.02716e-21
Cluster-30086.105339	Regulator	WRKY	WRKY	-6.06116	3.18982e-21
Cluster-30086.120166	Regulator	C2H2	C2H2	-4.96083	3.98085e-21
Cluster-30086.110859	Factor	bHLH	bHLH	-6.70977	5.92984e-21
Cluster-30086.106100	Regulator	MADS-MIKC	MADS->MADS-MIKC	-9.72298	7.24442e-21
Cluster-30086.39911	Factor	GRAS	GRAS	-5.23752	1.09612e-20
Cluster-30086.8007	Regulator	MYB	MYB->MYB	4.93139	1.22345e-20
Cluster-30086.118059	Factor	HB-KNOX	HB->HB-KNOX	-7.41599	1.23809e-20
Cluster-30086.77470	Regulator	zf-HD	zf-HD	7.76764	1.39425e-20
Cluster-30086.145612	Regulator	AUX/IAA	AUX/IAA	6.22869	2.06307e-20
Cluster-30086.39159	Regulator	GRAS	GRAS	-9.60086	2.34922e-20
Cluster-30086.17655	Factor	NAC	NAC	-6.29849	3.18161e-20
Cluster-30086.47624	Regulator	LOB	LOB	-7.12704	5.12029e-20
Cluster-30086.125386	Regulator	bHLH	bHLH	6.05429	7.21243e-20
Cluster-30086.57838	Regulator	C2C2-LSD	C2C2->C2C2-LSD	4.5153	8.34589e-20
Cluster-30086.90577	Factor	bZIP	bZIP	4.41125	9.88771e-20
Cluster-30086.32266	Regulator	GRAS	GRAS	-2.83311	1.09108e-19
Cluster-30086.68545	Regulator	C2C2-CO-like	C2C2->C2C2-CO-like	4.77528	1.42109e-19
Cluster-30086.93831	Factor	Trihelix	Trihelix	5.04094	1.61842e-19
Cluster-30086.91280	Factor	LIM	LIM	3.68403	1.64832e-19
Cluster-30086.74256	Factor	mTERF	mTERF	3.00108	2.62238e-19
Cluster-30086.42036	Regulator	bZIP	bZIP	-3.10513	3.94448e-19
Cluster-30086.23080	Factor	MADS-MIKC	MADS->MADS-MIKC	6.54696	3.97475e-19
Cluster-30086.23005	Factor	HB-HD-ZIP	HB->HB-HD-ZIP	6.70587	2.10946e-18
Cluster-30086.123902	Factor	bHLH	bHLH	8.94953	2.31142e-18
Cluster-30086.62025	Factor	mTERF	mTERF	4.37117	2.33837e-18
Cluster-30086.130223	Regulator	bZIP	bZIP	-6.40742	2.35471e-18
Cluster-30086.22438	Factor	GARP-G2-like	GARP->GARP-G2-like	5.54799	3.00896e-18
Cluster-30086.98236	Factor	C2H2	C2H2	-3.79874	3.44753e-18
Cluster-30086.107827	Factor	LOB	LOB	-6.95977	3.91107e-18
Cluster-30086.116108	Factor	NAC	NAC	-7.58232	5.79209e-18
Cluster-30086.79567	Factor	C2H2	C2H2	6.33056	5.80394e-18
Cluster-30086.60200	Regulator	GNAT	GNAT	3.04271	6.07974e-18
Cluster-30086.128081	Regulator	GARP-G2-like	GARP->GARP-G2-like	-10.1996	6.16702e-18
Cluster-30086.103122	Regulator	WRKY	WRKY	-7.67775	6.32392e-18
Cluster-30086.66665	Regulator	bHLH	bHLH	3.82561	8.22592e-18
Cluster-30086.133728	Factor	C2C2-GATA	C2C2->C2C2-GATA	5.95091	9.30953e-18
Cluster-30086.106954	Regulator	WRKY	WRKY	-2.7278	1.02781e-17
Cluster-30086.71143	Regulator	GARP-G2-like	GARP->GARP-G2-like	4.62251	1.25699e-17
Cluster-30086.31194	Regulator	HSF	HSF	-3.20747	1.41997e-17
Cluster-30086.33878	Regulator	C2C2-Dof	C2C2->C2C2-Dof	-4.53209	1.79064e-17
Cluster-30086.41090	Factor	MYB	MYB->MYB	-6.77007	3.79584e-17
Cluster-30086.93863	Factor	DBB	DBB	4.10586	4.36527e-17
Cluster-30086.18476	Factor	bZIP	bZIP	-8.70411	4.42031e-17
Cluster-30086.117149	Factor	HB-HD-ZIP	HB->HB-HD-ZIP	-5.06043	9.27243e-17
Cluster-30086.88267	Regulator	zf-HD	zf-HD	6.65819	9.49642e-17
Cluster-30086.99520	Regulator	bHLH	bHLH	-5.03407	9.86622e-17
Cluster-30086.34681	Factor	MYB-related	MYB->MYB-related	-5.8397	1.12146e-16
Cluster-30086.128857	Factor	WRKY	WRKY	-6.55128	1.24608e-16
Cluster-30086.36862	Regulator	HB-HD-ZIP	HB->HB-HD-ZIP	-8.27371	1.2891e-16
Cluster-30086.26828	Factor	WRKY	WRKY	-7.62908	1.32769e-16
Cluster-30086.33980	Regulator	MYB	MYB->MYB	-8.27252	1.66606e-16
Cluster-30086.50785	Regulator	HB-HD-ZIP	HB->HB-HD-ZIP	9.70883	1.99313e-16
Cluster-30086.106585	Factor	C2H2	C2H2	-8.85262	2.11437e-16
Cluster-30086.125349	Factor	AP2/ERF-ERF	AP2/ERF->AP2/ERF-ERF	-2.9141	2.59923e-16
Cluster-30086.133583	Regulator	bHLH	bHLH	5.4433	2.89221e-16
Cluster-30086.95471	Regulator	bHLH	bHLH	-3.21909	5.62729e-16
Cluster-30086.44120	Regulator	WRKY	WRKY	-7.34951	5.77465e-16
Cluster-30086.37296	Factor	WRKY	WRKY	-4.93261	6.29503e-16
Cluster-30086.48630	Factor	C2C2-Dof	C2C2->C2C2-Dof	-3.23989	8.45276e-16
Cluster-30086.14239	Factor	GNAT	GNAT	3.17145	1.04829e-15
Cluster-30086.23201	Regulator	bHLH	bHLH	9.2393	1.12833e-15
Cluster-30086.117216	Regulator	GRAS	GRAS	-8.01505	1.28492e-15
Cluster-30086.103983	Regulator	WRKY	WRKY	-3.58121	1.76605e-15
Cluster-30086.115259	Regulator	bZIP	bZIP	-8.34115	2.31373e-15
Cluster-30086.65901	Factor	bHLH	bHLH	6.99557	2.74442e-15
Cluster-30086.36014	Factor	C2C2-Dof	C2C2->C2C2-Dof	-3.19495	2.85323e-15
Cluster-30086.123058	Regulator	WRKY	WRKY	-8.32169	3.02199e-15
Cluster-30086.52612	Regulator	B3	B3->B3	4.46838	4.14058e-15
Cluster-30086.75220	Factor	E2F-DP	E2F-DP	2.35444	4.42309e-15
Cluster-30086.41824	Factor	MYB	MYB->MYB	-6.92166	5.72238e-15
Cluster-30086.118773	Regulator	WRKY	WRKY	-5.19686	5.93326e-15
Cluster-30086.128376	Factor	MADS-MIKC	MADS->MADS-MIKC	4.09623	6.06239e-15
Cluster-30086.113131	Regulator	Others	Others	-3.41356	6.75099e-15
Cluster-30086.13664	Factor	bHLH	bHLH	-8.05684	6.90265e-15
Cluster-30086.45321	Factor	MYB	MYB->MYB	-7.64888	7.72168e-15
Cluster-30086.71024	Regulator	SWI/SNF-BAF60b	SWI/SNF-BAF60b	3.27649	1.18845e-14
Cluster-30086.73462	Regulator	MYB	MYB->MYB	4.32794	1.22596e-14
Cluster-30086.52921	Regulator	NAC	NAC	6.72552	1.30317e-14
Cluster-30086.30105	Factor	bHLH	bHLH	-8.32742	1.371e-14
Cluster-30086.54921	Regulator	C2H2	C2H2	4.32956	1.59563e-14
Cluster-30086.76399	Factor	bHLH	bHLH	4.54203	1.60689e-14
Cluster-30086.124549	Factor	MYB-related	MYB->MYB-related	6.64164	1.88112e-14
Cluster-30086.124549	Factor	MYB-related	MYB->MYB-related	6.64164	1.88112e-14
Cluster-30086.131363	Factor	AP2/ERF-AP2	AP2/ERF->AP2/ERF-AP2	-8.78814	2.41324e-14
Cluster-30086.80914	Factor	Others	Others	7.25463	2.64036e-14
Cluster-30086.50506	Factor	mTERF	mTERF	3.61955	3.34287e-14
Cluster-30086.98448	Factor	HB-other	HB->HB-other	-8.77619	4.18693e-14
Cluster-30086.124705	Regulator	C2C2-YABBY	C2C2->C2C2-YABBY	8.10135	4.28737e-14
Cluster-30086.124705	Regulator	C2C2-YABBY	C2C2->C2C2-YABBY	8.10135	4.28737e-14
Cluster-30086.39639	Factor	C2H2	C2H2	-4.0064	4.57486e-14
Cluster-30086.71607	Regulator	C2C2-CO-like	C2C2->C2C2-CO-like	5.38452	4.88058e-14
Cluster-30086.80385	Factor	MYB-related	MYB->MYB-related	-3.96132	5.03765e-14
Cluster-30086.80385	Factor	MYB-related	MYB->MYB-related	-3.96132	5.03765e-14
Cluster-30086.37152	Factor	LOB	LOB	-5.737	6.3403e-14
Cluster-30086.44708	Factor	MYB	MYB->MYB	-6.21376	6.84302e-14
Cluster-30086.130393	Regulator	C2H2	C2H2	-7.49927	1.13751e-13
Cluster-30086.25143	Factor	WRKY	WRKY	-7.09294	1.17423e-13
Cluster-30086.54362	Regulator	Tify	Tify	3.40895	1.23067e-13
Cluster-30086.86751	Factor	C2H2	C2H2	2.90908	1.64617e-13
Cluster-30086.96592	Factor	TCP	TCP	7.97796	1.74931e-13
Cluster-30086.84482	Factor	AUX/IAA	AUX/IAA	3.33768	1.79172e-13
Cluster-30086.100882	Factor	NAC	NAC	-7.43474	1.88318e-13
Cluster-30086.105557	Regulator	bZIP	bZIP	-3.26136	1.97171e-13
Cluster-30086.16954	Regulator	WRKY	WRKY	-5.65751	1.98767e-13
Cluster-30086.93991	Factor	Others	Others	-5.38239	2.16421e-13
Cluster-30086.93991	Factor	GARP-G2-like	GARP->GARP-G2-like	-5.38239	2.16421e-13
Cluster-30086.136695	Regulator	AP2/ERF-ERF	AP2/ERF->AP2/ERF-ERF	-7.63347	2.26286e-13
Cluster-30086.137940	Regulator	C2H2	C2H2	-6.92526	2.47169e-13
Cluster-30086.115180	Factor	bHLH	bHLH	-4.86041	4.07706e-13
Cluster-30086.19415	Regulator	HMG	HMG	-7.7373	5.00366e-13
Cluster-30086.106328	Regulator	bHLH	bHLH	-4.12782	5.23042e-13
Cluster-30086.111798	Factor	bZIP	bZIP	-4.88796	5.47877e-13
Cluster-30086.83231	Regulator	TCP	TCP	-6.48723	6.38223e-13
Cluster-30086.30487	Factor	bHLH	bHLH	4.45774	6.92245e-13
Cluster-30086.146560	Regulator	C2H2	C2H2	-4.14006	7.2508e-13
Cluster-30086.80546	Regulator	WRKY	WRKY	-2.80244	7.94802e-13
Cluster-30086.100975	Regulator	NAC	NAC	-3.94398	8.3508e-13
Cluster-30086.129270	Factor	AP2/ERF-AP2	AP2/ERF->AP2/ERF-AP2	-8.17753	8.37921e-13
Cluster-30086.74063	Factor	zf-HD	zf-HD	8.35377	8.46362e-13
Cluster-30086.21792	Factor	Others	Others	2.81155	1.14655e-12
Cluster-30086.14662	Factor	bHLH	bHLH	5.55846	1.16055e-12
Cluster-30086.36863	Regulator	HB-other	HB->HB-other	-7.53352	1.24947e-12
Cluster-30086.128803	Factor	MYB	MYB->MYB	-7.49725	1.4152e-12
Cluster-30086.65005	Regulator	mTERF	mTERF	3.04152	1.43188e-12
Cluster-30086.45966	Regulator	NF-YA	NF-Y->NF-YA	-4.44707	1.45453e-12
Cluster-30086.105101	Factor	WRKY	WRKY	-6.26118	1.45549e-12
Cluster-30086.46416	Factor	GNAT	GNAT	-3.16082	1.58758e-12
Cluster-30086.23076	Factor	MADS-MIKC	MADS->MADS-MIKC	7.17535	2.03344e-12
Cluster-30086.8358	Regulator	bHLH	bHLH	4.88829	2.34847e-12
Cluster-30086.48592	Factor	WRKY	WRKY	-5.70997	2.50078e-12
Cluster-30086.123615	Regulator	MADS-M-type	MADS->MADS-M-type	6.17695	2.52224e-12
Cluster-30086.132026	Regulator	GRAS	GRAS	-7.9415	2.7528e-12
Cluster-30086.36865	Regulator	HB-other	HB->HB-other	-8.06501	2.78654e-12
Cluster-30086.16956	Factor	WRKY	WRKY	-4.02248	2.96583e-12
Cluster-30086.22256	Factor	WRKY	WRKY	2.75511	3.09053e-12
Cluster-30086.19081	Regulator	AP2/ERF-ERF	AP2/ERF->AP2/ERF-ERF	-7.62936	3.34378e-12
Cluster-30086.23514	Regulator	MADS-MIKC	MADS->MADS-MIKC	-5.87603	3.87746e-12
Cluster-30086.117039	Regulator	GRAS	GRAS	-6.36369	4.04123e-12
Cluster-30086.102917	Factor	GNAT	GNAT	-3.96689	4.14224e-12
Cluster-30086.80924	Factor	Others	Others	6.68658	4.35314e-12
Cluster-30086.38894	Regulator	MYB	MYB->MYB	-7.31246	4.60628e-12
Cluster-30086.128419	Regulator	bZIP	bZIP	-5.55986	5.08011e-12
Cluster-30086.133729	Factor	C2C2-GATA	C2C2->C2C2-GATA	7.31743	5.88994e-12
Cluster-30086.122694	Factor	C2H2	C2H2	-5.25223	6.07367e-12
Cluster-30086.18837	Regulator	MYB	MYB->MYB	-5.20918	6.37998e-12
Cluster-30086.99279	Factor	WRKY	WRKY	-5.37943	6.85676e-12
Cluster-30086.46830	Factor	WRKY	WRKY	-7.0761	8.07475e-12
Cluster-30086.39918	Factor	NAC	NAC	-2.68946	8.44404e-12
Cluster-30086.38340	Factor	E2F-DP	E2F-DP	-7.60148	9.71838e-12
Cluster-30086.131991	Regulator	NAC	NAC	-6.8771	9.91016e-12
Cluster-30086.102712	Regulator	C2C2-Dof	C2C2->C2C2-Dof	-7.29141	1.02526e-11
Cluster-30086.38893	Regulator	MYB	MYB->MYB	-7.09779	1.10382e-11
Cluster-30086.23289	Factor	HB-HD-ZIP	HB->HB-HD-ZIP	7.1002	1.34024e-11
Cluster-30086.133840	Regulator	C2C2-YABBY	C2C2->C2C2-YABBY	-6.99461	1.39676e-11
Cluster-30086.123567	Factor	bHLH	bHLH	-6.87408	1.60302e-11
Cluster-30086.72852	Factor	bHLH	bHLH	7.93215	1.66907e-11
Cluster-30086.30697	Factor	HB-HD-ZIP	HB->HB-HD-ZIP	-3.90728	1.85363e-11
Cluster-30086.57839	Regulator	C2C2-LSD	C2C2->C2C2-LSD	5.28952	1.9505e-11
Cluster-30086.57839	Regulator	C2C2-LSD	C2C2->C2C2-LSD	5.28952	1.9505e-11
Cluster-30086.85961	Factor	GNAT	GNAT	3.60282	2.08604e-11
Cluster-30086.84108	Regulator	C2C2-CO-like	C2C2->C2C2-CO-like	6.4107	2.19475e-11
Cluster-30086.133384	Regulator	bHLH	bHLH	3.11564	2.38782e-11
Cluster-30086.98333	Regulator	AP2/ERF-ERF	AP2/ERF->AP2/ERF-ERF	-3.71727	2.56698e-11
Cluster-30086.25780	Factor	SBP	SBP	-3.2248	2.58885e-11
Cluster-30086.116061	Regulator	OFP	OFP	-4.52363	2.87172e-11
Cluster-30086.107579	Factor	bHLH	bHLH	-2.65834	2.88069e-11
Cluster-30086.72362	Regulator	zf-HD	zf-HD	6.49024	2.98289e-11
Cluster-30086.36864	Regulator	HB-HD-ZIP	HB->HB-HD-ZIP	-6.99459	3.04427e-11
Cluster-30086.137459	Regulator	GARP-G2-like	GARP->GARP-G2-like	-3.68319	3.30712e-11
Cluster-30086.17475	Regulator	Others	Others	-6.55006	3.3207e-11
Cluster-30086.72129	Factor	WRKY	WRKY	4.27436	3.46416e-11
Cluster-30086.72036	Regulator	NAC	NAC	-3.23995	3.72638e-11
Cluster-30086.72036	Regulator	NAC	NAC	-3.23995	3.72638e-11
Cluster-30086.129422	Factor	bZIP	bZIP	-5.94104	3.78763e-11
Cluster-30086.126974	Regulator	GRAS	GRAS	-7.31935	4.00072e-11
Cluster-30086.38892	Regulator	MYB-related	MYB->MYB-related	-6.36742	4.30661e-11
Cluster-30086.113890	Regulator	WRKY	WRKY	-3.14698	4.45661e-11
Cluster-30086.101112	Regulator	C3H	C3H	-7.76119	4.659e-11
Cluster-30086.99844	Factor	bZIP	bZIP	-2.87064	4.67768e-11
Cluster-30086.80974	Factor	bHLH	bHLH	6.86252	4.69966e-11
Cluster-30086.140340	Regulator	C2C2-GATA	C2C2->C2C2-GATA	-7.26526	4.78811e-11
Cluster-30086.83324	Regulator	MYB-related	MYB->MYB-related	6.74391	4.78811e-11
Cluster-30086.73203	Factor	WRKY	WRKY	6.14101	4.82789e-11
Cluster-30086.63868	Factor	Trihelix	Trihelix	5.14154	5.10377e-11
Cluster-30086.96854	Regulator	MYB	MYB->MYB	-4.01688	5.42668e-11
Cluster-30086.34520	Factor	bHLH	bHLH	-7.41532	5.50905e-11
Cluster-30086.27048	Factor	C2H2	C2H2	-3.47145	5.69471e-11
Cluster-30086.61524	Regulator	bHLH	bHLH	7.16046	5.91391e-11
Cluster-30086.33399	Factor	AP2/ERF-ERF	AP2/ERF->AP2/ERF-ERF	-2.9229	6.1236e-11
Cluster-30086.68240	Regulator	TCP	TCP	3.7505	6.27365e-11
Cluster-30086.18074	Factor	OFP	OFP	-5.38987	6.44283e-11
Cluster-30086.124995	Factor	HB-BELL	HB->HB-BELL	5.18724	7.04809e-11
Cluster-30086.76788	Regulator	MYB	MYB->MYB	2.35875	7.55531e-11
Cluster-30086.67205	Regulator	C2C2-CO-like	C2C2->C2C2-CO-like	2.7776	7.69667e-11
Cluster-30086.82686	Factor	MYB	MYB->MYB	-2.19501	8.32054e-11
Cluster-30086.22386	Factor	GNAT	GNAT	3.35642	8.96512e-11
Cluster-30086.15770	Factor	AP2/ERF-AP2	AP2/ERF->AP2/ERF-AP2	-7.21154	1.00638e-10
Cluster-30086.102632	Regulator	MYB	MYB->MYB	-7.68441	1.06275e-10
Cluster-30086.68408	Regulator	bZIP	bZIP	6.05651	1.06907e-10
Cluster-30086.71191	Factor	GNAT	GNAT	3.04114	1.12693e-10
Cluster-30086.34185	Regulator	MYB	MYB->MYB	-5.84679	1.12791e-10
Cluster-30086.74770	Factor	Trihelix	Trihelix	-2.41986	1.22924e-10
Cluster-30086.41805	Factor	HB-WOX	HB->HB-WOX	-3.25643	1.25036e-10
Cluster-30086.15968	Factor	HB-KNOX	HB->HB-KNOX	-6.27256	1.3667e-10
Cluster-30086.125109	Factor	TCP	TCP	6.81725	1.52609e-10
Cluster-30086.135228	Regulator	bZIP	bZIP	-6.84225	1.62452e-10
Cluster-30086.17656	Factor	NAC	NAC	-5.90933	1.77711e-10
Cluster-30086.125651	Factor	MYB-related	MYB->MYB-related	5.17209	1.88498e-10
Cluster-30086.49859	Regulator	TCP	TCP	8.50197	1.95492e-10
Cluster-30086.31693	Regulator	WRKY	WRKY	-3.13161	2.08929e-10
Cluster-30086.14017	Regulator	zf-HD	zf-HD	7.57826	2.11591e-10
Cluster-30086.32886	Factor	LOB	LOB	-5.30013	2.13989e-10
Cluster-30086.94042	Factor	PHD	PHD	-7.48279	2.14976e-10
Cluster-30086.134210	Regulator	C2C2-YABBY	C2C2->C2C2-YABBY	-6.76301	2.19348e-10
Cluster-30086.45629	Factor	NAC	NAC	-6.87402	2.2375e-10
Cluster-30086.38446	Regulator	WRKY	WRKY	-6.77315	2.67763e-10
Cluster-30086.80319	Regulator	SET	SET	2.43044	2.83111e-10
Cluster-30086.130307	Factor	NAC	NAC	-6.7596	2.89103e-10
Cluster-30086.42983	Factor	bHLH	bHLH	-5.56653	3.04251e-10
Cluster-30086.85416	Factor	C3H	C3H	-3.50029	3.04439e-10
Cluster-30086.146070	Factor	AP2/ERF-ERF	AP2/ERF->AP2/ERF-ERF	7.6632	3.11371e-10
Cluster-30086.70717	Regulator	SWI/SNF-SWI3	SWI/SNF-SWI3	6.54387	3.2572e-10
Cluster-30086.70717	Regulator	MYB-related	MYB->MYB-related	6.54387	3.2572e-10
Cluster-30086.48591	Factor	C2C2-GATA	C2C2->C2C2-GATA	-2.00945	4.06599e-10
Cluster-30086.8149	Regulator	TCP	TCP	6.99946	4.25843e-10
Cluster-30086.24246	Factor	GARP-G2-like	GARP->GARP-G2-like	-3.03116	4.27297e-10
Cluster-30086.36244	Factor	Others	Others	-5.9684	4.35751e-10
Cluster-30086.36244	Factor	GARP-G2-like	GARP->GARP-G2-like	-5.9684	4.35751e-10
Cluster-30086.28729	Regulator	C2H2	C2H2	-7.05953	4.45976e-10
Cluster-30086.44937	Regulator	WRKY	WRKY	6.57046	4.48808e-10
Cluster-30086.44937	Regulator	WRKY	WRKY	6.57046	4.48808e-10
Cluster-30086.89913	Regulator	SBP	SBP	6.52938	4.79172e-10
Cluster-30086.10490	Factor	GRAS	GRAS	-7.03223	5.58798e-10
Cluster-30086.23716	Factor	AP2/ERF-ERF	AP2/ERF->AP2/ERF-ERF	-4.33326	5.61939e-10
Cluster-30086.88805	Factor	C2H2	C2H2	6.65549	6.0325e-10
Cluster-30086.55383	Regulator	MYB	MYB->MYB	4.5479	6.13914e-10
Cluster-30086.118333	Factor	MYB	MYB->MYB	-6.95644	6.251e-10
Cluster-30086.62862	Factor	C2C2-YABBY	C2C2->C2C2-YABBY	6.74759	6.44956e-10
Cluster-30086.62862	Factor	C2C2-YABBY	C2C2->C2C2-YABBY	6.74759	6.44956e-10
Cluster-30086.103050	Regulator	Others	Others	-7.07053	7.61619e-10
Cluster-30086.103050	Regulator	Others	Others	-7.07053	7.61619e-10
Cluster-30086.19690	Factor	WRKY	WRKY	-5.95181	7.74732e-10
Cluster-30086.130959	Factor	AP2/ERF-AP2	AP2/ERF->AP2/ERF-AP2	-7.41741	8.33559e-10
Cluster-30086.92304	Factor	bHLH	bHLH	2.62763	8.48455e-10
Cluster-30086.124046	Factor	B3	B3->B3	3.45392	9.53912e-10
Cluster-30086.96305	Factor	bHLH	bHLH	-6.39366	9.55781e-10
Cluster-30086.121562	Factor	HB-other	HB->HB-other	-5.41289	9.60058e-10
Cluster-30086.58369	Regulator	MADS-M-type	MADS->MADS-M-type	4.77725	1.01049e-09
Cluster-30086.11287	Regulator	C2H2	C2H2	-4.11611	1.10624e-09
Cluster-30086.140513	Regulator	C2H2	C2H2	-6.35814	1.19665e-09
Cluster-30086.122613	Factor	HB-KNOX	HB->HB-KNOX	-5.33793	1.27652e-09
Cluster-30086.73210	Regulator	MYB	MYB->MYB	3.52385	1.38143e-09
Cluster-30086.114494	Factor	zf-HD	zf-HD	-4.16186	1.39708e-09
Cluster-30086.101841	Factor	bHLH	bHLH	-8.02014	1.40476e-09
Cluster-30086.55301	Factor	GRAS	GRAS	2.05912	1.45679e-09
Cluster-30086.13002	Factor	HB-other	HB->HB-other	-7.29365	1.45888e-09
Cluster-30086.82221	Factor	MYB-related	MYB->MYB-related	-4.71514	1.46237e-09
Cluster-30086.115258	Regulator	bZIP	bZIP	-6.92946	1.50337e-09
Cluster-30086.122974	Factor	HB-other	HB->HB-other	-5.88854	1.53919e-09
Cluster-30086.18895	Factor	HB-other	HB->HB-other	-6.27489	1.54615e-09
Cluster-30086.80685	Factor	bHLH	bHLH	7.00065	1.59079e-09
Cluster-30086.70097	Factor	bHLH	bHLH	2.09801	1.70158e-09
Cluster-30086.123507	Factor	AP2/ERF-ERF	AP2/ERF->AP2/ERF-ERF	-3.17589	2.07287e-09
Cluster-30086.8965	Regulator	bHLH	bHLH	-6.32632	2.41706e-09
Cluster-30086.17753	Regulator	C2C2-GATA	C2C2->C2C2-GATA	-6.64267	2.50761e-09
Cluster-30086.28091	Regulator	AP2/ERF-ERF	AP2/ERF->AP2/ERF-ERF	-3.2299	2.59729e-09
Cluster-30086.19373	Factor	HB-other	HB->HB-other	-7.08414	2.66099e-09
Cluster-30086.64091	Regulator	C3H	C3H	2.3954	2.68946e-09
Cluster-30086.42438	Regulator	MYB	MYB->MYB	-6.55522	2.82375e-09
Cluster-30086.63986	Factor	AUX/IAA	AUX/IAA	-2.2536	2.86562e-09
Cluster-30086.15858	Regulator	MYB-related	MYB->MYB-related	-5.80623	2.87836e-09
Cluster-30086.114999	Regulator	GARP-G2-like	GARP->GARP-G2-like	-3.77414	2.88616e-09
Cluster-30086.82683	Factor	MYB	MYB->MYB	-2.49802	3.04461e-09
Cluster-30086.6300	Regulator	AP2/ERF-AP2	AP2/ERF->AP2/ERF-AP2	-6.16101	3.07483e-09
Cluster-30086.30001	Regulator	Others	Others	-6.132	3.21761e-09
Cluster-30086.71995	Factor	GNAT	GNAT	2.05712	3.26824e-09
Cluster-30086.50651	Factor	bHLH	bHLH	-3.6623	3.51086e-09
Cluster-30086.129193	Regulator	MYB	MYB->MYB	-5.27731	3.65921e-09
Cluster-30086.61168	Factor	bHLH	bHLH	7.16639	3.86901e-09
Cluster-30086.41454	Regulator	MADS-MIKC	MADS->MADS-MIKC	-7.10837	3.99355e-09
Cluster-30086.113685	Regulator	SNF2	SNF2	-5.09094	4.02698e-09
Cluster-30086.13140	Factor	C2H2	C2H2	-6.4746	4.14961e-09
Cluster-30086.99833	Regulator	NF-YA	NF-Y->NF-YA	-3.76964	4.39339e-09
Cluster-30086.103979	Factor	NAC	NAC	-3.5884	4.52917e-09
Cluster-30086.113456	Regulator	LOB	LOB	-4.49982	4.90455e-09
Cluster-30086.85128	Factor	bHLH	bHLH	5.27989	5.19593e-09
Cluster-30086.28136	Factor	MYB-related	MYB->MYB-related	-6.46211	5.37264e-09
Cluster-30086.8010	Regulator	TCP	TCP	5.74962	5.41209e-09
Cluster-30086.15020	Regulator	bZIP	bZIP	-6.33088	5.66772e-09
Cluster-30086.22732	Factor	GARP-ARR-B	GARP->GARP-ARR-B	2.42836	5.80923e-09
Cluster-30086.82091	Factor	bZIP	bZIP	4.05494	5.98586e-09
Cluster-30086.101859	Regulator	bHLH	bHLH	-6.50738	6.05665e-09
Cluster-30086.132958	Factor	TCP	TCP	5.5534	6.18649e-09
Cluster-30086.40653	Factor	MADS-MIKC	MADS->MADS-MIKC	-6.24114	6.85577e-09
Cluster-30086.29965	Regulator	bHLH	bHLH	-4.3836	7.03477e-09
Cluster-30086.92301	Factor	bHLH	bHLH	2.34135	7.1944e-09
Cluster-30086.95470	Regulator	bHLH	bHLH	-3.37166	7.3316e-09
Cluster-30086.9110	Factor	bHLH	bHLH	-4.84076	7.52238e-09
Cluster-30086.52714	Factor	C2C2-GATA	C2C2->C2C2-GATA	2.68357	7.53722e-09
Cluster-30086.101340	Factor	AP2/ERF-ERF	AP2/ERF->AP2/ERF-ERF	-6.30373	7.69745e-09
Cluster-30086.297	Factor	AP2/ERF-ERF	AP2/ERF->AP2/ERF-ERF	6.45518	7.79375e-09
Cluster-30086.44902	Factor	LOB	LOB	-6.2796	7.9065e-09
Cluster-30086.68830	Regulator	HB-KNOX	HB->HB-KNOX	2.23721	8.321e-09
Cluster-30086.110503	Factor	AUX/IAA	AUX/IAA	-2.66916	8.67085e-09
Cluster-30086.142644	Factor	C2H2	C2H2	-6.60904	9.19185e-09
Cluster-30086.123111	Factor	HB-HD-ZIP	HB->HB-HD-ZIP	5.63688	1.024e-08
Cluster-30086.104932	Factor	AP2/ERF-ERF	AP2/ERF->AP2/ERF-ERF	-4.2206	1.04558e-08
Cluster-30086.101335	Regulator	HB-WOX	HB->HB-WOX	-2.26983	1.2767e-08
Cluster-30086.135034	Regulator	GRAS	GRAS	-6.43633	1.28512e-08
Cluster-30086.42775	Regulator	WRKY	WRKY	-2.71871	1.46488e-08
Cluster-30086.42775	Regulator	WRKY	WRKY	-2.71871	1.46488e-08
Cluster-30086.15351	Factor	NAC	NAC	-6.88642	1.46803e-08
Cluster-30086.96649	Factor	GARP-G2-like	GARP->GARP-G2-like	-2.73152	1.49228e-08
Cluster-30086.109165	Factor	MYB	MYB->MYB	-6.10315	1.50623e-08
Cluster-30086.65867	Regulator	bHLH	bHLH	4.1387	1.52199e-08
Cluster-30086.147910	Regulator	OFP	OFP	4.70874	1.5513e-08
Cluster-30086.123663	Factor	C2C2-YABBY	C2C2->C2C2-YABBY	6.28167	1.56676e-08
Cluster-30086.123663	Factor	C2C2-YABBY	C2C2->C2C2-YABBY	6.28167	1.56676e-08
Cluster-30086.78815	Regulator	IWS1	IWS1	5.53536	1.58429e-08
Cluster-30086.38614	Factor	MYB	MYB->MYB	-6.0147	1.58449e-08
Cluster-30086.122605	Factor	Others	Others	-6.51543	1.59625e-08
Cluster-30086.24533	Regulator	WRKY	WRKY	-4.84731	1.65089e-08
Cluster-30086.93114	Regulator	Trihelix	Trihelix	2.4722	1.66523e-08
Cluster-30086.24920	Factor	LOB	LOB	-3.68826	1.69329e-08
Cluster-30086.135035	Factor	C2C2-YABBY	C2C2->C2C2-YABBY	-6.05406	1.71706e-08
Cluster-30086.28384	Regulator	MYB	MYB->MYB	-5.13401	1.7208e-08
Cluster-30086.125205	Regulator	bHLH	bHLH	2.94774	1.74975e-08
Cluster-30086.137984	Regulator	bZIP	bZIP	-6.08153	1.81569e-08
Cluster-30086.103062	Regulator	C2H2	C2H2	-5.11474	1.85739e-08
Cluster-30086.74157	Factor	SRS	SRS	-2.43712	1.97645e-08
Cluster-30086.45311	Factor	TCP	TCP	-2.84974	2.09283e-08
Cluster-30086.122361	Factor	bZIP	bZIP	-2.50847	2.33994e-08
Cluster-30086.30198	Regulator	MYB	MYB->MYB	-3.3992	2.36062e-08
Cluster-30086.39015	Regulator	NAC	NAC	-3.55388	2.48363e-08
Cluster-30086.24250	Regulator	SRS	SRS	-3.96955	2.57231e-08
Cluster-30086.18657	Factor	MYB	MYB->MYB	-6.29842	2.92859e-08
Cluster-59275.0	Factor	bZIP	bZIP	-5.93257	2.94332e-08
Cluster-30086.11219	Factor	GRAS	GRAS	-5.36724	2.96909e-08
Cluster-30086.11219	Factor	GRAS	GRAS	-5.36724	2.96909e-08
Cluster-30086.75773	Factor	AUX/IAA	AUX/IAA	3.35748	2.983e-08
Cluster-30086.114226	Factor	NF-YB	NF-Y->NF-YB	-4.56377	3.0372e-08
Cluster-30086.12587	Factor	HB-other	HB->HB-other	-6.46623	3.15917e-08
Cluster-30086.100067	Factor	C2H2	C2H2	-3.43658	3.18369e-08
Cluster-30086.111990	Factor	TCP	TCP	-5.0294	3.18445e-08
Cluster-30086.111990	Regulator	TCP	TCP	-5.0294	3.18445e-08
Cluster-30086.69221	Regulator	bHLH	bHLH	6.01941	3.21619e-08
Cluster-30086.66577	Factor	FAR1	FAR1	6.3697	3.25442e-08
Cluster-30086.140493	Regulator	HB-KNOX	HB->HB-KNOX	-6.609	3.47475e-08
Cluster-30086.147664	Factor	MYB	MYB->MYB	-4.22931	3.51459e-08
Cluster-30086.46661	Regulator	MYB-related	MYB->MYB-related	-6.10847	3.86733e-08
Cluster-30086.134947	Factor	WRKY	WRKY	-6.13223	4.01051e-08
Cluster-30086.27535	Factor	bHLH	bHLH	-5.07771	4.10466e-08
Cluster-30086.113234	Factor	bHLH	bHLH	2.89946	4.35634e-08
Cluster-30086.45914	Regulator	NF-YA	NF-Y->NF-YA	-3.64602	4.35634e-08
Cluster-30086.51168	Regulator	AP2/ERF-ERF	AP2/ERF->AP2/ERF-ERF	-2.76612	4.49159e-08
Cluster-30086.136113	Factor	Jumonji	Jumonji	-5.9265	4.86665e-08
Cluster-30086.78208	Regulator	TCP	TCP	4.42781	4.92767e-08
Cluster-30086.49420	Factor	B3-ARF	B3->B3-ARF	-4.6705	4.95246e-08
Cluster-30086.125113	Factor	TCP	TCP	5.95049	4.98066e-08
Cluster-30086.98210	Factor	C2C2-Dof	C2C2->C2C2-Dof	-2.9914	5.19271e-08
Cluster-30086.119332	Regulator	NAC	NAC	-3.76957	5.31355e-08
Cluster-30086.71393	Regulator	zf-HD	zf-HD	4.17196	5.52558e-08
Cluster-30086.82345	Factor	AUX/IAA	AUX/IAA	3.02318	5.61948e-08
Cluster-30086.13885	Factor	C2C2-GATA	C2C2->C2C2-GATA	6.82359	5.76058e-08
Cluster-30086.13528	Factor	SET	SET	-6.44521	5.77532e-08
Cluster-30086.36500	Factor	HB-HD-ZIP	HB->HB-HD-ZIP	-2.05286	5.83347e-08
Cluster-30086.15418	Regulator	MADS-M-type	MADS->MADS-M-type	4.01561	5.88025e-08
Cluster-30086.127201	Factor	MADS-M-type	MADS->MADS-M-type	-5.98003	5.95938e-08
Cluster-30086.142530	Regulator	C2H2	C2H2	-6.23619	6.11701e-08
Cluster-76184.0	Factor	C2H2	C2H2	-5.9683	6.40401e-08
Cluster-30086.78954	Factor	AUX/IAA	AUX/IAA	3.48682	6.70277e-08
Cluster-30086.78954	Factor	AUX/IAA	AUX/IAA	3.48682	6.70277e-08
Cluster-30086.72845	Factor	WRKY	WRKY	5.98229	6.84984e-08
Cluster-30086.8457	Regulator	B3	B3->B3	3.45346	6.87949e-08
Cluster-30086.130280	Regulator	bHLH	bHLH	-5.89184	7.58537e-08
Cluster-30086.120092	Regulator	HMG	HMG	-6.53935	8.34471e-08
Cluster-30086.55720	Regulator	zf-HD	zf-HD	4.42626	9.30551e-08
Cluster-30086.137851	Regulator	WRKY	WRKY	-4.22544	9.34777e-08
Cluster-30086.127389	Factor	B3-ARF	B3->B3-ARF	-4.30168	9.41398e-08
Cluster-30086.134712	Regulator	HSF	HSF	-5.75279	9.47042e-08
Cluster-30086.127196	Factor	NF-YC	NF-Y->NF-YC	-6.2518	9.53134e-08
Cluster-30086.124707	Regulator	C2C2-YABBY	C2C2->C2C2-YABBY	5.81395	9.55135e-08
Cluster-30086.125840	Factor	AP2/ERF-ERF	AP2/ERF->AP2/ERF-ERF	-5.83258	9.55252e-08
Cluster-30086.139038	Regulator	C2H2	C2H2	-5.84546	9.67831e-08
Cluster-30086.104173	Factor	GARP-G2-like	GARP->GARP-G2-like	-2.03828	9.70718e-08
Cluster-30086.86655	Regulator	zf-HD	zf-HD	3.39304	9.96387e-08
Cluster-30086.67147	Factor	C2H2	C2H2	-2.74477	1.00933e-07
Cluster-30086.130394	Regulator	C2H2	C2H2	-5.87716	1.02695e-07
Cluster-30086.82143	Factor	Whirly	Whirly	5.60731	1.06465e-07
Cluster-30086.103427	Factor	Others	Others	6.14014	1.16179e-07
Cluster-30086.22195	Factor	HB-HD-ZIP	HB->HB-HD-ZIP	6.05692	1.18033e-07
Cluster-30086.122072	Regulator	HB-other	HB->HB-other	-5.67556	1.18401e-07
Cluster-30086.67824	Factor	SET	SET	3.36395	1.23535e-07
Cluster-30086.130131	Regulator	Others	Others	-6.20152	1.33769e-07
Cluster-30086.48507	Factor	OFP	OFP	-5.83834	1.40334e-07
Cluster-30086.50653	Factor	bHLH	bHLH	-2.75809	1.40474e-07
Cluster-30086.127638	Factor	MYB-related	MYB->MYB-related	-2.77446	1.45886e-07
Cluster-30086.110843	Factor	bHLH	bHLH	-5.98	1.47187e-07
Cluster-30086.66160	Regulator	PHD	PHD	3.03753	1.48355e-07
Cluster-30086.127400	Regulator	WRKY	WRKY	-4.66038	1.53203e-07
Cluster-30086.17887	Factor	MYB	MYB->MYB	-6.16088	1.58938e-07
Cluster-30086.45168	Factor	NAC	NAC	-4.87169	1.67768e-07
Cluster-30086.62969	Regulator	HB-KNOX	HB->HB-KNOX	2.14011	1.80281e-07
Cluster-30086.32948	Factor	bZIP	bZIP	-6.12436	1.8096e-07
Cluster-30086.41456	Regulator	MADS-M-type	MADS->MADS-M-type	-5.58629	1.90197e-07
Cluster-30086.38238	Factor	WRKY	WRKY	-6.0203	1.98078e-07
Cluster-30086.101958	Regulator	NAC	NAC	-5.68273	2.07727e-07
Cluster-30086.147407	Regulator	Others	Others	-5.73211	2.21759e-07
Cluster-30086.133580	Regulator	bHLH	bHLH	7.00734	2.21968e-07
Cluster-60474.2	Factor	HMG	HMG	-5.5395	2.38204e-07
Cluster-30086.104013	Regulator	B3	B3->B3	-6.11374	2.39848e-07
Cluster-30086.120897	Factor	LOB	LOB	-4.49795	2.57774e-07
Cluster-30086.65310	Factor	Pseudo ARR-B	Pseudo ARR-B	3.01194	2.59814e-07
Cluster-30086.40941	Regulator	bZIP	bZIP	-4.84467	2.71002e-07
Cluster-30086.34884	Regulator	bZIP	bZIP	-4.20279	2.7236e-07
Cluster-30086.126069	Regulator	MYB	MYB->MYB	-5.839	2.77512e-07
Cluster-30086.105710	Regulator	NAC	NAC	-4.21965	2.7772e-07
Cluster-30086.23648	Regulator	bHLH	bHLH	-3.67795	2.87543e-07
Cluster-30086.77525	Factor	mTERF	mTERF	5.32197	3.01089e-07
Cluster-30086.129844	Regulator	SET	SET	-5.62413	3.26538e-07
Cluster-30086.37790	Factor	C3H	C3H	-2.94527	3.27549e-07
Cluster-30086.16359	Regulator	bZIP	bZIP	-5.99161	3.28684e-07
Cluster-30086.85909	Regulator	Tify	Tify	4.22663	3.28684e-07
Cluster-30086.93621	Regulator	HB-HD-ZIP	HB->HB-HD-ZIP	-2.61529	3.28684e-07
Cluster-22969.3	Factor	SNF2	SNF2	-5.79319	3.29894e-07
Cluster-30086.13405	Factor	Others	Others	-6.00888	3.31484e-07
Cluster-30086.3957	Regulator	C2C2-Dof	C2C2->C2C2-Dof	-4.64354	3.33375e-07
Cluster-30086.145909	Factor	ARID	ARID	6.23108	3.37989e-07
Cluster-30086.140114	Factor	OFP	OFP	4.77876	3.42066e-07
Cluster-30086.61930	Factor	mTERF	mTERF	2.29803	3.4274e-07
Cluster-30086.20486	Factor	HMG	HMG	-5.47465	3.47194e-07
Cluster-30086.11141	Factor	bZIP	bZIP	-6.07598	3.54302e-07
Cluster-30086.91282	Factor	Others	Others	4.78413	3.61866e-07
Cluster-30086.91282	Factor	Others	Others	4.78413	3.61866e-07
Cluster-30086.72118	Regulator	Others	Others	4.91859	3.80352e-07
Cluster-30086.72118	Regulator	Others	Others	4.91859	3.80352e-07
Cluster-114521.0	Factor	PLATZ	PLATZ	-5.79319	3.81743e-07
Cluster-30086.76134	Regulator	HB-HD-ZIP	HB->HB-HD-ZIP	6.43337	3.8441e-07
Cluster-30086.84210	Regulator	HB-HD-ZIP	HB->HB-HD-ZIP	-3.78839	3.88904e-07
Cluster-30086.128855	Factor	WRKY	WRKY	-5.50743	3.93218e-07
Cluster-30086.99118	Factor	NF-YA	NF-Y->NF-YA	-2.71322	3.93786e-07
Cluster-30086.24002	Regulator	NAC	NAC	-4.78952	3.9621e-07
Cluster-30086.93418	Regulator	bHLH	bHLH	4.1359	3.97664e-07
Cluster-16487.0	Factor	PHD	PHD	-5.75274	4.34116e-07
Cluster-30086.137710	Regulator	C2H2	C2H2	-5.51984	4.52646e-07
Cluster-30086.129992	Regulator	AP2/ERF-ERF	AP2/ERF->AP2/ERF-ERF	-6.01458	4.67004e-07
Cluster-30086.125245	Regulator	AP2/ERF-ERF	AP2/ERF->AP2/ERF-ERF	4.49655	4.92187e-07
Cluster-30086.69212	Regulator	Others	Others	3.09266	5.02193e-07
Cluster-30086.69212	Regulator	DBB	DBB	3.09266	5.02193e-07
Cluster-30086.101960	Regulator	WRKY	WRKY	-2.44279	5.03169e-07
Cluster-30086.118627	Factor	NAC	NAC	-5.87082	5.08294e-07
Cluster-30086.296	Factor	AP2/ERF-ERF	AP2/ERF->AP2/ERF-ERF	5.80103	5.23715e-07
Cluster-71010.0	Regulator	SET	SET	-5.4829	5.31522e-07
Cluster-30086.114148	Factor	WRKY	WRKY	-3.77619	5.57751e-07
Cluster-30086.82222	Factor	MYB-related	MYB->MYB-related	-3.96073	5.62715e-07
Cluster-30086.131249	Factor	bHLH	bHLH	-5.69698	5.63271e-07
Cluster-30086.101688	Regulator	bZIP	bZIP	-5.39662	5.92016e-07
Cluster-30086.134288	Regulator	WRKY	WRKY	-2.59004	6.0099e-07
Cluster-30086.6671	Factor	SNF2	SNF2	-5.61662	6.40912e-07
Cluster-30086.51881	Factor	bHLH	bHLH	4.8371	6.96362e-07
Cluster-30086.121421	Regulator	C2H2	C2H2	-3.3964	6.98053e-07
Cluster-30086.2398	Regulator	C2C2-LSD	C2C2->C2C2-LSD	3.47251	7.02973e-07
Cluster-30086.124273	Regulator	zf-HD	zf-HD	2.71465	7.16947e-07
Cluster-30086.85959	Factor	GNAT	GNAT	2.03372	7.31269e-07
Cluster-30086.13665	Factor	C2H2	C2H2	-5.40673	7.3974e-07
Cluster-30086.131484	Regulator	MYB-related	MYB->MYB-related	-2.93309	7.39935e-07
Cluster-30086.18776	Factor	C2C2-GATA	C2C2->C2C2-GATA	-5.51548	7.43844e-07
Cluster-30086.70650	Factor	GNAT	GNAT	5.64029	7.53448e-07
Cluster-30086.26149	Factor	HB-BELL	HB->HB-BELL	-2.94455	7.85194e-07
Cluster-30086.115910	Regulator	NF-YB	NF-Y->NF-YB	-5.6015	7.90686e-07
Cluster-30086.75964	Regulator	C2H2	C2H2	5.48998	7.95285e-07
Cluster-30086.101357	Regulator	bHLH	bHLH	-5.54736	7.98381e-07
Cluster-30086.32524	Regulator	C2C2-Dof	C2C2->C2C2-Dof	-4.69759	8.20289e-07
Cluster-30086.49374	Regulator	Others	Others	5.39955	8.22158e-07
Cluster-30086.39312	Factor	OFP	OFP	-3.1128	8.24331e-07
Cluster-30086.129411	Regulator	TRAF	TRAF	-2.40213	8.26851e-07
Cluster-30086.13530	Factor	Others	Others	-3.12149	8.33755e-07
Cluster-30086.47194	Regulator	NF-YA	NF-Y->NF-YA	-2.69098	8.97123e-07
Cluster-30086.139301	Factor	GRAS	GRAS	-5.05504	9.05788e-07
Cluster-30086.128998	Factor	NAC	NAC	-5.44107	9.29441e-07
Cluster-121194.0	Factor	C2C2-CO-like	C2C2->C2C2-CO-like	5.58891	9.4228e-07
Cluster-30086.91281	Factor	Others	Others	3.19358	9.54293e-07
Cluster-30086.91281	Factor	Others	Others	3.19358	9.54293e-07
Cluster-30086.93830	Factor	Trihelix	Trihelix	4.65811	9.54807e-07
Cluster-30086.24371	Factor	TAZ	TAZ	-3.92629	9.79001e-07
Cluster-30086.50786	Regulator	HB-HD-ZIP	HB->HB-HD-ZIP	6.04653	9.8633e-07
Cluster-30086.138496	Regulator	AP2/ERF-ERF	AP2/ERF->AP2/ERF-ERF	-5.02576	9.95778e-07
Cluster-30086.118990	Regulator	MYB-related	MYB->MYB-related	-5.27139	1.01175e-06
Cluster-30086.130067	Factor	AP2/ERF-AP2	AP2/ERF->AP2/ERF-AP2	-5.33547	1.05052e-06
Cluster-30086.105413	Regulator	NAC	NAC	-2.67623	1.05425e-06
Cluster-30086.144419	Regulator	SBP	SBP	4.67738	1.06058e-06
Cluster-30086.84223	Factor	PLATZ	PLATZ	-2.6494	1.09146e-06
Cluster-30086.83099	Factor	WRKY	WRKY	-2.06282	1.14461e-06
Cluster-30086.39640	Factor	C2H2	C2H2	-4.40118	1.22913e-06
Cluster-30086.23662	Regulator	bHLH	bHLH	-6.01455	1.23214e-06
Cluster-30086.135042	Regulator	C2C2-GATA	C2C2->C2C2-GATA	-5.70404	1.23747e-06
Cluster-30086.45911	Factor	NF-YA	NF-Y->NF-YA	-3.97379	1.30199e-06
Cluster-30086.49261	Regulator	bHLH	bHLH	5.62922	1.36758e-06
Cluster-30086.27292	Factor	LOB	LOB	-4.73062	1.46053e-06
Cluster-30086.16501	Factor	GRAS	GRAS	-5.05781	1.47753e-06
Cluster-30086.20824	Regulator	C2H2	C2H2	-5.83248	1.547e-06
Cluster-30086.117236	Factor	SNF2	SNF2	5.71092	1.64551e-06
Cluster-30086.113291	Regulator	C2C2-Dof	C2C2->C2C2-Dof	-5.51545	1.67666e-06
Cluster-30086.37698	Regulator	LOB	LOB	-2.88828	1.68058e-06
Cluster-30086.97144	Factor	PLATZ	PLATZ	-2.69935	1.75682e-06
Cluster-61260.0	Regulator	HB-other	HB->HB-other	-5.19157	1.77555e-06
Cluster-30086.131096	Factor	GRAS	GRAS	-2.02871	1.79508e-06
Cluster-30086.118994	Factor	C2C2-Dof	C2C2->C2C2-Dof	-3.62331	1.89106e-06
Cluster-30086.96727	Regulator	GARP-G2-like	GARP->GARP-G2-like	-4.74087	1.9464e-06
Cluster-35939.1	Regulator	PHD	PHD	-5.22152	1.96287e-06
Cluster-30086.125843	Regulator	C3H	C3H	-3.57361	1.97637e-06
Cluster-30086.68760	Regulator	NF-YB	NF-Y->NF-YB	2.77976	1.99366e-06
Cluster-30086.110440	Factor	CAMTA	CAMTA	-2.85676	1.99446e-06
Cluster-30086.50608	Regulator	HB-HD-ZIP	HB->HB-HD-ZIP	-5.46627	2.04285e-06
Cluster-30086.148141	Factor	SNF2	SNF2	3.78468	2.10285e-06
Cluster-30086.129338	Regulator	MYB	MYB->MYB	-5.5862	2.1078e-06
Cluster-30086.107987	Regulator	MADS-M-type	MADS->MADS-M-type	-4.5074	2.10822e-06
Cluster-30086.50641	Factor	mTERF	mTERF	2.00924	2.12321e-06
Cluster-30086.133730	Factor	C2C2-GATA	C2C2->C2C2-GATA	6.62171	2.12948e-06
Cluster-30086.1310	Regulator	bHLH	bHLH	-5.35359	2.15917e-06
Cluster-30086.10357	Factor	HSF	HSF	-5.82598	2.18554e-06
Cluster-30086.81725	Factor	MYB	MYB->MYB	-4.58955	2.21212e-06
Cluster-30086.89366	Regulator	Jumonji	Jumonji	-5.15064	2.2519e-06
Cluster-30086.89366	Regulator	Jumonji	Jumonji	-5.15064	2.2519e-06
Cluster-30086.44413	Regulator	HB-KNOX	HB->HB-KNOX	-3.97121	2.2983e-06
Cluster-30086.808	Factor	Others	Others	-5.30779	2.31295e-06
Cluster-30086.43036	Factor	PLATZ	PLATZ	-2.53703	2.43195e-06
Cluster-30086.18475	Factor	bZIP	bZIP	-5.3892	2.46796e-06
Cluster-30086.77530	Factor	mTERF	mTERF	4.611	2.47846e-06
Cluster-30086.69372	Regulator	Pseudo ARR-B	Pseudo ARR-B	3.94117	2.54663e-06
Cluster-30086.128365	Factor	Jumonji	Jumonji	-5.95635	2.59712e-06
Cluster-30086.92703	Factor	AP2/ERF-ERF	AP2/ERF->AP2/ERF-ERF	2.22486	2.59799e-06
Cluster-30086.41410	Factor	NAC	NAC	-3.87325	2.66601e-06
Cluster-116654.1	Regulator	SET	SET	-5.16097	2.67623e-06
Cluster-30086.60276	Factor	Trihelix	Trihelix	2.80311	2.68979e-06
Cluster-30086.134763	Factor	C2C2-YABBY	C2C2->C2C2-YABBY	-5.27007	2.87177e-06
Cluster-30086.11581	Factor	C3H	C3H	-5.19155	3.01891e-06
Cluster-30086.145910	Factor	ARID	ARID	5.43272	3.0813e-06
Cluster-30086.37548	Regulator	GNAT	GNAT	2.38879	3.20478e-06
Cluster-30086.126661	Regulator	Others	Others	-5.17123	3.34756e-06
Cluster-30086.4678	Factor	C2H2	C2H2	-5.09778	3.38281e-06
Cluster-30086.72804	Regulator	bZIP	bZIP	3.0838	3.56511e-06
Cluster-30086.42000	Regulator	E2F-DP	E2F-DP	-3.02138	3.65381e-06
Cluster-30086.30024	Regulator	HB-BELL	HB->HB-BELL	-2.35959	3.67801e-06
Cluster-30086.12839	Factor	C2C2-YABBY	C2C2->C2C2-YABBY	-5.21157	3.6858e-06
Cluster-30086.26994	Factor	NAC	NAC	-4.58795	3.69941e-06
Cluster-30086.84117	Factor	HB-HD-ZIP	HB->HB-HD-ZIP	6.50922	3.78716e-06
Cluster-30086.135774	Factor	WRKY	WRKY	-3.80987	3.80052e-06
Cluster-30086.77935	Factor	MYB	MYB->MYB	2.64956	3.90439e-06
Cluster-30086.78544	Factor	MYB	MYB->MYB	5.27002	3.93736e-06
Cluster-30086.89638	Regulator	HSF	HSF	-2.95053	4.03459e-06
Cluster-30086.45169	Factor	NAC	NAC	-2.99322	4.03858e-06
Cluster-30086.75824	Regulator	MYB-related	MYB->MYB-related	3.68219	4.03916e-06
Cluster-30086.107393	Factor	bHLH	bHLH	-3.74101	4.22675e-06
Cluster-30086.46464	Regulator	NF-YA	NF-Y->NF-YA	-3.51302	4.45689e-06
Cluster-30086.18789	Factor	SNF2	SNF2	5.71563	4.65973e-06
Cluster-30086.8689	Regulator	MBF1	MBF1	-5.1402	4.67932e-06
Cluster-30086.69290	Factor	C2C2-Dof	C2C2->C2C2-Dof	2.14588	4.69579e-06
Cluster-30086.49368	Regulator	Others	Others	-5.64628	4.74478e-06
Cluster-30086.113909	Factor	bHLH	bHLH	2.31404	4.92931e-06
Cluster-30086.65427	Factor	HMG	HMG	5.48653	4.97554e-06
Cluster-30086.131723	Regulator	C2H2	C2H2	-5.20158	5.00083e-06
Cluster-30086.141529	Regulator	bZIP	bZIP	-5.11914	5.00789e-06
Cluster-30086.76326	Factor	C2H2	C2H2	3.95081	5.35575e-06
Cluster-30086.127289	Factor	HMG	HMG	-5.39793	5.47054e-06
Cluster-30086.54403	Factor	HB-HD-ZIP	HB->HB-HD-ZIP	5.14651	5.55835e-06
Cluster-30086.111864	Factor	C3H	C3H	-3.10252	5.59458e-06
Cluster-30086.13265	Factor	SNF2	SNF2	-5.56296	5.70945e-06
Cluster-30086.13865	Factor	bHLH	bHLH	3.33021	5.73124e-06
Cluster-30086.90659	Factor	Jumonji	Jumonji	5.9975	5.97751e-06
Cluster-30086.106133	Factor	GARP-G2-like	GARP->GARP-G2-like	-3.52532	6.28955e-06
Cluster-30086.96853	Regulator	MYB-related	MYB->MYB-related	-4.65965	6.3446e-06
Cluster-30086.96853	Regulator	MYB-related	MYB->MYB-related	-4.65965	6.3446e-06
Cluster-30086.136186	Factor	AP2/ERF-ERF	AP2/ERF->AP2/ERF-ERF	-5.97401	6.37061e-06
Cluster-30086.72484	Factor	Jumonji	Jumonji	6.4884	6.44688e-06
Cluster-30086.95313	Factor	C3H	C3H	-4.98589	6.69684e-06
Cluster-30086.75596	Factor	Others	Others	2.22057	6.9101e-06
Cluster-30086.119586	Factor	AP2/ERF-ERF	AP2/ERF->AP2/ERF-ERF	-5.16093	7.0929e-06
Cluster-30086.30377	Regulator	C2C2-YABBY	C2C2->C2C2-YABBY	-5.15059	7.17728e-06
Cluster-30086.51706	Regulator	C2C2-GATA	C2C2->C2C2-GATA	5.34489	7.34217e-06
Cluster-30086.91772	Regulator	bHLH	bHLH	5.39337	7.35018e-06
Cluster-30086.141419	Factor	GNAT	GNAT	-4.98588	7.46075e-06
Cluster-30086.103121	Regulator	WRKY	WRKY	-5.21154	7.56521e-06
Cluster-30086.74314	Factor	WRKY	WRKY	3.03702	7.83841e-06
Cluster-30086.35878	Regulator	WRKY	WRKY	-5.37145	7.85168e-06
Cluster-30086.143160	Regulator	MYB	MYB->MYB	-4.83545	8.1461e-06
Cluster-30086.23009	Factor	HB-HD-ZIP	HB->HB-HD-ZIP	5.92654	8.16509e-06
Cluster-30086.13964	Regulator	HB-HD-ZIP	HB->HB-HD-ZIP	3.85914	8.59355e-06
Cluster-30086.76976	Regulator	C3H	C3H	2.8278	8.67839e-06
Cluster-30086.76976	Regulator	C3H	C3H	2.8278	8.67839e-06
Cluster-30086.2168	Factor	NF-YC	NF-Y->NF-YC	-4.99746	8.77953e-06
Cluster-30086.23469	Factor	Jumonji	Jumonji	-4.34372	8.79896e-06
Cluster-30086.48629	Factor	C2C2-Dof	C2C2->C2C2-Dof	-3.08917	8.92431e-06
Cluster-30086.3500	Factor	LIM	LIM	-4.95055	9.09747e-06
Cluster-30086.119632	Factor	WRKY	WRKY	-5.11911	9.1323e-06
Cluster-30086.41171	Regulator	WRKY	WRKY	-3.03054	9.17601e-06
Cluster-30086.41171	Regulator	WRKY	WRKY	-3.03054	9.17601e-06
Cluster-30086.135813	Factor	zn-clus	zn-clus	-5.24107	9.33592e-06
Cluster-30086.130748	Regulator	C2H2	C2H2	-4.70378	9.35061e-06
Cluster-30086.32893	Regulator	MYB-related	MYB->MYB-related	-5.12967	9.90258e-06
Cluster-30086.8131	Regulator	MYB	MYB->MYB	4.7294	1.00524e-05
Cluster-64452.0	Factor	HMG	HMG	-4.97418	1.06655e-05
Cluster-30086.16718	Factor	NAC	NAC	-5.30772	1.11637e-05
Cluster-21576.0	Factor	FAR1	FAR1	-4.86458	1.11838e-05
Cluster-30086.122952	Factor	AP2/ERF-ERF	AP2/ERF->AP2/ERF-ERF	-2.77943	1.12183e-05
Cluster-30086.141758	Regulator	C2C2-GATA	C2C2->C2C2-GATA	-4.90205	1.13132e-05
Cluster-67965.0	Regulator	MADS-M-type	MADS->MADS-M-type	-5.04288	1.13613e-05
Cluster-30086.69605	Factor	bHLH	bHLH	3.57455	1.13926e-05
Cluster-30086.38328	Factor	bZIP	bZIP	-4.87718	1.16767e-05
Cluster-30086.110006	Factor	WRKY	WRKY	-5.15057	1.19197e-05
Cluster-30086.8008	Regulator	MYB	MYB->MYB	5.19595	1.20776e-05
Cluster-30086.98232	Factor	GARP-ARR-B	GARP->GARP-ARR-B	-2.3631	1.2151e-05
Cluster-30086.14135	Factor	zf-HD	zf-HD	3.55996	1.2817e-05
Cluster-69386.1	Factor	C3H	C3H	-4.86458	1.28355e-05
Cluster-30086.18477	Factor	bZIP	bZIP	-4.88636	1.30394e-05
Cluster-30086.91818	Regulator	WRKY	WRKY	-4.42543	1.31413e-05
Cluster-30086.147290	Regulator	Jumonji	Jumonji	-4.85187	1.32611e-05
Cluster-30086.13952	Factor	MADS-MIKC	MADS->MADS-MIKC	5.12893	1.32938e-05
Cluster-30086.10488	Regulator	C2C2-YABBY	C2C2->C2C2-YABBY	-5.02033	1.34287e-05
Cluster-30086.118375	Regulator	bHLH	bHLH	-4.83111	1.36357e-05
Cluster-30086.113974	Factor	bZIP	bZIP	-4.85186	1.39529e-05
Cluster-30086.8263	Regulator	LOB	LOB	5.47206	1.45604e-05
Cluster-30086.63589	Regulator	GARP-G2-like	GARP->GARP-G2-like	4.14531	1.5168e-05
Cluster-30086.15653	Regulator	SET	SET	-4.83904	1.5293e-05
Cluster-55378.0	Factor	Coactivator p15	Coactivator p15	-4.83904	1.5293e-05
Cluster-30086.106121	Factor	MYB-related	MYB->MYB-related	-5.09771	1.55193e-05
Cluster-30086.106121	Factor	MYB-related	MYB->MYB-related	-5.09771	1.55193e-05
Cluster-30086.96424	Factor	GNAT	GNAT	-4.15178	1.55288e-05
Cluster-30086.75598	Factor	Others	Others	3.74118	1.5711e-05
Cluster-30086.127943	Regulator	zn-clus	zn-clus	-5.00892	1.58443e-05
Cluster-30086.59271	Regulator	Trihelix	Trihelix	-5.58611	1.61246e-05
Cluster-30086.105108	Regulator	LOB	LOB	4.90358	1.62361e-05
Cluster-30086.6293	Factor	C2C2-GATA	C2C2->C2C2-GATA	-4.92648	1.64502e-05
Cluster-30086.53830	Factor	AUX/IAA	AUX/IAA	-3.11755	1.65684e-05
Cluster-30086.98684	Regulator	GARP-G2-like	GARP->GARP-G2-like	-4.1688	1.663e-05
Cluster-30086.6117	Regulator	bZIP	bZIP	-5.07602	1.68954e-05
Cluster-30086.84167	Factor	GARP-G2-like	GARP->GARP-G2-like	-3.93868	1.76558e-05
Cluster-30086.84167	Factor	Others	Others	-3.93868	1.76558e-05
Cluster-30086.53593	Regulator	WRKY	WRKY	-2.20769	1.80266e-05
Cluster-30086.23008	Factor	HB-HD-ZIP	HB->HB-HD-ZIP	6.84059	1.80334e-05
Cluster-30086.56144	Factor	HSF	HSF	2.73864	1.81848e-05
Cluster-73590.0	Factor	MYB	MYB->MYB	-4.55908	1.82946e-05
Cluster-25934.0	Regulator	bHLH	bHLH	-5.2115	1.85445e-05
Cluster-30086.126806	Factor	GRAS	GRAS	4.43024	1.8597e-05
Cluster-16367.0	Regulator	bHLH	bHLH	-4.82609	1.9197e-05
Cluster-30086.127488	Regulator	SBP	SBP	5.24349	1.92689e-05
Cluster-30086.75435	Regulator	bHLH	bHLH	3.91903	1.95459e-05
Cluster-30086.136139	Factor	MYB	MYB->MYB	-4.92647	1.98747e-05
Cluster-30086.147898	Regulator	C2C2-CO-like	C2C2->C2C2-CO-like	5.28933	2.01521e-05
Cluster-30086.29044	Regulator	SWI/SNF-SWI3	SWI/SNF-SWI3	-4.86455	2.05669e-05
Cluster-30086.139173	Factor	MYB-related	MYB->MYB-related	-4.74593	2.12496e-05
Cluster-30086.132025	Regulator	GRAS	GRAS	-4.99741	2.13418e-05
Cluster-30086.31044	Regulator	LOB	LOB	-4.87715	2.15011e-05
Cluster-30086.31044	Regulator	LOB	LOB	-4.87715	2.15011e-05
Cluster-30086.45182	Factor	bZIP	bZIP	-2.30931	2.27864e-05
Cluster-30086.28548	Factor	MYB	MYB->MYB	-4.82608	2.29658e-05
Cluster-30086.29774	Factor	HB-other	HB->HB-other	-4.85184	2.36945e-05
Cluster-30086.110178	Factor	GNAT	GNAT	5.08909	2.47265e-05
Cluster-31475.3	Regulator	bHLH	bHLH	-4.99741	2.48833e-05
Cluster-30086.106552	Factor	bHLH	bHLH	-5.40658	2.52145e-05
Cluster-30086.20842	Factor	WRKY	WRKY	-3.48976	2.5272e-05
Cluster-122298.0	Regulator	MADS-MIKC	MADS->MADS-MIKC	2.59951	2.53019e-05
Cluster-30086.42497	Regulator	SBP	SBP	-4.87714	2.55091e-05
Cluster-30086.84284	Factor	SRS	SRS	-2.09777	2.60003e-05
Cluster-30086.102734	Factor	bHLH	bHLH	-5.18133	2.67141e-05
Cluster-30086.9480	Regulator	HMG	HMG	-5.49095	2.69204e-05
Cluster-30086.59247	Factor	bHLH	bHLH	2.80639	2.76261e-05
Cluster-30086.127212	Factor	MYB	MYB->MYB	-4.98582	2.76685e-05
Cluster-30086.110501	Regulator	SBP	SBP	-5.26996	2.77439e-05
Cluster-67455.0	Factor	Others	Others	-4.71818	2.78596e-05
Cluster-30086.25144	Factor	WRKY	WRKY	-4.74592	2.80649e-05
Cluster-30086.25144	Factor	WRKY	WRKY	-4.74592	2.80649e-05
Cluster-30086.134275	Factor	TRAF	TRAF	-5.24102	2.83984e-05
Cluster-30086.17730	Factor	bHLH	bHLH	-4.93852	2.87557e-05
Cluster-30086.30915	Regulator	Tify	Tify	-2.00201	2.96311e-05
Cluster-30086.6948	Regulator	GNAT	GNAT	-4.75959	2.97997e-05
Cluster-63260.0	Factor	SNF2	SNF2	-4.93852	2.98342e-05
Cluster-30086.60759	Regulator	bHLH	bHLH	4.5877	3.01092e-05
Cluster-29583.0	Regulator	HMG	HMG	-4.85182	3.08588e-05
Cluster-58817.1	Regulator	LIM	LIM	-4.68989	3.10645e-05
Cluster-30086.124187	Regulator	AP2/ERF-AP2	AP2/ERF->AP2/ERF-AP2	-3.6615	3.15034e-05
Cluster-30086.86771	Factor	bHLH	bHLH	4.89198	3.16187e-05
Cluster-30086.61407	Factor	bHLH	bHLH	-2.36313	3.19815e-05
Cluster-29704.0	Regulator	NF-YB	NF-Y->NF-YB	-4.67554	3.20437e-05
Cluster-30086.130032	Regulator	LOB	LOB	-6.57436	3.22388e-05
Cluster-30086.39436	Factor	WRKY	WRKY	-5.05396	3.2915e-05
Cluster-54499.0	Factor	SNF2	SNF2	-4.82606	3.34293e-05
Cluster-30086.14198	Factor	bHLH	bHLH	5.81335	3.34792e-05
Cluster-70642.1	Regulator	Others	Others	-5.08687	3.3588e-05
Cluster-30086.9249	Regulator	GRF	GRF	2.3419	3.36586e-05
Cluster-30086.103433	Factor	Others	Others	-5.49731	3.37443e-05
Cluster-30086.32347	Factor	Jumonji	Jumonji	4.50588	3.67626e-05
Cluster-79567.0	Factor	AP2/ERF-ERF	AP2/ERF->AP2/ERF-ERF	-4.64639	3.68818e-05
Cluster-30086.107825	Factor	LOB	LOB	-4.91426	3.70566e-05
Cluster-30086.36615	Regulator	AP2/ERF-ERF	AP2/ERF->AP2/ERF-ERF	-2.40227	3.70566e-05
Cluster-30086.85127	Factor	bHLH	bHLH	5.86174	3.71267e-05
Cluster-30086.121743	Factor	LOB	LOB	-4.78654	3.76038e-05
Cluster-30086.137047	Factor	GNAT	GNAT	-2.90204	3.87152e-05
Cluster-30086.54015	Factor	bHLH	bHLH	5.52838	3.90222e-05
Cluster-72002.0	Factor	Others	Others	-5.02028	3.90535e-05
Cluster-30086.132080	Regulator	C2C2-Dof	C2C2->C2C2-Dof	-4.9858	4.04707e-05
Cluster-30086.142723	Regulator	SNF2	SNF2	-4.7459	4.06768e-05
Cluster-30086.104496	Factor	MYB	MYB->MYB	-3.97614	4.10688e-05
Cluster-30086.5286	Regulator	zf-HD	zf-HD	-4.85181	4.20584e-05
Cluster-30086.113250	Factor	WRKY	WRKY	-2.49238	4.26842e-05
Cluster-30086.39261	Factor	NAC	NAC	-4.64638	4.32095e-05
Cluster-30086.132817	Regulator	MYB-related	MYB->MYB-related	-4.81299	4.33387e-05
Cluster-30086.132817	Regulator	MYB-related	MYB->MYB-related	-4.81299	4.33387e-05
Cluster-30086.133833	Factor	HB-HD-ZIP	HB->HB-HD-ZIP	-2.91277	4.36463e-05
Cluster-30086.106478	Regulator	Tify	Tify	-2.40484	4.39902e-05
Cluster-30086.99234	Regulator	GRAS	GRAS	-4.36853	4.55607e-05
Cluster-30086.13736	Regulator	TRAF	TRAF	-4.71815	4.58806e-05
Cluster-30086.68874	Factor	C2H2	C2H2	2.01316	4.83658e-05
Cluster-30086.15636	Regulator	WRKY	WRKY	-3.44154	4.84575e-05
Cluster-30086.42081	Regulator	GARP-G2-like	GARP->GARP-G2-like	-2.33347	4.87461e-05
Cluster-30086.102523	Regulator	NAC	NAC	-3.21185	4.90407e-05
Cluster-30086.33507	Factor	LOB	LOB	-3.72606	4.92273e-05
Cluster-30086.112408	Factor	HB-KNOX	HB->HB-KNOX	-5.05394	4.93531e-05
Cluster-30086.103978	Factor	NAC	NAC	-5.32614	5.06771e-05
Cluster-122926.0	Factor	Others	Others	-4.1015	5.16451e-05
Cluster-30086.45012	Regulator	HSF	HSF	-2.91058	5.16818e-05
Cluster-30086.63869	Factor	Trihelix	Trihelix	4.76688	5.25557e-05
Cluster-30086.119331	Regulator	NAC	NAC	-3.68682	5.2651e-05
Cluster-125312.0	Factor	bZIP	bZIP	-4.58627	5.2919e-05
Cluster-30086.27753	Regulator	bHLH	bHLH	-6.31675	5.34705e-05
Cluster-30086.134054	Factor	NF-YB	NF-Y->NF-YB	-4.67551	5.63727e-05
Cluster-120660.0	Factor	bHLH	bHLH	3.07828	5.73408e-05
Cluster-30086.28766	Regulator	Jumonji	Jumonji	-5.04279	5.74855e-05
Cluster-30086.95266	Regulator	B3	B3->B3	-4.60152	5.83045e-05
Cluster-30086.76442	Factor	bHLH	bHLH	2.59373	5.83827e-05
Cluster-30086.89007	Regulator	TCP	TCP	4.34683	5.84264e-05
Cluster-30086.19248	Factor	GeBP	GeBP	-3.53551	5.84837e-05
Cluster-30086.34639	Factor	MYB	MYB->MYB	-4.63157	5.8691e-05
Cluster-20025.0	Regulator	HMG	HMG	-4.74588	5.98921e-05
Cluster-30086.132415	Factor	AP2/ERF-AP2	AP2/ERF->AP2/ERF-AP2	-5.98559	6.08245e-05
Cluster-99013.0	Factor	WRKY	WRKY	-3.53023	6.112e-05
Cluster-30086.92510	Regulator	B3	B3->B3	5.58502	6.18293e-05
Cluster-54241.0	Factor	SNF2	SNF2	-4.81297	6.18606e-05
Cluster-30086.9423	Regulator	GRAS	GRAS	-4.61662	6.24172e-05
Cluster-30086.84208	Regulator	HB-HD-ZIP	HB->HB-HD-ZIP	-2.04544	6.30654e-05
Cluster-30086.125247	Regulator	AP2/ERF-ERF	AP2/ERF->AP2/ERF-ERF	3.33231	6.32628e-05
Cluster-30086.113372	Regulator	TCP	TCP	-3.88484	6.33248e-05
Cluster-30086.113372	Factor	TCP	TCP	-3.88484	6.33248e-05
Cluster-30086.136967	Factor	NAC	NAC	-3.60935	6.36853e-05
Cluster-30086.33979	Regulator	MYB-related	MYB->MYB-related	-4.58626	6.4735e-05
Cluster-30086.55364	Factor	Jumonji	Jumonji	5.5934	6.52029e-05
Cluster-30086.44805	Factor	MYB-related	MYB->MYB-related	-4.12118	6.61243e-05
Cluster-30086.95408	Factor	SWI/SNF-BAF60b	SWI/SNF-BAF60b	4.93965	6.61673e-05
Cluster-30086.95408	Factor	C3H	C3H	4.93965	6.61673e-05
Cluster-30086.20821	Regulator	IWS1	IWS1	-5.02025	6.64632e-05
Cluster-30086.139166	Regulator	C3H	C3H	-4.77309	6.6874e-05
Cluster-30086.125108	Factor	TCP	TCP	5.33496	6.90225e-05
Cluster-30086.113156	Factor	MYB	MYB->MYB	-3.61373	6.91107e-05
Cluster-30086.128591	Regulator	ARID	ARID	-4.87708	6.93028e-05
Cluster-30086.49600	Factor	GRAS	GRAS	4.56866	7.07633e-05
Cluster-30086.125873	Regulator	MYB	MYB->MYB	-2.99936	7.1043e-05
Cluster-30086.133605	Regulator	MYB	MYB->MYB	5.97711	7.14172e-05
Cluster-124764.1	Factor	MYB	MYB->MYB	5.04028	7.22395e-05
Cluster-30086.138671	Factor	bHLH	bHLH	-5.00884	7.32375e-05
Cluster-39017.1	Regulator	PHD	PHD	-4.55523	7.42591e-05
Cluster-30086.52272	Factor	Jumonji	Jumonji	-4.79979	7.55189e-05
Cluster-30086.41660	Factor	HMG	HMG	-5.14006	7.6058e-05
Cluster-120917.0	Regulator	AP2/ERF-ERF	AP2/ERF->AP2/ERF-ERF	-4.49111	7.82908e-05
Cluster-30086.36134	Regulator	GARP-G2-like	GARP->GARP-G2-like	-3.85698	7.91927e-05
Cluster-30086.22255	Factor	WRKY	WRKY	4.98453	7.92618e-05
Cluster-30086.22255	Factor	WRKY	WRKY	4.98453	7.92618e-05
Cluster-101053.0	Factor	zn-clus	zn-clus	-4.50741	7.99392e-05
Cluster-30086.10717	Regulator	Others	Others	-5.63135	8.04534e-05
Cluster-30086.40931	Regulator	NAC	NAC	-4.82601	8.05641e-05
Cluster-30086.40931	Regulator	NAC	NAC	-4.82601	8.05641e-05
Cluster-30086.31692	Regulator	WRKY	WRKY	-5.46609	8.18895e-05
Cluster-77644.0	Regulator	Others	Others	-5.51527	8.22158e-05
Cluster-30086.75843	Factor	C2H2	C2H2	2.37235	8.25673e-05
Cluster-30086.138534	Factor	GRAS	GRAS	-2.66026	8.43085e-05
Cluster-30086.75774	Factor	AUX/IAA	AUX/IAA	3.98052	8.60983e-05
Cluster-30086.75774	Factor	AUX/IAA	AUX/IAA	3.98052	8.60983e-05
Cluster-30086.28131	Factor	MYB-related	MYB->MYB-related	-4.52352	8.62143e-05
Cluster-30086.28131	Factor	MYB-related	MYB->MYB-related	-4.52352	8.62143e-05
Cluster-30086.131546	Factor	bZIP	bZIP	-4.86447	8.75432e-05
Cluster-30086.26148	Factor	HB-BELL	HB->HB-BELL	-3.6952	8.75432e-05
Cluster-67164.0	Factor	TRAF	TRAF	-4.66099	8.77205e-05
Cluster-30086.126207	Regulator	bZIP	bZIP	-4.71812	8.93578e-05
Cluster-52115.0	Regulator	HMG	HMG	-4.97407	8.99909e-05
Cluster-30086.145370	Factor	GRAS	GRAS	-4.39729	9.00145e-05
Cluster-30086.5504	Factor	GNAT	GNAT	-4.78649	9.11755e-05
Cluster-111857.0	Factor	HSF	HSF	-4.52351	9.21676e-05
Cluster-30086.28891	Regulator	AP2/ERF-ERF	AP2/ERF->AP2/ERF-ERF	-2.2456	9.38848e-05
Cluster-30086.131545	Factor	HB-other	HB->HB-other	-7.14235	9.39029e-05
Cluster-30086.6286	Regulator	HMG	HMG	-5.43234	9.44997e-05
Cluster-55698.0	Regulator	LIM	LIM	-4.5074	9.47323e-05
Cluster-30086.129507	Regulator	WRKY	WRKY	-2.07924	9.59794e-05
Cluster-70929.0	Regulator	TRAF	TRAF	-4.47462	9.60352e-05
Cluster-56746.0	Regulator	bZIP	bZIP	-4.58623	9.64572e-05
Cluster-122083.3	Factor	bHLH	bHLH	3.78419	0.000100105
Cluster-30086.92008	Regulator	GARP-G2-like	GARP->GARP-G2-like	4.96389	0.000100434
Cluster-30086.141144	Factor	MYB	MYB->MYB	-3.34771	0.000100757
Cluster-71537.0	Regulator	HSF	HSF	-4.45794	0.000101421
Cluster-30086.55518	Regulator	MADS-M-type	MADS->MADS-M-type	-7.0973	0.000102181
Cluster-30086.95989	Regulator	C2C2-LSD	C2C2->C2C2-LSD	5.38747	0.000103605
Cluster-30086.74304	Factor	C2C2-GATA	C2C2->C2C2-GATA	-2.09314	0.000103619
Cluster-30086.2904	Regulator	HB-HD-ZIP	HB->HB-HD-ZIP	6.45757	0.0001037
Cluster-30086.138083	Factor	SNF2	SNF2	5.093	0.00010548
Cluster-30086.137034	Regulator	bZIP	bZIP	-4.5708	0.000108665
Cluster-30086.105683	Factor	bHLH	bHLH	-4.44848	0.00011356
Cluster-30086.9127	Factor	C2H2	C2H2	-4.5552	0.00011478
Cluster-30086.124172	Regulator	TRAF	TRAF	4.88168	0.000116437
Cluster-38551.2	Factor	MADS-M-type	MADS->MADS-M-type	-4.4746	0.000117109
Cluster-30086.133295	Factor	MYB-related	MYB->MYB-related	4.5855	0.000117297
Cluster-64575.0	Factor	bHLH	bHLH	-4.74584	0.000117363
Cluster-30086.142755	Regulator	HMG	HMG	-4.67547	0.000117736
Cluster-30086.106953	Regulator	WRKY	WRKY	-2.86751	0.000119086
Cluster-30086.4033	Regulator	MYB	MYB->MYB	-3.42654	0.000119157
Cluster-33034.0	Factor	C2C2-GATA	C2C2->C2C2-GATA	-4.63153	0.000121949
Cluster-30086.132091	Factor	bHLH	bHLH	-5.10833	0.000122061
Cluster-30086.4716	Factor	C2C2-GATA	C2C2->C2C2-GATA	-4.5235	0.000122809
Cluster-30086.23290	Factor	HB-HD-ZIP	HB->HB-HD-ZIP	6.64964	0.00012512
Cluster-125845.0	Regulator	SBP	SBP	4.21146	0.00012633
Cluster-17969.0	Regulator	C3H	C3H	-4.40671	0.000126548
Cluster-30086.59086	Regulator	MYB-related	MYB->MYB-related	4.28226	0.000126815
Cluster-30086.41806	Factor	HB-WOX	HB->HB-WOX	-3.12126	0.000127462
Cluster-30086.136090	Regulator	LOB	LOB	-3.40563	0.000131257
Cluster-30086.145908	Factor	ARID	ARID	4.64676	0.00013168
Cluster-30086.131641	Factor	MYB	MYB->MYB	-4.53943	0.00013316
Cluster-30086.43892	Regulator	Others	Others	-4.73503	0.000133581
Cluster-30086.147575	Factor	MADS-M-type	MADS->MADS-M-type	-4.7595	0.000134805
Cluster-30086.19056	Factor	HB-KNOX	HB->HB-KNOX	-4.50738	0.000136089
Cluster-62656.2	Factor	bZIP	bZIP	-4.47459	0.000136356
Cluster-70891.0	Regulator	MYB-related	MYB->MYB-related	-4.44105	0.000138022
Cluster-30086.57671	Regulator	FAR1	FAR1	6.71144	0.0001394
Cluster-64662.0	Factor	PHD	PHD	-4.86444	0.000144207
Cluster-30086.118021	Factor	MYB-related	MYB->MYB-related	-4.88953	0.000146449
Cluster-107668.0	Factor	C2H2	C2H2	-4.57078	0.00014652
Cluster-30086.29326	Factor	SET	SET	5.53498	0.000148082
Cluster-26336.2	Factor	HMG	HMG	-4.93843	0.000148508
Cluster-30086.132104	Regulator	C2H2	C2H2	-4.44104	0.000148795
Cluster-30086.67411	Factor	HB-BELL	HB->HB-BELL	-3.00445	0.000149587
Cluster-30086.9926	Factor	C2H2	C2H2	-4.38922	0.000149757
Cluster-30086.147333	Regulator	MYB	MYB->MYB	-4.96227	0.000150406
Cluster-30086.60028	Regulator	LOB	LOB	2.4547	0.000150523
Cluster-119194.0	Factor	AP2/ERF-ERF	AP2/ERF->AP2/ERF-ERF	-3.5263	0.000152342
Cluster-30086.66601	Factor	HSF	HSF	4.81222	0.00015243
Cluster-67614.0	Factor	C2H2	C2H2	-4.6898	0.000152784
Cluster-30086.44594	Factor	EIL	EIL	-4.73202	0.000154647
Cluster-30086.125044	Factor	HB-BELL	HB->HB-BELL	5.09762	0.000160917
Cluster-30086.142586	Factor	SWI/SNF-SWI3	SWI/SNF-SWI3	-4.49107	0.000161465
Cluster-64838.0	Factor	E2F-DP	E2F-DP	-4.42397	0.000162578
Cluster-30086.43683	Factor	MYB	MYB->MYB	-2.51723	0.000164926
Cluster-30086.106859	Factor	Others	Others	-4.42536	0.000167081
Cluster-30086.81757	Factor	TUB	TUB	6.55125	0.000169309
Cluster-30086.60181	Factor	PHD	PHD	4.76753	0.000169852
Cluster-30086.60690	Factor	C2H2	C2H2	2.34692	0.000172284
Cluster-30086.121123	Regulator	Others	Others	-2.49458	0.000172387
Cluster-34060.0	Factor	Others	Others	-4.63151	0.000174307
Cluster-30086.24725	Factor	MYB-related	MYB->MYB-related	-3.87887	0.000179976
Cluster-30086.85680	Factor	C3H	C3H	-6.79609	0.000182326
Cluster-30086.91363	Regulator	SNF2	SNF2	-7.0591	0.000182407
Cluster-30086.92509	Regulator	B3	B3->B3	3.39442	0.000182988
Cluster-30086.111492	Factor	GARP-G2-like	GARP->GARP-G2-like	-3.22738	0.000183368
Cluster-30086.22137	Regulator	GRF	GRF	2.185	0.000183521
Cluster-68238.0	Factor	TRAF	TRAF	-4.4579	0.000184459
Cluster-30086.72516	Factor	MYB	MYB->MYB	5.68595	0.000184506
Cluster-30086.25779	Factor	SBP	SBP	-2.5171	0.000187055
Cluster-30086.6551	Regulator	HMG	HMG	-4.98571	0.000187232
Cluster-75181.0	Factor	zn-clus	zn-clus	-4.42396	0.000190526
Cluster-30086.39697	Factor	HB-HD-ZIP	HB->HB-HD-ZIP	-3.56111	0.000192919
Cluster-30086.103552	Regulator	Others	Others	-4.51845	0.000193515
Cluster-30086.110512	Factor	C3H	C3H	-2.90336	0.000193934
Cluster-30086.16975	Factor	C2C2-GATA	C2C2->C2C2-GATA	-5.64609	0.00019403
Cluster-30086.94496	Factor	GNAT	GNAT	4.41629	0.000197886
Cluster-17527.0	Regulator	C2H2	C2H2	-4.61655	0.000200232
Cluster-28721.0	Regulator	C2H2	C2H2	-4.42395	0.000202883
Cluster-87316.0	Factor	zn-clus	zn-clus	-4.45789	0.000204695
Cluster-30086.13673	Regulator	C2H2	C2H2	-4.49105	0.000204725
Cluster-55389.0	Factor	TRAF	TRAF	-4.3892	0.000210443
Cluster-30086.113910	Factor	bHLH	bHLH	2.32153	0.00021188
Cluster-30086.136447	Factor	C2H2	C2H2	-4.3715	0.000216516
Cluster-30086.63195	Regulator	NAC	NAC	-2.31276	0.000216784
Cluster-30086.63195	Regulator	NAC	NAC	-2.31276	0.000216784
Cluster-30086.41834	Regulator	MADS-M-type	MADS->MADS-M-type	-4.31706	0.000216877
Cluster-30086.112205	Factor	LOB	LOB	-3.19726	0.000221251
Cluster-98019.0	Regulator	C2H2	C2H2	-4.2796	0.000223456
Cluster-30086.43682	Factor	MYB	MYB->MYB	-2.42869	0.000227415
Cluster-30086.116253	Regulator	MYB-related	MYB->MYB-related	-4.44102	0.000230893
Cluster-30086.121034	Factor	SRS	SRS	-3.30338	0.000231839
Cluster-82961.0	Regulator	MYB	MYB->MYB	-4.52345	0.000239308
Cluster-30086.117413	Factor	WRKY	WRKY	-4.04618	0.000242165
Cluster-36513.2	Factor	HSF	HSF	-4.29844	0.000242621
Cluster-30086.93623	Regulator	HB-HD-ZIP	HB->HB-HD-ZIP	-2.83646	0.000243274
Cluster-30086.134590	Factor	SET	SET	-4.66092	0.000245219
Cluster-30086.102412	Factor	B3-ARF	B3->B3-ARF	-4.31862	0.00025469
Cluster-24258.1	Factor	Trihelix	Trihelix	-4.61654	0.00025633
Cluster-30086.31235	Factor	mTERF	mTERF	4.44336	0.000257143
Cluster-30086.116344	Factor	HSF	HSF	2.51705	0.00026294
Cluster-30086.89956	Factor	GNAT	GNAT	4.77113	0.000263897
Cluster-113485.0	Factor	IWS1	IWS1	-4.24112	0.000266818
Cluster-30086.80693	Regulator	Others	Others	3.52139	0.000269221
Cluster-30086.80693	Regulator	Others	Others	3.52139	0.000269221
Cluster-30086.15056	Factor	OFP	OFP	2.39413	0.000270517
Cluster-30086.135744	Regulator	C3H	C3H	-4.37148	0.000273994
Cluster-30086.140526	Regulator	bHLH	bHLH	-4.88949	0.000274276
Cluster-30086.1070	Factor	bZIP	bZIP	-4.67541	0.000276003
Cluster-30086.50359	Regulator	CAMTA	CAMTA	-2.12779	0.000276445
Cluster-30086.56915	Factor	MYB	MYB->MYB	-2.78424	0.000277801
Cluster-30086.65924	Regulator	NF-YA	NF-Y->NF-YA	4.82699	0.000282349
Cluster-30086.87055	Factor	Others	Others	-3.69079	0.000287344
Cluster-30086.87055	Factor	Others	Others	-3.69079	0.000287344
Cluster-30086.132338	Regulator	C2C2-GATA	C2C2->C2C2-GATA	-4.49103	0.000293224
Cluster-30086.137505	Factor	ARID	ARID	-4.58616	0.000295099
Cluster-30086.42886	Factor	Others	Others	-4.60142	0.000299536
Cluster-13355.2	Regulator	SNF2	SNF2	-4.26047	0.000303974
Cluster-30086.140697	Factor	HMG	HMG	-4.50732	0.000305761
Cluster-30086.137770	Regulator	TRAF	TRAF	-4.24111	0.000319329
Cluster-30086.9925	Factor	C2H2	C2H2	-4.60142	0.000323788
Cluster-30086.124989	Factor	Tify	Tify	2.57725	0.000323886
Cluster-30086.94100	Regulator	NF-YB	NF-Y->NF-YB	-2.15752	0.000326016
Cluster-30086.39016	Regulator	NAC	NAC	-3.71727	0.000331733
Cluster-70157.1	Factor	bHLH	bHLH	-4.37147	0.000332585
Cluster-30086.116861	Factor	HSF	HSF	-4.29842	0.000334665
Cluster-30086.129004	Factor	GRAS	GRAS	-4.57073	0.000336934
Cluster-30086.142925	Factor	HB-KNOX	HB->HB-KNOX	-3.51579	0.000338763
Cluster-30086.130074	Factor	NAC	NAC	-4.22148	0.000342045
Cluster-30086.132960	Factor	MYB	MYB->MYB	4.12636	0.000346201
Cluster-30086.82685	Factor	MYB-related	MYB->MYB-related	-6.48656	0.000350371
Cluster-30086.137345	Regulator	bHLH	bHLH	-4.57072	0.000351601
Cluster-30086.61878	Factor	mTERF	mTERF	4.252	0.000353177
Cluster-30086.138153	Regulator	bZIP	bZIP	-4.44098	0.000365201
Cluster-30086.47887	Regulator	TUB	TUB	-3.5254	0.000366919
Cluster-30086.34417	Factor	HB-HD-ZIP	HB->HB-HD-ZIP	-3.67394	0.000368079
Cluster-30086.12638	Factor	HB-other	HB->HB-other	4.92461	0.000373059
Cluster-30086.72828	Factor	mTERF	mTERF	2.13297	0.000383717
Cluster-21797.0	Factor	TRAF	TRAF	-4.50731	0.000389152
Cluster-30086.135574	Regulator	HB-other	HB->HB-other	-4.61651	0.000391225
Cluster-25526.4	Factor	SWI/SNF-SWI3	SWI/SNF-SWI3	-5.28879	0.00039711
Cluster-30086.131601	Regulator	HB-other	HB->HB-other	-4.45785	0.000399094
Cluster-30086.108350	Factor	NAC	NAC	-3.8148	0.000399876
Cluster-30086.12647	Regulator	WRKY	WRKY	-3.57864	0.000400819
Cluster-30086.61474	Factor	MYB	MYB->MYB	2.14359	0.000401355
Cluster-30086.145254	Factor	AP2/ERF-ERF	AP2/ERF->AP2/ERF-ERF	3.20026	0.000405731
Cluster-26056.0	Regulator	HMG	HMG	-4.26045	0.000430899
Cluster-30086.14659	Factor	bHLH	bHLH	4.04291	0.000430899
Cluster-19343.0	Regulator	C2H2	C2H2	-4.31701	0.000434744
Cluster-30086.54619	Regulator	MYB-related	MYB->MYB-related	3.55688	0.000434988
Cluster-30086.54619	Regulator	MYB-related	MYB->MYB-related	3.55688	0.000434988
Cluster-30086.135049	Factor	bZIP	bZIP	-4.37145	0.000435642
Cluster-30086.5858	Regulator	HB-other	HB->HB-other	-4.14018	0.000441225
Cluster-30086.118412	Factor	C3H	C3H	-4.2984	0.00044363
Cluster-30086.65640	Factor	MYB-related	MYB->MYB-related	4.60853	0.000444139
Cluster-30086.29278	Factor	MADS-MIKC	MADS->MADS-MIKC	-4.33539	0.000445438
Cluster-30086.32588	Regulator	MYB	MYB->MYB	-4.44097	0.00044675
Cluster-30086.17390	Regulator	MADS-M-type	MADS->MADS-M-type	3.39977	0.000452808
Cluster-29993.0	Regulator	Jumonji	Jumonji	-4.45784	0.000459987
Cluster-30086.125733	Regulator	AP2/ERF-ERF	AP2/ERF->AP2/ERF-ERF	-2.1958	0.000462532
Cluster-30086.86209	Regulator	Others	Others	2.28235	0.000463979
Cluster-30086.130068	Regulator	TRAF	TRAF	-4.16093	0.000474444
Cluster-33808.1	Factor	SNF2	SNF2	-4.52341	0.000477268
Cluster-124203.0	Factor	GRAS	GRAS	-4.22145	0.00048074
Cluster-30086.147187	Factor	C2H2	C2H2	-4.18139	0.000483111
Cluster-30086.49399	Regulator	PHD	PHD	4.51757	0.000484424
Cluster-87371.0	Regulator	NAC	NAC	-4.26044	0.000487486
Cluster-111425.0	Factor	AP2/ERF-ERF	AP2/ERF->AP2/ERF-ERF	-4.5707	0.000487653
Cluster-120110.0	Regulator	Trihelix	Trihelix	-2.75257	0.000488839
Cluster-30086.100146	Factor	PLATZ	PLATZ	-4.49661	0.00048957
Cluster-30086.123742	Regulator	bHLH	bHLH	4.67223	0.00048969
Cluster-30086.71291	Factor	GNAT	GNAT	3.14625	0.000496685
Cluster-30086.86207	Regulator	Others	Others	2.40041	0.000500949
Cluster-30086.95651	Regulator	WRKY	WRKY	5.88514	0.000506501
Cluster-30086.10851	Factor	zf-HD	zf-HD	-4.317	0.000507778
Cluster-30086.25781	Factor	SBP	SBP	-2.1984	0.000516001
Cluster-67688.0	Factor	bHLH	bHLH	-4.29839	0.000521599
Cluster-30086.130865	Factor	C3H	C3H	-4.44096	0.000527485
Cluster-30086.118120	Regulator	Tify	Tify	-4.20155	0.000528798
Cluster-30086.16711	Factor	C2H2	C2H2	-4.22145	0.000538714
Cluster-30086.68758	Regulator	NF-YB	NF-Y->NF-YB	3.025	0.000539676
Cluster-30086.1262	Regulator	C2H2	C2H2	-4.85165	0.000542384
Cluster-59524.0	Factor	C3H	C3H	-4.53933	0.000546186
Cluster-30086.105008	Factor	B3-ARF	B3->B3-ARF	-4.91467	0.000546258
Cluster-61008.1	Factor	WRKY	WRKY	-4.53933	0.000547514
Cluster-30086.10089	Factor	GNAT	GNAT	-4.09774	0.000549865
Cluster-30086.91121	Factor	B3-ARF	B3->B3-ARF	5.96765	0.000556435
Cluster-30086.29155	Regulator	C2H2	C2H2	-5.59357	0.00056233
Cluster-30086.12400	Regulator	SNF2	SNF2	-4.66087	0.000563164
Cluster-112916.0	Factor	MYB	MYB->MYB	-4.33537	0.000566199
Cluster-30086.79661	Factor	Others	Others	6.17627	0.000568202
Cluster-30086.79661	Factor	Tify	Tify	6.17627	0.000568202
Cluster-30086.122071	Regulator	HB-other	HB->HB-other	-4.27953	0.00056984
Cluster-30086.6723	Factor	SET	SET	-4.40661	0.000581267
Cluster-30086.2973	Factor	bHLH	bHLH	3.18188	0.000599758
Cluster-30086.138420	Factor	WRKY	WRKY	-4.92627	0.000604067
Cluster-30086.68374	Regulator	MYB-related	MYB->MYB-related	2.28779	0.000608969
Cluster-30086.138730	Regulator	AP2/ERF-ERF	AP2/ERF->AP2/ERF-ERF	-4.81283	0.00061107
Cluster-30086.57672	Regulator	FAR1	FAR1	-4.52339	0.00061207
Cluster-30086.126774	Regulator	GARP-G2-like	GARP->GARP-G2-like	-4.05402	0.000626794
Cluster-30086.56750	Factor	AUX/IAA	AUX/IAA	-3.63499	0.000629491
Cluster-30086.97398	Factor	C2H2	C2H2	5.78589	0.000629945
Cluster-30086.97398	Factor	C2H2	C2H2	5.78589	0.000629945
Cluster-30086.42426	Factor	AUX/IAA	AUX/IAA	-2.18703	0.000634574
Cluster-30086.42426	Factor	AUX/IAA	AUX/IAA	-2.18703	0.000634574
Cluster-30086.30215	Regulator	bHLH	bHLH	-3.25458	0.000635588
Cluster-30086.141568	Factor	NAC	NAC	-6.09734	0.000638485
Cluster-30086.26827	Factor	WRKY	WRKY	-4.60137	0.000652671
Cluster-30086.137787	Factor	C2H2	C2H2	-4.4066	0.000664265
Cluster-30086.120456	Regulator	Jumonji	Jumonji	4.58363	0.000666029
Cluster-30086.120456	Regulator	Jumonji	Jumonji	4.58363	0.000666029
Cluster-30086.34186	Regulator	MYB-related	MYB->MYB-related	-4.14015	0.000671936
Cluster-30086.38563	Regulator	WRKY	WRKY	-4.44094	0.000673959
Cluster-61773.0	Factor	TRAF	TRAF	-4.00894	0.000681036
Cluster-30086.8509	Regulator	AP2/ERF-ERF	AP2/ERF->AP2/ERF-ERF	2.77787	0.000681156
Cluster-30086.7759	Factor	MYB-related	MYB->MYB-related	3.86542	0.000686714
Cluster-30086.96373	Factor	NAC	NAC	-2.37121	0.000693906
Cluster-30086.96373	Factor	NAC	NAC	-2.37121	0.000693906
Cluster-84815.0	Regulator	C2C2-GATA	C2C2->C2C2-GATA	-4.07604	0.000694846
Cluster-30086.138963	Regulator	C2H2	C2H2	-4.20153	0.000699113
Cluster-30086.80162	Factor	bZIP	bZIP	-3.38372	0.000702728
Cluster-30086.77756	Factor	bZIP	bZIP	-3.64674	0.000710231
Cluster-80783.1	Factor	PLATZ	PLATZ	-4.07603	0.000710231
Cluster-125254.0	Regulator	LOB	LOB	-4.07603	0.000721451
Cluster-30086.6476	Regulator	Rcd1-like	Rcd1-like	-4.03165	0.000724128
Cluster-30086.4589	Regulator	bZIP	bZIP	-4.40659	0.000724526
Cluster-30086.61523	Regulator	bHLH	bHLH	6.01581	0.00073008
Cluster-77062.0	Regulator	C2C2-YABBY	C2C2->C2C2-YABBY	-4.00894	0.000730147
Cluster-30086.33741	Regulator	GRF	GRF	2.60253	0.000745756
Cluster-30086.46854	Regulator	bHLH	bHLH	-4.31697	0.000769472
Cluster-30086.110175	Factor	GNAT	GNAT	3.64232	0.000772079
Cluster-30086.142643	Factor	C2H2	C2H2	-4.00893	0.000775234
Cluster-30086.117150	Factor	HB-HD-ZIP	HB->HB-HD-ZIP	-4.27951	0.000778729
Cluster-65519.0	Factor	C3H	C3H	-4.20152	0.000781412
Cluster-30086.114191	Factor	MADS-MIKC	MADS->MADS-MIKC	-3.13549	0.000782618
Cluster-30086.106101	Regulator	MADS-MIKC	MADS->MADS-MIKC	-3.63872	0.000794666
Cluster-30086.24247	Factor	GARP-G2-like	GARP->GARP-G2-like	-2.93354	0.000797062
Cluster-30086.55948	Factor	B3-ARF	B3->B3-ARF	-3.52261	0.000820535
Cluster-30086.145729	Regulator	C2C2-LSD	C2C2->C2C2-LSD	3.4976	0.000830096
Cluster-30086.145729	Regulator	C2C2-LSD	C2C2->C2C2-LSD	3.4976	0.000830096
Cluster-30086.64063	Factor	AUX/IAA	AUX/IAA	2.67653	0.000834216
Cluster-30086.64063	Factor	AUX/IAA	AUX/IAA	2.67653	0.000834216
Cluster-30086.8009	Regulator	TCP	TCP	3.95652	0.000835881
Cluster-30086.19315	Regulator	MYB-related	MYB->MYB-related	-4.09771	0.000836413
Cluster-30086.57883	Regulator	C2C2-YABBY	C2C2->C2C2-YABBY	4.95505	0.000837717
Cluster-30086.26862	Factor	Others	Others	-4.07602	0.000838448
Cluster-30086.9555	Factor	MYB	MYB->MYB	-3.1592	0.000842283
Cluster-99981.0	Regulator	zn-clus	zn-clus	-5.23104	0.000858363
Cluster-30086.138480	Regulator	bHLH	bHLH	-4.22141	0.000858908
Cluster-30086.106329	Regulator	bHLH	bHLH	-3.87969	0.00087386
Cluster-30086.64873	Regulator	NF-YA	NF-Y->NF-YA	2.89066	0.000876161
Cluster-30086.70186	Regulator	Tify	Tify	2.32343	0.000884802
Cluster-30086.35925	Factor	bHLH	bHLH	-4.52336	0.000886197
Cluster-30086.100974	Regulator	NAC	NAC	-3.85369	0.000895154
Cluster-30086.141566	Factor	NAC	NAC	-4.8128	0.000904021
Cluster-30086.67829	Factor	bZIP	bZIP	3.26958	0.00091187
Cluster-52167.1	Factor	HMG	HMG	-4.11907	0.00091326
Cluster-30086.21561	Factor	bHLH	bHLH	5.5564	0.000920186
Cluster-30086.66815	Factor	HSF	HSF	2.61511	0.000925139
Cluster-56392.0	Regulator	Others	Others	-4.05399	0.000927854
Cluster-30086.31752	Regulator	bZIP	bZIP	-4.21199	0.00093512
Cluster-30086.75757	Factor	AUX/IAA	AUX/IAA	3.17367	0.000938966
Cluster-30086.55242	Factor	GRAS	GRAS	2.19089	0.000946773
Cluster-30086.75967	Regulator	C2H2	C2H2	4.08946	0.000950341
Cluster-26169.0	Factor	SWI/SNF-SWI3	SWI/SNF-SWI3	-4.18133	0.000967746
Cluster-24176.0	Factor	bHLH	bHLH	-4.33533	0.000969275
Cluster-63011.0	Regulator	Jumonji	Jumonji	-4.35347	0.000970765
Cluster-30086.41999	Regulator	E2F-DP	E2F-DP	-5.84504	0.000984909
Cluster-60708.0	Regulator	bZIP	bZIP	-4.24102	0.000987904
Cluster-30086.128374	Factor	MADS-MIKC	MADS->MADS-MIKC	2.94838	0.000996457
Cluster-30086.131235	Factor	PHD	PHD	-4.24102	0.000999697
Cluster-98918.0	Factor	Others	Others	-4.31695	0.00100163
Cluster-30086.71510	Regulator	Pseudo ARR-B	Pseudo ARR-B	6.12086	0.00100361
Cluster-30086.42160	Factor	bHLH	bHLH	-4.07601	0.00101446
Cluster-30086.45399	Regulator	WRKY	WRKY	-2.86128	0.00104129
Cluster-68039.0	Factor	Others	Others	-4.03162	0.0010435
Cluster-30086.103718	Regulator	Others	Others	5.56212	0.00104738
Cluster-30086.51704	Regulator	C2C2-GATA	C2C2->C2C2-GATA	5.47496	0.00106775
Cluster-30086.68727	Factor	C2C2-YABBY	C2C2->C2C2-YABBY	4.40165	0.00107085
Cluster-30086.68727	Factor	C2C2-YABBY	C2C2->C2C2-YABBY	4.40165	0.00107085
Cluster-30086.49824	Regulator	TRAF	TRAF	-5.86414	0.0010749
Cluster-30086.76311	Regulator	C3H	C3H	4.0861	0.00107571
Cluster-30086.76311	Regulator	C3H	C3H	4.0861	0.00107571
Cluster-30086.17932	Regulator	EIL	EIL	-3.40023	0.0010872
Cluster-30086.132110	Factor	C2H2	C2H2	-4.09769	0.00109165
Cluster-30086.18724	Factor	B3	B3->B3	-4.09769	0.00109165
Cluster-30086.18724	Factor	B3	B3->B3	-4.09769	0.00109165
Cluster-30086.87625	Factor	WRKY	WRKY	-4.47635	0.00110226
Cluster-30086.103854	Factor	MYB-related	MYB->MYB-related	-4.78632	0.00110293
Cluster-30086.102403	Regulator	LIM	LIM	-3.88964	0.001105
Cluster-30086.86206	Regulator	Others	Others	2.88173	0.00110757
Cluster-30086.53023	Regulator	HSF	HSF	-3.30181	0.00110797
Cluster-30086.67825	Factor	SET	SET	3.61401	0.00111942
Cluster-30086.25639	Regulator	GARP-G2-like	GARP->GARP-G2-like	-3.88964	0.00111944
Cluster-26515.0	Factor	C2H2	C2H2	-4.31694	0.00112085
Cluster-30086.139926	Regulator	Others	Others	3.90968	0.00112233
Cluster-21254.0	Regulator	HMG	HMG	-4.076	0.00112326
Cluster-30086.50504	Factor	mTERF	mTERF	2.52792	0.00113587
Cluster-30086.31339	Regulator	bHLH	bHLH	-3.09967	0.0011383
Cluster-30086.68798	Regulator	B3	B3->B3	4.0979	0.00115342
Cluster-30086.136694	Regulator	AP2/ERF-ERF	AP2/ERF->AP2/ERF-ERF	-3.36343	0.00116101
Cluster-30086.67435	Regulator	IWS1	IWS1	5.57205	0.00116406
Cluster-30086.63864	Factor	C3H	C3H	-4.16086	0.00116779
Cluster-76126.0	Regulator	HMG	HMG	-4.68966	0.00116881
Cluster-30086.65325	Regulator	mTERF	mTERF	-4.09483	0.00117507
Cluster-30086.140942	Regulator	SET	SET	-5.05374	0.00117561
Cluster-30086.128375	Factor	MADS-MIKC	MADS->MADS-MIKC	2.97384	0.00118689
Cluster-30086.129417	Factor	bZIP	bZIP	-3.21296	0.00119036
Cluster-30086.143443	Factor	C3H	C3H	-4.0089	0.00119604
Cluster-30086.28648	Factor	GRAS	GRAS	-3.88963	0.00123462
Cluster-21929.0	Factor	bHLH	bHLH	-4.11904	0.00124979
Cluster-52469.0	Factor	SET	SET	-3.91428	0.00126834
Cluster-30086.110531	Factor	AP2/ERF-ERF	AP2/ERF->AP2/ERF-ERF	-4.08987	0.00127204
Cluster-30086.109809	Regulator	AP2/ERF-ERF	AP2/ERF->AP2/ERF-ERF	-2.55096	0.00128439
Cluster-30086.85129	Factor	bHLH	bHLH	4.08922	0.00129095
Cluster-57441.0	Regulator	SET	SET	-4.0316	0.0012953
Cluster-30086.12058	Regulator	bHLH	bHLH	-3.96236	0.00129752
Cluster-94204.0	Factor	AP2/ERF-ERF	AP2/ERF->AP2/ERF-ERF	-4.00889	0.001307
Cluster-94204.0	Factor	AP2/ERF-ERF	AP2/ERF->AP2/ERF-ERF	-4.00889	0.001307
Cluster-30086.139762	Factor	MYB	MYB->MYB	2.66043	0.00131026
Cluster-30086.72861	Factor	HSF	HSF	-2.74625	0.00131661
Cluster-28128.0	Regulator	bHLH	bHLH	-4.07598	0.00132094
Cluster-30086.16315	Factor	AP2/ERF-ERF	AP2/ERF->AP2/ERF-ERF	-3.88962	0.0013409
Cluster-30086.2038	Factor	bZIP	bZIP	-3.93852	0.00134661
Cluster-30086.133582	Regulator	bHLH	bHLH	5.59094	0.00134765
Cluster-30086.108041	Regulator	SNF2	SNF2	-4.63136	0.00135041
Cluster-30086.75825	Factor	MYB-related	MYB->MYB-related	4.72547	0.00135345
Cluster-86669.0	Regulator	PHD	PHD	-4.09767	0.00135892
Cluster-30086.113891	Regulator	WRKY	WRKY	-2.88344	0.00137029
Cluster-30086.76407	Factor	C2H2	C2H2	2.30556	0.0013834
Cluster-30086.14240	Factor	GNAT	GNAT	2.94835	0.00138686
Cluster-30086.114180	Regulator	Jumonji	Jumonji	-5.79943	0.00139151
Cluster-26336.0	Factor	HMG	HMG	-4.6608	0.00139929
Cluster-30086.59507	Factor	GARP-ARR-B	GARP->GARP-ARR-B	2.14297	0.00139981
Cluster-111806.0	Regulator	C2C2-YABBY	C2C2->C2C2-YABBY	-5.43218	0.00142548
Cluster-81496.1	Regulator	TRAF	TRAF	-3.88962	0.00142942
Cluster-30086.17959	Factor	C3H	C3H	-5.66062	0.001437
Cluster-94889.0	Factor	bHLH	bHLH	-3.93851	0.00144112
Cluster-30086.123059	Regulator	WRKY	WRKY	-4.14009	0.00144926
Cluster-30086.24346	Regulator	Jumonji	Jumonji	-2.58504	0.00146491
Cluster-30086.2397	Regulator	C2C2-LSD	C2C2->C2C2-LSD	4.05257	0.001498
Cluster-64433.0	Factor	SNF2	SNF2	-3.9858	0.00151447
Cluster-30086.112996	Factor	C3H	C3H	3.18595	0.00152342
Cluster-30086.49494	Regulator	TRAF	TRAF	-3.56698	0.00153376
Cluster-30086.53273	Factor	bZIP	bZIP	5.41533	0.00154004
Cluster-122607.3	Factor	HB-HD-ZIP	HB->HB-HD-ZIP	-3.63548	0.00156259
Cluster-79012.0	Factor	bHLH	bHLH	-4.6013	0.00156803
Cluster-27287.0	Regulator	PHD	PHD	-4.20147	0.00157753
Cluster-30086.96659	Factor	bHLH	bHLH	-3.96234	0.00158218
Cluster-30086.27466	Factor	Jumonji	Jumonji	-2.87796	0.00160571
Cluster-30086.100941	Factor	MYB	MYB->MYB	-4.22136	0.00162696
Cluster-30086.23006	Factor	HB-HD-ZIP	HB->HB-HD-ZIP	5.26007	0.00163218
Cluster-30086.10426	Factor	Others	Others	-4.03158	0.00163291
Cluster-30086.8011	Regulator	TCP	TCP	4.75798	0.00163308
Cluster-30086.84879	Regulator	HMG	HMG	-4.67528	0.00163425
Cluster-30086.105558	Regulator	bZIP	bZIP	-3.46603	0.00165369
Cluster-101583.3	Factor	MADS-M-type	MADS->MADS-M-type	-2.14989	0.00165545
Cluster-33613.1	Factor	HMG	HMG	-4.07596	0.00165928
Cluster-30086.127804	Factor	Others	Others	-5.04258	0.00167233
Cluster-33430.0	Factor	C2H2	C2H2	-3.8896	0.00168504
Cluster-30086.9609	Factor	HMG	HMG	-4.14008	0.001688
Cluster-30086.45373	Regulator	WRKY	WRKY	-2.78087	0.0017045
Cluster-30086.45373	Regulator	WRKY	WRKY	-2.78087	0.0017045
Cluster-30086.12519	Factor	BSD	BSD	-3.9385	0.00171081
Cluster-54342.0	Factor	C3H	C3H	-3.86452	0.00172221
Cluster-30086.41519	Regulator	FAR1	FAR1	5.20365	0.00172668
Cluster-30086.138479	Regulator	bHLH	bHLH	-3.86452	0.00173167
Cluster-30086.136446	Factor	C2H2	C2H2	-4.50719	0.00173202
Cluster-30086.96775	Regulator	NF-YA	NF-Y->NF-YA	-2.79013	0.00174225
Cluster-30086.16955	Factor	WRKY	WRKY	-3.50953	0.0017489
Cluster-30086.98730	Factor	SRS	SRS	-3.39223	0.00176658
Cluster-30086.98730	Factor	SRS	SRS	-3.39223	0.00176658
Cluster-67315.0	Factor	C2C2-GATA	C2C2->C2C2-GATA	-3.8896	0.00177035
Cluster-30086.103521	Factor	BES1	BES1	-2.18579	0.00177116
Cluster-30086.43894	Regulator	Others	Others	-4.8011	0.00177117
Cluster-30086.102713	Regulator	C2C2-Dof	C2C2->C2C2-Dof	-4.21268	0.00177328
Cluster-30086.126785	Regulator	HMG	HMG	-3.98578	0.00178555
Cluster-30086.132167	Regulator	MADS-M-type	MADS->MADS-M-type	2.4021	0.00182227
Cluster-25182.0	Regulator	TRAF	TRAF	-4.3169	0.00183564
Cluster-121606.0	Regulator	MADS-MIKC	MADS->MADS-MIKC	4.68224	0.00185447
Cluster-89393.0	Factor	bHLH	bHLH	-4.61639	0.0018547
Cluster-30086.54338	Factor	Pseudo ARR-B	Pseudo ARR-B	2.87931	0.00186541
Cluster-30086.8043	Factor	bZIP	bZIP	3.25831	0.00189712
Cluster-77103.0	Regulator	C2H2	C2H2	-3.6648	0.0019048
Cluster-30086.76408	Factor	C2H2	C2H2	3.5749	0.00192449
Cluster-30086.2096	Regulator	Others	Others	-3.96232	0.00193482
Cluster-30086.102888	Factor	bZIP	bZIP	-3.83898	0.00193865
Cluster-30086.18295	Regulator	AP2/ERF-ERF	AP2/ERF->AP2/ERF-ERF	-2.22377	0.00197461
Cluster-30086.44938	Regulator	WRKY	WRKY	4.30748	0.00201914
Cluster-65514.0	Factor	HMG	HMG	-3.78652	0.00202233
Cluster-30086.21645	Factor	SET	SET	-5.3976	0.00203035
Cluster-98274.0	Factor	C2H2	C2H2	-3.88958	0.00203404
Cluster-30086.75016	Regulator	AP2/ERF-ERF	AP2/ERF->AP2/ERF-ERF	2.79374	0.00204425
Cluster-30086.141770	Regulator	TRAF	TRAF	-3.81299	0.00204687
Cluster-30086.6247	Factor	IWS1	IWS1	-3.93848	0.00206888
Cluster-38851.0	Regulator	C2H2	C2H2	-4.03156	0.00207951
Cluster-57119.0	Factor	C2H2	C2H2	-4.27942	0.00209245
Cluster-30086.35156	Factor	LOB	LOB	-3.91424	0.00212847
Cluster-60975.0	Regulator	C2H2	C2H2	-3.98577	0.00214635
Cluster-26521.0	Factor	SNF2	SNF2	-4.00884	0.00216049
Cluster-30086.87129	Factor	MYB-related	MYB->MYB-related	2.22924	0.00216738
Cluster-30086.4212	Factor	GNAT	GNAT	-3.78652	0.00216998
Cluster-55002.0	Factor	C2H2	C2H2	-3.83897	0.00216998
Cluster-30086.26344	Factor	bZIP	bZIP	-2.80977	0.00219229
Cluster-65742.0	Factor	Others	Others	-5.64594	0.00221068
Cluster-30086.110860	Factor	bHLH	bHLH	-4.44084	0.00221685
Cluster-30086.128373	Factor	MADS-MIKC	MADS->MADS-MIKC	4.17212	0.0022287
Cluster-30086.58059	Regulator	C2C2-GATA	C2C2->C2C2-GATA	-3.75955	0.00224679
Cluster-30086.17389	Regulator	MADS-M-type	MADS->MADS-M-type	3.01778	0.00227008
Cluster-30086.66161	Regulator	PHD	PHD	2.48791	0.00227044
Cluster-38837.1	Regulator	NF-YA	NF-Y->NF-YA	-4.31688	0.00227562
Cluster-9894.1	Regulator	SNF2	SNF2	-4.00884	0.00227584
Cluster-30086.4603	Factor	C3H	C3H	-4.05392	0.00227688
Cluster-30086.130953	Regulator	bZIP	bZIP	-4.58601	0.00227703
Cluster-30086.13025	Factor	NF-YC	NF-Y->NF-YC	-3.75955	0.00229405
Cluster-30086.55682	Regulator	Others	Others	5.22828	0.00230672
Cluster-30086.72034	Regulator	NAC	NAC	-2.58585	0.00231249
Cluster-76111.1	Regulator	AP2/ERF-AP2	AP2/ERF->AP2/ERF-AP2	-5.31668	0.00232509
Cluster-30086.114009	Regulator	bHLH	bHLH	-4.78626	0.00234671
Cluster-30086.14963	Regulator	WRKY	WRKY	-3.14733	0.00236489
Cluster-30086.14963	Regulator	WRKY	WRKY	-3.14733	0.00236489
Cluster-53346.0	Factor	MYB-related	MYB->MYB-related	-3.93847	0.00238658
Cluster-86636.0	Regulator	LIM	LIM	-4.18126	0.00239462
Cluster-30086.29964	Regulator	bHLH	bHLH	-2.92552	0.00239531
Cluster-68113.0	Regulator	NF-YB	NF-Y->NF-YB	-3.70407	0.00240178
Cluster-30086.119334	Regulator	NAC	NAC	-4.1608	0.00240372
Cluster-30086.78207	Regulator	TCP	TCP	4.42585	0.00242952
Cluster-30086.65710	Factor	TUB	TUB	4.61054	0.00243004
Cluster-30086.112225	Factor	Others	Others	-3.81297	0.00243564
Cluster-30086.24649	Regulator	SNF2	SNF2	-3.81297	0.00243564
Cluster-108217.0	Factor	C2C2-GATA	C2C2->C2C2-GATA	-3.98576	0.00243634
Cluster-30086.137881	Regulator	C2H2	C2H2	-5.3074	0.00243949
Cluster-30086.42885	Factor	Others	Others	-4.22132	0.0024466
Cluster-115461.0	Factor	HMG	HMG	-3.7865	0.0024474
Cluster-30086.44795	Regulator	SET	SET	-3.30868	0.00245092
Cluster-30086.22188	Regulator	WRKY	WRKY	5.11908	0.00245906
Cluster-30086.22188	Regulator	WRKY	WRKY	5.11908	0.00245906
Cluster-21197.0	Regulator	MYB	MYB->MYB	-4.22132	0.00246705
Cluster-53731.5	Regulator	WRKY	WRKY	-3.25907	0.00251006
Cluster-30086.129742	Regulator	Others	Others	-2.15707	0.00251733
Cluster-30086.64878	Regulator	NF-YA	NF-Y->NF-YA	-4.96207	0.00252668
Cluster-30086.86356	Factor	B3-ARF	B3->B3-ARF	-3.83895	0.00256808
Cluster-103230.0	Factor	HB-other	HB->HB-other	-4.57057	0.00257368
Cluster-30086.114040	Regulator	bZIP	bZIP	-5.25045	0.00260163
Cluster-30086.6741	Factor	C2H2	C2H2	-3.98575	0.00264888
Cluster-30086.26740	Regulator	bZIP	bZIP	-4.74562	0.00265736
Cluster-63726.0	Regulator	PHD	PHD	-3.81296	0.00265753
Cluster-30086.3757	Regulator	Others	Others	-3.75954	0.00267997
Cluster-30086.123662	Factor	C2C2-YABBY	C2C2->C2C2-YABBY	4.41996	0.00268388
Cluster-30086.36015	Factor	C2C2-Dof	C2C2->C2C2-Dof	-3.3559	0.00269634
Cluster-30086.140441	Regulator	TRAF	TRAF	-3.73206	0.0027
Cluster-28514.0	Factor	zn-clus	zn-clus	-5.02	0.00270587
Cluster-30086.100683	Regulator	SET	SET	-4.00882	0.00270904
Cluster-30086.9166	Factor	MYB-related	MYB->MYB-related	-3.78649	0.00273091
Cluster-30086.139097	Regulator	HMG	HMG	-3.86447	0.00276021
Cluster-30086.102994	Factor	MYB-related	MYB->MYB-related	-5.91992	0.00276968
Cluster-18928.0	Regulator	PHD	PHD	-4.00882	0.0027753
Cluster-30086.94040	Factor	PHD	PHD	-5.36218	0.00279147
Cluster-30086.66660	Regulator	B3-ARF	B3->B3-ARF	-3.16332	0.00284659
Cluster-30086.124634	Factor	MYB	MYB->MYB	-3.78649	0.00287997
Cluster-30086.56465	Regulator	AP2/ERF-ERF	AP2/ERF->AP2/ERF-ERF	5.07413	0.00288754
Cluster-30086.9066	Factor	GNAT	GNAT	-4.00882	0.00288873
Cluster-110144.0	Factor	MYB-related	MYB->MYB-related	-3.86447	0.00290527
Cluster-30086.96796	Factor	SNF2	SNF2	-5.19115	0.00291151
Cluster-30086.141567	Factor	NAC	NAC	-3.81295	0.00295494
Cluster-30086.141567	Factor	NAC	NAC	-3.81295	0.00295494
Cluster-30086.38329	Factor	bZIP	bZIP	-3.8528	0.00295947
Cluster-30086.103984	Regulator	WRKY	WRKY	-2.72855	0.00297506
Cluster-59226.0	Regulator	PHD	PHD	-3.93844	0.00298785
Cluster-86661.0	Regulator	HMG	HMG	-3.64635	0.00302439
Cluster-30086.65473	Regulator	C2C2-YABBY	C2C2->C2C2-YABBY	3.59984	0.00306192
Cluster-67143.0	Factor	TRAF	TRAF	-3.75952	0.00306874
Cluster-29974.0	Regulator	C2H2	C2H2	-3.98573	0.00308012
Cluster-30086.135789	Regulator	C3H	C3H	-3.83893	0.00310077
Cluster-57101.1	Regulator	C2H2	C2H2	-5.15023	0.00311998
Cluster-30086.141122	Factor	TUB	TUB	-3.70404	0.00313681
Cluster-96912.0	Regulator	MYB	MYB->MYB	-3.1393	0.00315999
Cluster-30086.26818	Factor	GARP-G2-like	GARP->GARP-G2-like	-4.37129	0.0031738
Cluster-30086.75218	Factor	E2F-DP	E2F-DP	-3.93844	0.00321102
Cluster-101698.0	Regulator	MYB	MYB->MYB	-3.64634	0.00321538
Cluster-30086.89912	Regulator	SBP	SBP	4.98642	0.00329818
Cluster-30086.66714	Regulator	bHLH	bHLH	5.04019	0.00330075
Cluster-30086.143398	Regulator	MBF1	MBF1	-4.47435	0.0033033
Cluster-30086.59003	Factor	C3H	C3H	3.87464	0.00330467
Cluster-58187.0	Regulator	bZIP	bZIP	-3.70404	0.00332251
Cluster-30086.33899	Regulator	MADS-M-type	MADS->MADS-M-type	-3.6166	0.00332951
Cluster-55311.0	Factor	TRAF	TRAF	-3.73204	0.00337312
Cluster-30086.76135	Regulator	HB-HD-ZIP	HB->HB-HD-ZIP	-4.73077	0.00338178
Cluster-30086.12462	Regulator	Others	Others	-2.06321	0.00338862
Cluster-30086.13967	Regulator	HB-HD-ZIP	HB->HB-HD-ZIP	4.82085	0.00338944
Cluster-30086.65923	Regulator	NF-YA	NF-Y->NF-YA	2.37498	0.00341552
Cluster-30086.127291	Regulator	GARP-G2-like	GARP->GARP-G2-like	-4.05388	0.00344255
Cluster-30086.64338	Regulator	HB-other	HB->HB-other	3.18393	0.00347693
Cluster-124184.0	Factor	TCP	TCP	4.08477	0.00347697
Cluster-30086.63253	Regulator	MYB-related	MYB->MYB-related	2.13566	0.00357138
Cluster-121331.1	Regulator	Trihelix	Trihelix	-4.0088	0.00359016
Cluster-30086.24726	Factor	MYB-related	MYB->MYB-related	-2.31918	0.00363333
Cluster-76440.0	Regulator	HSF	HSF	-3.58623	0.00363337
Cluster-30086.128140	Regulator	TRAF	TRAF	3.37679	0.00366753
Cluster-30086.115807	Factor	GARP-G2-like	GARP->GARP-G2-like	-2.57656	0.00369245
Cluster-30086.30941	Regulator	Others	Others	-3.96226	0.00369511
Cluster-39001.0	Regulator	HMG	HMG	-3.81293	0.00369511
Cluster-56251.0	Regulator	Others	Others	-3.61659	0.00370966
Cluster-30086.80422	Factor	AUX/IAA	AUX/IAA	-4.35335	0.00372598
Cluster-30086.123984	Factor	GARP-G2-like	GARP->GARP-G2-like	4.7741	0.0037368
Cluster-30086.120320	Factor	C2H2	C2H2	-3.61659	0.0037668
Cluster-22071.0	Regulator	SET	SET	-4.45767	0.00378566
Cluster-58868.0	Regulator	C3H	C3H	-3.86444	0.00380158
Cluster-30086.135580	Regulator	HMG	HMG	-3.78646	0.00380203
Cluster-30086.124796	Factor	NAC	NAC	-4.33521	0.00381277
Cluster-84540.0	Regulator	Others	Others	-3.64632	0.00383517
Cluster-30086.44272	Regulator	ARID	ARID	-4.0315	0.00387321
Cluster-30086.36135	Regulator	GARP-G2-like	GARP->GARP-G2-like	-3.07914	0.00387899
Cluster-30086.77410	Factor	mTERF	mTERF	5.24477	0.00389237
Cluster-30086.110005	Factor	WRKY	WRKY	-2.87766	0.00390456
Cluster-30086.110005	Factor	WRKY	WRKY	-2.87766	0.00390456
Cluster-99225.0	Regulator	GNAT	GNAT	-3.67546	0.00390606
Cluster-74617.0	Factor	bZIP	bZIP	-5.01997	0.0039291
Cluster-30086.146561	Regulator	C2H2	C2H2	-3.64632	0.00393421
Cluster-30086.100098	Factor	C2C2-Dof	C2C2->C2C2-Dof	-3.28872	0.00394071
Cluster-30086.142304	Regulator	NF-YC	NF-Y->NF-YC	-3.61658	0.00394884
Cluster-30086.66253	Regulator	Others	Others	-4.40645	0.00395195
Cluster-30086.65939	Factor	C3H	C3H	-3.13559	0.00395256
Cluster-30086.17049	Regulator	SBP	SBP	3.23845	0.00399638
Cluster-30086.17049	Regulator	SBP	SBP	3.23845	0.00399638
Cluster-30086.144903	Factor	C2H2	C2H2	-2.65385	0.0039981
Cluster-30086.136397	Regulator	MADS-M-type	MADS->MADS-M-type	-3.67546	0.00403064
Cluster-30086.6512	Factor	HMG	HMG	-4.00878	0.00404076
Cluster-30086.119128	Factor	C2H2	C2H2	3.25528	0.00404544
Cluster-30086.19345	Factor	IWS1	IWS1	-3.5552	0.00405115
Cluster-30086.147305	Regulator	HMG	HMG	-3.58622	0.0040674
Cluster-30086.14018	Regulator	zf-HD	zf-HD	4.94091	0.00408435
Cluster-86700.0	Factor	C2H2	C2H2	-3.91417	0.00411485
Cluster-38659.0	Regulator	SET	SET	-4.98549	0.00412989
Cluster-30086.53940	Regulator	WRKY	WRKY	-3.55768	0.00414094
Cluster-30086.7056	Regulator	Others	Others	-3.76143	0.00415438
Cluster-30086.46277	Factor	C2C2-Dof	C2C2->C2C2-Dof	-3.73202	0.00418181
Cluster-30086.17876	Factor	C2H2	C2H2	-4.70377	0.00419052
Cluster-30086.17387	Regulator	MADS-M-type	MADS->MADS-M-type	4.76197	0.00419286
Cluster-30086.100112	Regulator	HSF	HSF	-4.96203	0.00420542
Cluster-30086.24073	Regulator	MADS-MIKC	MADS->MADS-MIKC	2.38239	0.00421784
Cluster-30086.6550	Regulator	HMG	HMG	-3.9857	0.00427452
Cluster-75422.1	Regulator	C2H2	C2H2	-3.64631	0.00429322
Cluster-30086.94823	Factor	B3	B3->B3	3.16212	0.00430969
Cluster-30086.94015	Factor	GNAT	GNAT	-3.52843	0.00431066
Cluster-30086.50185	Factor	bHLH	bHLH	-2.13674	0.00432908
Cluster-76654.0	Regulator	zn-clus	zn-clus	-3.70401	0.00433442
Cluster-30086.144504	Factor	bHLH	bHLH	-3.52349	0.00445148
Cluster-30086.13442	Regulator	LUG	LUG	-4.00877	0.0044687
Cluster-30086.97720	Factor	NF-YA	NF-Y->NF-YA	-3.33123	0.00451746
Cluster-60962.0	Regulator	HMG	HMG	-3.78644	0.0045355
Cluster-60474.0	Factor	HMG	HMG	-3.9384	0.00460059
Cluster-111718.0	Regulator	C2H2	C2H2	-3.52349	0.00463147
Cluster-102021.0	Factor	C2C2-GATA	C2C2->C2C2-GATA	-3.67544	0.00467552
Cluster-30086.93409	Regulator	bHLH	bHLH	-4.90166	0.00470281
Cluster-30086.33363	Regulator	C2C2-Dof	C2C2->C2C2-Dof	-2.78281	0.00471208
Cluster-26384.0	Factor	TRAF	TRAF	-3.704	0.00475303
Cluster-30086.97028	Factor	PHD	PHD	-4.00877	0.00479281
Cluster-30086.16977	Regulator	GRAS	GRAS	-4.98547	0.00480577
Cluster-30086.75828	Regulator	MYB	MYB->MYB	3.03401	0.00481724
Cluster-101682.0	Factor	MYB	MYB->MYB	-3.78643	0.00482826
Cluster-30086.4807	Regulator	NF-YB	NF-Y->NF-YB	-3.732	0.00485418
Cluster-30086.123741	Regulator	bHLH	bHLH	3.7961	0.00488078
Cluster-30086.35583	Regulator	AP2/ERF-ERF	AP2/ERF->AP2/ERF-ERF	-2.73642	0.00488486
Cluster-30086.61485	Factor	bHLH	bHLH	-3.5213	0.00488486
Cluster-30086.128607	Regulator	MADS-M-type	MADS->MADS-M-type	-3.8129	0.00491294
Cluster-30086.130475	Factor	TRAF	TRAF	-3.61656	0.00493736
Cluster-30086.141368	Regulator	TRAF	TRAF	-3.52348	0.00495299
Cluster-30086.111396	Regulator	HB-HD-ZIP	HB->HB-HD-ZIP	-2.24198	0.00507152
Cluster-30086.143159	Regulator	MYB	MYB->MYB	-4.11891	0.00513803
Cluster-30086.8156	Regulator	SET	SET	3.79227	0.00513997
Cluster-30086.27361	Factor	NAC	NAC	-2.58319	0.00515916
Cluster-17848.1	Regulator	C2H2	C2H2	-3.64629	0.00521074
Cluster-30086.16533	Regulator	WRKY	WRKY	-3.64629	0.00521074
Cluster-30086.16533	Regulator	WRKY	WRKY	-3.64629	0.00521074
Cluster-30086.44706	Factor	LOB	LOB	-3.61655	0.00522265
Cluster-30086.44082	Regulator	C3H	C3H	-4.86418	0.00522806
Cluster-30086.26377	Regulator	NAC	NAC	-3.20488	0.00524115
Cluster-30086.26377	Regulator	NAC	NAC	-3.20488	0.00524115
Cluster-30086.1564	Regulator	bZIP	bZIP	-4.83865	0.00528285
Cluster-69264.0	Regulator	C2H2	C2H2	-3.61655	0.0053277
Cluster-30086.110085	Factor	HB-HD-ZIP	HB->HB-HD-ZIP	-3.09994	0.00534393
Cluster-22140.0	Factor	TRAF	TRAF	-3.70398	0.00542512
Cluster-30086.83439	Regulator	NAC	NAC	-3.46374	0.00542645
Cluster-30086.140941	Regulator	SET	SET	-4.81266	0.00544819
Cluster-30086.1312	Regulator	bHLH	bHLH	-3.55517	0.00550584
Cluster-30086.48194	Factor	NF-YA	NF-Y->NF-YA	-2.44127	0.00555541
Cluster-30086.129205	Regulator	WRKY	WRKY	-4.83865	0.00556987
Cluster-30086.32552	Regulator	Others	Others	4.55711	0.00557279
Cluster-30086.13917	Regulator	LOB	LOB	4.03554	0.00557515
Cluster-103625.0	Factor	C2H2	C2H2	-3.4579	0.00558559
Cluster-53012.2	Factor	TRAF	TRAF	-3.64628	0.00563446
Cluster-24700.0	Regulator	TRAF	TRAF	-3.96222	0.00563943
Cluster-30086.14112	Factor	HB-WOX	HB->HB-WOX	4.60079	0.00564044
Cluster-30086.14365	Factor	Others	Others	3.9927	0.00565237
Cluster-108656.0	Factor	bHLH	bHLH	-4.81265	0.00565248
Cluster-30086.146654	Regulator	SNF2	SNF2	-4.77277	0.00571235
Cluster-30086.64070	Factor	SET	SET	3.70248	0.00579726
Cluster-30086.133581	Regulator	bHLH	bHLH	4.91451	0.00580609
Cluster-30086.42533	Regulator	bHLH	bHLH	-3.73198	0.00580775
Cluster-85446.0	Factor	NF-YB	NF-Y->NF-YB	-3.45789	0.0058839
Cluster-30086.138347	Factor	C2C2-GATA	C2C2->C2C2-GATA	-4.09753	0.00588441
Cluster-30086.49083	Factor	Trihelix	Trihelix	-2.21518	0.00594958
Cluster-30086.130075	Factor	NAC	NAC	-2.2954	0.00597475
Cluster-30086.31541	Regulator	C2H2	C2H2	4.76933	0.00597716
Cluster-30086.16978	Regulator	GRAS	GRAS	-3.93837	0.00599671
Cluster-30086.8424	Factor	C2C2-YABBY	C2C2->C2C2-YABBY	3.69401	0.00600458
Cluster-30086.109225	Factor	AP2/ERF-ERF	AP2/ERF->AP2/ERF-ERF	2.49185	0.00602889
Cluster-30086.109210	Regulator	C2C2-YABBY	C2C2->C2C2-YABBY	-3.55515	0.00609904
Cluster-30086.28688	Factor	TAZ	TAZ	-3.55515	0.00609904
Cluster-30086.106550	Factor	HB-KNOX	HB->HB-KNOX	-3.91413	0.00612322
Cluster-30086.63987	Factor	AUX/IAA	AUX/IAA	-3.74679	0.0062046
Cluster-30086.52640	Factor	bHLH	bHLH	-4.7178	0.00621984
Cluster-30086.62521	Factor	C3H	C3H	-3.45789	0.00627067
Cluster-63201.0	Regulator	MYB	MYB->MYB	-3.70397	0.00632439
Cluster-101120.0	Factor	zn-clus	zn-clus	-3.55515	0.00634431
Cluster-30086.91277	Factor	LIM	LIM	2.86424	0.00637836
Cluster-53731.3	Regulator	WRKY	WRKY	-3.19809	0.00643025
Cluster-124261.0	Factor	AP2/ERF-ERF	AP2/ERF->AP2/ERF-ERF	4.37961	0.00643662
Cluster-101984.0	Regulator	C3H	C3H	-3.45788	0.00647836
Cluster-63083.0	Regulator	C2H2	C2H2	-3.45788	0.00647836
Cluster-30086.31208	Factor	WRKY	WRKY	3.61206	0.00651824
Cluster-30086.31208	Factor	WRKY	WRKY	3.61206	0.00651824
Cluster-30086.2633	Factor	HB-HD-ZIP	HB->HB-HD-ZIP	4.73647	0.00653832
Cluster-30086.98999	Regulator	bHLH	bHLH	-3.55515	0.00656109
Cluster-39560.1	Regulator	LIM	LIM	-3.58616	0.00659895
Cluster-73957.0	Factor	MADS-M-type	MADS->MADS-M-type	-4.77275	0.00663884
Cluster-30086.128372	Factor	MADS-MIKC	MADS->MADS-MIKC	4.98744	0.00664547
Cluster-30086.15832	Factor	NF-YC	NF-Y->NF-YC	-3.75944	0.00666883
Cluster-30086.95409	Factor	SWI/SNF-BAF60b	SWI/SNF-BAF60b	3.65648	0.00667438
Cluster-30086.95409	Factor	C3H	C3H	3.65648	0.00667438
Cluster-105393.0	Factor	bZIP	bZIP	-3.70396	0.00667639
Cluster-30086.19691	Factor	WRKY	WRKY	-3.75944	0.00669435
Cluster-30086.86661	Factor	C2H2	C2H2	-4.66066	0.00675362
Cluster-30086.4773	Regulator	AP2/ERF-ERF	AP2/ERF->AP2/ERF-ERF	-3.86479	0.00677125
Cluster-30086.31694	Regulator	WRKY	WRKY	-4.73173	0.00679099
Cluster-30086.31694	Regulator	WRKY	WRKY	-4.73173	0.00679099
Cluster-113035.0	Regulator	NF-YC	NF-Y->NF-YC	-3.64626	0.00683914
Cluster-52035.0	Regulator	C2C2-YABBY	C2C2->C2C2-YABBY	-3.64626	0.00683914
Cluster-96650.0	Factor	C2C2-GATA	C2C2->C2C2-GATA	-3.7864	0.00684999
Cluster-30086.26422	Factor	SBP	SBP	-4.74553	0.00686855
Cluster-30086.107967	Regulator	SNF2	SNF2	-4.70372	0.00687331
Cluster-30086.83517	Factor	SRS	SRS	-2.50088	0.00688115
Cluster-64968.0	Regulator	OFP	OFP	-3.58616	0.00688485
Cluster-30086.29277	Factor	MADS-M-type	MADS->MADS-M-type	-3.70396	0.00688931
Cluster-30086.34414	Factor	HB-HD-ZIP	HB->HB-HD-ZIP	-2.08194	0.00690685
Cluster-30086.8357	Regulator	bHLH	bHLH	3.79626	0.00691238
Cluster-70189.1	Regulator	C2H2	C2H2	-4.68951	0.00692457
Cluster-30086.130262	Factor	C2H2	C2H2	-3.52344	0.00695183
Cluster-30086.94044	Factor	PHD	PHD	-4.75921	0.00697177
Cluster-69453.0	Factor	SET	SET	-3.42394	0.00697612
Cluster-30086.65641	Factor	MYB-related	MYB->MYB-related	3.9224	0.00699942
Cluster-30086.90755	Regulator	PHD	PHD	4.40899	0.00705014
Cluster-30086.90755	Regulator	SET	SET	4.40899	0.00705014
Cluster-30086.85019	Factor	bZIP	bZIP	-4.53998	0.00707371
Cluster-30086.19358	Factor	AP2/ERF-ERF	AP2/ERF->AP2/ERF-ERF	-4.67515	0.00713286
Cluster-37367.0	Factor	Others	Others	-3.70395	0.00737483
Cluster-65777.1	Factor	GNAT	GNAT	-3.98564	0.00749541
Cluster-30086.104970	Regulator	WRKY	WRKY	-4.61627	0.00751123
Cluster-40104.0	Regulator	MADS-M-type	MADS->MADS-M-type	3.60452	0.00753183
Cluster-120546.1	Factor	LOB	LOB	-2.4297	0.00755757
Cluster-30086.33948	Regulator	GNAT	GNAT	-4.98543	0.00758906
Cluster-69581.0	Regulator	HSF	HSF	-3.83884	0.00761342
Cluster-30086.134893	Regulator	HB-other	HB->HB-other	-3.58614	0.00763249
Cluster-30086.41066	Regulator	TRAF	TRAF	-2.41193	0.00763638
Cluster-30086.35387	Regulator	E2F-DP	E2F-DP	-3.42392	0.00767955
Cluster-30086.114278	Factor	IWS1	IWS1	-2.32923	0.00768822
Cluster-38527.1	Regulator	bHLH	bHLH	-3.55513	0.00772584
Cluster-30086.17267	Regulator	MADS-M-type	MADS->MADS-M-type	4.37548	0.00772838
Cluster-86597.0	Regulator	TRAF	TRAF	-4.67515	0.00773523
Cluster-27989.0	Regulator	C2C2-GATA	C2C2->C2C2-GATA	-3.78638	0.00779734
Cluster-30086.28850	Factor	GRAS	GRAS	2.97644	0.00783562
Cluster-30086.25340	Factor	bZIP	bZIP	-3.27993	0.00789056
Cluster-30086.30199	Regulator	MYB-related	MYB->MYB-related	-3.15637	0.00798251
Cluster-30086.30199	Regulator	MYB-related	MYB->MYB-related	-3.15637	0.00798251
Cluster-54182.0	Regulator	E2F-DP	E2F-DP	-4.57047	0.00799272
Cluster-99137.0	Factor	SNF2	SNF2	-3.35355	0.00800745
Cluster-30086.137253	Factor	MYB	MYB->MYB	-2.54961	0.00801895
Cluster-30086.95106	Factor	C3H	C3H	-4.63121	0.00803994
Cluster-32493.0	Factor	Others	Others	-3.38916	0.00823221
Cluster-107774.0	Regulator	NF-YB	NF-Y->NF-YB	-3.35355	0.00826778
Cluster-30086.6382	Factor	LOB	LOB	-3.83883	0.00826822
Cluster-59294.0	Regulator	TRAF	TRAF	-3.42391	0.00831632
Cluster-29865.0	Factor	C2H2	C2H2	-3.67537	0.00832541
Cluster-30086.20503	Factor	C2H2	C2H2	-3.6165	0.00843041
Cluster-30086.14345	Factor	Others	Others	3.44984	0.00844131
Cluster-30086.6535	Factor	TRAF	TRAF	-4.61626	0.00845712
Cluster-30086.137941	Regulator	C2H2	C2H2	-4.57046	0.0084601
Cluster-30086.93076	Factor	GRAS	GRAS	-2.6236	0.00846736
Cluster-30086.93076	Factor	GRAS	GRAS	-2.6236	0.00846736
Cluster-20269.0	Factor	TRAF	TRAF	-3.35355	0.00848144
Cluster-98941.1	Factor	C2H2	C2H2	-3.42391	0.00849617
Cluster-39152.3	Factor	zn-clus	zn-clus	-3.52341	0.0085436
Cluster-30086.135295	Regulator	WRKY	WRKY	4.31169	0.00860648
Cluster-30086.135295	Regulator	WRKY	WRKY	4.31169	0.00860648
Cluster-30086.72090	Factor	AUX/IAA	AUX/IAA	-2.32072	0.00866945
Cluster-30086.110499	Regulator	SBP	SBP	4.26834	0.00868625
Cluster-30086.34916	Factor	bHLH	bHLH	-3.11295	0.00870134
Cluster-30086.8438	Factor	bHLH	bHLH	3.21441	0.00872322
Cluster-30086.27344	Factor	bZIP	bZIP	-2.71386	0.00872582
Cluster-30086.66363	Regulator	B3-ARF	B3->B3-ARF	-3.2768	0.00874139
Cluster-30086.124185	Regulator	AP2/ERF-ERF	AP2/ERF->AP2/ERF-ERF	2.87837	0.00874427
Cluster-110225.0	Regulator	MYB-related	MYB->MYB-related	-3.55511	0.00875643
Cluster-30086.24596	Factor	C2H2	C2H2	-2.73893	0.00878689
Cluster-120145.0	Regulator	WRKY	WRKY	-2.49618	0.00881155
Cluster-95868.0	Factor	PHD	PHD	-3.73193	0.00881776
Cluster-30086.106350	Regulator	C2H2	C2H2	-3.31703	0.00884691
Cluster-30086.110315	Regulator	Trihelix	Trihelix	-4.71777	0.00886344
Cluster-84138.0	Regulator	MYB	MYB->MYB	-3.75941	0.00886485
Cluster-30086.54701	Regulator	Others	Others	2.79874	0.00890004
Cluster-30086.146655	Regulator	SNF2	SNF2	-4.49074	0.0089021
Cluster-25004.1	Factor	PHD	PHD	-4.61625	0.00890616
Cluster-60803.0	Regulator	TRAF	TRAF	-3.38915	0.00892817
Cluster-30086.126645	Factor	TRAF	TRAF	-3.491	0.0089304
Cluster-80091.0	Factor	SNF2	SNF2	-3.491	0.0089304
Cluster-30086.74013	Regulator	bZIP	bZIP	-4.73171	0.00895331
Cluster-119096.0	Factor	MYB	MYB->MYB	3.60043	0.00900757
Cluster-30086.134057	Regulator	zn-clus	zn-clus	-3.61649	0.00903592
Cluster-30086.84967	Factor	AP2/ERF-ERF	AP2/ERF->AP2/ERF-ERF	-2.55537	0.00906359
Cluster-111314.0	Factor	NAC	NAC	-4.67513	0.00906515
Cluster-30086.12403	Factor	AP2/ERF-ERF	AP2/ERF->AP2/ERF-ERF	-3.58612	0.00910836
Cluster-63095.0	Regulator	MYB	MYB->MYB	-3.38915	0.00917689
Cluster-30086.110180	Factor	GNAT	GNAT	2.26392	0.00921606
Cluster-30086.141179	Regulator	Jumonji	Jumonji	-4.64599	0.00937612
Cluster-30086.3854	Regulator	HMG	HMG	-4.37118	0.00942128
Cluster-76543.0	Factor	SNF2	SNF2	-3.81282	0.00947981
Cluster-53055.0	Factor	HMG	HMG	-3.5234	0.00955658
Cluster-60319.0	Factor	C3H	C3H	-3.31702	0.00958941
Cluster-30086.36573	Regulator	HSF	HSF	-3.16084	0.00959028
Cluster-30086.57884	Regulator	C2C2-YABBY	C2C2->C2C2-YABBY	4.4084	0.00962463
Cluster-54235.0	Regulator	Others	Others	-3.35353	0.00970151
Cluster-60953.0	Regulator	SWI/SNF-BAF60b	SWI/SNF-BAF60b	-3.35353	0.00970151
Cluster-30086.27049	Factor	C2H2	C2H2	-2.82648	0.00975818
Cluster-38796.0	Regulator	TRAF	TRAF	-3.35353	0.00983085
Cluster-117299.0	Factor	MADS-M-type	MADS->MADS-M-type	-4.42363	0.00983852
Cluster-30086.14656	Regulator	MBF1	MBF1	-2.54041	0.00987246
Cluster-30086.108911	Regulator	Others	Others	-4.45757	0.00988937
Cluster-30086.66004	Regulator	Others	Others	3.59171	0.0099842
Cluster-30086.66004	Regulator	Others	Others	3.59171	0.0099842
Cluster-115352.0	Regulator	HMG	HMG	-3.78635	0.0100015
Cluster-36387.0	Factor	HMG	HMG	-3.49098	0.0100015
Cluster-30086.3357	Factor	bHLH	bHLH	2.11499	0.010029
Cluster-30086.24132	Factor	GNAT	GNAT	-3.0464	0.0101062
Cluster-30086.132704	Regulator	bZIP	bZIP	3.44033	0.0101326
Cluster-35719.0	Regulator	HMG	HMG	-3.49098	0.0102187
Cluster-30086.107090	Factor	MADS-MIKC	MADS->MADS-MIKC	-2.86734	0.0103086
Cluster-30086.39960	Factor	bZIP	bZIP	4.2732	0.0103376
Cluster-30086.92089	Factor	C2H2	C2H2	4.2162	0.0104194
Cluster-126013.0	Factor	AP2/ERF-ERF	AP2/ERF->AP2/ERF-ERF	-3.42389	0.0104296
Cluster-30086.29457	Factor	MYB	MYB->MYB	-3.86433	0.0104662
Cluster-30086.114205	Factor	GNAT	GNAT	4.30069	0.0104865
Cluster-30086.86873	Factor	Others	Others	-4.66062	0.0106155
Cluster-30086.58370	Regulator	MADS-M-type	MADS->MADS-M-type	2.52322	0.0106567
Cluster-30086.143155	Factor	C3H	C3H	-4.38887	0.0107164
Cluster-30086.30912	Regulator	Tify	Tify	-2.29261	0.0107181
Cluster-30086.70781	Regulator	SET	SET	-5.00848	0.0107228
Cluster-30086.71098	Regulator	C3H	C3H	4.43757	0.0107692
Cluster-30086.71098	Regulator	C3H	C3H	4.43757	0.0107692
Cluster-117336.0	Regulator	C2H2	C2H2	-3.35351	0.0108268
Cluster-108217.1	Factor	C2C2-GATA	C2C2->C2C2-GATA	-3.35351	0.0108451
Cluster-86096.0	Regulator	bHLH	bHLH	-3.35351	0.0108451
Cluster-30086.35091	Factor	MYB-related	MYB->MYB-related	4.15992	0.0108578
Cluster-30086.45779	Regulator	bZIP	bZIP	4.15992	0.0108578
Cluster-30086.10767	Factor	MYB	MYB->MYB	-2.26798	0.0109566
Cluster-30086.22293	Factor	bZIP	bZIP	2.26068	0.0109965
Cluster-118515.1	Factor	LOB	LOB	-2.7928	0.011095
Cluster-25050.0	Regulator	bZIP	bZIP	-3.27954	0.011157
Cluster-30086.146792	Factor	C2H2	C2H2	-3.27954	0.011157
Cluster-30086.71925	Factor	Trihelix	Trihelix	3.22385	0.0112264
Cluster-70189.0	Regulator	C2H2	C2H2	-4.49072	0.0112402
Cluster-73379.0	Regulator	DDT	DDT	-3.5861	0.01127
Cluster-30086.59642	Regulator	AUX/IAA	AUX/IAA	-3.17029	0.0113161
Cluster-34790.0	Regulator	C2C2-GATA	C2C2->C2C2-GATA	-3.58609	0.0114087
Cluster-30086.3582	Factor	WRKY	WRKY	-2.37068	0.0114428
Cluster-79562.0	Factor	TUB	TUB	-3.35351	0.0114491
Cluster-30086.97835	Factor	TRAF	TRAF	-2.24714	0.0114955
Cluster-30086.29325	Factor	SET	SET	-4.3351	0.0115115
Cluster-30086.120463	Factor	HSF	HSF	-3.58609	0.0115748
Cluster-30086.94046	Factor	PHD	PHD	-4.78612	0.0116484
Cluster-30501.0	Regulator	E2F-DP	E2F-DP	-3.42387	0.0116518
Cluster-30086.49825	Regulator	TRAF	TRAF	-4.16507	0.0117759
Cluster-30086.83094	Factor	WRKY	WRKY	-2.81847	0.0118579
Cluster-30086.83094	Factor	WRKY	WRKY	-2.81847	0.0118579
Cluster-30086.134634	Regulator	TRAF	TRAF	-3.7319	0.0120283
Cluster-94106.0	Factor	bZIP	bZIP	-3.42387	0.0120805
Cluster-30086.122595	Factor	HB-HD-ZIP	HB->HB-HD-ZIP	-2.39625	0.0120924
Cluster-122811.0	Regulator	AP2/ERF-ERF	AP2/ERF->AP2/ERF-ERF	2.37595	0.0121253
Cluster-30086.127348	Regulator	WRKY	WRKY	-4.40634	0.0121593
Cluster-30086.71913	Factor	SET	SET	4.0621	0.0121906
Cluster-77948.0	Regulator	Others	Others	-3.83878	0.0122382
Cluster-30086.124950	Regulator	bZIP	bZIP	-3.27952	0.0122644
Cluster-34124.0	Factor	C2H2	C2H2	-3.27952	0.0122644
Cluster-30086.58371	Regulator	MADS-M-type	MADS->MADS-M-type	4.17255	0.0122859
Cluster-101486.0	Regulator	bHLH	bHLH	-2.94194	0.0124247
Cluster-30086.16029	Regulator	HB-other	HB->HB-other	-2.43551	0.0124385
Cluster-99368.0	Factor	TRAF	TRAF	-3.78632	0.0124992
Cluster-30086.41429	Regulator	Others	Others	-3.64619	0.0125276
Cluster-30086.30293	Regulator	TRAF	TRAF	-2.13058	0.0125286
Cluster-30086.30293	Regulator	TRAF	TRAF	-2.13058	0.0125286
Cluster-120110.1	Regulator	Trihelix	Trihelix	-2.72104	0.0125315
Cluster-25373.0	Factor	C2H2	C2H2	-3.4578	0.012534
Cluster-30086.122804	Regulator	LOB	LOB	-4.26014	0.0126769
Cluster-30086.29275	Factor	MADS-M-type	MADS->MADS-M-type	3.37821	0.012685
Cluster-30086.100720	Factor	LIM	LIM	-2.19786	0.0126938
Cluster-30086.6285	Regulator	HMG	HMG	-4.18109	0.0126996
Cluster-30086.93849	Factor	SNF2	SNF2	3.81117	0.0127427
Cluster-30086.1367	Regulator	HB-other	HB->HB-other	-3.27952	0.0127892
Cluster-89704.0	Regulator	C2H2	C2H2	-3.64618	0.0128203
Cluster-30086.5971	Regulator	NF-YC	NF-Y->NF-YC	-3.35349	0.0128422
Cluster-19045.0	Factor	HMG	HMG	-3.49095	0.0128816
Cluster-30086.4095	Regulator	C2C2-YABBY	C2C2->C2C2-YABBY	-3.8643	0.0129191
Cluster-30086.136089	Regulator	LOB	LOB	-4.37115	0.0129287
Cluster-32054.0	Factor	FAR1	FAR1	-3.31698	0.0129708
Cluster-30086.28859	Regulator	bHLH	bHLH	-2.47105	0.0130134
Cluster-85832.0	Regulator	HMG	HMG	-3.24105	0.0131399
Cluster-30086.59886	Factor	bHLH	bHLH	3.91169	0.0131731
Cluster-80430.0	Regulator	TRAF	TRAF	-3.20154	0.0131911
Cluster-100098.0	Regulator	E2F-DP	E2F-DP	-3.35349	0.0131991
Cluster-30086.100715	Factor	mTERF	mTERF	3.37899	0.0131991
Cluster-30086.128206	Factor	AP2/ERF-ERF	AP2/ERF->AP2/ERF-ERF	-4.37114	0.0132128
Cluster-30086.41293	Factor	NAC	NAC	-3.19258	0.0132519
Cluster-30086.41293	Factor	NAC	NAC	-3.19258	0.0132519
Cluster-30086.130308	Factor	NAC	NAC	-3.61644	0.0132861
Cluster-30086.657	Factor	C3H	C3H	-4.26013	0.0133443
Cluster-30086.76704	Regulator	C3H	C3H	2.67334	0.0133544
Cluster-30086.101793	Regulator	HSF	HSF	-3.31697	0.0133752
Cluster-30086.135047	Regulator	C2H2	C2H2	-3.31697	0.0133752
Cluster-26933.0	Regulator	Others	Others	-3.75935	0.0134503
Cluster-30086.19717	Regulator	WRKY	WRKY	-2.92516	0.013461
Cluster-30086.38624	Factor	WRKY	WRKY	-4.22115	0.0135169
Cluster-30086.38624	Factor	WRKY	WRKY	-4.22115	0.0135169
Cluster-92414.0	Factor	MYB	MYB->MYB	-2.94207	0.01353
Cluster-30086.147897	Regulator	MADS-M-type	MADS->MADS-M-type	3.44807	0.0135599
Cluster-30086.3707	Factor	SNF2	SNF2	-4.68944	0.013596
Cluster-30086.76988	Regulator	NF-YC	NF-Y->NF-YC	-2.39285	0.0136988
Cluster-22030.0	Regulator	C3H	C3H	-3.64617	0.0137021
Cluster-81039.0	Regulator	zn-clus	zn-clus	-3.27951	0.0137337
Cluster-30086.95108	Factor	C3H	C3H	-4.22114	0.0138521
Cluster-30086.33047	Factor	HSF	HSF	-2.91662	0.0138818
Cluster-30086.75874	Factor	AP2/ERF-ERF	AP2/ERF->AP2/ERF-ERF	-2.6632	0.0139828
Cluster-30086.146368	Factor	C2H2	C2H2	-3.58607	0.0140433
Cluster-32065.0	Regulator	C2C2-GATA	C2C2->C2C2-GATA	-3.1609	0.0140829
Cluster-107118.0	Regulator	PHD	PHD	-2.38705	0.014133
Cluster-90052.0	Factor	C2H2	C2H2	-3.58607	0.014173
Cluster-30086.17392	Regulator	MADS-M-type	MADS->MADS-M-type	4.2018	0.0142827
Cluster-55564.1	Regulator	bZIP	bZIP	-3.1609	0.0142849
Cluster-125254.2	Factor	LOB	LOB	-3.2795	0.0142955
Cluster-30086.45185	Factor	bZIP	bZIP	-3.2795	0.0142955
Cluster-30086.61674	Factor	C2H2	C2H2	3.11097	0.0143316
Cluster-126101.0	Regulator	MYB	MYB->MYB	2.53195	0.0143882
Cluster-30086.33518	Regulator	Others	Others	-2.562	0.0145078
Cluster-123341.0	Factor	C2H2	C2H2	-2.39427	0.0145114
Cluster-32803.1	Factor	bZIP	bZIP	-3.64617	0.0145285
Cluster-18394.2	Factor	C2H2	C2H2	-3.2795	0.0145287
Cluster-30086.113590	Regulator	GARP-G2-like	GARP->GARP-G2-like	-2.57412	0.0145857
Cluster-30086.27550	Regulator	DDT	DDT	-3.45778	0.0146015
Cluster-70226.0	Factor	C3H	C3H	-3.24104	0.0146148
Cluster-80123.0	Regulator	C2H2	C2H2	-3.88937	0.0147086
Cluster-30086.138981	Factor	bHLH	bHLH	-3.70386	0.0147112
Cluster-30086.61289	Regulator	GARP-G2-like	GARP->GARP-G2-like	2.10741	0.0147571
Cluster-30086.92932	Regulator	Others	Others	-3.88937	0.0147827
Cluster-30086.138476	Regulator	SNF2	SNF2	-3.20152	0.0148395
Cluster-30086.127399	Regulator	WRKY	WRKY	-3.16089	0.0149099
Cluster-71304.1	Regulator	PHD	PHD	-3.16089	0.0149099
Cluster-30086.147244	Regulator	SET	SET	-3.24103	0.0149141
Cluster-97520.0	Factor	bZIP	bZIP	-4.20124	0.0149556
Cluster-122083.0	Factor	bHLH	bHLH	3.61876	0.0149936
Cluster-30086.141631	Factor	C2H2	C2H2	-4.03135	0.0150742
Cluster-30086.125944	Factor	PHD	PHD	-3.42383	0.0151481
Cluster-30086.58724	Regulator	AP2/ERF-ERF	AP2/ERF->AP2/ERF-ERF	5.05239	0.0151705
Cluster-30086.76035	Regulator	SET	SET	-4.20124	0.0151866
Cluster-30086.131703	Factor	bZIP	bZIP	2.70893	0.0151889
Cluster-100532.0	Regulator	Others	Others	-3.31695	0.0153414
Cluster-56390.1	Factor	MYB-related	MYB->MYB-related	-3.16089	0.0154351
Cluster-30086.140465	Regulator	C2H2	C2H2	-3.91402	0.0154595
Cluster-30086.131457	Regulator	FAR1	FAR1	5.01129	0.0156627
Cluster-30976.1	Factor	LIM	LIM	-4.20123	0.0157547
Cluster-30086.42911	Factor	CAMTA	CAMTA	2.56412	0.015776
Cluster-30086.39199	Factor	TRAF	TRAF	-3.49092	0.0158377
Cluster-97751.0	Regulator	bHLH	bHLH	-3.35346	0.0158377
Cluster-30086.69255	Regulator	SNF2	SNF2	-4.13985	0.0158951
Cluster-30086.138229	Regulator	C2H2	C2H2	-3.31695	0.0159017
Cluster-30086.61138	Factor	Jumonji	Jumonji	2.8787	0.0159303
Cluster-21242.1	Regulator	SET	SET	-3.24102	0.0159622
Cluster-30086.103430	Factor	Others	Others	4.98044	0.0159622
Cluster-58817.0	Regulator	LIM	LIM	-4.09742	0.015994
Cluster-30086.138401	Regulator	C2H2	C2H2	-4.18106	0.0161319
Cluster-30086.78881	Factor	Trihelix	Trihelix	2.93963	0.016238
Cluster-60972.1	Factor	C2C2-GATA	C2C2->C2C2-GATA	-3.42382	0.0163334
Cluster-30086.66849	Factor	C3H	C3H	4.15419	0.0163686
Cluster-30086.73331	Regulator	B3-ARF	B3->B3-ARF	-2.36315	0.0163686
Cluster-30086.132211	Regulator	bZIP	bZIP	-4.07572	0.0165211
Cluster-30086.79086	Regulator	Tify	Tify	4.3605	0.0166692
Cluster-30086.79086	Regulator	Others	Others	4.3605	0.0166692
Cluster-109031.1	Factor	C2C2-GATA	C2C2->C2C2-GATA	-3.16087	0.016878
Cluster-30086.141286	Factor	MYB	MYB->MYB	-3.16087	0.016878
Cluster-63721.0	Regulator	C3H	C3H	-4.07572	0.0169
Cluster-30086.31050	Regulator	C2C2-Dof	C2C2->C2C2-Dof	2.05621	0.0169134
Cluster-30086.115421	Regulator	MADS-M-type	MADS->MADS-M-type	-3.11907	0.0169361
Cluster-30086.134675	Factor	C2H2	C2H2	-3.11907	0.0169361
Cluster-30086.57805	Regulator	SBP	SBP	3.21528	0.0171379
Cluster-30086.57805	Regulator	SBP	SBP	3.21528	0.0171379
Cluster-30086.75826	Factor	MYB-related	MYB->MYB-related	2.75244	0.0171518
Cluster-74138.0	Regulator	FAR1	FAR1	-3.27947	0.0173377
Cluster-30086.10947	Factor	WRKY	WRKY	-3.11906	0.0173606
Cluster-30086.8458	Regulator	B3	B3->B3	2.97491	0.0175549
Cluster-29514.4	Factor	TRAF	TRAF	-3.73185	0.0175952
Cluster-30086.134385	Factor	C2H2	C2H2	-3.24101	0.0176086
Cluster-59009.0	Regulator	E2F-DP	E2F-DP	-4.40629	0.0176347
Cluster-30086.32309	Regulator	bZIP	bZIP	4.22153	0.0176479
Cluster-30086.67956	Factor	MYB-related	MYB->MYB-related	4.9087	0.0176969
Cluster-30086.93403	Factor	bHLH	bHLH	4.9087	0.0176969
Cluster-30086.142261	Regulator	IWS1	IWS1	-3.4909	0.0177873
Cluster-53704.0	Factor	C2H2	C2H2	-3.58603	0.017935
Cluster-30086.26859	Factor	GRAS	GRAS	3.334	0.0179721
Cluster-30086.12548	Regulator	MBF1	MBF1	-4.11877	0.0180887
Cluster-62467.0	Factor	HMG	HMG	-4.16058	0.0180887
Cluster-7357.2	Factor	NF-YC	NF-Y->NF-YC	-4.00861	0.0182127
Cluster-17144.0	Factor	HMG	HMG	-3.27946	0.0182815
Cluster-30086.102072	Factor	C3H	C3H	3.36919	0.0183151
Cluster-30086.10895	Factor	WRKY	WRKY	-3.16086	0.0183751
Cluster-30086.86552	Regulator	PHD	PHD	4.86488	0.0185117
Cluster-30086.132818	Regulator	MYB-related	MYB->MYB-related	-4.18104	0.0186934
Cluster-30086.139415	Regulator	LOB	LOB	-2.38123	0.0187404
Cluster-85586.0	Factor	C3H	C3H	-3.31692	0.0187604
Cluster-30086.34911	Factor	bHLH	bHLH	3.85914	0.0187938
Cluster-30086.15744	Factor	SBP	SBP	2.26912	0.0188018
Cluster-30086.67783	Factor	GRAS	GRAS	-4.3888	0.0188213
Cluster-30086.7840	Regulator	WRKY	WRKY	-2.1706	0.0188715
Cluster-30086.130215	Factor	GARP-G2-like	GARP->GARP-G2-like	-2.51475	0.0188977
Cluster-30086.50554	Regulator	LUG	LUG	3.81873	0.0189601
Cluster-30086.12749	Regulator	zf-HD	zf-HD	-4.33504	0.0190242
Cluster-30086.65006	Regulator	mTERF	mTERF	2.4399	0.0190348
Cluster-30086.65006	Regulator	mTERF	mTERF	2.4399	0.0190348
Cluster-76111.0	Regulator	AP2/ERF-AP2	AP2/ERF->AP2/ERF-AP2	-4.3711	0.0191678
Cluster-30086.114298	Regulator	TCP	TCP	-4.00861	0.0191748
Cluster-30086.114298	Factor	TCP	TCP	-4.00861	0.0191748
Cluster-30086.110285	Factor	bZIP	bZIP	-2.31468	0.0192214
Cluster-30086.32555	Factor	SET	SET	-4.03132	0.0192348
Cluster-30086.127464	Regulator	CSD	CSD	2.3079	0.019289
Cluster-25526.5	Factor	SWI/SNF-SWI3	SWI/SNF-SWI3	-4.24073	0.0193931
Cluster-33978.1	Regulator	SWI/SNF-BAF60b	SWI/SNF-BAF60b	-3.27945	0.0193949
Cluster-30086.137762	Regulator	HSF	HSF	-3.96207	0.0195531
Cluster-30086.85017	Factor	bZIP	bZIP	4.80181	0.0195828
Cluster-30086.138521	Regulator	HMG	HMG	-4.03132	0.0195968
Cluster-125864.0	Regulator	LOB	LOB	-3.38904	0.0196022
Cluster-30086.70845	Factor	C2C2-GATA	C2C2->C2C2-GATA	-2.94046	0.0196174
Cluster-30086.135227	Regulator	bZIP	bZIP	-3.96207	0.0197456
Cluster-30086.12891	Factor	SNF2	SNF2	-3.20148	0.0198704
Cluster-30086.60098	Factor	C2H2	C2H2	3.58187	0.019888
Cluster-23714.0	Factor	TRAF	TRAF	-3.07599	0.0199457
Cluster-30086.99213	Regulator	LIM	LIM	-3.07599	0.0199457
Cluster-59048.0	Factor	Others	Others	-3.27945	0.0200289
Cluster-26332.0	Factor	HSF	HSF	-3.16085	0.0202019
Cluster-30086.90315	Factor	Tify	Tify	-2.3703	0.0202346
Cluster-18386.0	Regulator	Others	Others	-3.49089	0.0202944
Cluster-52037.0	Factor	MADS-M-type	MADS->MADS-M-type	-4.31666	0.0203363
Cluster-30086.8275	Regulator	B3	B3->B3	4.77302	0.0203971
Cluster-30086.119068	Regulator	GRAS	GRAS	-3.09297	0.0204647
Cluster-30086.147080	Regulator	Others	Others	-3.24098	0.0205191
Cluster-98168.1	Regulator	MADS-M-type	MADS->MADS-M-type	-3.24098	0.0205191
Cluster-30086.79959	Regulator	GRAS	GRAS	-3.96207	0.0205965
Cluster-84077.0	Regulator	C3H	C3H	-3.96207	0.0205965
Cluster-30086.137282	Regulator	CSD	CSD	-4.11876	0.0206384
Cluster-30086.133149	Factor	AUX/IAA	AUX/IAA	2.67849	0.0206514
Cluster-64220.0	Factor	C2H2	C2H2	-3.27944	0.0207238
Cluster-30086.76845	Factor	bHLH	bHLH	-2.50031	0.0207904
Cluster-30086.26021	Regulator	WRKY	WRKY	-3.24098	0.0208639
Cluster-30086.26021	Regulator	WRKY	WRKY	-3.24098	0.0208639
Cluster-35995.0	Factor	HMG	HMG	-3.0316	0.0209243
Cluster-30086.1900	Factor	MED6	MED6	-3.91398	0.0209538
Cluster-30086.104094	Regulator	C2H2	C2H2	-2.05845	0.0209806
Cluster-35423.0	Regulator	GNAT	GNAT	-3.16084	0.0209884
Cluster-123627.0	Regulator	TCP	TCP	2.96026	0.0210569
Cluster-30086.95282	Regulator	HB-HD-ZIP	HB->HB-HD-ZIP	-3.09925	0.0211047
Cluster-30086.33539	Regulator	GARP-G2-like	GARP->GARP-G2-like	-4.09738	0.0211227
Cluster-30086.32975	Factor	C2H2	C2H2	-2.47878	0.0211611
Cluster-27046.0	Regulator	C3H	C3H	-3.86424	0.0211659
Cluster-30086.82684	Factor	MYB	MYB->MYB	-2.66953	0.0212911
Cluster-30086.103423	Factor	Others	Others	-3.37531	0.0213741
Cluster-30086.67083	Factor	MYB-related	MYB->MYB-related	-4.31665	0.0213957
Cluster-30086.18989	Regulator	GNAT	GNAT	-3.20146	0.0214447
Cluster-30086.16755	Factor	HSF	HSF	4.7248	0.0214623
Cluster-30086.27123	Factor	CSD	CSD	-3.0316	0.0214895
Cluster-62060.0	Regulator	NF-YC	NF-Y->NF-YC	-3.0316	0.0214895
Cluster-70854.0	Regulator	NF-YA	NF-Y->NF-YA	-3.98551	0.021514
Cluster-89363.0	Factor	MYB	MYB->MYB	-3.20146	0.0215274
Cluster-71722.1	Regulator	C2H2	C2H2	-3.88932	0.0216458
Cluster-98247.0	Regulator	Others	Others	-3.88932	0.0216458
Cluster-108958.0	Regulator	AP2/ERF-ERF	AP2/ERF->AP2/ERF-ERF	-3.07598	0.0217135
Cluster-30086.32916	Factor	DDT	DDT	-3.12755	0.0218221
Cluster-30086.92513	Regulator	B3	B3->B3	2.65466	0.021937
Cluster-119598.1	Factor	bHLH	bHLH	-3.0316	0.0220055
Cluster-30086.126805	Factor	GRAS	GRAS	-3.07177	0.0220963
Cluster-33329.0	Factor	C3H	C3H	-3.91397	0.0221619
Cluster-30086.136405	Factor	C3H	C3H	-2.85105	0.0221741
Cluster-30086.54191	Regulator	Others	Others	3.68956	0.0222732
Cluster-30086.54191	Regulator	Others	Others	3.68956	0.0222732
Cluster-30086.18252	Factor	MYB-related	MYB->MYB-related	-3.11902	0.0222812
Cluster-30086.18252	Factor	MYB-related	MYB->MYB-related	-3.11902	0.0222812
Cluster-30086.75827	Factor	MYB-related	MYB->MYB-related	2.51166	0.0222812
Cluster-96967.1	Regulator	C3H	C3H	-3.03159	0.0222812
Cluster-30086.143624	Factor	CSD	CSD	-3.20146	0.0222899
Cluster-84419.0	Regulator	AP2/ERF-ERF	AP2/ERF->AP2/ERF-ERF	-3.20146	0.0222899
Cluster-30086.129739	Regulator	Others	Others	-3.86423	0.0224744
Cluster-39251.0	Factor	SNF2	SNF2	-3.11902	0.0225517
Cluster-30086.64852	Regulator	GRAS	GRAS	2.42098	0.0225716
Cluster-30086.120344	Regulator	bHLH	bHLH	-3.98551	0.0226
Cluster-59259.0	Factor	TRAF	TRAF	-3.16083	0.022672
Cluster-105963.0	Factor	C3H	C3H	-3.07597	0.0228301
Cluster-30086.73085	Factor	C3H	C3H	-4.11874	0.0229934
Cluster-103434.0	Factor	NAC	NAC	-3.03159	0.0230863
Cluster-30086.53957	Factor	C3H	C3H	3.88048	0.0232793
Cluster-80694.0	Regulator	TUB	TUB	-2.9858	0.0233238
Cluster-30086.64008	Regulator	SBP	SBP	-3.7038	0.0234262
Cluster-30086.28106	Factor	MYB-related	MYB->MYB-related	-2.31506	0.0235717
Cluster-62288.0	Regulator	C2H2	C2H2	-3.88931	0.0235895
Cluster-17227.0	Regulator	HB-other	HB->HB-other	-3.52327	0.02362
Cluster-30086.28778	Factor	HSF	HSF	-3.13329	0.0236297
Cluster-30086.144333	Factor	AUX/IAA	AUX/IAA	-2.9858	0.023658
Cluster-121500.0	Regulator	AP2/ERF-ERF	AP2/ERF->AP2/ERF-ERF	3.82888	0.0237056
Cluster-30086.88503	Regulator	HB-HD-ZIP	HB->HB-HD-ZIP	-2.48164	0.0237482
Cluster-106330.0	Regulator	GARP-G2-like	GARP->GARP-G2-like	-3.42377	0.0238286
Cluster-30086.65261	Regulator	PHD	PHD	4.62323	0.0238877
Cluster-30086.47010	Factor	GNAT	GNAT	-3.86422	0.0238909
Cluster-30086.32900	Factor	SNF2	SNF2	3.64008	0.023892
Cluster-30086.101314	Regulator	bHLH	bHLH	-3.11901	0.0239495
Cluster-117239.0	Factor	GNAT	GNAT	-3.11901	0.0240439
Cluster-82096.0	Regulator	bZIP	bZIP	-3.16082	0.0240462
Cluster-30086.72357	Factor	Whirly	Whirly	2.69529	0.0240681
Cluster-30086.134569	Factor	C2H2	C2H2	-3.8127	0.0241897
Cluster-30086.137705	Factor	SNF2	SNF2	-3.49086	0.0242014
Cluster-30086.18991	Regulator	Others	Others	-2.4723	0.0242718
Cluster-30086.125874	Regulator	MYB	MYB->MYB	-3.38901	0.0243446
Cluster-30086.552	Regulator	SET	SET	-3.03158	0.0243942
Cluster-30086.106134	Factor	GARP-G2-like	GARP->GARP-G2-like	-3.9382	0.0244713
Cluster-77462.0	Factor	MYB	MYB->MYB	-2.98579	0.0244818
Cluster-123314.1	Factor	MADS-MIKC	MADS->MADS-MIKC	3.2015	0.024565
Cluster-30086.93021	Factor	HB-HD-ZIP	HB->HB-HD-ZIP	4.58313	0.0246281
Cluster-61260.1	Regulator	HB-other	HB->HB-other	-3.98549	0.0246598
Cluster-30086.110498	Regulator	SBP	SBP	3.91987	0.0247069
Cluster-110302.0	Factor	bZIP	bZIP	-3.86422	0.0247548
Cluster-57101.0	Regulator	C2H2	C2H2	-3.8127	0.0247833
Cluster-123031.0	Regulator	AP2/ERF-ERF	AP2/ERF->AP2/ERF-ERF	-2.30376	0.02486
Cluster-30086.4673	Factor	C3H	C3H	-3.31688	0.0248884
Cluster-30086.124155	Factor	SET	SET	2.84753	0.0250882
Cluster-30086.35808	Factor	C2C2-GATA	C2C2->C2C2-GATA	4.56964	0.0252684
Cluster-30086.121128	Regulator	bHLH	bHLH	-3.16081	0.0253714
Cluster-30086.13587	Regulator	HMG	HMG	-3.07595	0.0253984
Cluster-69247.0	Regulator	TRAF	TRAF	-3.07595	0.0253984
Cluster-4266.1	Regulator	GNAT	GNAT	-3.119	0.0254203
Cluster-124438.0	Factor	MYB	MYB->MYB	3.67834	0.0254349
Cluster-30086.52695	Regulator	bHLH	bHLH	3.7324	0.0254349
Cluster-30086.11610	Regulator	C2C2-GATA	C2C2->C2C2-GATA	-3.55496	0.0255889
Cluster-31161.0	Regulator	C2C2-GATA	C2C2->C2C2-GATA	-3.55496	0.0255889
Cluster-30086.46801	Regulator	SET	SET	2.54201	0.0256002
Cluster-30086.38650	Factor	bHLH	bHLH	-3.07595	0.0256286
Cluster-126101.1	Regulator	MYB-related	MYB->MYB-related	2.89817	0.025762
Cluster-30086.102553	Factor	mTERF	mTERF	3.24254	0.0258142
Cluster-30086.27570	Factor	bZIP	bZIP	-3.119	0.0258563
Cluster-30086.131727	Regulator	LIM	LIM	-3.1608	0.0258678
Cluster-23479.0	Factor	SET	SET	-3.42375	0.0260418
Cluster-30086.133630	Regulator	CPP	CPP	3.58551	0.0260637
Cluster-92807.0	Factor	ARID	ARID	-3.31687	0.0262055
Cluster-30086.28692	Factor	PHD	PHD	-3.35338	0.026227
Cluster-30086.135805	Factor	C3H	C3H	-3.389	0.0262459
Cluster-53636.0	Regulator	MBF1	MBF1	-3.49085	0.0263486
Cluster-31078.0	Regulator	C2H2	C2H2	-2.98578	0.0263926
Cluster-31887.0	Regulator	GNAT	GNAT	-3.52326	0.0264143
Cluster-30086.83122	Regulator	LUG	LUG	-3.75926	0.0265526
Cluster-30086.23077	Factor	MADS-M-type	MADS->MADS-M-type	3.68371	0.026571
Cluster-30086.16367	Regulator	LIM	LIM	-3.83868	0.0266585
Cluster-55407.0	Regulator	TRAF	TRAF	-3.20143	0.0266859
Cluster-68970.0	Regulator	TRAF	TRAF	-3.20143	0.0266859
Cluster-30086.28092	Regulator	AP2/ERF-ERF	AP2/ERF->AP2/ERF-ERF	-3.20143	0.0267264
Cluster-30086.94153	Regulator	WRKY	WRKY	3.74209	0.0267264
Cluster-30086.94153	Regulator	WRKY	WRKY	3.74209	0.0267264
Cluster-121972.0	Factor	MADS-MIKC	MADS->MADS-MIKC	3.0132	0.0267558
Cluster-30086.26009	Regulator	NAC	NAC	-3.14546	0.0267673
Cluster-77936.0	Regulator	HMG	HMG	-3.11899	0.0269227
Cluster-57501.0	Factor	Jumonji	Jumonji	-3.07594	0.0269451
Cluster-30086.145391	Factor	Others	Others	3.63017	0.0269733
Cluster-30086.140845	Regulator	SET	SET	-2.93849	0.0270539
Cluster-30086.56914	Factor	MYB	MYB->MYB	4.48097	0.0270539
Cluster-65648.0	Factor	SWI/SNF-SWI3	SWI/SNF-SWI3	-2.93849	0.0270539
Cluster-30086.135790	Regulator	C3H	C3H	-3.38899	0.027121
Cluster-30086.140527	Regulator	bHLH	bHLH	-3.75926	0.0271245
Cluster-74745.0	Factor	GNAT	GNAT	-2.93849	0.0271836
Cluster-124976.0	Regulator	AP2/ERF-ERF	AP2/ERF->AP2/ERF-ERF	-3.73178	0.0272953
Cluster-60860.0	Factor	LIM	LIM	-3.38899	0.0273281
Cluster-79338.0	Factor	MYB-related	MYB->MYB-related	-2.98577	0.0274038
Cluster-30086.16387	Factor	SNF2	SNF2	3.02137	0.0274154
Cluster-27542.0	Factor	CSD	CSD	-3.03156	0.0274231
Cluster-30086.45282	Factor	AP2/ERF-ERF	AP2/ERF->AP2/ERF-ERF	-3.70678	0.0274414
Cluster-30086.143273	Regulator	SET	SET	-2.93848	0.0275218
Cluster-30086.128860	Factor	WRKY	WRKY	-3.91394	0.0275634
Cluster-30086.135525	Regulator	WRKY	WRKY	4.47418	0.0275712
Cluster-96749.0	Regulator	HB-other	HB->HB-other	-3.07593	0.0275713
Cluster-30086.91587	Regulator	TRAF	TRAF	-3.81268	0.0276804
Cluster-30086.99024	Factor	PLATZ	PLATZ	-3.7585	0.0278122
Cluster-30086.113925	Factor	NAC	NAC	-3.11899	0.028005
Cluster-30086.7528	Factor	HMG	HMG	-3.11899	0.028005
Cluster-73240.0	Factor	HMG	HMG	-3.11899	0.028005
Cluster-30086.140539	Regulator	TRAF	TRAF	-3.31686	0.0280384
Cluster-28796.1	Factor	C2H2	C2H2	-3.07593	0.0280562
Cluster-30086.30911	Regulator	Tify	Tify	-3.24093	0.0283329
Cluster-30086.30911	Regulator	Others	Others	-3.24093	0.0283329
Cluster-30086.23081	Factor	MADS-M-type	MADS->MADS-M-type	3.62844	0.0285008
Cluster-51759.0	Factor	Trihelix	Trihelix	-3.75925	0.0285255
Cluster-30086.71618	Regulator	SWI/SNF-BAF60b	SWI/SNF-BAF60b	2.43277	0.0286858
Cluster-30086.131618	Factor	GNAT	GNAT	-3.70377	0.0287209
Cluster-30086.108666	Factor	PLATZ	PLATZ	-2.02556	0.0287494
Cluster-30086.15251	Regulator	C2H2	C2H2	-3.52324	0.0288212
Cluster-57537.0	Factor	TRAF	TRAF	-2.98576	0.0288908
Cluster-30086.118772	Regulator	WRKY	WRKY	-3.27939	0.0288993
Cluster-30086.17393	Regulator	MADS-M-type	MADS->MADS-M-type	2.71152	0.0291146
Cluster-30086.144698	Regulator	C2H2	C2H2	-2.41553	0.0292737
Cluster-30086.87119	Factor	mTERF	mTERF	4.41645	0.0292769
Cluster-30086.63605	Factor	C2H2	C2H2	4.42623	0.0292858
Cluster-30086.116120	Regulator	AP2/ERF-ERF	AP2/ERF->AP2/ERF-ERF	-3.6752	0.029333
Cluster-30086.99056	Factor	MYB-related	MYB->MYB-related	-3.45668	0.0293967
Cluster-119331.1	Regulator	SET	SET	2.03984	0.0294359
Cluster-30086.94888	Factor	Others	Others	4.3972	0.0294716
Cluster-30086.94888	Factor	Others	Others	4.3972	0.0294716
Cluster-52691.0	Factor	C2H2	C2H2	-2.88958	0.0294752
Cluster-30086.142928	Factor	HB-KNOX	HB->HB-KNOX	-3.20141	0.0295411
Cluster-22133.0	Factor	DDT	DDT	-2.93847	0.0296836
Cluster-30086.1834	Factor	C2H2	C2H2	-3.98547	0.0298433
Cluster-30086.139788	Regulator	HB-HD-ZIP	HB->HB-HD-ZIP	-2.32879	0.0298501
Cluster-30086.26347	Factor	bZIP	bZIP	-3.07306	0.0298731
Cluster-30086.59567	Factor	Others	Others	2.74906	0.0300066
Cluster-30086.88629	Factor	MYB-related	MYB->MYB-related	3.51943	0.0301607
Cluster-30086.101046	Regulator	Jumonji	Jumonji	-3.58751	0.0302874
Cluster-30086.148037	Regulator	WRKY	WRKY	2.08597	0.0304032
Cluster-17187.0	Factor	zn-clus	zn-clus	-2.93847	0.0304551
Cluster-30086.9042	Factor	bZIP	bZIP	-3.42373	0.0304551
Cluster-39993.0	Factor	ARID	ARID	2.96017	0.0305101
Cluster-30086.126647	Factor	MYB	MYB->MYB	-3.64606	0.030566
Cluster-124935.0	Regulator	Others	Others	3.53196	0.030611
Cluster-20393.1	Regulator	C2C2-GATA	C2C2->C2C2-GATA	-2.98575	0.0306289
Cluster-30086.23527	Factor	Others	Others	3.49363	0.0306345
Cluster-55458.0	Factor	bHLH	bHLH	-3.35336	0.0306816
Cluster-30086.15320	Regulator	bHLH	bHLH	-2.70387	0.0308533
Cluster-30086.130954	Regulator	bZIP	bZIP	-3.6752	0.030878
Cluster-30086.98354	Factor	B3-ARF	B3->B3-ARF	3.16166	0.0309851
Cluster-30086.142585	Factor	SNF2	SNF2	-2.93846	0.0310518
Cluster-62740.0	Factor	TRAF	TRAF	-2.98575	0.0310518
Cluster-30086.121986	Regulator	LOB	LOB	4.35632	0.03111
[truncated: 259 more rows]

## Sheet: C22L_vs_C22R
Gene	Type	Subfamily	Family	log2foldchange	padjust
Cluster-30086.71234	Factor	GNAT	GNAT	14.9355	4.83485e-61
Cluster-30086.96686	Factor	HB-KNOX	HB->HB-KNOX	-11.9586	5.44574e-30
Cluster-30086.84108	Regulator	C2C2-CO-like	C2C2->C2C2-CO-like	6.63633	1.81278e-29
Cluster-30086.82091	Factor	bZIP	bZIP	6.15241	1.42686e-25
Cluster-30086.51707	Regulator	C2C2-GATA	C2C2->C2C2-GATA	8.92778	4.97367e-25
Cluster-30086.44121	Regulator	WRKY	WRKY	-8.45988	1.03781e-24
Cluster-30086.59080	Factor	SET	SET	4.72945	7.3202e-24
Cluster-30086.103784	Factor	bHLH	bHLH	-9.34424	2.83896e-22
Cluster-30086.70855	Factor	GNAT	GNAT	8.3044	5.14655e-22
Cluster-30086.71000	Factor	WRKY	WRKY	8.04889	5.14477e-21
Cluster-30086.30004	Regulator	Others	Others	-6.09552	6.71083e-21
Cluster-30086.98239	Regulator	NAC	NAC	-9.8609	1.6684e-20
Cluster-30086.124704	Regulator	C2C2-YABBY	C2C2->C2C2-YABBY	9.43966	2.28081e-20
Cluster-30086.106100	Regulator	MADS-MIKC	MADS->MADS-MIKC	-8.45529	4.04589e-20
Cluster-30086.86625	Regulator	NAC	NAC	6.40641	1.22377e-19
Cluster-30086.48858	Regulator	OFP	OFP	7.33079	3.1393e-19
Cluster-30086.23201	Regulator	bHLH	bHLH	8.08116	5.87849e-19
Cluster-30086.80684	Factor	bHLH	bHLH	10.5395	7.24653e-19
Cluster-30086.72574	Factor	WRKY	WRKY	10.5236	7.88469e-19
Cluster-30086.44195	Factor	WRKY	WRKY	-8.01572	1.41614e-18
Cluster-30086.69718	Factor	C2C2-YABBY	C2C2->C2C2-YABBY	7.58588	3.3185e-18
Cluster-30086.34185	Regulator	MYB	MYB->MYB	-7.13629	3.87714e-18
Cluster-30086.123902	Factor	bHLH	bHLH	8.61492	7.06911e-18
Cluster-30086.42159	Factor	bHLH	bHLH	-7.80935	8.43499e-18
Cluster-30086.23080	Factor	MADS-MIKC	MADS->MADS-MIKC	6.65582	8.87868e-18
Cluster-30086.124550	Factor	MYB	MYB->MYB	7.03493	1.18353e-17
Cluster-30086.90801	Regulator	C2C2-YABBY	C2C2->C2C2-YABBY	9.343	1.94119e-17
Cluster-30086.103853	Factor	MYB	MYB->MYB	-7.5893	1.99081e-17
Cluster-30086.72479	Factor	Whirly	Whirly	4.45108	3.07819e-17
Cluster-30086.118059	Factor	HB-KNOX	HB->HB-KNOX	-9.16408	3.57876e-17
Cluster-30086.98448	Factor	HB-other	HB->HB-other	-9.0894	3.6298e-17
Cluster-30086.73251	Factor	bHLH	bHLH	4.19727	4.49152e-17
Cluster-30086.116108	Factor	NAC	NAC	-8.17368	4.93547e-17
Cluster-30086.120166	Regulator	C2H2	C2H2	-5.01039	5.99698e-17
Cluster-30086.83324	Regulator	MYB-related	MYB->MYB-related	7.33009	1.18974e-16
Cluster-30086.123782	Factor	HB-HD-ZIP	HB->HB-HD-ZIP	7.54511	1.45617e-16
Cluster-30086.97741	Factor	Others	Others	7.41174	2.44037e-16
Cluster-30086.51879	Factor	bHLH	bHLH	5.29738	2.83518e-16
Cluster-30086.99949	Regulator	AP2/ERF-ERF	AP2/ERF->AP2/ERF-ERF	-5.37037	5.84536e-16
Cluster-30086.99520	Regulator	bHLH	bHLH	-5.48682	9.93256e-16
Cluster-30086.124399	Factor	bHLH	bHLH	7.3208	1.0403e-15
Cluster-30086.39639	Factor	C2H2	C2H2	-4.69468	1.04646e-15
Cluster-30086.57882	Regulator	C2C2-YABBY	C2C2->C2C2-YABBY	5.37034	1.21942e-15
Cluster-30086.42223	Factor	GARP-ARR-B	GARP->GARP-ARR-B	-7.66211	1.83485e-15
Cluster-30086.88958	Regulator	MADS-MIKC	MADS->MADS-MIKC	5.06671	2.3141e-15
Cluster-30086.77383	Factor	Others	Others	5.40857	3.17416e-15
Cluster-30086.48507	Factor	OFP	OFP	-8.42391	6.46515e-15
Cluster-30086.39911	Factor	GRAS	GRAS	-4.98737	1.11172e-14
Cluster-30086.50785	Regulator	HB-HD-ZIP	HB->HB-HD-ZIP	10.0283	2.19559e-14
Cluster-30086.88267	Regulator	zf-HD	zf-HD	8.28587	2.50734e-14
Cluster-30086.80919	Factor	Others	Others	7.46046	2.61962e-14
Cluster-30086.33980	Regulator	MYB	MYB->MYB	-8.34188	2.67149e-14
Cluster-30086.77360	Regulator	HB-other	HB->HB-other	4.03933	3.14635e-14
Cluster-30086.34681	Factor	MYB-related	MYB->MYB-related	-5.50193	4.38338e-14
Cluster-30086.44120	Regulator	WRKY	WRKY	-7.59536	7.41177e-14
Cluster-30086.75531	Regulator	SET	SET	3.4432	1.12191e-13
Cluster-30086.72852	Factor	bHLH	bHLH	8.72482	1.13792e-13
Cluster-30086.41824	Factor	MYB	MYB->MYB	-6.58296	1.24322e-13
Cluster-30086.36063	Regulator	bHLH	bHLH	-5.08882	1.35641e-13
Cluster-30086.22438	Factor	GARP-G2-like	GARP->GARP-G2-like	5.93981	1.56419e-13
Cluster-30086.124705	Regulator	C2C2-YABBY	C2C2->C2C2-YABBY	8.26246	1.83627e-13
Cluster-30086.124705	Regulator	C2C2-YABBY	C2C2->C2C2-YABBY	8.26246	1.83627e-13
Cluster-30086.76399	Factor	bHLH	bHLH	4.36849	1.87576e-13
Cluster-30086.75773	Factor	AUX/IAA	AUX/IAA	4.42904	2.57235e-13
Cluster-30086.77470	Regulator	zf-HD	zf-HD	7.5949	3.13304e-13
Cluster-30086.48630	Factor	C2C2-Dof	C2C2->C2C2-Dof	-3.57527	3.40678e-13
Cluster-30086.100882	Factor	NAC	NAC	-7.90594	6.09497e-13
Cluster-30086.42964	Factor	GNAT	GNAT	4.09094	7.34388e-13
Cluster-30086.48780	Factor	GRAS	GRAS	-6.40346	8.57681e-13
Cluster-30086.71607	Regulator	C2C2-CO-like	C2C2->C2C2-CO-like	5.32034	9.28471e-13
Cluster-30086.45966	Regulator	NF-YA	NF-Y->NF-YA	-5.25498	1.2617e-12
Cluster-30086.48132	Factor	MYB	MYB->MYB	-6.50638	1.54764e-12
Cluster-30086.23005	Factor	HB-HD-ZIP	HB->HB-HD-ZIP	8.67718	1.76342e-12
Cluster-30086.44413	Regulator	HB-KNOX	HB->HB-KNOX	-4.45075	1.77087e-12
Cluster-30086.15968	Factor	HB-KNOX	HB->HB-KNOX	-7.1217	1.83068e-12
Cluster-30086.128857	Factor	WRKY	WRKY	-6.6954	1.91057e-12
Cluster-30086.47624	Regulator	LOB	LOB	-7.10402	1.97481e-12
Cluster-30086.123717	Factor	SET	SET	4.47045	2.51055e-12
Cluster-30086.26828	Factor	WRKY	WRKY	-7.35853	3.1648e-12
Cluster-30086.38340	Factor	E2F-DP	E2F-DP	-7.92847	4.16132e-12
Cluster-30086.98333	Regulator	AP2/ERF-ERF	AP2/ERF->AP2/ERF-ERF	-4.1787	5.19654e-12
Cluster-30086.38446	Regulator	WRKY	WRKY	-6.89059	5.8574e-12
Cluster-30086.111864	Factor	C3H	C3H	-3.67158	6.65103e-12
Cluster-30086.78580	Factor	NAC	NAC	-5.53272	7.07142e-12
Cluster-30086.113975	Factor	bZIP	bZIP	-9.10371	7.25118e-12
Cluster-30086.140493	Regulator	HB-KNOX	HB->HB-KNOX	-6.71581	7.37418e-12
Cluster-30086.124549	Factor	MYB-related	MYB->MYB-related	6.28207	8.29982e-12
Cluster-30086.124549	Factor	MYB-related	MYB->MYB-related	6.28207	8.29982e-12
Cluster-30086.80914	Factor	Others	Others	7.86168	9.31838e-12
Cluster-30086.37296	Factor	WRKY	WRKY	-6.16031	1.10919e-11
Cluster-30086.90577	Factor	bZIP	bZIP	5.08226	1.15922e-11
Cluster-30086.30966	Factor	LOB	LOB	-5.71404	1.18342e-11
Cluster-30086.110440	Factor	CAMTA	CAMTA	-3.6482	1.26617e-11
Cluster-30086.71143	Regulator	GARP-G2-like	GARP->GARP-G2-like	4.71027	1.28047e-11
Cluster-30086.54403	Factor	HB-HD-ZIP	HB->HB-HD-ZIP	5.18359	1.28127e-11
Cluster-30086.128803	Factor	MYB	MYB->MYB	-7.63895	1.33489e-11
Cluster-30086.133583	Regulator	bHLH	bHLH	5.67644	1.45418e-11
Cluster-30086.110859	Factor	bHLH	bHLH	-7.14619	1.46336e-11
Cluster-30086.23290	Factor	HB-HD-ZIP	HB->HB-HD-ZIP	8.88692	1.50108e-11
Cluster-30086.36865	Regulator	HB-other	HB->HB-other	-7.62408	1.68021e-11
Cluster-30086.114226	Factor	NF-YB	NF-Y->NF-YB	-5.46903	2.18465e-11
Cluster-30086.111798	Factor	bZIP	bZIP	-4.8398	2.32033e-11
Cluster-30086.93830	Factor	Trihelix	Trihelix	8.33841	2.68945e-11
Cluster-30086.107827	Factor	LOB	LOB	-6.05575	3.62354e-11
Cluster-30086.41454	Regulator	MADS-MIKC	MADS->MADS-MIKC	-7.42617	3.87328e-11
Cluster-30086.118773	Regulator	WRKY	WRKY	-4.89907	4.13907e-11
Cluster-30086.128376	Factor	MADS-MIKC	MADS->MADS-MIKC	4.76732	4.59344e-11
Cluster-30086.65924	Regulator	NF-YA	NF-Y->NF-YA	7.59685	4.62569e-11
Cluster-30086.54362	Regulator	Tify	Tify	4.56368	4.98771e-11
Cluster-30086.93831	Factor	Trihelix	Trihelix	5.78062	5.52043e-11
Cluster-30086.130307	Factor	NAC	NAC	-6.27023	5.83736e-11
Cluster-30086.103979	Factor	NAC	NAC	-3.87097	5.96762e-11
Cluster-30086.14017	Regulator	zf-HD	zf-HD	7.35511	6.78765e-11
Cluster-30086.66665	Regulator	bHLH	bHLH	4.5151	7.53917e-11
Cluster-30086.106921	Regulator	bHLH	bHLH	-4.46229	1.00631e-10
Cluster-30086.131991	Regulator	NAC	NAC	-8.26804	1.01939e-10
Cluster-30086.55521	Regulator	MADS-M-type	MADS->MADS-M-type	-7.391	1.26552e-10
Cluster-30086.43892	Regulator	Others	Others	-4.78171	1.38142e-10
Cluster-30086.146070	Factor	AP2/ERF-ERF	AP2/ERF->AP2/ERF-ERF	7.38769	1.50825e-10
Cluster-30086.36862	Regulator	HB-HD-ZIP	HB->HB-HD-ZIP	-7.76478	1.51047e-10
Cluster-30086.36014	Factor	C2C2-Dof	C2C2->C2C2-Dof	-3.82692	1.64167e-10
Cluster-30086.23289	Factor	HB-HD-ZIP	HB->HB-HD-ZIP	7.68317	1.77282e-10
Cluster-30086.85416	Factor	C3H	C3H	-3.78203	1.81502e-10
Cluster-30086.96726	Regulator	GARP-G2-like	GARP->GARP-G2-like	-3.72975	2.40844e-10
Cluster-30086.66713	Regulator	bHLH	bHLH	5.63931	2.7114e-10
Cluster-30086.102713	Regulator	C2C2-Dof	C2C2->C2C2-Dof	-7.06405	2.85742e-10
Cluster-30086.30001	Regulator	Others	Others	-6.40561	2.8853e-10
Cluster-30086.37152	Factor	LOB	LOB	-4.98067	3.10304e-10
Cluster-30086.100067	Factor	C2H2	C2H2	-4.05528	3.15998e-10
Cluster-30086.101841	Factor	bHLH	bHLH	-7.2111	3.52173e-10
Cluster-30086.116061	Regulator	OFP	OFP	-5.9332	3.61927e-10
Cluster-30086.55383	Regulator	MYB	MYB->MYB	6.74296	4.643e-10
Cluster-30086.55720	Regulator	zf-HD	zf-HD	6.44087	4.70126e-10
Cluster-30086.39640	Factor	C2H2	C2H2	-4.36991	4.93207e-10
Cluster-30086.18476	Factor	bZIP	bZIP	-8.46826	5.15115e-10
Cluster-30086.27292	Factor	LOB	LOB	-5.09218	5.68909e-10
Cluster-30086.96592	Factor	TCP	TCP	7.68389	5.88155e-10
Cluster-30086.52921	Regulator	NAC	NAC	7.27489	7.08798e-10
Cluster-30086.125109	Factor	TCP	TCP	5.18673	7.64712e-10
Cluster-30086.140114	Factor	OFP	OFP	5.78831	8.04048e-10
Cluster-30086.73462	Regulator	MYB	MYB->MYB	3.47753	8.11518e-10
Cluster-30086.107393	Factor	bHLH	bHLH	-4.46473	8.40461e-10
Cluster-30086.30215	Regulator	bHLH	bHLH	-6.40567	8.47747e-10
Cluster-30086.57839	Regulator	C2C2-LSD	C2C2->C2C2-LSD	4.4374	8.53796e-10
Cluster-30086.57839	Regulator	C2C2-LSD	C2C2->C2C2-LSD	4.4374	8.53796e-10
Cluster-30086.76488	Regulator	C2H2	C2H2	3.35723	8.81863e-10
Cluster-30086.74256	Factor	mTERF	mTERF	3.33548	9.02866e-10
Cluster-30086.30198	Regulator	MYB	MYB->MYB	-3.4998	9.11724e-10
Cluster-30086.55518	Regulator	MADS-M-type	MADS->MADS-M-type	-7.17827	9.31174e-10
Cluster-30086.86751	Factor	C2H2	C2H2	3.43118	9.63931e-10
Cluster-30086.123567	Factor	bHLH	bHLH	-6.86713	1.01455e-09
Cluster-30086.11287	Regulator	C2H2	C2H2	-5.34928	1.03168e-09
Cluster-30086.130223	Regulator	bZIP	bZIP	-7.20859	1.04569e-09
Cluster-30086.45311	Factor	TCP	TCP	-3.27472	1.21953e-09
Cluster-30086.72362	Regulator	zf-HD	zf-HD	6.59938	1.28362e-09
Cluster-30086.102632	Regulator	MYB	MYB->MYB	-7.86106	1.30218e-09
Cluster-30086.23008	Factor	HB-HD-ZIP	HB->HB-HD-ZIP	7.2819	1.30601e-09
Cluster-30086.74989	Factor	Trihelix	Trihelix	3.38685	1.38792e-09
Cluster-30086.93991	Factor	Others	Others	-7.05529	1.60621e-09
Cluster-30086.93991	Factor	GARP-G2-like	GARP->GARP-G2-like	-7.05529	1.60621e-09
Cluster-30086.45213	Regulator	C3H	C3H	-6.97126	1.76459e-09
Cluster-30086.45213	Regulator	C3H	C3H	-6.97126	1.76459e-09
Cluster-30086.38893	Regulator	MYB	MYB->MYB	-6.71749	1.9998e-09
Cluster-30086.69265	Factor	mTERF	mTERF	7.81514	2.1875e-09
Cluster-30086.125386	Regulator	bHLH	bHLH	4.99435	2.65203e-09
Cluster-30086.68240	Regulator	TCP	TCP	4.12959	3.15642e-09
Cluster-30086.50506	Factor	mTERF	mTERF	3.46031	3.22467e-09
Cluster-30086.43894	Regulator	Others	Others	-6.81475	3.45576e-09
Cluster-30086.113234	Factor	bHLH	bHLH	3.4973	3.82938e-09
Cluster-30086.297	Factor	AP2/ERF-ERF	AP2/ERF->AP2/ERF-ERF	6.30598	3.88854e-09
Cluster-30086.38894	Regulator	MYB	MYB->MYB	-6.87487	4.66905e-09
Cluster-30086.130959	Factor	AP2/ERF-AP2	AP2/ERF->AP2/ERF-AP2	-6.88826	4.73956e-09
Cluster-30086.45915	Regulator	NF-YA	NF-Y->NF-YA	-4.74631	4.85464e-09
Cluster-30086.45629	Factor	NAC	NAC	-6.60036	5.0149e-09
Cluster-30086.41090	Factor	MYB	MYB->MYB	-4.91365	5.27181e-09
Cluster-30086.71191	Factor	GNAT	GNAT	3.6446	5.32702e-09
Cluster-30086.125651	Factor	MYB-related	MYB->MYB-related	5.42919	5.35468e-09
Cluster-30086.123058	Regulator	WRKY	WRKY	-7.52365	5.81615e-09
Cluster-30086.95471	Regulator	bHLH	bHLH	-3.42566	5.87475e-09
Cluster-30086.8149	Regulator	TCP	TCP	6.78291	6.52567e-09
Cluster-30086.67829	Factor	bZIP	bZIP	5.88781	7.79076e-09
Cluster-30086.115259	Regulator	bZIP	bZIP	-7.70252	7.79826e-09
Cluster-30086.121562	Factor	HB-other	HB->HB-other	-6.03236	8.09523e-09
Cluster-30086.133833	Factor	HB-HD-ZIP	HB->HB-HD-ZIP	-3.83674	8.13981e-09
Cluster-30086.61523	Regulator	bHLH	bHLH	5.32729	8.16879e-09
Cluster-30086.95470	Regulator	bHLH	bHLH	-3.7582	9.0547e-09
Cluster-30086.36134	Regulator	GARP-G2-like	GARP->GARP-G2-like	-3.59358	9.11819e-09
Cluster-30086.59087	Regulator	MYB-related	MYB->MYB-related	2.96638	9.59996e-09
Cluster-30086.59247	Factor	bHLH	bHLH	5.63312	1.00674e-08
Cluster-30086.60200	Regulator	GNAT	GNAT	3.14085	1.154e-08
Cluster-30086.39159	Regulator	GRAS	GRAS	-9.01835	1.20661e-08
Cluster-30086.41170	Regulator	WRKY	WRKY	-3.98077	1.22861e-08
Cluster-30086.8007	Regulator	MYB	MYB->MYB	4.18722	1.23148e-08
Cluster-30086.16954	Regulator	WRKY	WRKY	-4.19534	1.28217e-08
Cluster-30086.103423	Factor	Others	Others	-7.13748	1.34042e-08
Cluster-30086.133580	Regulator	bHLH	bHLH	6.87786	1.36767e-08
Cluster-30086.30697	Factor	HB-HD-ZIP	HB->HB-HD-ZIP	-4.22205	1.66241e-08
Cluster-30086.128419	Regulator	bZIP	bZIP	-4.54809	1.77172e-08
Cluster-30086.28136	Factor	MYB-related	MYB->MYB-related	-6.56708	1.797e-08
Cluster-30086.52714	Factor	C2C2-GATA	C2C2->C2C2-GATA	3.33829	1.81256e-08
Cluster-30086.72484	Factor	Jumonji	Jumonji	7.38774	1.83258e-08
Cluster-30086.23076	Factor	MADS-MIKC	MADS->MADS-MIKC	5.52562	1.84616e-08
Cluster-30086.117149	Factor	HB-HD-ZIP	HB->HB-HD-ZIP	-4.61189	2.01075e-08
Cluster-30086.46830	Factor	WRKY	WRKY	-7.53107	2.06228e-08
Cluster-30086.93623	Regulator	HB-HD-ZIP	HB->HB-HD-ZIP	-3.61445	2.14347e-08
Cluster-30086.89638	Regulator	HSF	HSF	-3.7366	2.36225e-08
Cluster-30086.69372	Regulator	Pseudo ARR-B	Pseudo ARR-B	3.63966	2.48914e-08
Cluster-30086.69603	Factor	bHLH	bHLH	3.52892	2.70119e-08
Cluster-30086.36864	Regulator	HB-HD-ZIP	HB->HB-HD-ZIP	-7.31276	2.77039e-08
Cluster-30086.45914	Regulator	NF-YA	NF-Y->NF-YA	-4.77013	2.82031e-08
Cluster-30086.21561	Factor	bHLH	bHLH	6.65709	2.99144e-08
Cluster-30086.61674	Factor	C2H2	C2H2	6.09976	3.25971e-08
Cluster-30086.26149	Factor	HB-BELL	HB->HB-BELL	-3.69185	3.40654e-08
Cluster-30086.18657	Factor	MYB	MYB->MYB	-6.31601	3.42327e-08
Cluster-30086.17655	Factor	NAC	NAC	-6.64521	3.58957e-08
Cluster-30086.36863	Regulator	HB-other	HB->HB-other	-7.82445	3.67756e-08
Cluster-30086.114494	Factor	zf-HD	zf-HD	-5.76065	3.67987e-08
Cluster-30086.67859	Regulator	C2C2-CO-like	C2C2->C2C2-CO-like	5.04246	3.89351e-08
Cluster-30086.136695	Regulator	AP2/ERF-ERF	AP2/ERF->AP2/ERF-ERF	-7.19554	3.93332e-08
Cluster-30086.96854	Regulator	MYB	MYB->MYB	-3.54851	3.99921e-08
Cluster-30086.114191	Factor	MADS-MIKC	MADS->MADS-MIKC	-6.42286	4.02542e-08
Cluster-30086.24371	Factor	TAZ	TAZ	-5.90785	4.08118e-08
Cluster-30086.41171	Regulator	WRKY	WRKY	-4.95782	4.09908e-08
Cluster-30086.41171	Regulator	WRKY	WRKY	-4.95782	4.09908e-08
Cluster-30086.23716	Factor	AP2/ERF-ERF	AP2/ERF->AP2/ERF-ERF	-5.16775	4.14379e-08
Cluster-30086.17475	Regulator	Others	Others	-6.41881	4.46237e-08
Cluster-30086.44902	Factor	LOB	LOB	-6.47381	4.51492e-08
Cluster-30086.41806	Factor	HB-WOX	HB->HB-WOX	-3.92934	4.61764e-08
Cluster-30086.14662	Factor	bHLH	bHLH	5.09786	5.01411e-08
Cluster-30086.42438	Regulator	MYB	MYB->MYB	-6.25144	5.26343e-08
Cluster-30086.110503	Factor	AUX/IAA	AUX/IAA	-2.90508	5.28349e-08
Cluster-30086.109165	Factor	MYB	MYB->MYB	-6.17937	5.87114e-08
Cluster-30086.103433	Factor	Others	Others	-6.39498	5.98631e-08
Cluster-30086.118994	Factor	C2C2-Dof	C2C2->C2C2-Dof	-3.51087	6.91899e-08
Cluster-30086.145612	Regulator	AUX/IAA	AUX/IAA	5.54875	7.37401e-08
Cluster-30086.80138	Regulator	PHD	PHD	-6.37551	7.42172e-08
Cluster-30086.101112	Regulator	C3H	C3H	-6.76329	7.66916e-08
Cluster-30086.22256	Factor	WRKY	WRKY	3.83713	8.15188e-08
Cluster-30086.46661	Regulator	MYB-related	MYB->MYB-related	-6.17063	9.16845e-08
Cluster-30086.29965	Regulator	bHLH	bHLH	-4.91822	9.33739e-08
Cluster-30086.78544	Factor	MYB	MYB->MYB	6.71488	9.37329e-08
Cluster-30086.117216	Regulator	GRAS	GRAS	-7.66317	9.57145e-08
Cluster-30086.63869	Factor	Trihelix	Trihelix	6.5921	1.03174e-07
Cluster-30086.63084	Factor	HB-HD-ZIP	HB->HB-HD-ZIP	-6.14242	1.08806e-07
Cluster-30086.23662	Regulator	bHLH	bHLH	-5.24818	1.10811e-07
Cluster-30086.65867	Regulator	bHLH	bHLH	4.21293	1.18291e-07
Cluster-30086.62862	Factor	C2C2-YABBY	C2C2->C2C2-YABBY	6.41896	1.19514e-07
Cluster-30086.62862	Factor	C2C2-YABBY	C2C2->C2C2-YABBY	6.41896	1.19514e-07
Cluster-30086.69605	Factor	bHLH	bHLH	6.09991	1.44039e-07
Cluster-30086.113156	Factor	MYB	MYB->MYB	-4.11464	1.48162e-07
Cluster-30086.42983	Factor	bHLH	bHLH	-6.44303	1.59983e-07
Cluster-30086.72516	Factor	MYB	MYB->MYB	9.01937	1.67532e-07
Cluster-30086.101958	Regulator	NAC	NAC	-6.16752	1.68561e-07
Cluster-30086.63681	Factor	C2H2	C2H2	4.60678	1.71614e-07
Cluster-30086.33878	Regulator	C2C2-Dof	C2C2->C2C2-Dof	-5.90854	1.92754e-07
Cluster-30086.103552	Regulator	Others	Others	-6.50994	2.22337e-07
Cluster-30086.131363	Factor	AP2/ERF-AP2	AP2/ERF->AP2/ERF-AP2	-7.79071	2.36914e-07
Cluster-30086.100098	Factor	C2C2-Dof	C2C2->C2C2-Dof	-3.20843	2.37392e-07
Cluster-30086.36244	Factor	Others	Others	-6.52198	2.44636e-07
Cluster-30086.36244	Factor	GARP-G2-like	GARP->GARP-G2-like	-6.52198	2.44636e-07
Cluster-30086.13664	Factor	bHLH	bHLH	-8.60038	2.70332e-07
Cluster-30086.93409	Regulator	bHLH	bHLH	-6.30388	2.71661e-07
Cluster-30086.129270	Factor	AP2/ERF-AP2	AP2/ERF->AP2/ERF-AP2	-6.81091	2.7219e-07
Cluster-30086.72804	Regulator	bZIP	bZIP	3.60074	2.95364e-07
Cluster-30086.38892	Regulator	MYB-related	MYB->MYB-related	-6.40407	2.96176e-07
Cluster-30086.24533	Regulator	WRKY	WRKY	-5.48965	3.18987e-07
Cluster-30086.132167	Regulator	MADS-M-type	MADS->MADS-M-type	3.82976	3.2901e-07
Cluster-30086.93418	Regulator	bHLH	bHLH	5.49346	3.46782e-07
Cluster-30086.93621	Regulator	HB-HD-ZIP	HB->HB-HD-ZIP	-3.16803	3.69254e-07
Cluster-30086.44708	Factor	MYB	MYB->MYB	-5.05576	3.80283e-07
Cluster-30086.30429	Regulator	Jumonji	Jumonji	6.37408	3.98904e-07
Cluster-30086.127638	Factor	MYB-related	MYB->MYB-related	-3.03811	4.22193e-07
Cluster-30086.59507	Factor	GARP-ARR-B	GARP->GARP-ARR-B	3.38104	4.46605e-07
Cluster-30086.8010	Regulator	TCP	TCP	5.87443	4.59746e-07
Cluster-30086.50651	Factor	bHLH	bHLH	-3.61478	4.64381e-07
Cluster-30086.18776	Factor	C2C2-GATA	C2C2->C2C2-GATA	-5.36249	5.05737e-07
Cluster-30086.75219	Factor	E2F-DP	E2F-DP	5.78523	5.134e-07
Cluster-30086.65005	Regulator	mTERF	mTERF	2.86799	5.24873e-07
Cluster-30086.91277	Factor	LIM	LIM	3.78733	5.51695e-07
Cluster-30086.103978	Factor	NAC	NAC	-5.95189	5.86272e-07
Cluster-30086.80693	Regulator	Others	Others	4.52638	6.13185e-07
Cluster-30086.80693	Regulator	Others	Others	4.52638	6.13185e-07
Cluster-30086.19415	Regulator	HMG	HMG	-8.15478	6.1679e-07
Cluster-30086.38328	Factor	bZIP	bZIP	-5.77102	6.2382e-07
Cluster-30086.66467	Regulator	C2H2	C2H2	5.35705	6.71167e-07
Cluster-30086.105101	Factor	WRKY	WRKY	-6.00178	6.7646e-07
Cluster-30086.134633	Factor	WRKY	WRKY	-6.61274	7.29798e-07
Cluster-30086.34884	Regulator	bZIP	bZIP	-5.45848	8.0814e-07
Cluster-30086.37698	Regulator	LOB	LOB	-3.89528	8.58719e-07
Cluster-30086.51706	Regulator	C2C2-GATA	C2C2->C2C2-GATA	6.013	8.77372e-07
Cluster-30086.103854	Factor	MYB-related	MYB->MYB-related	-5.25505	9.10935e-07
Cluster-30086.85129	Factor	bHLH	bHLH	6.42743	9.13932e-07
Cluster-30086.118375	Regulator	bHLH	bHLH	-5.05708	9.30785e-07
Cluster-30086.101859	Regulator	bHLH	bHLH	-5.73882	9.57382e-07
Cluster-30086.17387	Regulator	MADS-M-type	MADS->MADS-M-type	5.74762	1.02474e-06
Cluster-30086.40653	Factor	MADS-MIKC	MADS->MADS-MIKC	-5.82509	1.04446e-06
Cluster-30086.18074	Factor	OFP	OFP	-4.51645	1.04912e-06
Cluster-30086.145910	Factor	ARID	ARID	5.78067	1.05952e-06
Cluster-30086.96853	Regulator	MYB-related	MYB->MYB-related	-4.01673	1.08631e-06
Cluster-30086.96853	Regulator	MYB-related	MYB->MYB-related	-4.01673	1.08631e-06
Cluster-30086.125843	Regulator	C3H	C3H	-4.59634	1.09117e-06
Cluster-30086.132819	Regulator	MYB	MYB->MYB	-5.49781	1.22356e-06
Cluster-30086.39261	Factor	NAC	NAC	-5.71436	1.27964e-06
Cluster-30086.82686	Factor	MYB	MYB->MYB	-3.27545	1.29849e-06
Cluster-30086.44805	Factor	MYB-related	MYB->MYB-related	-5.82751	1.34822e-06
Cluster-30086.50504	Factor	mTERF	mTERF	3.6235	1.38965e-06
Cluster-30086.133728	Factor	C2C2-GATA	C2C2->C2C2-GATA	5.84592	1.40574e-06
Cluster-30086.55364	Factor	Jumonji	Jumonji	6.44622	1.41414e-06
Cluster-30086.72129	Factor	WRKY	WRKY	4.45702	1.42112e-06
Cluster-30086.81754	Factor	TUB	TUB	-6.80019	1.46594e-06
Cluster-30086.82221	Factor	MYB-related	MYB->MYB-related	-5.42666	1.49077e-06
Cluster-121194.0	Factor	C2C2-CO-like	C2C2->C2C2-CO-like	5.20137	1.50896e-06
Cluster-30086.42036	Regulator	bZIP	bZIP	-3.64801	1.61782e-06
Cluster-30086.39918	Factor	NAC	NAC	-2.96099	1.64918e-06
Cluster-30086.74063	Factor	zf-HD	zf-HD	6.24938	1.73973e-06
Cluster-30086.41805	Factor	HB-WOX	HB->HB-WOX	-3.26054	1.82265e-06
Cluster-30086.113685	Regulator	SNF2	SNF2	-5.80169	1.89071e-06
Cluster-30086.122613	Factor	HB-KNOX	HB->HB-KNOX	-5.36241	1.91015e-06
Cluster-30086.67205	Regulator	C2C2-CO-like	C2C2->C2C2-CO-like	2.60468	1.91617e-06
Cluster-30086.99840	Factor	bZIP	bZIP	-5.53829	1.93241e-06
Cluster-30086.40941	Regulator	bZIP	bZIP	-5.02914	1.94813e-06
Cluster-30086.107987	Regulator	MADS-M-type	MADS->MADS-M-type	-6.49401	1.9506e-06
Cluster-30086.15858	Regulator	MYB-related	MYB->MYB-related	-5.06356	1.95385e-06
Cluster-30086.17887	Factor	MYB	MYB->MYB	-5.71726	2.09999e-06
Cluster-30086.91280	Factor	LIM	LIM	3.52591	2.11203e-06
Cluster-30086.22386	Factor	GNAT	GNAT	2.77608	2.1154e-06
Cluster-30086.116863	Factor	HSF	HSF	-5.84013	2.1591e-06
Cluster-30086.29278	Factor	MADS-MIKC	MADS->MADS-MIKC	-5.61513	2.1698e-06
Cluster-30086.73210	Regulator	MYB	MYB->MYB	3.29253	2.19671e-06
Cluster-30086.123663	Factor	C2C2-YABBY	C2C2->C2C2-YABBY	5.78176	2.2179e-06
Cluster-30086.123663	Factor	C2C2-YABBY	C2C2->C2C2-YABBY	5.78176	2.2179e-06
Cluster-30086.85127	Factor	bHLH	bHLH	5.19183	2.35916e-06
Cluster-30086.31044	Regulator	LOB	LOB	-5.8994	2.40738e-06
Cluster-30086.31044	Regulator	LOB	LOB	-5.8994	2.40738e-06
Cluster-30086.83507	Factor	FAR1	FAR1	-4.87563	2.45776e-06
Cluster-30086.45182	Factor	bZIP	bZIP	-2.66415	2.49748e-06
Cluster-30086.145909	Factor	ARID	ARID	5.17887	2.61784e-06
Cluster-30086.105557	Regulator	bZIP	bZIP	-3.29185	2.6907e-06
Cluster-30086.36615	Regulator	AP2/ERF-ERF	AP2/ERF->AP2/ERF-ERF	-4.85354	2.73677e-06
Cluster-30086.106328	Regulator	bHLH	bHLH	-3.99393	2.78366e-06
Cluster-30086.16681	Factor	RWP-RK	RWP-RK	-7.22982	2.96129e-06
Cluster-30086.99279	Factor	WRKY	WRKY	-3.72091	2.97742e-06
Cluster-30086.100197	Factor	NF-YA	NF-Y->NF-YA	-5.12489	3.10581e-06
Cluster-30086.77410	Factor	mTERF	mTERF	3.27265	3.34482e-06
Cluster-30086.13140	Factor	C2H2	C2H2	-6.48156	3.3927e-06
Cluster-30086.65640	Factor	MYB-related	MYB->MYB-related	6.23734	3.40668e-06
Cluster-30086.70392	Regulator	TCP	TCP	3.05623	3.43325e-06
Cluster-30086.24002	Regulator	NAC	NAC	-4.44137	3.54375e-06
Cluster-30086.105710	Regulator	NAC	NAC	-6.06546	3.74105e-06
Cluster-30086.122361	Factor	bZIP	bZIP	-3.00048	3.89294e-06
Cluster-30086.73203	Factor	WRKY	WRKY	5.26628	4.01256e-06
Cluster-30086.51168	Regulator	AP2/ERF-ERF	AP2/ERF->AP2/ERF-ERF	-3.19618	4.03627e-06
Cluster-30086.43682	Factor	MYB	MYB->MYB	-3.09749	4.263e-06
Cluster-30086.63986	Factor	AUX/IAA	AUX/IAA	-2.40493	4.30639e-06
Cluster-30086.34417	Factor	HB-HD-ZIP	HB->HB-HD-ZIP	-5.4839	4.76248e-06
Cluster-30086.44142	Regulator	GARP-G2-like	GARP->GARP-G2-like	-4.50836	4.80782e-06
Cluster-30086.106133	Factor	GARP-G2-like	GARP->GARP-G2-like	-4.44961	5.12887e-06
Cluster-122083.3	Factor	bHLH	bHLH	5.17539	5.14136e-06
Cluster-30086.39697	Factor	HB-HD-ZIP	HB->HB-HD-ZIP	-4.94362	5.16425e-06
Cluster-30086.54194	Regulator	Others	Others	3.40352	5.25916e-06
Cluster-30086.54015	Factor	bHLH	bHLH	5.44326	5.35429e-06
Cluster-30086.76788	Regulator	MYB	MYB->MYB	2.52931	5.3567e-06
Cluster-30086.62025	Factor	mTERF	mTERF	3.11689	5.37181e-06
Cluster-30086.71024	Regulator	SWI/SNF-BAF60b	SWI/SNF-BAF60b	3.3398	5.63611e-06
Cluster-30086.123742	Regulator	bHLH	bHLH	5.73391	5.64959e-06
Cluster-30086.139038	Regulator	C2H2	C2H2	-7.96474	5.71368e-06
Cluster-30086.143160	Regulator	MYB	MYB->MYB	-4.26503	5.80797e-06
Cluster-30086.114009	Regulator	bHLH	bHLH	-5.83531	6.04763e-06
Cluster-30086.133295	Factor	MYB-related	MYB->MYB-related	6.18917	6.373e-06
Cluster-30086.89007	Regulator	TCP	TCP	4.2415	6.37347e-06
Cluster-30086.44939	Regulator	WRKY	WRKY	6.62117	6.84554e-06
Cluster-30086.44939	Regulator	WRKY	WRKY	6.62117	6.84554e-06
Cluster-30086.96727	Regulator	GARP-G2-like	GARP->GARP-G2-like	-5.87581	6.95468e-06
Cluster-30086.16501	Factor	GRAS	GRAS	-4.473	7.06825e-06
Cluster-30086.115180	Factor	bHLH	bHLH	-4.70976	7.2712e-06
Cluster-30086.8358	Regulator	bHLH	bHLH	3.74258	7.2892e-06
Cluster-30086.24073	Regulator	MADS-MIKC	MADS->MADS-MIKC	4.28415	7.29569e-06
Cluster-30086.42426	Factor	AUX/IAA	AUX/IAA	-2.67637	7.36982e-06
Cluster-30086.42426	Factor	AUX/IAA	AUX/IAA	-2.67637	7.36982e-06
Cluster-30086.130393	Regulator	C2H2	C2H2	-5.98504	7.76034e-06
Cluster-30086.92513	Regulator	B3	B3->B3	5.05029	7.79161e-06
Cluster-30086.17656	Factor	NAC	NAC	-6.10989	7.98639e-06
Cluster-30086.31194	Regulator	HSF	HSF	-3.24709	8.0138e-06
Cluster-30086.50653	Factor	bHLH	bHLH	-2.52659	8.83005e-06
Cluster-30086.99235	Regulator	GRAS	GRAS	-2.92455	8.93261e-06
Cluster-30086.24246	Factor	GARP-G2-like	GARP->GARP-G2-like	-3.65137	9.23055e-06
Cluster-30086.97836	Factor	TRAF	TRAF	-2.43169	9.4967e-06
Cluster-30086.24250	Regulator	SRS	SRS	-3.71027	9.7136e-06
Cluster-30086.16718	Factor	NAC	NAC	-5.54371	1.03369e-05
Cluster-30086.90659	Factor	Jumonji	Jumonji	6.64448	1.03486e-05
Cluster-30086.19717	Regulator	WRKY	WRKY	-4.86227	1.0675e-05
Cluster-30086.101340	Factor	AP2/ERF-ERF	AP2/ERF->AP2/ERF-ERF	-6.4766	1.07051e-05
Cluster-30086.52612	Regulator	B3	B3->B3	4.16392	1.07473e-05
Cluster-30086.102523	Regulator	NAC	NAC	-4.97113	1.08596e-05
Cluster-30086.138534	Factor	GRAS	GRAS	-3.36997	1.08752e-05
Cluster-30086.88805	Factor	C2H2	C2H2	6.51656	1.09861e-05
Cluster-30086.75828	Regulator	MYB	MYB->MYB	3.89125	1.12828e-05
Cluster-30086.15636	Regulator	WRKY	WRKY	-3.49024	1.13185e-05
Cluster-30086.66160	Regulator	PHD	PHD	2.72705	1.13688e-05
Cluster-30086.64063	Factor	AUX/IAA	AUX/IAA	4.81028	1.16013e-05
Cluster-30086.64063	Factor	AUX/IAA	AUX/IAA	4.81028	1.16013e-05
Cluster-30086.113291	Regulator	C2C2-Dof	C2C2->C2C2-Dof	-5.47948	1.16569e-05
Cluster-30086.121211	Regulator	HB-BELL	HB->HB-BELL	-5.34897	1.17094e-05
Cluster-30086.76442	Factor	bHLH	bHLH	3.35924	1.17921e-05
Cluster-30086.74798	Factor	GNAT	GNAT	4.09142	1.19732e-05
Cluster-30086.147664	Factor	MYB	MYB->MYB	-4.82174	1.2032e-05
Cluster-30086.70650	Factor	GNAT	GNAT	5.57293	1.21169e-05
Cluster-30086.94823	Factor	B3	B3->B3	4.14895	1.25129e-05
Cluster-30086.147898	Regulator	C2C2-CO-like	C2C2->C2C2-CO-like	5.8934	1.26021e-05
Cluster-30086.110307	Regulator	AP2/ERF-ERF	AP2/ERF->AP2/ERF-ERF	-5.16862	1.30598e-05
Cluster-30086.140340	Regulator	C2C2-GATA	C2C2->C2C2-GATA	-7.79158	1.33897e-05
Cluster-30086.70717	Regulator	SWI/SNF-SWI3	SWI/SNF-SWI3	5.23709	1.38652e-05
Cluster-30086.70717	Regulator	MYB-related	MYB->MYB-related	5.23709	1.38652e-05
Cluster-30086.118333	Factor	MYB	MYB->MYB	-6.92458	1.39967e-05
Cluster-30086.120897	Factor	LOB	LOB	-4.87568	1.4024e-05
Cluster-30086.5286	Regulator	zf-HD	zf-HD	-5.52667	1.40296e-05
Cluster-30086.98236	Factor	C2H2	C2H2	-3.48048	1.4163e-05
Cluster-30086.94015	Factor	GNAT	GNAT	-4.05003	1.46485e-05
Cluster-30086.69876	Factor	WRKY	WRKY	5.54442	1.48566e-05
Cluster-30086.123241	Factor	FAR1	FAR1	6.55851	1.49462e-05
Cluster-30086.28850	Factor	GRAS	GRAS	5.56262	1.50089e-05
Cluster-30086.103050	Regulator	Others	Others	-4.90102	1.53109e-05
Cluster-30086.103050	Regulator	Others	Others	-4.90102	1.53109e-05
Cluster-30086.28384	Regulator	MYB	MYB->MYB	-5.47481	1.55612e-05
Cluster-30086.77935	Factor	MYB	MYB->MYB	3.19818	1.5755e-05
Cluster-30086.136967	Factor	NAC	NAC	-4.51303	1.58353e-05
Cluster-30086.130032	Regulator	LOB	LOB	-4.65671	1.66565e-05
Cluster-30086.130131	Regulator	Others	Others	-5.46284	1.76523e-05
Cluster-30086.96305	Factor	bHLH	bHLH	-4.92503	1.84957e-05
Cluster-30086.14198	Factor	bHLH	bHLH	6.5753	1.8535e-05
Cluster-30086.103122	Regulator	WRKY	WRKY	-5.55814	1.85812e-05
Cluster-30086.54921	Regulator	C2H2	C2H2	3.77941	1.87092e-05
Cluster-30086.59084	Regulator	SWI/SNF-SWI3	SWI/SNF-SWI3	-4.32719	1.92556e-05
Cluster-30086.59084	Regulator	MYB-related	MYB->MYB-related	-4.32719	1.92556e-05
Cluster-30086.59287	Factor	C2C2-GATA	C2C2->C2C2-GATA	-5.21271	1.98434e-05
Cluster-30086.101688	Regulator	bZIP	bZIP	-5.42341	2.02032e-05
Cluster-30086.99056	Factor	MYB-related	MYB->MYB-related	-4.5917	2.02335e-05
Cluster-30086.72118	Regulator	Others	Others	4.63723	2.03832e-05
Cluster-30086.72118	Regulator	Others	Others	4.63723	2.03832e-05
Cluster-30086.96155	Factor	PLATZ	PLATZ	-6.71369	2.04992e-05
Cluster-30086.105339	Regulator	WRKY	WRKY	-5.20803	2.06216e-05
Cluster-30086.22255	Factor	WRKY	WRKY	4.04029	2.07503e-05
Cluster-30086.22255	Factor	WRKY	WRKY	4.04029	2.07503e-05
Cluster-30086.19373	Factor	HB-other	HB->HB-other	-7.59989	2.09504e-05
Cluster-30086.89297	Factor	bZIP	bZIP	-2.49351	2.15173e-05
Cluster-30086.119586	Factor	AP2/ERF-ERF	AP2/ERF->AP2/ERF-ERF	-5.10383	2.21677e-05
Cluster-30086.125840	Factor	AP2/ERF-ERF	AP2/ERF->AP2/ERF-ERF	-5.73571	2.29611e-05
Cluster-30086.77756	Factor	bZIP	bZIP	-2.98281	2.3495e-05
Cluster-30086.75598	Factor	Others	Others	2.93046	2.45455e-05
Cluster-30086.85961	Factor	GNAT	GNAT	2.87076	2.49744e-05
Cluster-30086.67824	Factor	SET	SET	3.23162	2.52099e-05
Cluster-30086.40931	Regulator	NAC	NAC	-5.66446	2.53029e-05
Cluster-30086.40931	Regulator	NAC	NAC	-5.66446	2.53029e-05
Cluster-30086.30199	Regulator	MYB-related	MYB->MYB-related	-4.93187	2.53246e-05
Cluster-30086.30199	Regulator	MYB-related	MYB->MYB-related	-4.93187	2.53246e-05
Cluster-30086.107579	Factor	bHLH	bHLH	-2.73315	2.54007e-05
Cluster-30086.132960	Factor	MYB	MYB->MYB	4.20768	2.55263e-05
Cluster-30086.68545	Regulator	C2C2-CO-like	C2C2->C2C2-CO-like	4.95603	2.55914e-05
Cluster-30086.8263	Regulator	LOB	LOB	6.03307	2.65428e-05
Cluster-30086.42000	Regulator	E2F-DP	E2F-DP	-4.46587	2.70885e-05
Cluster-30086.54504	Factor	SNF2	SNF2	5.19457	2.74717e-05
Cluster-30086.31752	Regulator	bZIP	bZIP	-5.92096	2.80905e-05
Cluster-30086.103121	Regulator	WRKY	WRKY	-5.70595	2.82505e-05
Cluster-30086.82648	Regulator	SET	SET	5.72755	2.8471e-05
Cluster-30086.61878	Factor	mTERF	mTERF	4.84061	2.91436e-05
Cluster-30086.129422	Factor	bZIP	bZIP	-5.28708	3.01533e-05
Cluster-30086.30024	Regulator	HB-BELL	HB->HB-BELL	-3.44949	3.05872e-05
Cluster-30086.30105	Factor	bHLH	bHLH	-8.14054	3.06413e-05
Cluster-30086.119334	Regulator	NAC	NAC	-4.70024	3.10746e-05
Cluster-30086.23514	Regulator	MADS-MIKC	MADS->MADS-MIKC	-6.04637	3.12231e-05
Cluster-30086.93114	Regulator	Trihelix	Trihelix	2.38208	3.16264e-05
Cluster-30086.106121	Factor	MYB-related	MYB->MYB-related	-5.04365	3.16696e-05
Cluster-30086.106121	Factor	MYB-related	MYB->MYB-related	-5.04365	3.16696e-05
Cluster-30086.75435	Regulator	bHLH	bHLH	3.40137	3.18302e-05
Cluster-30086.113456	Regulator	LOB	LOB	-5.54977	3.22617e-05
Cluster-30086.122605	Factor	Others	Others	-5.5309	3.28678e-05
Cluster-30086.124046	Factor	B3	B3->B3	3.36222	3.42524e-05
Cluster-30086.53871	Regulator	PHD	PHD	-5.26314	3.47359e-05
Cluster-30086.135774	Factor	WRKY	WRKY	-4.23027	3.49116e-05
Cluster-30086.115687	Regulator	HB-HD-ZIP	HB->HB-HD-ZIP	-5.24927	3.50418e-05
Cluster-30086.36015	Factor	C2C2-Dof	C2C2->C2C2-Dof	-3.03401	3.51098e-05
Cluster-30086.106859	Factor	Others	Others	-3.25549	3.53562e-05
Cluster-30086.38614	Factor	MYB	MYB->MYB	-5.79435	3.61126e-05
Cluster-30086.111396	Regulator	HB-HD-ZIP	HB->HB-HD-ZIP	-2.83687	3.64262e-05
Cluster-30086.13967	Regulator	HB-HD-ZIP	HB->HB-HD-ZIP	6.48611	3.6973e-05
Cluster-30086.80546	Regulator	WRKY	WRKY	-2.55383	3.72435e-05
Cluster-30086.57030	Factor	GARP-G2-like	GARP->GARP-G2-like	5.08734	3.72793e-05
Cluster-30086.60953	Regulator	AP2/ERF-ERF	AP2/ERF->AP2/ERF-ERF	-3.25185	3.75621e-05
Cluster-30086.11141	Factor	bZIP	bZIP	-7.01331	3.82271e-05
Cluster-30086.129338	Regulator	MYB	MYB->MYB	-4.20915	3.90921e-05
Cluster-30086.80162	Factor	bZIP	bZIP	-3.29434	4.4566e-05
Cluster-30086.37215	Regulator	C2H2	C2H2	5.54123	4.51286e-05
Cluster-30086.75824	Regulator	MYB-related	MYB->MYB-related	3.79806	4.52902e-05
Cluster-30086.114119	Regulator	MADS-M-type	MADS->MADS-M-type	5.01873	4.57266e-05
Cluster-30086.113131	Regulator	Others	Others	-3.10129	4.58923e-05
Cluster-30086.120339	Regulator	SRS	SRS	-4.70589	4.61529e-05
Cluster-30086.115258	Regulator	bZIP	bZIP	-6.5521	4.807e-05
Cluster-30086.47194	Regulator	NF-YA	NF-Y->NF-YA	-3.0932	5.03497e-05
Cluster-30086.92703	Factor	AP2/ERF-ERF	AP2/ERF->AP2/ERF-ERF	2.86548	5.07858e-05
Cluster-73590.0	Factor	MYB	MYB->MYB	-4.36866	5.20942e-05
Cluster-30086.108911	Regulator	Others	Others	-5.40379	5.21289e-05
Cluster-30086.71393	Regulator	zf-HD	zf-HD	3.93192	5.22895e-05
Cluster-30086.103439	Factor	AP2/ERF-AP2	AP2/ERF->AP2/ERF-AP2	-3.88847	5.48535e-05
Cluster-30086.22732	Factor	GARP-ARR-B	GARP->GARP-ARR-B	2.60591	5.50578e-05
Cluster-30086.84117	Factor	HB-HD-ZIP	HB->HB-HD-ZIP	7.35261	5.70488e-05
Cluster-30086.132091	Factor	bHLH	bHLH	-5.41902	6.00832e-05
Cluster-30086.44198	Regulator	Trihelix	Trihelix	-2.17239	6.02531e-05
Cluster-30086.27535	Factor	bHLH	bHLH	-6.37857	6.1649e-05
Cluster-30086.124989	Factor	Tify	Tify	3.02353	6.60656e-05
Cluster-30086.19081	Regulator	AP2/ERF-ERF	AP2/ERF->AP2/ERF-ERF	-6.38723	6.76921e-05
Cluster-30086.82683	Factor	MYB	MYB->MYB	-2.86567	6.82195e-05
Cluster-30086.32886	Factor	LOB	LOB	-4.76627	7.14056e-05
Cluster-30086.84284	Factor	SRS	SRS	-2.35689	7.29506e-05
Cluster-30086.96373	Factor	NAC	NAC	-5.84195	7.32329e-05
Cluster-30086.96373	Factor	NAC	NAC	-5.84195	7.32329e-05
Cluster-125845.0	Regulator	SBP	SBP	4.61627	7.40215e-05
Cluster-30086.137940	Regulator	C2H2	C2H2	-6.46386	7.44036e-05
Cluster-30086.106585	Factor	C2H2	C2H2	-5.49156	7.5626e-05
Cluster-30086.22293	Factor	bZIP	bZIP	4.18944	7.7529e-05
Cluster-30086.44794	Regulator	SET	SET	7.40691	7.76126e-05
Cluster-30086.80272	Factor	MYB-related	MYB->MYB-related	2.25449	7.77868e-05
Cluster-30086.104173	Factor	GARP-G2-like	GARP->GARP-G2-like	-2.04532	7.80146e-05
Cluster-30086.60276	Factor	Trihelix	Trihelix	3.06862	7.83732e-05
Cluster-30086.92301	Factor	bHLH	bHLH	2.25705	7.92136e-05
Cluster-30086.92509	Regulator	B3	B3->B3	3.2563	7.92533e-05
Cluster-30086.18477	Factor	bZIP	bZIP	-4.51331	8.09109e-05
Cluster-30086.58369	Regulator	MADS-M-type	MADS->MADS-M-type	4.77955	8.16323e-05
Cluster-59275.0	Factor	bZIP	bZIP	-6.24867	8.24871e-05
Cluster-30086.31562	Regulator	HB-BELL	HB->HB-BELL	-4.58421	8.27537e-05
Cluster-30086.113890	Regulator	WRKY	WRKY	-3.00655	8.359e-05
Cluster-30086.75757	Factor	AUX/IAA	AUX/IAA	4.17836	8.40708e-05
Cluster-30086.101358	Regulator	bHLH	bHLH	-4.95005	8.42332e-05
Cluster-30086.114148	Factor	WRKY	WRKY	-3.62319	8.50268e-05
Cluster-30086.21792	Factor	Others	Others	2.40882	8.5407e-05
Cluster-123249.0	Factor	OFP	OFP	-3.54482	8.56759e-05
Cluster-30086.13002	Factor	HB-other	HB->HB-other	-7.3396	8.71564e-05
Cluster-30086.133840	Regulator	C2C2-YABBY	C2C2->C2C2-YABBY	-7.2932	9.11229e-05
Cluster-30086.20486	Factor	HMG	HMG	-7.3429	9.12606e-05
Cluster-30086.132080	Regulator	C2C2-Dof	C2C2->C2C2-Dof	-4.93205	9.16016e-05
Cluster-30086.86655	Regulator	zf-HD	zf-HD	3.35169	9.20993e-05
Cluster-38659.0	Regulator	SET	SET	-4.92051	9.26906e-05
Cluster-30086.81725	Factor	MYB	MYB->MYB	-4.8762	9.57408e-05
Cluster-30086.63868	Factor	Trihelix	Trihelix	4.07484	9.58625e-05
Cluster-30086.112408	Factor	HB-KNOX	HB->HB-KNOX	-4.1131	0.000103063
Cluster-30086.92972	Factor	C3H	C3H	4.17214	0.000107256
Cluster-30086.97837	Factor	TRAF	TRAF	-2.7966	0.000107432
Cluster-30086.120515	Factor	GARP-G2-like	GARP->GARP-G2-like	-4.16254	0.00010746
Cluster-30086.120515	Factor	Others	Others	-4.16254	0.00010746
Cluster-30086.33979	Regulator	MYB-related	MYB->MYB-related	-4.82109	0.000108079
Cluster-30086.24247	Factor	GARP-G2-like	GARP->GARP-G2-like	-4.22142	0.000109092
Cluster-30086.13405	Factor	Others	Others	-6.77665	0.000109188
Cluster-30086.142530	Regulator	C2H2	C2H2	-5.82861	0.000110427
Cluster-30086.100031	Regulator	HB-HD-ZIP	HB->HB-HD-ZIP	-2.43594	0.000111306
Cluster-30086.101959	Regulator	HSF	HSF	-3.54973	0.000113868
Cluster-30086.75220	Factor	E2F-DP	E2F-DP	2.06464	0.00011519
Cluster-30086.15351	Factor	NAC	NAC	-6.62688	0.000116106
Cluster-30086.11219	Factor	GRAS	GRAS	-4.43094	0.00011722
Cluster-30086.11219	Factor	GRAS	GRAS	-4.43094	0.00011722
Cluster-30086.12587	Factor	HB-other	HB->HB-other	-6.99558	0.000117855
Cluster-30086.121123	Regulator	Others	Others	-3.67374	0.000118702
Cluster-30086.134210	Regulator	C2C2-YABBY	C2C2->C2C2-YABBY	-7.24337	0.000118823
Cluster-30086.24920	Factor	LOB	LOB	-3.3306	0.000118927
Cluster-30086.89913	Regulator	SBP	SBP	-5.60528	0.000121546
Cluster-30086.8489	Regulator	C2C2-Dof	C2C2->C2C2-Dof	2.84658	0.000121778
Cluster-30086.24346	Regulator	Jumonji	Jumonji	-4.19506	0.000121943
Cluster-30086.13528	Factor	SET	SET	-6.92049	0.000123725
Cluster-30086.127196	Factor	NF-YC	NF-Y->NF-YC	-4.09352	0.000125567
Cluster-30086.112053	Factor	AP2/ERF-AP2	AP2/ERF->AP2/ERF-AP2	2.19606	0.000125873
Cluster-30086.78208	Regulator	TCP	TCP	3.45386	0.000126948
Cluster-30086.137984	Regulator	bZIP	bZIP	-6.48888	0.000127613
Cluster-30086.134288	Regulator	WRKY	WRKY	-2.51007	0.000128863
Cluster-30086.83099	Factor	WRKY	WRKY	-2.17421	0.0001294
Cluster-30086.135813	Factor	zn-clus	zn-clus	-6.09621	0.000132628
Cluster-30086.46801	Regulator	SET	SET	2.73027	0.000133649
Cluster-30086.2973	Factor	bHLH	bHLH	3.81732	0.000134109
Cluster-30086.147910	Regulator	OFP	OFP	4.17229	0.000135818
Cluster-30086.132026	Regulator	GRAS	GRAS	-6.58192	0.000136786
Cluster-35939.1	Regulator	PHD	PHD	-5.90331	0.000137148
Cluster-30086.13530	Factor	Others	Others	-2.71574	0.000140156
Cluster-30086.53829	Factor	B3-ARF	B3->B3-ARF	-2.44788	0.000141167
Cluster-30086.47887	Regulator	TUB	TUB	-3.70476	0.000141739
Cluster-30086.133384	Regulator	bHLH	bHLH	3.30093	0.000143408
Cluster-30086.83404	Regulator	LUG	LUG	-4.24758	0.000144532
Cluster-120660.0	Factor	bHLH	bHLH	4.87699	0.000144688
Cluster-30086.119770	Regulator	GRAS	GRAS	2.09513	0.000146641
Cluster-30086.110364	Factor	B3-ARF	B3->B3-ARF	-4.29149	0.000149612
Cluster-30086.41660	Factor	HMG	HMG	-6.5398	0.000151161
Cluster-30086.33507	Factor	LOB	LOB	-3.94066	0.000151241
Cluster-30086.6300	Regulator	AP2/ERF-AP2	AP2/ERF->AP2/ERF-AP2	-4.55907	0.000155242
Cluster-30086.91262	Factor	C3H	C3H	4.93116	0.000159844
Cluster-30086.70158	Factor	MYB-related	MYB->MYB-related	5.01509	0.000160446
Cluster-30086.70158	Factor	MYB-related	MYB->MYB-related	5.01509	0.000160446
Cluster-30086.124172	Regulator	TRAF	TRAF	5.11888	0.000160493
Cluster-30086.45282	Factor	AP2/ERF-ERF	AP2/ERF->AP2/ERF-ERF	-4.3005	0.000162505
Cluster-30086.83278	Factor	SWI/SNF-SWI3	SWI/SNF-SWI3	7.01714	0.000163057
Cluster-30086.58047	Factor	bHLH	bHLH	5.13154	0.00016486
Cluster-30086.135042	Regulator	C2C2-GATA	C2C2->C2C2-GATA	-6.19074	0.000166336
Cluster-30086.33567	Factor	C2C2-CO-like	C2C2->C2C2-CO-like	4.80082	0.000168383
Cluster-30086.38624	Factor	WRKY	WRKY	-5.15054	0.000168814
Cluster-30086.38624	Factor	WRKY	WRKY	-5.15054	0.000168814
Cluster-30086.142925	Factor	HB-KNOX	HB->HB-KNOX	-5.39869	0.000171022
Cluster-30086.105010	Factor	B3-ARF	B3->B3-ARF	-4.19793	0.000173624
Cluster-30086.70097	Factor	bHLH	bHLH	2.31632	0.000176754
Cluster-30086.74314	Factor	WRKY	WRKY	2.54779	0.000178007
Cluster-30086.59886	Factor	bHLH	bHLH	4.99971	0.000180821
Cluster-30086.14963	Regulator	WRKY	WRKY	-4.92628	0.000181171
Cluster-30086.14963	Regulator	WRKY	WRKY	-4.92628	0.000181171
Cluster-30086.49399	Regulator	PHD	PHD	3.88432	0.000181904
Cluster-30086.135228	Regulator	bZIP	bZIP	-6.94709	0.000182172
Cluster-30086.107204	Regulator	Others	Others	-4.13759	0.000183766
Cluster-30086.80392	Factor	MYB-related	MYB->MYB-related	-3.62041	0.000186957
Cluster-30086.80392	Factor	MYB-related	MYB->MYB-related	-3.62041	0.000186957
Cluster-30086.122694	Factor	C2H2	C2H2	-2.9643	0.000188194
Cluster-101583.3	Factor	MADS-M-type	MADS->MADS-M-type	-4.99618	0.000194164
Cluster-30086.76704	Regulator	C3H	C3H	4.35139	0.000205836
Cluster-30086.133729	Factor	C2C2-GATA	C2C2->C2C2-GATA	5.36859	0.000208807
Cluster-30086.42775	Regulator	WRKY	WRKY	-2.77478	0.000209122
Cluster-30086.42775	Regulator	WRKY	WRKY	-2.77478	0.000209122
Cluster-30086.120092	Regulator	HMG	HMG	-7.43347	0.000210326
Cluster-30086.39015	Regulator	NAC	NAC	-3.74669	0.000215
Cluster-80783.1	Factor	PLATZ	PLATZ	-4.85817	0.000215205
Cluster-30086.28131	Factor	MYB-related	MYB->MYB-related	-4.73815	0.000221304
Cluster-30086.28131	Factor	MYB-related	MYB->MYB-related	-4.73815	0.000221304
Cluster-30086.79138	Factor	SWI/SNF-SWI3	SWI/SNF-SWI3	-5.14807	0.000221425
Cluster-30086.33048	Factor	HSF	HSF	-5.05408	0.000226147
Cluster-30086.110005	Factor	WRKY	WRKY	-4.4154	0.000226297
Cluster-30086.110005	Factor	WRKY	WRKY	-4.4154	0.000226297
Cluster-30086.63188	Factor	B3	B3->B3	6.25619	0.000228107
Cluster-30086.128856	Factor	WRKY	WRKY	-4.8466	0.000228439
Cluster-30086.99833	Regulator	NF-YA	NF-Y->NF-YA	-4.23293	0.000230482
Cluster-30086.14239	Factor	GNAT	GNAT	2.94274	0.000233728
Cluster-30086.46464	Regulator	NF-YA	NF-Y->NF-YA	-3.11484	0.000235285
Cluster-30086.99117	Factor	NF-YA	NF-Y->NF-YA	-4.63686	0.000235314
Cluster-30086.22570	Factor	MADS-MIKC	MADS->MADS-MIKC	2.71602	0.00024288
Cluster-30086.24726	Factor	MYB-related	MYB->MYB-related	-3.65567	0.000243298
Cluster-30086.51704	Regulator	C2C2-GATA	C2C2->C2C2-GATA	5.68053	0.000245157
Cluster-30086.38238	Factor	WRKY	WRKY	-5.5798	0.000248343
Cluster-30086.91476	Factor	bHLH	bHLH	6.67197	0.000252484
Cluster-30086.52272	Factor	Jumonji	Jumonji	-4.88529	0.000254464
Cluster-30086.61930	Factor	mTERF	mTERF	2.68757	0.000257877
Cluster-30086.57884	Regulator	C2C2-YABBY	C2C2->C2C2-YABBY	4.97005	0.00026141
Cluster-30086.69221	Regulator	bHLH	bHLH	4.80562	0.00026163
Cluster-30086.97720	Factor	NF-YA	NF-Y->NF-YA	-2.33697	0.00026588
Cluster-30086.10490	Factor	GRAS	GRAS	-6.13899	0.000266151
Cluster-30086.28548	Factor	MYB	MYB->MYB	-5.13767	0.000267386
Cluster-30086.140513	Regulator	C2H2	C2H2	-7.10319	0.000268809
Cluster-30086.22195	Factor	HB-HD-ZIP	HB->HB-HD-ZIP	5.53277	0.000273
Cluster-30086.106954	Regulator	WRKY	WRKY	-2.34157	0.000281378
Cluster-30086.3409	Factor	SBP	SBP	4.64815	0.000285658
Cluster-30086.142644	Factor	C2H2	C2H2	-6.67894	0.000286395
Cluster-30086.76407	Factor	C2H2	C2H2	2.71462	0.000296814
Cluster-30086.125873	Regulator	MYB	MYB->MYB	-3.72884	0.000299501
Cluster-30086.71859	Regulator	bHLH	bHLH	4.65902	0.000300784
Cluster-30086.32524	Regulator	C2C2-Dof	C2C2->C2C2-Dof	-3.93394	0.000304155
Cluster-30086.113891	Regulator	WRKY	WRKY	-3.13828	0.000304374
Cluster-30086.131235	Factor	PHD	PHD	-6.1738	0.000304547
Cluster-30086.68162	Regulator	bZIP	bZIP	-2.27338	0.00030895
Cluster-30086.122072	Regulator	HB-other	HB->HB-other	-4.98178	0.000310853
Cluster-30086.10721	Regulator	TRAF	TRAF	-4.98438	0.00032306
Cluster-30086.72738	Regulator	mTERF	mTERF	4.58926	0.000332707
Cluster-30086.58371	Regulator	MADS-M-type	MADS->MADS-M-type	6.51784	0.000333333
Cluster-30086.69830	Factor	AP2/ERF-ERF	AP2/ERF->AP2/ERF-ERF	-2.46791	0.000333352
Cluster-30086.46416	Factor	GNAT	GNAT	-2.98929	0.000333588
Cluster-30086.86355	Factor	B3-ARF	B3->B3-ARF	-4.03068	0.00033515
Cluster-30086.8965	Regulator	bHLH	bHLH	-6.40434	0.000338407
Cluster-30086.48629	Factor	C2C2-Dof	C2C2->C2C2-Dof	-2.62972	0.000339118
Cluster-30086.8008	Regulator	MYB	MYB->MYB	5.06676	0.000345277
Cluster-30086.115910	Regulator	NF-YB	NF-Y->NF-YB	-4.87873	0.000354926
Cluster-30086.130394	Regulator	C2H2	C2H2	-6.02791	0.000356544
Cluster-30086.131723	Regulator	C2H2	C2H2	-6.33385	0.000356758
Cluster-30086.105558	Regulator	bZIP	bZIP	-3.0598	0.000359535
Cluster-30086.100462	Factor	bHLH	bHLH	-3.51864	0.000363152
Cluster-30086.126974	Regulator	GRAS	GRAS	-6.83685	0.000365617
Cluster-30086.15770	Factor	AP2/ERF-AP2	AP2/ERF->AP2/ERF-AP2	-6.51864	0.000370227
Cluster-114521.0	Factor	PLATZ	PLATZ	-5.33053	0.000373652
Cluster-30086.74770	Factor	Trihelix	Trihelix	-2.68562	0.000376581
Cluster-30086.33899	Regulator	MADS-M-type	MADS->MADS-M-type	-4.65096	0.000376871
Cluster-30086.111492	Factor	GARP-G2-like	GARP->GARP-G2-like	-2.6408	0.000379872
Cluster-30086.95038	Regulator	B3	B3->B3	-2.51325	0.00038031
Cluster-30086.16359	Regulator	bZIP	bZIP	-6.44221	0.000391079
Cluster-30086.68874	Factor	C2H2	C2H2	2.59258	0.000394296
Cluster-30086.25780	Factor	SBP	SBP	-2.38956	0.000394442
Cluster-30086.108669	Regulator	WRKY	WRKY	-2.34569	0.00039899
Cluster-30086.126661	Regulator	Others	Others	-6.55932	0.000401313
Cluster-30086.126069	Regulator	MYB	MYB->MYB	-6.86853	0.00040883
Cluster-30086.98730	Factor	SRS	SRS	-4.17045	0.00041731
Cluster-30086.98730	Factor	SRS	SRS	-4.17045	0.00041731
Cluster-30086.44938	Regulator	WRKY	WRKY	6.3168	0.000422327
Cluster-30086.84223	Factor	PLATZ	PLATZ	-2.72404	0.000431028
Cluster-30086.41410	Factor	NAC	NAC	-2.75018	0.000439859
Cluster-30086.12805	Factor	MYB	MYB->MYB	-2.07323	0.000450024
Cluster-30086.106478	Regulator	Tify	Tify	-2.46141	0.000452852
Cluster-111425.0	Factor	AP2/ERF-ERF	AP2/ERF->AP2/ERF-ERF	-4.17949	0.000453905
Cluster-30086.27048	Factor	C2H2	C2H2	-2.90379	0.000456099
Cluster-30086.32327	Regulator	GARP-G2-like	GARP->GARP-G2-like	-4.06588	0.00045701
Cluster-30086.10851	Factor	zf-HD	zf-HD	-4.45954	0.000466943
Cluster-30086.41319	Factor	SNF2	SNF2	-6.48946	0.00047311
Cluster-30086.58312	Regulator	SET	SET	-4.94977	0.000473622
Cluster-30086.133582	Regulator	bHLH	bHLH	4.61757	0.000478046
Cluster-22969.3	Factor	SNF2	SNF2	-5.86227	0.000480368
Cluster-30086.14135	Factor	zf-HD	zf-HD	3.70657	0.000486923
Cluster-30086.18837	Regulator	MYB	MYB->MYB	-3.66249	0.000490169
Cluster-30086.34520	Factor	bHLH	bHLH	-6.36721	0.000491256
Cluster-30086.103062	Regulator	C2H2	C2H2	-5.83412	0.000500864
Cluster-30086.57838	Regulator	C2C2-LSD	C2C2->C2C2-LSD	3.61595	0.000514079
Cluster-30086.22137	Regulator	GRF	GRF	2.55377	0.000514305
Cluster-30086.2096	Regulator	Others	Others	-5.92796	0.000521785
Cluster-30086.61926	Factor	FAR1	FAR1	2.95365	0.00052303
Cluster-122083.0	Factor	bHLH	bHLH	4.47215	0.000525114
Cluster-30086.145254	Factor	AP2/ERF-ERF	AP2/ERF->AP2/ERF-ERF	4.05538	0.000534086
Cluster-30086.41915	Regulator	C3H	C3H	-2.26041	0.000535257
Cluster-30086.41915	Regulator	C3H	C3H	-2.26041	0.000535257
Cluster-30086.55185	Factor	GRAS	GRAS	-2.04197	0.000545203
Cluster-30086.119332	Regulator	NAC	NAC	-3.97376	0.000546777
Cluster-30086.131484	Regulator	MYB-related	MYB->MYB-related	-3.87799	0.000549701
Cluster-30086.96649	Factor	GARP-G2-like	GARP->GARP-G2-like	-2.38585	0.000551812
Cluster-30086.46630	Regulator	PHD	PHD	-2.24631	0.000559698
Cluster-77103.0	Regulator	C2H2	C2H2	-4.32209	0.000561696
Cluster-30086.138496	Regulator	AP2/ERF-ERF	AP2/ERF->AP2/ERF-ERF	-3.73478	0.000565451
Cluster-30086.101485	Regulator	Others	Others	-2.3123	0.000573942
Cluster-30086.296	Factor	AP2/ERF-ERF	AP2/ERF->AP2/ERF-ERF	5.27293	0.000574452
Cluster-30086.142723	Regulator	SNF2	SNF2	-6.3843	0.000582403
Cluster-30086.61524	Regulator	bHLH	bHLH	4.54153	0.000593097
Cluster-30086.85959	Factor	GNAT	GNAT	2.02927	0.000601423
Cluster-30086.64091	Regulator	C3H	C3H	2.08945	0.000602098
Cluster-30086.19690	Factor	WRKY	WRKY	-6.28486	0.000614179
Cluster-30086.19042	Factor	bHLH	bHLH	-4.76121	0.000616681
Cluster-99013.0	Factor	WRKY	WRKY	-4.51273	0.000629883
Cluster-30086.127389	Factor	B3-ARF	B3->B3-ARF	-3.10183	0.000641052
Cluster-30086.86635	Factor	Whirly	Whirly	2.31141	0.000655574
Cluster-30086.43865	Regulator	Others	Others	-2.20244	0.000661883
Cluster-30086.28729	Regulator	C2H2	C2H2	-6.36205	0.00067502
Cluster-30086.128375	Factor	MADS-MIKC	MADS->MADS-MIKC	4.42905	0.000681514
Cluster-30086.134712	Regulator	HSF	HSF	-5.87484	0.000682054
Cluster-30086.1310	Regulator	bHLH	bHLH	-5.71533	0.000685479
Cluster-30086.96732	Regulator	GARP-G2-like	GARP->GARP-G2-like	-2.32065	0.000685896
Cluster-30086.111990	Factor	TCP	TCP	-6.07354	0.000690825
Cluster-30086.111990	Regulator	TCP	TCP	-6.07354	0.000690825
Cluster-30086.13917	Regulator	LOB	LOB	5.14113	0.000691346
Cluster-30086.6364	Factor	C2H2	C2H2	-4.7933	0.000698383
Cluster-30086.10488	Regulator	C2C2-YABBY	C2C2->C2C2-YABBY	-6.21871	0.000700427
Cluster-30086.140697	Factor	HMG	HMG	-6.24482	0.000702263
Cluster-30086.140942	Regulator	SET	SET	-6.26832	0.000714908
Cluster-30086.112205	Factor	LOB	LOB	-3.33961	0.000715838
Cluster-30086.51683	Factor	PHD	PHD	-4.95482	0.000721014
Cluster-30086.41834	Regulator	MADS-M-type	MADS->MADS-M-type	-4.34716	0.00072148
Cluster-30086.105683	Factor	bHLH	bHLH	-5.27927	0.000724844
Cluster-30086.123615	Regulator	MADS-M-type	MADS->MADS-M-type	6.03725	0.000727591
Cluster-30086.94048	Factor	PHD	PHD	-6.44924	0.000728602
Cluster-98918.0	Factor	Others	Others	-6.20357	0.000729088
Cluster-30086.139762	Factor	MYB	MYB->MYB	4.35635	0.000733675
Cluster-63260.0	Factor	SNF2	SNF2	-5.61193	0.000735744
Cluster-30086.129193	Regulator	MYB	MYB->MYB	-5.03175	0.000737373
Cluster-30086.43683	Factor	MYB	MYB->MYB	-4.11336	0.000738979
Cluster-30086.27344	Factor	bZIP	bZIP	-3.59581	0.000747916
Cluster-30086.106101	Regulator	MADS-MIKC	MADS->MADS-MIKC	-3.43844	0.000761726
Cluster-30086.64873	Regulator	NF-YA	NF-Y->NF-YA	2.38744	0.000765059
Cluster-30086.111782	Factor	bZIP	bZIP	-5.04112	0.000766547
Cluster-30086.135035	Factor	C2C2-YABBY	C2C2->C2C2-YABBY	-6.19342	0.000779061
Cluster-30086.94041	Factor	PHD	PHD	5.96953	0.00078617
Cluster-30086.93863	Factor	DBB	DBB	3.30499	0.000787843
Cluster-94382.0	Factor	WRKY	WRKY	-4.38217	0.000791
Cluster-30086.28091	Regulator	AP2/ERF-ERF	AP2/ERF->AP2/ERF-ERF	-3.08157	0.000800641
Cluster-30086.84003	Factor	MADS-MIKC	MADS->MADS-MIKC	-4.30678	0.000814485
Cluster-30086.12749	Regulator	zf-HD	zf-HD	-4.84099	0.000818602
Cluster-30086.125205	Regulator	bHLH	bHLH	3.50757	0.000824711
Cluster-30086.98684	Regulator	GARP-G2-like	GARP->GARP-G2-like	-4.68952	0.000825986
Cluster-30086.124995	Factor	HB-BELL	HB->HB-BELL	3.88393	0.000831219
Cluster-30086.10717	Regulator	Others	Others	-4.69739	0.000831922
Cluster-30086.17753	Regulator	C2C2-GATA	C2C2->C2C2-GATA	-6.2859	0.0008347
Cluster-25934.0	Regulator	bHLH	bHLH	-5.81339	0.000836537
Cluster-30086.68408	Regulator	bZIP	bZIP	4.03025	0.00083978
Cluster-30086.135034	Regulator	GRAS	GRAS	-6.141	0.000841101
Cluster-125312.0	Factor	bZIP	bZIP	-4.42568	0.000850146
Cluster-30086.34916	Factor	bHLH	bHLH	-3.7831	0.000852161
Cluster-16487.0	Factor	PHD	PHD	-5.84546	0.000858781
Cluster-30086.131641	Factor	MYB	MYB->MYB	-5.11446	0.000868485
Cluster-30086.130280	Regulator	bHLH	bHLH	-5.40565	0.00086941
Cluster-30086.25092	Regulator	C2H2	C2H2	-3.95797	0.000871189
Cluster-30086.100720	Factor	LIM	LIM	-3.37275	0.000879878
Cluster-30086.141419	Factor	GNAT	GNAT	-5.65647	0.00089657
Cluster-30086.142928	Factor	HB-KNOX	HB->HB-KNOX	-4.33528	0.000901238
Cluster-53731.5	Regulator	WRKY	WRKY	-4.46402	0.000904977
Cluster-30086.41456	Regulator	MADS-M-type	MADS->MADS-M-type	-6.00087	0.000911115
Cluster-30086.107825	Factor	LOB	LOB	-4.2742	0.000925799
Cluster-30086.42081	Regulator	GARP-G2-like	GARP->GARP-G2-like	-2.24728	0.000940967
Cluster-30086.143443	Factor	C3H	C3H	-6.057	0.000944261
Cluster-30086.26377	Regulator	NAC	NAC	-4.79548	0.000952199
Cluster-30086.26377	Regulator	NAC	NAC	-4.79548	0.000952199
Cluster-30086.68153	Factor	C2H2	C2H2	2.03388	0.000955583
Cluster-30086.129411	Regulator	TRAF	TRAF	-2.04168	0.000963542
Cluster-64662.0	Factor	PHD	PHD	-5.4736	0.000986852
Cluster-30086.3500	Factor	LIM	LIM	-5.72991	0.000993934
Cluster-30086.127201	Factor	MADS-M-type	MADS->MADS-M-type	-6.0071	0.00100879
Cluster-30086.65006	Regulator	mTERF	mTERF	2.54092	0.00101361
Cluster-30086.65006	Regulator	mTERF	mTERF	2.54092	0.00101361
Cluster-30086.112084	Regulator	SNF2	SNF2	-6.1282	0.00101656
Cluster-30086.9480	Regulator	HMG	HMG	-6.03529	0.00101656
Cluster-30086.55947	Factor	B3-ARF	B3->B3-ARF	-4.14538	0.00101711
Cluster-30086.25779	Factor	SBP	SBP	-2.75868	0.00102738
Cluster-30086.125349	Factor	AP2/ERF-ERF	AP2/ERF->AP2/ERF-ERF	-2.67934	0.00103395
Cluster-30086.67825	Factor	SET	SET	3.89753	0.00103523
Cluster-71010.0	Regulator	SET	SET	-6.04059	0.00104015
Cluster-30086.9110	Factor	bHLH	bHLH	-3.89162	0.00104311
Cluster-30086.33918	Factor	FAR1	FAR1	-4.74979	0.00104325
Cluster-30086.82222	Factor	MYB-related	MYB->MYB-related	-4.62705	0.00104685
Cluster-30086.106820	Regulator	CAMTA	CAMTA	-2.13613	0.00105453
Cluster-30086.98232	Factor	GARP-ARR-B	GARP->GARP-ARR-B	-2.09448	0.00105728
Cluster-30086.67147	Factor	C2H2	C2H2	-2.24259	0.00107653
Cluster-30086.137253	Factor	MYB	MYB->MYB	-2.86039	0.00107687
Cluster-30086.4589	Regulator	bZIP	bZIP	-6.00534	0.00108441
Cluster-30086.103248	Factor	AUX/IAA	AUX/IAA	-3.5902	0.00110197
Cluster-60474.2	Factor	HMG	HMG	-5.72858	0.00110453
Cluster-30086.23007	Factor	HB-HD-ZIP	HB->HB-HD-ZIP	5.11844	0.00111417
Cluster-30086.130492	Factor	MYB-related	MYB->MYB-related	4.60141	0.0011303
Cluster-30086.26994	Factor	NAC	NAC	-5.35441	0.00113173
Cluster-30086.134054	Factor	NF-YB	NF-Y->NF-YB	-5.47394	0.00113329
Cluster-30086.98210	Factor	C2C2-Dof	C2C2->C2C2-Dof	-3.05932	0.00115073
Cluster-30086.124916	Factor	HB-HD-ZIP	HB->HB-HD-ZIP	5.82255	0.00115452
Cluster-30086.4603	Factor	C3H	C3H	-5.58004	0.00120461
Cluster-30086.68830	Regulator	HB-KNOX	HB->HB-KNOX	2.1773	0.00120621
Cluster-30086.106627	Factor	TAZ	TAZ	-3.47514	0.00121362
Cluster-113485.0	Factor	IWS1	IWS1	-5.93867	0.00122218
Cluster-30086.134763	Factor	C2C2-YABBY	C2C2->C2C2-YABBY	-5.58815	0.0012364
Cluster-30086.13963	Regulator	HB-HD-ZIP	HB->HB-HD-ZIP	4.38907	0.00123757
Cluster-30086.118990	Regulator	MYB-related	MYB->MYB-related	-5.82167	0.00124924
Cluster-30086.6286	Regulator	HMG	HMG	-5.51112	0.00125103
Cluster-30086.129742	Regulator	Others	Others	-2.69163	0.00125275
Cluster-30086.118412	Factor	C3H	C3H	-5.86033	0.00125345
Cluster-30086.122952	Factor	AP2/ERF-ERF	AP2/ERF->AP2/ERF-ERF	-2.45592	0.00128225
Cluster-30086.138420	Factor	WRKY	WRKY	-5.48094	0.00129899
Cluster-30086.23081	Factor	MADS-M-type	MADS->MADS-M-type	3.93849	0.00130735
Cluster-30086.65473	Regulator	C2C2-YABBY	C2C2->C2C2-YABBY	4.57958	0.00131501
Cluster-30086.124187	Regulator	AP2/ERF-AP2	AP2/ERF->AP2/ERF-AP2	-3.52548	0.00131893
Cluster-30086.79152	Factor	MYB-related	MYB->MYB-related	-4.75918	0.00132164
Cluster-30086.87128	Factor	MYB-related	MYB->MYB-related	2.03886	0.00132217
Cluster-30086.89381	Regulator	HB-HD-ZIP	HB->HB-HD-ZIP	5.73448	0.00133407
Cluster-30086.75774	Factor	AUX/IAA	AUX/IAA	3.15822	0.00134749
Cluster-30086.75774	Factor	AUX/IAA	AUX/IAA	3.15822	0.00134749
Cluster-30086.117150	Factor	HB-HD-ZIP	HB->HB-HD-ZIP	-4.42228	0.00136208
Cluster-30086.26827	Factor	WRKY	WRKY	-4.42228	0.00136208
Cluster-30086.46432	Factor	SET	SET	-2.88704	0.00136374
Cluster-30086.6293	Factor	C2C2-GATA	C2C2->C2C2-GATA	-5.55565	0.00136783
Cluster-30086.140526	Regulator	bHLH	bHLH	-5.77323	0.00138093
Cluster-82961.0	Regulator	MYB	MYB->MYB	-4.15269	0.00138145
Cluster-30086.144419	Regulator	SBP	SBP	3.03705	0.00138849
Cluster-30086.80385	Factor	MYB-related	MYB->MYB-related	-5.71509	0.00138946
Cluster-30086.80385	Factor	MYB-related	MYB->MYB-related	-5.71509	0.00138946
Cluster-54499.0	Factor	SNF2	SNF2	-5.85105	0.00138946
Cluster-30086.60759	Regulator	bHLH	bHLH	3.5429	0.0014005
Cluster-30086.121034	Factor	SRS	SRS	-2.72876	0.00141259
Cluster-30086.13265	Factor	SNF2	SNF2	-5.8315	0.00141518
Cluster-30086.100719	Factor	LIM	LIM	-2.85754	0.00141823
Cluster-30086.82143	Factor	Whirly	Whirly	4.26972	0.00142023
Cluster-65742.0	Factor	Others	Others	-4.51222	0.0014225
Cluster-30086.66532	Regulator	HB-other	HB->HB-other	-4.76599	0.00142834
Cluster-30086.136186	Factor	AP2/ERF-ERF	AP2/ERF->AP2/ERF-ERF	-5.22766	0.00143342
Cluster-122298.0	Regulator	MADS-MIKC	MADS->MADS-MIKC	3.71859	0.00144566
Cluster-30086.808	Factor	Others	Others	-5.71918	0.00144751
Cluster-30086.54619	Regulator	MYB-related	MYB->MYB-related	4.21841	0.00145573
Cluster-30086.54619	Regulator	MYB-related	MYB->MYB-related	4.21841	0.00145573
Cluster-30086.124796	Factor	NAC	NAC	-4.53923	0.00148339
Cluster-30086.123741	Regulator	bHLH	bHLH	4.45613	0.00149909
Cluster-30086.99118	Factor	NF-YA	NF-Y->NF-YA	-2.53011	0.00151237
Cluster-30086.136113	Factor	Jumonji	Jumonji	-5.92965	0.00152077
Cluster-30086.128374	Factor	MADS-MIKC	MADS->MADS-MIKC	2.95112	0.00153022
Cluster-86636.0	Regulator	LIM	LIM	-5.72983	0.0015343
Cluster-30086.56144	Factor	HSF	HSF	3.3919	0.00155457
Cluster-67965.0	Regulator	MADS-M-type	MADS->MADS-M-type	-5.17658	0.00155592
Cluster-30086.43036	Factor	PLATZ	PLATZ	-3.05309	0.00156052
Cluster-30086.128380	Factor	MADS-MIKC	MADS->MADS-MIKC	5.68436	0.00156076
Cluster-30086.141144	Factor	MYB	MYB->MYB	-3.54689	0.00157682
Cluster-30086.80319	Regulator	SET	SET	2.26757	0.00158752
Cluster-123314.1	Factor	MADS-MIKC	MADS->MADS-MIKC	6.05481	0.00158949
Cluster-30086.117039	Regulator	GRAS	GRAS	-4.46433	0.00162476
Cluster-30086.34415	Factor	HB-HD-ZIP	HB->HB-HD-ZIP	-3.79074	0.00163148
Cluster-30086.106953	Regulator	WRKY	WRKY	-2.19255	0.00164105
Cluster-30086.127289	Factor	HMG	HMG	-5.63725	0.0016724
Cluster-30086.130748	Regulator	C2H2	C2H2	-3.15859	0.0016751
Cluster-30086.34414	Factor	HB-HD-ZIP	HB->HB-HD-ZIP	-2.44425	0.00169026
Cluster-30086.125044	Factor	HB-BELL	HB->HB-BELL	4.4355	0.00170566
Cluster-30086.61168	Factor	bHLH	bHLH	5.46101	0.00170866
Cluster-30086.51881	Factor	bHLH	bHLH	4.45506	0.0017256
Cluster-111314.0	Factor	NAC	NAC	-5.72783	0.0017287
Cluster-30086.18895	Factor	HB-other	HB->HB-other	-5.7621	0.00175713
Cluster-30086.15020	Regulator	bZIP	bZIP	-5.86123	0.0017628
Cluster-30086.34639	Factor	MYB	MYB->MYB	-4.73052	0.0017655
Cluster-30086.68760	Regulator	NF-YB	NF-Y->NF-YB	2.27265	0.00176683
Cluster-30086.45928	Factor	AP2/ERF-ERF	AP2/ERF->AP2/ERF-ERF	-2.03466	0.00176928
Cluster-30086.134275	Factor	TRAF	TRAF	-5.67756	0.00180989
Cluster-76543.0	Factor	SNF2	SNF2	-5.64968	0.001824
Cluster-70189.0	Regulator	C2H2	C2H2	-5.94203	0.00182876
Cluster-30086.75843	Factor	C2H2	C2H2	3.2783	0.00182905
Cluster-30086.23469	Factor	Jumonji	Jumonji	-5.58107	0.00187781
Cluster-57101.1	Regulator	C2H2	C2H2	-5.69849	0.00188122
Cluster-30086.48324	Regulator	mTERF	mTERF	4.55155	0.00188572
Cluster-30086.48324	Regulator	mTERF	mTERF	4.55155	0.00188572
Cluster-30086.14345	Factor	Others	Others	4.91196	0.00189817
Cluster-30086.72861	Factor	HSF	HSF	-3.29448	0.00190242
Cluster-30086.41293	Factor	NAC	NAC	-4.64477	0.00190343
Cluster-30086.41293	Factor	NAC	NAC	-4.64477	0.00190343
Cluster-125254.0	Regulator	LOB	LOB	-4.15999	0.00190614
Cluster-30086.4095	Regulator	C2C2-YABBY	C2C2->C2C2-YABBY	-5.07044	0.001913
Cluster-30086.118381	Factor	E2F-DP	E2F-DP	2.77761	0.00192505
Cluster-30086.123905	Regulator	B3	B3->B3	4.49546	0.00193402
Cluster-51140.1	Regulator	MADS-MIKC	MADS->MADS-MIKC	5.79273	0.00194003
Cluster-30086.24725	Factor	MYB-related	MYB->MYB-related	-3.60012	0.00195493
Cluster-30086.80924	Factor	Others	Others	3.61946	0.00195836
Cluster-30086.83517	Factor	SRS	SRS	-2.73917	0.00196074
Cluster-67455.0	Factor	Others	Others	-5.59454	0.00200439
Cluster-30086.23647	Regulator	bHLH	bHLH	-3.99208	0.00200787
Cluster-30086.122597	Factor	HB-HD-ZIP	HB->HB-HD-ZIP	-3.13529	0.00201594
Cluster-30086.95431	Factor	MYB-related	MYB->MYB-related	-5.66882	0.00201704
Cluster-30086.95431	Factor	MYB-related	MYB->MYB-related	-5.66882	0.00201704
Cluster-30086.39370	Regulator	Others	Others	-5.57963	0.00203024
Cluster-30086.12839	Factor	C2C2-YABBY	C2C2->C2C2-YABBY	-5.69041	0.00203449
Cluster-30086.137459	Regulator	GARP-G2-like	GARP->GARP-G2-like	-4.12725	0.00203876
Cluster-124261.0	Factor	AP2/ERF-ERF	AP2/ERF->AP2/ERF-ERF	4.08791	0.00204264
Cluster-30086.39016	Regulator	NAC	NAC	-4.79521	0.00208779
Cluster-30086.5858	Regulator	HB-other	HB->HB-other	-5.72693	0.00210313
Cluster-30086.31978	Regulator	SNF2	SNF2	-5.50014	0.00211858
Cluster-30086.141529	Regulator	bZIP	bZIP	-5.65354	0.0021299
Cluster-30086.30487	Factor	bHLH	bHLH	3.46683	0.00213878
Cluster-77062.0	Regulator	C2C2-YABBY	C2C2->C2C2-YABBY	-5.51322	0.0021428
Cluster-107774.0	Regulator	NF-YB	NF-Y->NF-YB	-5.1404	0.00214814
Cluster-30086.129844	Regulator	SET	SET	-5.40088	0.00216224
Cluster-30086.13736	Regulator	TRAF	TRAF	-5.60844	0.00217326
Cluster-30086.89043	Factor	bZIP	bZIP	4.1275	0.00219205
Cluster-30086.28766	Regulator	Jumonji	Jumonji	-4.32599	0.00219258
Cluster-30086.9066	Factor	GNAT	GNAT	-5.53106	0.00219581
Cluster-124413.0	Factor	MYB	MYB->MYB	-3.2558	0.0022339
Cluster-30086.130308	Factor	NAC	NAC	-4.00989	0.00224074
Cluster-30086.18991	Regulator	Others	Others	-2.54773	0.00226082
Cluster-30086.8009	Regulator	TCP	TCP	3.20419	0.00227758
Cluster-30086.125245	Regulator	AP2/ERF-ERF	AP2/ERF->AP2/ERF-ERF	3.54847	0.00227906
Cluster-30086.24919	Regulator	TUB	TUB	3.77606	0.00228014
Cluster-64452.0	Factor	HMG	HMG	-5.58484	0.00228874
Cluster-30086.106329	Regulator	bHLH	bHLH	-3.2566	0.0022902
Cluster-30086.4807	Regulator	NF-YB	NF-Y->NF-YB	-4.95174	0.00229528
Cluster-30086.114205	Factor	GNAT	GNAT	3.55643	0.00233855
Cluster-26336.0	Factor	HMG	HMG	-5.42351	0.00237305
Cluster-30086.36135	Regulator	GARP-G2-like	GARP->GARP-G2-like	-3.35483	0.00241444
Cluster-30086.69212	Regulator	Others	Others	2.58762	0.0024265
Cluster-30086.69212	Regulator	DBB	DBB	2.58762	0.0024265
Cluster-30086.134590	Factor	SET	SET	-5.29011	0.00242988
Cluster-30086.142755	Regulator	HMG	HMG	-5.29011	0.00242988
Cluster-30086.41999	Regulator	E2F-DP	E2F-DP	-3.38939	0.00243108
Cluster-30086.126835	Factor	NAC	NAC	-3.38906	0.00247937
Cluster-30086.2168	Factor	NF-YC	NF-Y->NF-YC	-5.5127	0.00248195
Cluster-30086.43681	Factor	MYB-related	MYB->MYB-related	-5.43188	0.00249248
Cluster-30086.47057	Factor	GARP-G2-like	GARP->GARP-G2-like	-4.48356	0.00249557
Cluster-30086.47057	Factor	Others	Others	-4.48356	0.00249557
Cluster-30086.33536	Regulator	GARP-G2-like	GARP->GARP-G2-like	-4.2409	0.00250236
Cluster-30086.64877	Regulator	NF-YA	NF-Y->NF-YA	2.80987	0.00250454
Cluster-30086.64877	Regulator	NF-YA	NF-Y->NF-YA	2.80987	0.00250454
Cluster-30086.96638	Factor	WRKY	WRKY	-3.41474	0.00250704
Cluster-30086.96638	Factor	WRKY	WRKY	-3.41474	0.00250704
Cluster-30086.8438	Factor	bHLH	bHLH	3.71507	0.00251717
Cluster-30086.124273	Regulator	zf-HD	zf-HD	2.89039	0.00252347
Cluster-30086.10089	Factor	GNAT	GNAT	-5.18051	0.00254393
Cluster-30086.127400	Regulator	WRKY	WRKY	-4.41752	0.0025518
Cluster-30086.109210	Regulator	C2C2-YABBY	C2C2->C2C2-YABBY	-5.39111	0.00256355
Cluster-30086.147407	Regulator	Others	Others	-5.17167	0.00256987
Cluster-101698.0	Regulator	MYB	MYB->MYB	-5.43774	0.00257548
Cluster-30086.63987	Factor	AUX/IAA	AUX/IAA	-3.51542	0.00261319
Cluster-30086.106550	Factor	HB-KNOX	HB->HB-KNOX	-3.94476	0.00261378
Cluster-30086.135049	Factor	bZIP	bZIP	-5.45419	0.00261452
Cluster-30086.65310	Factor	Pseudo ARR-B	Pseudo ARR-B	2.75591	0.00261452
Cluster-30086.55371	Regulator	MYB-related	MYB->MYB-related	-4.34164	0.00262222
Cluster-30086.108870	Regulator	SNF2	SNF2	5.25	0.00263222
Cluster-30086.6247	Factor	IWS1	IWS1	-5.02826	0.00263233
Cluster-30086.115421	Regulator	MADS-M-type	MADS->MADS-M-type	-3.95474	0.00263678
Cluster-30086.102917	Factor	GNAT	GNAT	-2.80166	0.00268066
Cluster-30086.139166	Regulator	C3H	C3H	-5.40245	0.00269393
Cluster-33613.1	Factor	HMG	HMG	-5.75854	0.00274865
Cluster-30086.132025	Regulator	GRAS	GRAS	-5.32494	0.00278096
Cluster-30086.118627	Factor	NAC	NAC	-5.60933	0.00279232
Cluster-70891.0	Regulator	MYB-related	MYB->MYB-related	-4.89703	0.00279665
Cluster-30086.101335	Regulator	HB-WOX	HB->HB-WOX	-2.17081	0.00281841
Cluster-30086.138730	Regulator	AP2/ERF-ERF	AP2/ERF->AP2/ERF-ERF	-4.67461	0.00282189
Cluster-30086.100778	Regulator	AP2/ERF-AP2	AP2/ERF->AP2/ERF-AP2	-3.21058	0.00282958
Cluster-54182.0	Regulator	E2F-DP	E2F-DP	-5.12815	0.00283304
Cluster-30086.29457	Factor	MYB	MYB->MYB	-4.34602	0.00283718
Cluster-30086.32893	Regulator	MYB-related	MYB->MYB-related	-3.35199	0.00284595
Cluster-30086.13964	Regulator	HB-HD-ZIP	HB->HB-HD-ZIP	3.48463	0.0028534
Cluster-30086.128591	Regulator	ARID	ARID	-5.55903	0.00288355
Cluster-30086.75730	Regulator	SNF2	SNF2	3.32843	0.00289544
Cluster-30086.97028	Factor	PHD	PHD	-5.3847	0.00290323
Cluster-111718.0	Regulator	C2H2	C2H2	-5.43074	0.00292463
Cluster-30086.19248	Factor	GeBP	GeBP	-3.65776	0.00293029
Cluster-30086.13189	Regulator	C2H2	C2H2	-3.86773	0.00294358
Cluster-30086.139097	Regulator	HMG	HMG	-5.99374	0.00295086
Cluster-30086.14112	Factor	HB-WOX	HB->HB-WOX	5.12857	0.00295474
Cluster-30086.100683	Regulator	SET	SET	-5.32763	0.00296634
Cluster-30086.95989	Regulator	C2C2-LSD	C2C2->C2C2-LSD	5.27595	0.00296675
Cluster-30086.5504	Factor	GNAT	GNAT	-5.24965	0.0029776
Cluster-30086.105413	Regulator	NAC	NAC	-2.29077	0.00298371
Cluster-30086.90016	Regulator	MYB-related	MYB->MYB-related	3.46194	0.00298474
Cluster-30086.62502	Regulator	C3H	C3H	-2.42505	0.00299135
Cluster-85446.0	Factor	NF-YB	NF-Y->NF-YB	-5.23479	0.00299737
Cluster-30086.134675	Factor	C2H2	C2H2	-5.35694	0.00300133
Cluster-95378.2	Regulator	zn-clus	zn-clus	-5.3081	0.00300283
Cluster-29993.0	Regulator	Jumonji	Jumonji	-4.66591	0.0030618
Cluster-30086.66161	Regulator	PHD	PHD	2.35355	0.00306203
Cluster-30086.99022	Factor	PLATZ	PLATZ	-3.37237	0.00306929
Cluster-30086.99213	Regulator	LIM	LIM	-5.31874	0.00308986
Cluster-30086.89005	Regulator	TCP	TCP	5.10711	0.00311596
Cluster-30086.89605	Regulator	HB-HD-ZIP	HB->HB-HD-ZIP	-5.29144	0.00312902
Cluster-30086.49859	Regulator	TCP	TCP	-5.24516	0.00314075
Cluster-105195.0	Factor	SET	SET	-5.39526	0.00316227
Cluster-30086.143155	Factor	C3H	C3H	-4.322	0.00317116
Cluster-30086.127804	Factor	Others	Others	-4.45398	0.00318246
Cluster-30086.125247	Regulator	AP2/ERF-ERF	AP2/ERF->AP2/ERF-ERF	3.47379	0.00319348
Cluster-30086.93791	Factor	PLATZ	PLATZ	-4.22783	0.00323529
Cluster-30086.12400	Regulator	SNF2	SNF2	-5.22464	0.00326242
Cluster-30086.123662	Factor	C2C2-YABBY	C2C2->C2C2-YABBY	4.54331	0.00326901
Cluster-124764.2	Factor	MYB-related	MYB->MYB-related	4.69663	0.00327167
Cluster-30086.129507	Regulator	WRKY	WRKY	-2.67127	0.00328528
Cluster-57441.0	Regulator	SET	SET	-5.34586	0.00329455
Cluster-54241.0	Factor	SNF2	SNF2	-5.36389	0.00330683
Cluster-119096.0	Factor	MYB	MYB->MYB	3.42709	0.00332184
Cluster-30086.83896	Regulator	bHLH	bHLH	2.74838	0.00333169
Cluster-30086.26050	Regulator	C2H2	C2H2	-3.32527	0.00335132
Cluster-30086.45321	Factor	MYB	MYB->MYB	-4.80944	0.00335175
Cluster-16367.0	Regulator	bHLH	bHLH	-5.27102	0.00338288
Cluster-30086.78207	Regulator	TCP	TCP	3.83356	0.00343591
Cluster-21576.0	Factor	FAR1	FAR1	-5.20326	0.00343665
Cluster-30086.35878	Regulator	WRKY	WRKY	-5.45095	0.00344926
Cluster-30086.33429	Factor	Trihelix	Trihelix	4.04232	0.00345505
Cluster-123314.2	Factor	MADS-MIKC	MADS->MADS-MIKC	5.35357	0.0035015
Cluster-24176.0	Factor	bHLH	bHLH	-5.12569	0.00352166
Cluster-30086.70602	Factor	mTERF	mTERF	5.71066	0.00355262
Cluster-30086.17730	Factor	bHLH	bHLH	-3.48628	0.00356472
Cluster-30086.110180	Factor	GNAT	GNAT	2.84726	0.00357753
Cluster-30086.34824	Factor	bHLH	bHLH	5.08941	0.00358027
Cluster-30086.70219	Factor	E2F-DP	E2F-DP	3.37943	0.00359263
Cluster-30086.8689	Regulator	MBF1	MBF1	-5.31714	0.00359268
Cluster-81496.1	Regulator	TRAF	TRAF	-4.96579	0.00360157
Cluster-30086.87090	Regulator	Trihelix	Trihelix	2.0841	0.0036099
Cluster-30086.132574	Factor	NF-YC	NF-Y->NF-YC	-4.22289	0.00362572
Cluster-30086.80389	Factor	MYB-related	MYB->MYB-related	-4.9699	0.00365717
Cluster-18928.0	Regulator	PHD	PHD	-5.23097	0.00366024
Cluster-31161.1	Regulator	C2C2-GATA	C2C2->C2C2-GATA	-4.96828	0.00366038
Cluster-30086.84482	Factor	AUX/IAA	AUX/IAA	2.98989	0.00366442
Cluster-20025.0	Regulator	HMG	HMG	-4.01332	0.00367019
Cluster-30086.83094	Factor	WRKY	WRKY	-3.25933	0.00367921
Cluster-30086.83094	Factor	WRKY	WRKY	-3.25933	0.00367921
Cluster-30086.129730	Regulator	LOB	LOB	-3.86015	0.00373149
Cluster-30086.82345	Factor	AUX/IAA	AUX/IAA	2.51192	0.00373427
Cluster-30086.27123	Factor	CSD	CSD	-5.17794	0.00374517
Cluster-29704.0	Regulator	NF-YB	NF-Y->NF-YB	-5.07082	0.00375647
Cluster-97751.0	Regulator	bHLH	bHLH	-4.86203	0.00376591
Cluster-30086.1900	Factor	MED6	MED6	-5.27873	0.0038156
Cluster-30086.138476	Regulator	SNF2	SNF2	-5.15663	0.00385312
Cluster-30086.91281	Factor	Others	Others	2.8077	0.00387634
Cluster-30086.91281	Factor	Others	Others	2.8077	0.00387634
Cluster-30086.73741	Factor	AUX/IAA	AUX/IAA	-5.13481	0.00393801
Cluster-30086.86209	Regulator	Others	Others	2.02183	0.00395286
Cluster-30086.100941	Factor	MYB	MYB->MYB	-3.99765	0.00396375
Cluster-30086.86666	Factor	GARP-G2-like	GARP->GARP-G2-like	4.97238	0.00398452
Cluster-30086.3957	Regulator	C2C2-Dof	C2C2->C2C2-Dof	-3.54965	0.00404652
Cluster-30086.4033	Regulator	MYB	MYB->MYB	-3.12758	0.00404872
Cluster-30086.114999	Regulator	GARP-G2-like	GARP->GARP-G2-like	-3.42634	0.00407314
Cluster-30086.66815	Factor	HSF	HSF	4.4938	0.00407418
Cluster-72002.0	Factor	Others	Others	-5.28747	0.00409142
Cluster-30086.79567	Factor	C2H2	C2H2	3.94876	0.00409353
Cluster-30086.11581	Factor	C3H	C3H	-4.93086	0.00409551
Cluster-110144.0	Factor	MYB-related	MYB->MYB-related	-5.13595	0.00412131
Cluster-30086.105009	Factor	B3-ARF	B3->B3-ARF	-3.99674	0.00413604
Cluster-30086.133632	Factor	zf-HD	zf-HD	4.26152	0.00423067
Cluster-112096.1	Regulator	SNF2	SNF2	-5.11401	0.00423973
Cluster-30086.55480	Regulator	B3	B3->B3	-4.08928	0.00430457
Cluster-34060.0	Factor	Others	Others	-5.10533	0.0043388
Cluster-30086.99844	Factor	bZIP	bZIP	-3.14855	0.00434099
Cluster-30086.124707	Regulator	C2C2-YABBY	C2C2->C2C2-YABBY	4.99543	0.00434289
Cluster-30086.81756	Factor	TUB	TUB	4.81576	0.00436276
Cluster-30086.127212	Factor	MYB	MYB->MYB	-5.18843	0.00438073
Cluster-30086.86675	Regulator	SET	SET	3.43969	0.00441664
Cluster-30086.86675	Regulator	PHD	PHD	3.43969	0.00441664
Cluster-38551.2	Factor	MADS-M-type	MADS->MADS-M-type	-4.76407	0.00441741
Cluster-62656.2	Factor	bZIP	bZIP	-5.02972	0.0044186
Cluster-30086.19691	Factor	WRKY	WRKY	-3.21981	0.00447811
Cluster-30086.134893	Regulator	HB-other	HB->HB-other	-5.11516	0.00451464
Cluster-30086.102403	Regulator	LIM	LIM	-5.21273	0.00451782
Cluster-30086.104496	Factor	MYB	MYB->MYB	-4.12752	0.00453219
Cluster-30086.134634	Regulator	TRAF	TRAF	-3.79314	0.00453265
Cluster-123627.0	Regulator	TCP	TCP	3.89674	0.00453283
Cluster-30086.35584	Regulator	C2H2	C2H2	-3.82507	0.00455452
Cluster-30086.35626	Regulator	bZIP	bZIP	-4.45717	0.00455784
Cluster-33034.0	Factor	C2C2-GATA	C2C2->C2C2-GATA	-5.16746	0.00456468
Cluster-30086.137710	Regulator	C2H2	C2H2	-4.08718	0.00458672
Cluster-30086.1367	Regulator	HB-other	HB->HB-other	-3.48635	0.00460334
Cluster-30086.82647	Regulator	HB-HD-ZIP	HB->HB-HD-ZIP	-4.35559	0.00461345
Cluster-30086.20842	Factor	WRKY	WRKY	-2.23909	0.00461833
Cluster-30086.20821	Regulator	IWS1	IWS1	-5.16726	0.00463566
Cluster-30086.49261	Regulator	bHLH	bHLH	3.69316	0.004638
Cluster-30086.12519	Factor	BSD	BSD	-4.55586	0.00463978
Cluster-30086.146655	Regulator	SNF2	SNF2	-5.11479	0.0046467
Cluster-30086.32948	Factor	bZIP	bZIP	-5.00545	0.00464732
Cluster-30086.111748	Regulator	PHD	PHD	4.03639	0.00466268
Cluster-30086.40345	Factor	GARP-G2-like	GARP->GARP-G2-like	-3.90492	0.00466665
Cluster-30086.142127	Regulator	bHLH	bHLH	-5.29578	0.00466832
Cluster-30086.14391	Regulator	HB-HD-ZIP	HB->HB-HD-ZIP	4.41543	0.0046765
Cluster-30086.95992	Regulator	HB-HD-ZIP	HB->HB-HD-ZIP	3.37942	0.00467957
Cluster-30086.118243	Regulator	Others	Others	-5.09308	0.0046851
Cluster-30086.57136	Regulator	GRAS	GRAS	-2.96446	0.00472313
Cluster-30086.122974	Factor	HB-other	HB->HB-other	-3.99977	0.00476442
Cluster-30086.21264	Factor	C3H	C3H	-5.11438	0.00478324
Cluster-30086.6551	Regulator	HMG	HMG	-4.99304	0.00479489
Cluster-30086.1366	Regulator	HB-other	HB->HB-other	-2.0458	0.00481914
Cluster-30086.29866	Regulator	HB-HD-ZIP	HB->HB-HD-ZIP	-5.0494	0.00483472
Cluster-30086.116861	Factor	HSF	HSF	-4.15213	0.00485825
Cluster-94435.0	Factor	SNF2	SNF2	-5.02335	0.00489401
Cluster-30086.2904	Regulator	HB-HD-ZIP	HB->HB-HD-ZIP	3.98415	0.00492039
Cluster-86669.0	Regulator	PHD	PHD	-5.13858	0.00492042
Cluster-30086.134251	Factor	MYB-related	MYB->MYB-related	-4.97377	0.00492377
Cluster-30086.119632	Factor	WRKY	WRKY	-4.63535	0.00492578
Cluster-30086.109809	Regulator	AP2/ERF-ERF	AP2/ERF->AP2/ERF-ERF	-3.75512	0.00496628
Cluster-30086.17959	Factor	C3H	C3H	-5.14558	0.00500882
Cluster-30086.113732	Regulator	PHD	PHD	-5.09405	0.0050188
Cluster-30086.46854	Regulator	bHLH	bHLH	-3.65422	0.00502436
Cluster-76184.0	Factor	C2H2	C2H2	-4.73352	0.00507109
Cluster-30086.99959	Factor	IWS1	IWS1	-3.86489	0.00508741
Cluster-68238.0	Factor	TRAF	TRAF	-4.96813	0.00512288
Cluster-30086.61633	Factor	GARP-G2-like	GARP->GARP-G2-like	-3.53182	0.00512996
Cluster-73379.0	Regulator	DDT	DDT	-5.10578	0.00520048
Cluster-30086.142302	Regulator	Others	Others	-5.20361	0.00522923
Cluster-30086.20642	Regulator	SNF2	SNF2	5.10834	0.00528048
Cluster-55378.0	Factor	Coactivator p15	Coactivator p15	-5.20677	0.00528553
Cluster-30086.134647	Regulator	C2H2	C2H2	-2.27099	0.00528939
Cluster-30086.97279	Regulator	GRAS	GRAS	-2.12096	0.00531901
Cluster-30086.20843	Factor	WRKY	WRKY	-4.09564	0.00533425
Cluster-79937.0	Factor	C2H2	C2H2	-5.16125	0.00536364
Cluster-53731.4	Factor	WRKY	WRKY	-3.08933	0.00536705
Cluster-94435.1	Factor	SNF2	SNF2	-5.00084	0.0053708
Cluster-30086.102918	Factor	GNAT	GNAT	-4.89694	0.00538184
Cluster-17627.0	Factor	HMG	HMG	-5.4987	0.00538599
Cluster-30086.135790	Regulator	C3H	C3H	-5.01323	0.00538599
Cluster-30086.60570	Regulator	WRKY	WRKY	-4.95012	0.00546856
Cluster-30086.90059	Factor	GRAS	GRAS	-5.08957	0.00547335
Cluster-30086.8424	Factor	C2C2-YABBY	C2C2->C2C2-YABBY	3.82826	0.0054963
Cluster-95868.0	Factor	PHD	PHD	-4.98904	0.00551365
Cluster-30086.28891	Regulator	AP2/ERF-ERF	AP2/ERF->AP2/ERF-ERF	-2.37722	0.00553901
Cluster-30086.58370	Regulator	MADS-M-type	MADS->MADS-M-type	3.58235	0.00555322
Cluster-30086.8011	Regulator	TCP	TCP	4.31275	0.00557077
Cluster-30086.145908	Factor	ARID	ARID	4.55868	0.00557194
Cluster-90052.0	Factor	C2H2	C2H2	-4.88631	0.00558566
Cluster-30086.13665	Factor	C2H2	C2H2	-4.48826	0.00562364
Cluster-30086.39436	Factor	WRKY	WRKY	-4.4211	0.00563245
Cluster-30086.53593	Regulator	WRKY	WRKY	-2.16785	0.00569984
Cluster-30086.113974	Factor	bZIP	bZIP	-4.86937	0.00572213
Cluster-30086.8156	Regulator	SET	SET	3.85352	0.00572213
Cluster-30086.141758	Regulator	C2C2-GATA	C2C2->C2C2-GATA	-4.95381	0.00577903
Cluster-22969.2	Factor	SNF2	SNF2	-5.43059	0.00580279
Cluster-30086.132110	Factor	C2H2	C2H2	-4.45428	0.00581051
Cluster-30086.110085	Factor	HB-HD-ZIP	HB->HB-HD-ZIP	-3.39145	0.00581066
Cluster-89145.0	Regulator	MBF1	MBF1	-4.84412	0.00586322
Cluster-30086.58179	Factor	FAR1	FAR1	2.07355	0.00587499
Cluster-30086.128259	Factor	MYB-related	MYB->MYB-related	-3.78441	0.00587635
Cluster-30086.99845	Factor	bZIP	bZIP	-3.139	0.00588672
Cluster-30086.6550	Regulator	HMG	HMG	-5.10119	0.00593801
Cluster-85586.0	Factor	C3H	C3H	-4.8324	0.00593819
Cluster-30086.38329	Factor	bZIP	bZIP	-3.31881	0.00595365
Cluster-30086.104636	Factor	SRS	SRS	-3.42036	0.00598034
Cluster-30086.140512	Regulator	C2H2	C2H2	-4.84787	0.00601014
Cluster-30086.115177	Factor	SET	SET	-2.77803	0.00601404
Cluster-30086.83439	Regulator	NAC	NAC	-3.75575	0.00603178
Cluster-30086.13673	Regulator	C2H2	C2H2	-4.21663	0.00603511
Cluster-30086.76976	Regulator	C3H	C3H	2.03765	0.00604437
Cluster-30086.76976	Regulator	C3H	C3H	2.03765	0.00604437
Cluster-30086.142586	Factor	SWI/SNF-SWI3	SWI/SNF-SWI3	-4.86748	0.00606533
Cluster-30086.54338	Factor	Pseudo ARR-B	Pseudo ARR-B	2.09041	0.00607288
Cluster-29583.0	Regulator	HMG	HMG	-4.56754	0.00612472
Cluster-30086.92304	Factor	bHLH	bHLH	2.23408	0.00617204
Cluster-30086.41542	Factor	bZIP	bZIP	-2.95894	0.00622953
Cluster-30086.3757	Regulator	Others	Others	-5.06197	0.0062678
Cluster-30086.103983	Regulator	WRKY	WRKY	-2.82642	0.00626958
Cluster-52037.0	Factor	MADS-M-type	MADS->MADS-M-type	-4.27405	0.00633185
Cluster-30086.27342	Factor	bZIP	bZIP	-2.52791	0.0063469
Cluster-30086.11741	Factor	MYB	MYB->MYB	-3.69311	0.00635675
Cluster-112096.2	Regulator	SNF2	SNF2	-4.83567	0.00635721
Cluster-30086.20824	Regulator	C2H2	C2H2	-5.18505	0.00636098
Cluster-30086.33363	Regulator	C2C2-Dof	C2C2->C2C2-Dof	-2.70674	0.00637025
Cluster-30086.10357	Factor	HSF	HSF	-5.05648	0.0063979
Cluster-58817.1	Regulator	LIM	LIM	-4.89136	0.0063979
Cluster-13355.2	Regulator	SNF2	SNF2	-4.87888	0.00640439
Cluster-30086.9925	Factor	C2H2	C2H2	-4.87888	0.00640439
Cluster-30086.61515	Factor	C2H2	C2H2	3.61845	0.00646393
Cluster-30086.141770	Regulator	TRAF	TRAF	-5.41269	0.00649429
Cluster-30086.6752	Regulator	HB-other	HB->HB-other	-4.83636	0.00654988
Cluster-30086.131727	Regulator	LIM	LIM	-4.8636	0.00657488
Cluster-67164.0	Factor	TRAF	TRAF	-4.82757	0.00657488
Cluster-53731.3	Regulator	WRKY	WRKY	-3.70025	0.006594
Cluster-30086.39312	Factor	OFP	OFP	-3.12657	0.0065961
Cluster-30086.114340	Factor	SET	SET	-3.81185	0.00661236
Cluster-30086.27049	Factor	C2H2	C2H2	-3.49127	0.00663287
Cluster-30086.130314	Regulator	AP2/ERF-ERF	AP2/ERF->AP2/ERF-ERF	-2.43438	0.00667927
Cluster-84052.0	Factor	SNF2	SNF2	-4.81427	0.0066822
Cluster-95378.1	Regulator	zn-clus	zn-clus	-4.80907	0.00670038
Cluster-30086.72090	Factor	AUX/IAA	AUX/IAA	-3.33307	0.00671201
Cluster-30086.66004	Regulator	Others	Others	3.8579	0.00675537
Cluster-30086.66004	Regulator	Others	Others	3.8579	0.00675537
Cluster-30086.91772	Regulator	bHLH	bHLH	3.91571	0.0068588
Cluster-91412.0	Factor	MED6	MED6	-4.87757	0.00686784
Cluster-33430.0	Factor	C2H2	C2H2	-5.01034	0.00689637
Cluster-30086.103427	Factor	Others	Others	3.48027	0.00689698
Cluster-38851.0	Regulator	C2H2	C2H2	-4.74714	0.00697032
Cluster-30086.13837	Factor	C2C2-CO-like	C2C2->C2C2-CO-like	2.9304	0.0069791
Cluster-30086.84964	Factor	C3H	C3H	-4.82393	0.00701004
Cluster-30086.84964	Factor	C3H	C3H	-4.82393	0.00701004
Cluster-30086.84964	Factor	C3H	C3H	-4.82393	0.00701004
Cluster-30086.39199	Factor	TRAF	TRAF	-4.83773	0.00708634
Cluster-30086.62328	Regulator	Alfin-like	Alfin-like	4.62962	0.00713222
Cluster-30086.110601	Regulator	B3-ARF	B3->B3-ARF	-3.88862	0.0071742
Cluster-30086.136139	Factor	MYB	MYB->MYB	-4.9984	0.00718514
Cluster-30086.141655	Regulator	NF-YC	NF-Y->NF-YC	-4.75363	0.0072618
Cluster-38837.1	Regulator	NF-YA	NF-Y->NF-YA	-4.78627	0.00726458
Cluster-30086.84967	Factor	AP2/ERF-ERF	AP2/ERF->AP2/ERF-ERF	-3.36877	0.00727951
Cluster-30086.6512	Factor	HMG	HMG	-5.12124	0.00728201
Cluster-30086.29277	Factor	MADS-M-type	MADS->MADS-M-type	-3.17778	0.0073379
Cluster-30086.26021	Regulator	WRKY	WRKY	-3.1492	0.00734169
Cluster-30086.26021	Regulator	WRKY	WRKY	-3.1492	0.00734169
Cluster-30086.139709	Factor	GARP-G2-like	GARP->GARP-G2-like	4.57805	0.00738075
Cluster-91271.0	Regulator	MYB	MYB->MYB	-4.56591	0.00745961
Cluster-101682.0	Factor	MYB	MYB->MYB	-4.73961	0.00746682
Cluster-30086.81266	Factor	TRAF	TRAF	3.75192	0.00747915
Cluster-30086.61407	Factor	bHLH	bHLH	-2.24371	0.00752058
Cluster-30086.26398	Regulator	HB-other	HB->HB-other	-4.70991	0.00753428
Cluster-103625.0	Factor	C2H2	C2H2	-4.69495	0.0076158
Cluster-30086.55302	Factor	GRAS	GRAS	2.96446	0.00762969
Cluster-30086.103910	Factor	SNF2	SNF2	-4.9925	0.00771255
Cluster-30086.17876	Factor	C2H2	C2H2	-4.85087	0.00772652
Cluster-30086.84281	Regulator	GARP-G2-like	GARP->GARP-G2-like	-4.66404	0.00775833
Cluster-30086.118021	Factor	MYB-related	MYB->MYB-related	-4.70291	0.00777386
Cluster-30086.44706	Factor	LOB	LOB	-3.06781	0.00777942
Cluster-30086.147187	Factor	C2H2	C2H2	-4.66084	0.00780272
Cluster-30086.131457	Regulator	FAR1	FAR1	-4.9099	0.00783407
Cluster-30086.15653	Regulator	SET	SET	-4.83778	0.00784032
Cluster-119331.1	Regulator	SET	SET	2.3358	0.00784194
Cluster-30086.49600	Factor	GRAS	GRAS	3.5815	0.00790666
Cluster-30086.133904	Regulator	Trihelix	Trihelix	-4.14452	0.00791996
Cluster-39017.1	Regulator	PHD	PHD	-4.8887	0.00792248
Cluster-30086.54701	Regulator	Others	Others	3.27558	0.00793652
Cluster-30086.113372	Regulator	TCP	TCP	-3.92749	0.00795634
Cluster-30086.113372	Factor	TCP	TCP	-3.92749	0.00795634
Cluster-30086.139173	Factor	MYB-related	MYB->MYB-related	-4.83753	0.00800412
Cluster-30086.104932	Factor	AP2/ERF-ERF	AP2/ERF->AP2/ERF-ERF	-4.0316	0.00803685
Cluster-30086.28688	Factor	TAZ	TAZ	-3.29189	0.00806111
Cluster-73229.0	Regulator	C2H2	C2H2	-4.7841	0.00806398
Cluster-68039.0	Factor	Others	Others	-4.71594	0.00811456
Cluster-93467.0	Regulator	bHLH	bHLH	-3.97923	0.00812245
Cluster-30086.65641	Factor	MYB-related	MYB->MYB-related	4.49182	0.00812948
Cluster-34303.0	Regulator	Jumonji	Jumonji	-4.86309	0.008136
Cluster-67614.0	Factor	C2H2	C2H2	-4.78447	0.00814121
Cluster-33808.1	Factor	SNF2	SNF2	-4.83727	0.0081812
Cluster-30086.63195	Regulator	NAC	NAC	-2.25538	0.00820247
Cluster-30086.63195	Regulator	NAC	NAC	-2.25538	0.00820247
Cluster-73590.1	Factor	MYB-related	MYB->MYB-related	-3.56485	0.0083664
Cluster-30086.147080	Regulator	Others	Others	-4.69722	0.00836736
Cluster-55698.0	Regulator	LIM	LIM	-4.50045	0.00840924
Cluster-25004.1	Factor	PHD	PHD	-4.75692	0.00841216
Cluster-30086.123507	Factor	AP2/ERF-ERF	AP2/ERF->AP2/ERF-ERF	-2.63108	0.00845398
Cluster-30086.45088	Factor	C2H2	C2H2	-2.88148	0.00849486
Cluster-30086.29044	Regulator	SWI/SNF-SWI3	SWI/SNF-SWI3	-4.8238	0.00850759
Cluster-94889.0	Factor	bHLH	bHLH	-3.64721	0.00851367
Cluster-96967.1	Regulator	C3H	C3H	-4.61962	0.00851383
Cluster-30086.22188	Regulator	WRKY	WRKY	4.76408	0.00852393
Cluster-30086.22188	Regulator	WRKY	WRKY	4.76408	0.00852393
Cluster-30086.127491	Regulator	SBP	SBP	3.29079	0.00854677
Cluster-30086.77525	Factor	mTERF	mTERF	2.86073	0.00858127
Cluster-30086.126785	Regulator	HMG	HMG	-3.57834	0.00863155
Cluster-82054.0	Regulator	HMG	HMG	-4.58648	0.00863408
Cluster-30086.23648	Regulator	bHLH	bHLH	-3.25973	0.00880371
Cluster-30086.128861	Factor	WRKY	WRKY	-4.63669	0.00887383
Cluster-30086.16029	Regulator	HB-other	HB->HB-other	-2.89367	0.00889226
Cluster-30086.11715	Regulator	LOB	LOB	-3.81118	0.00890928
Cluster-107881.1	Regulator	MBF1	MBF1	-4.60477	0.00891462
Cluster-30086.99234	Regulator	GRAS	GRAS	-2.70857	0.00893239
Cluster-30086.71996	Factor	MYB-related	MYB->MYB-related	4.50125	0.0089485
Cluster-30086.71996	Factor	MYB-related	MYB->MYB-related	4.50125	0.0089485
Cluster-30086.143398	Regulator	MBF1	MBF1	-4.22504	0.00895065
Cluster-112916.0	Factor	MYB	MYB->MYB	-4.57158	0.00895162
Cluster-30086.48592	Factor	WRKY	WRKY	-3.6456	0.00897339
Cluster-87961.1	Regulator	C3H	C3H	-4.33207	0.00897815
Cluster-100098.0	Regulator	E2F-DP	E2F-DP	-4.63695	0.00899205
Cluster-31475.3	Regulator	bHLH	bHLH	-4.58252	0.00903731
Cluster-30086.51005	Factor	mTERF	mTERF	3.86945	0.0090393
Cluster-30086.22292	Factor	bZIP	bZIP	3.67321	0.00912456
Cluster-30086.6117	Regulator	bZIP	bZIP	-4.59727	0.00913202
Cluster-55002.0	Factor	C2H2	C2H2	-5.19347	0.00919924
Cluster-30086.138671	Factor	bHLH	bHLH	-4.19797	0.00924589
Cluster-30086.130414	Factor	MYB-related	MYB->MYB-related	-4.53816	0.00925963
Cluster-30086.4460	Regulator	WRKY	WRKY	-2.89008	0.00928859
Cluster-30086.143768	Factor	HB-other	HB->HB-other	-4.55651	0.00938428
Cluster-28514.0	Factor	zn-clus	zn-clus	-4.6654	0.00938903
Cluster-30086.30377	Regulator	C2C2-YABBY	C2C2->C2C2-YABBY	-4.55079	0.00940413
Cluster-113089.0	Regulator	Others	Others	-4.4067	0.00947057
Cluster-58817.0	Regulator	LIM	LIM	-4.56557	0.0096134
Cluster-30086.20089	Factor	Others	Others	-3.94234	0.00967363
Cluster-30086.15418	Regulator	MADS-M-type	MADS->MADS-M-type	3.00426	0.00969148
Cluster-30086.138963	Regulator	C2H2	C2H2	-4.53436	0.00969293
Cluster-30086.42160	Factor	bHLH	bHLH	-3.57393	0.00981404
Cluster-28721.0	Regulator	C2H2	C2H2	-4.74132	0.00981813
Cluster-30086.6671	Factor	SNF2	SNF2	-4.65558	0.00984024
Cluster-90175.0	Regulator	C2C2-GATA	C2C2->C2C2-GATA	-4.55816	0.0100246
Cluster-30086.25929	Factor	GARP-G2-like	GARP->GARP-G2-like	-3.44463	0.01005
Cluster-125892.0	Regulator	bZIP	bZIP	-3.49132	0.0100652
Cluster-30086.121743	Factor	LOB	LOB	-4.54975	0.010068
Cluster-30086.78308	Regulator	NF-YA	NF-Y->NF-YA	-2.24747	0.010096
Cluster-30086.112	Regulator	MYB	MYB->MYB	-2.96782	0.0102329
Cluster-30086.97144	Factor	PLATZ	PLATZ	-2.45882	0.0102683
Cluster-30086.112853	Regulator	MYB-related	MYB->MYB-related	-4.59137	0.0102898
Cluster-65985.0	Factor	LIM	LIM	-3.59586	0.0102933
Cluster-76111.0	Regulator	AP2/ERF-AP2	AP2/ERF->AP2/ERF-AP2	-4.56663	0.0103855
Cluster-30086.142304	Regulator	NF-YC	NF-Y->NF-YC	-4.508	0.0104026
Cluster-30086.81992	Factor	GNAT	GNAT	2.33602	0.0104126
Cluster-30086.35216	Factor	LOB	LOB	-4.52377	0.0104403
Cluster-30086.17932	Regulator	EIL	EIL	-2.98187	0.0104535
Cluster-30086.60848	Factor	AP2/ERF-AP2	AP2/ERF->AP2/ERF-AP2	-2.88327	0.0104962
Cluster-26521.0	Factor	SNF2	SNF2	-4.69824	0.0106002
Cluster-30086.109757	Regulator	MYB-related	MYB->MYB-related	-4.13393	0.0106308
Cluster-30086.109757	Regulator	MYB-related	MYB->MYB-related	-4.13393	0.0106308
Cluster-30086.73072	Factor	C2H2	C2H2	3.23949	0.0106332
Cluster-30086.49004	Factor	bZIP	bZIP	-3.5417	0.0107682
Cluster-30086.146654	Regulator	SNF2	SNF2	-4.48393	0.010777
Cluster-30086.127943	Regulator	zn-clus	zn-clus	-4.59434	0.0107998
Cluster-30086.137770	Regulator	TRAF	TRAF	-4.79514	0.0108142
Cluster-54342.0	Factor	C3H	C3H	-4.45053	0.0109182
Cluster-30086.131602	Regulator	HB-other	HB->HB-other	-4.54749	0.0109506
Cluster-104036.0	Factor	Others	Others	-4.47454	0.0111122
Cluster-116124.2	Regulator	SNF2	SNF2	-4.50942	0.0111376
Cluster-30086.141568	Factor	NAC	NAC	-4.7444	0.0111432
Cluster-70929.0	Regulator	TRAF	TRAF	-4.56287	0.0111972
Cluster-30086.19315	Regulator	MYB-related	MYB->MYB-related	-3.50837	0.0112126
Cluster-17969.0	Regulator	C3H	C3H	-4.48265	0.0112329
Cluster-30086.81910	Regulator	WRKY	WRKY	-3.28658	0.0112485
Cluster-30086.81910	Regulator	WRKY	WRKY	-3.28658	0.0112485
Cluster-30086.139301	Factor	GRAS	GRAS	-2.74367	0.0112975
Cluster-30086.101027	Regulator	GARP-G2-like	GARP->GARP-G2-like	-2.35185	0.0113233
Cluster-30086.86894	Factor	HB-HD-ZIP	HB->HB-HD-ZIP	4.14847	0.0113624
Cluster-30086.123059	Regulator	WRKY	WRKY	-4.39928	0.0114275
Cluster-30086.6382	Factor	LOB	LOB	-3.12863	0.0114598
Cluster-30086.119128	Factor	C2H2	C2H2	2.63405	0.0114619
Cluster-17527.0	Regulator	C2H2	C2H2	-4.39863	0.0115164
Cluster-30086.125733	Regulator	AP2/ERF-ERF	AP2/ERF->AP2/ERF-ERF	-2.22102	0.0115231
Cluster-120546.0	Factor	LOB	LOB	-3.48869	0.0115619
Cluster-120546.0	Factor	LOB	LOB	-3.48869	0.0115619
Cluster-59226.0	Regulator	PHD	PHD	-4.51466	0.0115817
Cluster-30086.137705	Factor	SNF2	SNF2	-4.38199	0.0116499
Cluster-30086.141566	Factor	NAC	NAC	-3.80003	0.0116499
Cluster-30086.49824	Regulator	TRAF	TRAF	4.7508	0.0116768
Cluster-30086.85025	Factor	bZIP	bZIP	-4.24952	0.011702
Cluster-30086.85128	Factor	bHLH	bHLH	4.1498	0.011735
Cluster-80209.0	Regulator	C2H2	C2H2	-4.52723	0.0117456
Cluster-30086.132414	Factor	AP2/ERF-ERF	AP2/ERF->AP2/ERF-ERF	-4.43162	0.0117727
Cluster-30086.23009	Factor	HB-HD-ZIP	HB->HB-HD-ZIP	4.25708	0.0117943
Cluster-30086.86356	Factor	B3-ARF	B3->B3-ARF	-3.96771	0.011798
Cluster-30086.41066	Regulator	TRAF	TRAF	-2.91568	0.0119395
Cluster-30086.11253	Factor	PLATZ	PLATZ	-4.44895	0.0119754
Cluster-99893.0	Regulator	bHLH	bHLH	-4.42223	0.0119778
Cluster-112909.0	Regulator	MADS-M-type	MADS->MADS-M-type	-4.38483	0.0120149
Cluster-30086.6285	Regulator	HMG	HMG	-4.46477	0.0120413
Cluster-30086.80510	Regulator	B3-ARF	B3->B3-ARF	-4.49236	0.0120472
Cluster-30086.99521	Regulator	bHLH	bHLH	-2.92547	0.0120609
Cluster-90360.0	Regulator	C2H2	C2H2	-4.70114	0.0120756
Cluster-56392.0	Regulator	Others	Others	-4.53008	0.012146
Cluster-24258.1	Factor	Trihelix	Trihelix	-4.75338	0.0122042
Cluster-30086.138122	Factor	GNAT	GNAT	-4.49364	0.0122074
Cluster-30086.121463	Regulator	SNF2	SNF2	-4.36608	0.0122253
Cluster-30086.54152	Factor	TRAF	TRAF	-2.00751	0.0122935
Cluster-30086.135805	Factor	C3H	C3H	-4.3461	0.0123243
Cluster-30086.68798	Regulator	B3	B3->B3	2.7552	0.0124237
Cluster-27989.1	Regulator	C2C2-GATA	C2C2->C2C2-GATA	-4.52976	0.0124427
Cluster-69581.0	Regulator	HSF	HSF	-4.52976	0.0124427
Cluster-82839.0	Regulator	MADS-M-type	MADS->MADS-M-type	-4.42312	0.0125115
Cluster-30086.29964	Regulator	bHLH	bHLH	-3.1072	0.0125955
Cluster-30086.108199	Factor	HB-HD-ZIP	HB->HB-HD-ZIP	-3.75655	0.0126498
Cluster-30086.44452	Regulator	bHLH	bHLH	3.54417	0.0126733
Cluster-97425.0	Regulator	MYB	MYB->MYB	-4.38638	0.012679
Cluster-30086.126799	Regulator	LOB	LOB	-3.28285	0.0126933
Cluster-30086.4673	Factor	C3H	C3H	-4.79404	0.0127699
Cluster-30086.14365	Factor	Others	Others	2.48373	0.0127791
Cluster-30086.11954	Regulator	Others	Others	-4.51136	0.0128105
Cluster-30086.9609	Factor	HMG	HMG	-4.36018	0.0128469
Cluster-30086.73275	Factor	IWS1	IWS1	-2.90254	0.0129008
Cluster-30086.105108	Regulator	LOB	LOB	3.39327	0.0129326
Cluster-30086.92008	Regulator	GARP-G2-like	GARP->GARP-G2-like	3.17824	0.0129444
Cluster-79567.0	Factor	AP2/ERF-ERF	AP2/ERF->AP2/ERF-ERF	-2.92908	0.0129528
Cluster-30086.86461	Factor	FAR1	FAR1	2.22869	0.0129664
Cluster-30086.2398	Regulator	C2C2-LSD	C2C2->C2C2-LSD	3.163	0.0129668
Cluster-30086.137787	Factor	C2H2	C2H2	-4.3421	0.0129867
Cluster-30086.134892	Regulator	HB-other	HB->HB-other	-4.40547	0.012994
Cluster-30086.143343	Regulator	C2H2	C2H2	-4.40547	0.012994
Cluster-30086.4212	Factor	GNAT	GNAT	-4.30762	0.0129942
Cluster-30086.147981	Factor	C3H	C3H	-3.38357	0.0130421
Cluster-30086.24846	Factor	FAR1	FAR1	-3.82876	0.0130498
Cluster-30976.0	Factor	LIM	LIM	-3.76472	0.0130959
Cluster-114816.1	Regulator	E2F-DP	E2F-DP	-4.47739	0.0133182
Cluster-99137.0	Factor	SNF2	SNF2	-4.57804	0.0133602
Cluster-30086.143273	Regulator	SET	SET	-4.2885	0.013381
Cluster-30086.55283	Factor	bHLH	bHLH	-4.59489	0.0135619
Cluster-125864.0	Regulator	LOB	LOB	-3.08396	0.0135884
Cluster-30086.108666	Factor	PLATZ	PLATZ	-2.71192	0.0135935
Cluster-30086.138480	Regulator	bHLH	bHLH	-4.32275	0.0136235
Cluster-30086.3451	Regulator	zf-HD	zf-HD	2.91596	0.0136253
Cluster-80694.0	Regulator	TUB	TUB	-4.34992	0.0136533
Cluster-70642.1	Regulator	Others	Others	-4.54468	0.0137453
Cluster-30086.107090	Factor	MADS-MIKC	MADS->MADS-MIKC	-4.32597	0.0139262
Cluster-84419.0	Regulator	AP2/ERF-ERF	AP2/ERF->AP2/ERF-ERF	-3.42309	0.0140357
Cluster-30086.91940	Regulator	SNF2	SNF2	2.92487	0.0140478
Cluster-26336.2	Factor	HMG	HMG	-4.49586	0.0140493
Cluster-64575.0	Factor	bHLH	bHLH	-4.49586	0.0140493
Cluster-30086.121421	Regulator	C2H2	C2H2	-2.54065	0.0140836
Cluster-30086.4773	Regulator	AP2/ERF-ERF	AP2/ERF->AP2/ERF-ERF	-3.20234	0.0141006
Cluster-61260.0	Regulator	HB-other	HB->HB-other	-4.46248	0.0141608
Cluster-82122.4	Regulator	MYB	MYB->MYB	-4.24877	0.0141741
Cluster-30086.55196	Factor	SET	SET	-3.79199	0.0143173
Cluster-82909.0	Regulator	bHLH	bHLH	-4.38849	0.0143688
Cluster-113925.0	Regulator	HB-other	HB->HB-other	-4.33166	0.0144182
Cluster-30086.35735	Regulator	AUX/IAA	AUX/IAA	-3.00089	0.0144497
Cluster-30086.53927	Factor	C3H	C3H	-4.39638	0.0144584
Cluster-30086.53927	Regulator	C2H2	C2H2	-4.39638	0.0144584
Cluster-30086.12548	Regulator	MBF1	MBF1	-4.5294	0.0145612
Cluster-30086.146506	Regulator	C2H2	C2H2	-2.68319	0.0145622
Cluster-24700.0	Regulator	TRAF	TRAF	-3.99139	0.0145751
Cluster-26384.0	Factor	TRAF	TRAF	-4.46236	0.0145822
Cluster-94972.0	Factor	C3H	C3H	-4.3701	0.0146647
Cluster-30086.56123	Factor	SWI/SNF-SWI3	SWI/SNF-SWI3	-4.71634	0.0147877
Cluster-94294.0	Factor	SNF2	SNF2	-4.01719	0.0148498
Cluster-30086.141630	Factor	C2H2	C2H2	-4.44498	0.014854
Cluster-30086.81939	Factor	MYB	MYB->MYB	4.56388	0.0149977
Cluster-30086.4678	Factor	C2H2	C2H2	-4.4618	0.015037
Cluster-30086.75016	Regulator	AP2/ERF-ERF	AP2/ERF->AP2/ERF-ERF	3.23602	0.0150478
Cluster-30086.130067	Factor	AP2/ERF-AP2	AP2/ERF->AP2/ERF-AP2	-4.20936	0.0150779
Cluster-30086.13025	Factor	NF-YC	NF-Y->NF-YC	-4.42762	0.0151391
Cluster-30086.33195	Regulator	bHLH	bHLH	-2.36714	0.0151603
Cluster-30086.17011	Regulator	AP2/ERF-ERF	AP2/ERF->AP2/ERF-ERF	-2.43752	0.0152642
Cluster-74745.0	Factor	GNAT	GNAT	-4.33259	0.0153132
Cluster-30086.27549	Regulator	DDT	DDT	-3.2624	0.015346
Cluster-30086.95164	Factor	MADS-M-type	MADS->MADS-M-type	-2.18976	0.0153655
Cluster-30086.75500	Factor	AP2/ERF-ERF	AP2/ERF->AP2/ERF-ERF	-2.7891	0.0153844
Cluster-80430.0	Regulator	TRAF	TRAF	-4.3707	0.0153906
Cluster-30086.131623	Regulator	HMG	HMG	-4.3386	0.015432
Cluster-53012.2	Factor	TRAF	TRAF	-4.28286	0.015434
Cluster-30086.127438	Regulator	GARP-G2-like	GARP->GARP-G2-like	-3.60328	0.0154681
Cluster-30086.9423	Regulator	GRAS	GRAS	-4.18743	0.0154947
Cluster-30086.66695	Factor	HB-HD-ZIP	HB->HB-HD-ZIP	-2.03754	0.015501
Cluster-30086.103521	Factor	BES1	BES1	-2.24027	0.0155118
Cluster-30086.114246	Regulator	GARP-G2-like	GARP->GARP-G2-like	-3.50164	0.0155284
Cluster-30086.31694	Regulator	WRKY	WRKY	-4.4239	0.0155849
Cluster-30086.31694	Regulator	WRKY	WRKY	-4.4239	0.0155849
Cluster-30086.129417	Factor	bZIP	bZIP	-3.55379	0.0156082
Cluster-30086.137360	Regulator	C2H2	C2H2	-4.31346	0.0156305
Cluster-30086.50045	Factor	NAC	NAC	-2.06239	0.0156864
Cluster-30086.4716	Factor	C2C2-GATA	C2C2->C2C2-GATA	-4.39248	0.0157227
Cluster-19343.0	Regulator	C2H2	C2H2	-4.20535	0.0157342
Cluster-30086.1262	Regulator	C2H2	C2H2	-3.6816	0.0157814
Cluster-30086.141122	Factor	TUB	TUB	-4.33824	0.0158069
Cluster-30086.85631	Regulator	LUG	LUG	-3.23755	0.0158184
Cluster-30086.64852	Regulator	GRAS	GRAS	2.72107	0.0158655
Cluster-63095.0	Regulator	MYB	MYB->MYB	-4.20498	0.0159177
Cluster-30086.129992	Regulator	AP2/ERF-ERF	AP2/ERF->AP2/ERF-ERF	-3.21973	0.0159178
Cluster-60962.0	Regulator	HMG	HMG	-4.16589	0.016018
Cluster-30086.31692	Regulator	WRKY	WRKY	-3.72605	0.0160708
Cluster-30086.115050	Factor	LIM	LIM	-4.46112	0.0160918
Cluster-30086.52923	Factor	TRAF	TRAF	-2.08962	0.0161083
Cluster-30086.128860	Factor	WRKY	WRKY	-4.27099	0.0161089
Cluster-30086.142261	Regulator	IWS1	IWS1	-4.52717	0.0162288
Cluster-30086.49046	Factor	GARP-G2-like	GARP->GARP-G2-like	-2.86205	0.0163111
Cluster-30086.95988	Regulator	C2C2-LSD	C2C2->C2C2-LSD	3.14751	0.0163184
Cluster-30086.95988	Regulator	C2C2-LSD	C2C2->C2C2-LSD	3.14751	0.0163184
Cluster-30086.33464	Factor	SET	SET	-4.09557	0.0164119
Cluster-30086.66005	Regulator	Pseudo ARR-B	Pseudo ARR-B	2.85706	0.0164218
Cluster-60708.0	Regulator	bZIP	bZIP	-4.28175	0.0164346
Cluster-30086.6130	Regulator	C3H	C3H	-4.16953	0.0165302
Cluster-30086.132740	Regulator	TUB	TUB	3.91539	0.0166249
Cluster-30086.45911	Factor	NF-YA	NF-Y->NF-YA	-2.80936	0.0166599
Cluster-30086.135789	Regulator	C3H	C3H	-4.59031	0.0166891
Cluster-118829.0	Regulator	C3H	C3H	-4.14737	0.0167183
Cluster-30086.130306	Regulator	zn-clus	zn-clus	-4.14737	0.0167183
Cluster-30086.137941	Regulator	C2H2	C2H2	-4.33751	0.0167183
Cluster-30086.74441	Factor	bHLH	bHLH	-2.95617	0.0167487
Cluster-112239.0	Factor	bZIP	bZIP	-4.3144	0.0168073
Cluster-39560.1	Regulator	LIM	LIM	-4.26229	0.0168109
Cluster-123031.0	Regulator	AP2/ERF-ERF	AP2/ERF->AP2/ERF-ERF	-3.44167	0.016811
Cluster-30086.16956	Factor	WRKY	WRKY	-2.57527	0.0168397
Cluster-30086.9926	Factor	C2H2	C2H2	-4.14325	0.0168739
Cluster-30086.2978	Factor	SBP	SBP	2.61263	0.016902
Cluster-30086.2978	Factor	SBP	SBP	2.61263	0.016902
Cluster-30959.2	Regulator	Jumonji	Jumonji	-4.30021	0.0169308
Cluster-30086.2038	Factor	bZIP	bZIP	-3.86389	0.016938
Cluster-30086.142308	Regulator	Others	Others	-4.16322	0.0169616
Cluster-30086.70845	Factor	C2C2-GATA	C2C2->C2C2-GATA	-3.13757	0.0169647
Cluster-30086.116120	Regulator	AP2/ERF-ERF	AP2/ERF->AP2/ERF-ERF	-4.18414	0.0170081
Cluster-22071.0	Regulator	SET	SET	-3.57281	0.0170305
Cluster-30086.120257	Regulator	HSF	HSF	-2.17784	0.017094
Cluster-30086.14617	Regulator	WRKY	WRKY	-4.12524	0.0170986
Cluster-123481.0	Factor	HSF	HSF	3.40078	0.0171007
Cluster-30086.81691	Factor	GNAT	GNAT	4.42288	0.0171052
Cluster-30086.113250	Factor	WRKY	WRKY	-2.48059	0.0171902
Cluster-86700.0	Factor	C2H2	C2H2	-3.49342	0.0172016
Cluster-30086.17652	Factor	HB-other	HB->HB-other	-3.32709	0.0172068
Cluster-30086.133940	Regulator	bZIP	bZIP	-4.33715	0.0172112
Cluster-30086.50729	Factor	Jumonji	Jumonji	-4.33715	0.0172112
Cluster-30086.37216	Regulator	C2H2	C2H2	-2.59086	0.0172628
Cluster-30086.115807	Factor	GARP-G2-like	GARP->GARP-G2-like	-2.43882	0.0173383
Cluster-30086.33741	Regulator	GRF	GRF	2.18983	0.0173454
Cluster-30086.129194	Regulator	MYB-related	MYB->MYB-related	-4.39118	0.0173523
Cluster-30086.129194	Regulator	MYB-related	MYB->MYB-related	-4.39118	0.0173523
Cluster-79562.0	Factor	TUB	TUB	-4.17094	0.0173818
Cluster-119194.0	Factor	AP2/ERF-ERF	AP2/ERF->AP2/ERF-ERF	-2.87808	0.0173881
Cluster-23507.0	Regulator	HMG	HMG	-4.16244	0.0174503
Cluster-73315.0	Regulator	bZIP	bZIP	-4.23465	0.017452
Cluster-30086.13599	Factor	NAC	NAC	-2.10696	0.0174725
Cluster-30086.37678	Factor	C2H2	C2H2	-4.21384	0.0174812
Cluster-30086.38429	Factor	PLATZ	PLATZ	-2.3107	0.0175203
Cluster-30086.59783	Factor	DDT	DDT	-4.54271	0.017523
Cluster-30086.16955	Factor	WRKY	WRKY	-3.2232	0.0175373
Cluster-30086.42886	Factor	Others	Others	-4.24218	0.0175782
Cluster-121331.1	Regulator	Trihelix	Trihelix	-3.11333	0.0176054
Cluster-26933.0	Regulator	Others	Others	-3.49497	0.0176054
Cluster-30086.113559	Factor	GRAS	GRAS	-4.14169	0.0176207
Cluster-30086.48522	Regulator	GRAS	GRAS	-4.29534	0.0176232
Cluster-26056.0	Regulator	HMG	HMG	-4.28062	0.0177721
Cluster-76047.1	Regulator	NF-X1	NF-X1	-4.37218	0.0178496
Cluster-38796.0	Regulator	TRAF	TRAF	-4.14129	0.0178892
Cluster-21797.0	Factor	TRAF	TRAF	-4.57428	0.0178963
Cluster-30086.139415	Regulator	LOB	LOB	-2.80177	0.0178987
Cluster-30086.59346	Factor	HMG	HMG	-2.33056	0.017993
Cluster-62288.0	Regulator	C2H2	C2H2	-3.921	0.0180305
Cluster-65777.1	Factor	GNAT	GNAT	-4.14089	0.0181689
Cluster-30086.15056	Factor	OFP	OFP	2.02469	0.0181924
Cluster-24706.0	Regulator	SET	SET	-4.08107	0.0182115
Cluster-69386.0	Factor	C3H	C3H	-4.08107	0.0182115
Cluster-30086.130953	Regulator	bZIP	bZIP	-4.46007	0.018215
Cluster-17187.0	Factor	zn-clus	zn-clus	-3.88811	0.0182328
Cluster-30086.45910	Factor	NF-YA	NF-Y->NF-YA	-3.34638	0.0182578
Cluster-30086.45910	Factor	NF-YA	NF-Y->NF-YA	-3.34638	0.0182578
Cluster-30086.4041	Factor	zn-clus	zn-clus	-4.105	0.0182745
Cluster-30086.6476	Regulator	Rcd1-like	Rcd1-like	-3.91309	0.0182797
Cluster-89625.0	Regulator	bHLH	bHLH	-4.17198	0.0183138
Cluster-79012.0	Factor	bHLH	bHLH	-4.44405	0.0183192
Cluster-30086.105450	Factor	MYB-related	MYB->MYB-related	-4.15155	0.0183565
Cluster-30086.105450	Factor	MYB-related	MYB->MYB-related	-4.15155	0.0183565
Cluster-30086.41321	Factor	SNF2	SNF2	4.96756	0.0183823
Cluster-30086.147305	Regulator	HMG	HMG	-4.3364	0.0183865
Cluster-30086.10972	Factor	HB-HD-ZIP	HB->HB-HD-ZIP	2.79326	0.0184206
Cluster-30086.109675	Factor	GARP-G2-like	GARP->GARP-G2-like	2.90955	0.0184272
Cluster-30086.67411	Factor	HB-BELL	HB->HB-BELL	-2.4152	0.0185174
Cluster-60860.0	Factor	LIM	LIM	-3.43631	0.0185198
Cluster-39152.3	Factor	zn-clus	zn-clus	-4.09844	0.0185477
Cluster-76888.0	Regulator	Others	Others	-4.12816	0.0185477
Cluster-30086.41080	Regulator	C2H2	C2H2	-4.38768	0.0185832
Cluster-30086.120904	Factor	MADS-MIKC	MADS->MADS-MIKC	3.89592	0.0185931
Cluster-30086.56565	Regulator	Alfin-like	Alfin-like	-4.13211	0.0186214
Cluster-30086.11697	Regulator	C2H2	C2H2	-2.62541	0.0186752
Cluster-92988.0	Factor	MYB	MYB->MYB	-4.15059	0.0187623
Cluster-21197.0	Regulator	MYB	MYB->MYB	-4.0559	0.0187816
Cluster-30086.88508	Regulator	DDT	DDT	2.47899	0.0188126
Cluster-119786.0	Regulator	DBP	DBP	-2.2935	0.0188209
Cluster-30086.138347	Factor	C2C2-GATA	C2C2->C2C2-GATA	-4.2015	0.0188465
Cluster-98034.0	Factor	C2H2	C2H2	-3.92177	0.0189516
Cluster-30086.72845	Factor	WRKY	WRKY	2.55923	0.0189789
Cluster-30086.14664	Factor	GARP-G2-like	GARP->GARP-G2-like	4.41227	0.0190221
Cluster-30086.35564	Regulator	SNF2	SNF2	-4.2	0.0190603
Cluster-30086.18811	Regulator	SNF2	SNF2	-2.84992	0.0190923
Cluster-30086.103937	Regulator	AP2/ERF-ERF	AP2/ERF->AP2/ERF-ERF	-3.81218	0.0191252
Cluster-30086.145164	Regulator	HB-HD-ZIP	HB->HB-HD-ZIP	4.01705	0.0191862
Cluster-25050.0	Regulator	bZIP	bZIP	-4.18092	0.0192813
Cluster-78500.0	Regulator	C3H	C3H	-4.10646	0.0193576
Cluster-59421.0	Factor	MYB	MYB->MYB	-4.35415	0.0195038
Cluster-26332.0	Factor	HSF	HSF	-4.22099	0.0195151
Cluster-30086.38563	Regulator	WRKY	WRKY	-3.72502	0.0195373
Cluster-30086.64268	Factor	GNAT	GNAT	2.00594	0.0197544
Cluster-79338.0	Factor	MYB-related	MYB->MYB-related	-4.06057	0.0197662
Cluster-30086.131546	Factor	bZIP	bZIP	-4.25998	0.0199494
Cluster-53712.0	Regulator	C2C2-GATA	C2C2->C2C2-GATA	-4.37204	0.0199762
Cluster-30086.30941	Regulator	Others	Others	-4.15163	0.0200446
Cluster-30086.52969	Factor	WRKY	WRKY	-2.31926	0.020094
Cluster-30086.92146	Factor	Others	Others	-2.53044	0.020094
Cluster-32054.0	Factor	FAR1	FAR1	-4.22059	0.0201295
Cluster-30086.49354	Regulator	HMG	HMG	-2.60363	0.0201396
Cluster-30086.17056	Regulator	bHLH	bHLH	-3.39681	0.0202069
Cluster-30086.55970	Regulator	Others	Others	4.07979	0.0202245
Cluster-30086.18333	Factor	AP2/ERF-ERF	AP2/ERF->AP2/ERF-ERF	-3.78954	0.0202526
Cluster-21254.0	Regulator	HMG	HMG	-4.50938	0.0203101
Cluster-30086.128716	Factor	MYB-related	MYB->MYB-related	-4.00869	0.0203142
Cluster-30086.132104	Regulator	C2H2	C2H2	-4.00869	0.0203142
Cluster-30086.15320	Regulator	bHLH	bHLH	-2.67984	0.0203271
Cluster-30086.9127	Factor	C2H2	C2H2	-3.48881	0.0203575
Cluster-100012.0	Factor	PHD	PHD	-3.81621	0.020426
Cluster-30086.137461	Regulator	GARP-G2-like	GARP->GARP-G2-like	-3.28532	0.0204923
Cluster-30086.105066	Factor	B3	B3->B3	-4.64057	0.0205361
Cluster-30086.140539	Regulator	TRAF	TRAF	-4.29792	0.0206763
Cluster-30086.144333	Factor	AUX/IAA	AUX/IAA	-2.88161	0.0206953
Cluster-30086.120232	Factor	HB-HD-ZIP	HB->HB-HD-ZIP	3.70365	0.0207774
Cluster-92568.0	Regulator	LIM	LIM	-4.03821	0.0209182
Cluster-30086.12891	Factor	SNF2	SNF2	-3.98513	0.0209223
Cluster-30086.75825	Factor	MYB-related	MYB->MYB-related	3.27612	0.0209413
Cluster-121439.0	Regulator	AP2/ERF-RAV	AP2/ERF->AP2/ERF-RAV	3.04229	0.0210971
Cluster-30086.140680	Factor	LOB	LOB	-2.74508	0.0211021
Cluster-30086.22569	Factor	MADS-MIKC	MADS->MADS-MIKC	2.80505	0.0211113
Cluster-30086.64250	Factor	SET	SET	-2.17267	0.0211391
Cluster-30086.131601	Regulator	HB-other	HB->HB-other	-4.40715	0.0212596
Cluster-17825.0	Regulator	zn-clus	zn-clus	-4.13802	0.0213021
Cluster-30086.101357	Regulator	bHLH	bHLH	-4.53145	0.0213172
Cluster-63201.0	Regulator	MYB	MYB->MYB	-3.83438	0.0213405
Cluster-30086.102127	Regulator	C3H	C3H	-3.87387	0.0214542
Cluster-30086.9249	Regulator	GRF	GRF	3.225	0.0215058
Cluster-30086.135744	Regulator	C3H	C3H	-4.0951	0.0217211
Cluster-30086.42866	Factor	bZIP	bZIP	-2.23338	0.0217324
Cluster-33272.0	Regulator	C3H	C3H	-3.96075	0.0217445
Cluster-61773.0	Factor	TRAF	TRAF	-4.17927	0.0217445
Cluster-30086.8457	Regulator	B3	B3->B3	2.01159	0.0218732
Cluster-30086.90956	Factor	C2C2-GATA	C2C2->C2C2-GATA	4.17108	0.0219634
Cluster-84096.0	Factor	TRAF	TRAF	-3.96577	0.0221541
Cluster-94435.2	Factor	SNF2	SNF2	-4.03933	0.0221676
Cluster-96577.0	Factor	Others	Others	-4.1086	0.022177
Cluster-30086.95739	Regulator	MYB-related	MYB->MYB-related	4.79499	0.0221895
Cluster-30086.135665	Regulator	SET	SET	-3.98295	0.0221958
Cluster-30086.110175	Factor	GNAT	GNAT	3.97204	0.0222351
Cluster-57598.0	Factor	HMG	HMG	-3.35269	0.0222416
Cluster-30086.32892	Regulator	C2H2	C2H2	-4.01549	0.0222822
Cluster-89704.0	Regulator	C2H2	C2H2	-3.20782	0.0222824
Cluster-30086.123111	Factor	HB-HD-ZIP	HB->HB-HD-ZIP	3.19522	0.0223057
Cluster-30086.124024	Factor	bHLH	bHLH	4.12406	0.0224521
Cluster-30086.87900	Factor	NF-YA	NF-Y->NF-YA	3.71781	0.0224766
Cluster-30086.93934	Factor	HB-HD-ZIP	HB->HB-HD-ZIP	-2.33267	0.0226163
Cluster-86464.0	Factor	HMG	HMG	-4.35502	0.0226181
Cluster-30086.94172	Factor	C2H2	C2H2	2.85101	0.022636
Cluster-30086.136092	Regulator	PHD	PHD	-3.96657	0.0227347
Cluster-72534.0	Regulator	GNAT	GNAT	-3.96657	0.0227347
Cluster-30086.114663	Factor	AP2/ERF-ERF	AP2/ERF->AP2/ERF-ERF	-3.79863	0.0227526
Cluster-30086.98840	Factor	C2H2	C2H2	4.10062	0.0227656
Cluster-30086.66601	Factor	HSF	HSF	3.40424	0.022865
Cluster-30086.138229	Regulator	C2H2	C2H2	-3.91467	0.0229523
Cluster-118702.0	Regulator	C2H2	C2H2	-3.59678	0.023003
Cluster-36513.0	Factor	HSF	HSF	-4.09423	0.0230125
Cluster-30086.15859	Regulator	MYB-related	MYB->MYB-related	-2.84473	0.023015
Cluster-30086.127326	Factor	IWS1	IWS1	-2.05249	0.0230298
Cluster-30086.110006	Factor	WRKY	WRKY	-2.77606	0.0232378
Cluster-30086.43498	Factor	AUX/IAA	AUX/IAA	-2.19758	0.0233566
Cluster-30086.142031	Regulator	C2H2	C2H2	-4.02755	0.0233983
Cluster-59259.0	Factor	TRAF	TRAF	-4.04997	0.0234474
Cluster-30086.25340	Factor	bZIP	bZIP	-2.11109	0.0234515
Cluster-61008.1	Factor	WRKY	WRKY	-3.91071	0.0235731
Cluster-22140.0	Factor	TRAF	TRAF	-4.07205	0.0235888
Cluster-30086.27124	Factor	CSD	CSD	-3.88819	0.0236317
Cluster-30086.50786	Regulator	HB-HD-ZIP	HB->HB-HD-ZIP	4.70278	0.0237061
Cluster-30086.17389	Regulator	MADS-M-type	MADS->MADS-M-type	2.84637	0.0238992
Cluster-30086.73398	Factor	SNF2	SNF2	3.83299	0.0239094
Cluster-30086.95430	Factor	MYB-related	MYB->MYB-related	-4.06388	0.023975
Cluster-30086.95430	Factor	MYB-related	MYB->MYB-related	-4.06388	0.023975
Cluster-111857.0	Factor	HSF	HSF	-2.71481	0.0239875
Cluster-80976.0	Regulator	LOB	LOB	-3.2283	0.0240913
Cluster-30086.104013	Regulator	B3	B3->B3	-3.91675	0.0241169
Cluster-77221.0	Regulator	C2C2-GATA	C2C2->C2C2-GATA	-3.91675	0.0241169
Cluster-30086.130475	Factor	TRAF	TRAF	-4.1152	0.0241185
Cluster-30086.95266	Regulator	B3	B3->B3	-3.873	0.0241689
Cluster-30086.139624	Factor	PHD	PHD	4.68116	0.0242353
Cluster-30086.92819	Regulator	LUG	LUG	4.68116	0.0242353
Cluster-30086.121896	Factor	HB-other	HB->HB-other	-3.41962	0.0243047
Cluster-30086.97835	Factor	TRAF	TRAF	-2.69974	0.0243793
Cluster-30086.66849	Factor	C3H	C3H	3.81013	0.0244643
Cluster-30086.95252	Factor	SET	SET	-4.23675	0.0244721
Cluster-106129.4	Regulator	bHLH	bHLH	-3.99277	0.024491
Cluster-30086.45168	Factor	NAC	NAC	-2.14438	0.0245089
Cluster-30086.127493	Regulator	SBP	SBP	-3.93058	0.0245113
Cluster-119884.0	Factor	MYB	MYB->MYB	-3.31574	0.0245371
Cluster-29514.3	Factor	TRAF	TRAF	-4.21853	0.0245752
Cluster-30086.73742	Factor	AUX/IAA	AUX/IAA	-3.41636	0.0246184
Cluster-30086.117199	Regulator	WRKY	WRKY	-2.52345	0.0247062
Cluster-30086.3854	Regulator	HMG	HMG	-4.22181	0.0247855
Cluster-29865.0	Factor	C2H2	C2H2	-4.13198	0.0247924
Cluster-30086.81938	Factor	MYB	MYB->MYB	3.30539	0.0248168
Cluster-30086.45169	Factor	NAC	NAC	-2.11904	0.0251728
Cluster-30086.124156	Factor	SET	SET	4.20204	0.0252116
Cluster-30086.102895	Factor	Others	Others	-3.94347	0.0252274
Cluster-56251.0	Regulator	Others	Others	-4.07115	0.0252857
Cluster-60962.3	Regulator	HMG	HMG	-3.98022	0.02532
Cluster-30086.52613	Regulator	B3	B3->B3	2.64444	0.02537
Cluster-30086.109797	Regulator	NAC	NAC	-2.41298	0.0253726
Cluster-30086.16978	Regulator	GRAS	GRAS	-3.69977	0.025529
Cluster-100073.0	Factor	GNAT	GNAT	-3.86516	0.0256526
Cluster-30086.90305	Factor	WRKY	WRKY	-4.23255	0.0256526
Cluster-30086.90305	Factor	WRKY	WRKY	-4.23255	0.0256526
Cluster-30086.68440	Regulator	TCP	TCP	2.02533	0.0257117
Cluster-30086.136446	Factor	C2H2	C2H2	-3.63807	0.025755
Cluster-30086.144903	Factor	C2H2	C2H2	-2.33564	0.0257578
Cluster-30086.26422	Factor	SBP	SBP	3.80564	0.0257964
Cluster-30086.103842	Factor	B3	B3->B3	-2.49965	0.0258261
Cluster-30086.6666	Regulator	Others	Others	-3.94386	0.0258449
Cluster-34790.0	Regulator	C2C2-GATA	C2C2->C2C2-GATA	-3.83778	0.0259195
Cluster-30086.35925	Factor	bHLH	bHLH	-3.90223	0.0259243
Cluster-30086.52266	Regulator	ARID	ARID	4.6143	0.025935
Cluster-30086.146908	Factor	zn-clus	zn-clus	-3.93226	0.0259917
Cluster-30086.142232	Factor	C3H	C3H	-3.86558	0.026006
Cluster-30086.49998	Factor	Jumonji	Jumonji	4.20426	0.0260485
Cluster-30086.99007	Regulator	Others	Others	-3.87134	0.0260815
Cluster-30086.59345	Factor	HMG	HMG	-3.88312	0.0262727
Cluster-30086.119331	Regulator	NAC	NAC	-2.40091	0.02629
Cluster-30086.42539	Factor	bHLH	bHLH	3.76468	0.0263792
Cluster-81496.0	Regulator	TRAF	TRAF	-3.8094	0.0264346
Cluster-122607.3	Factor	HB-HD-ZIP	HB->HB-HD-ZIP	-2.60296	0.0264423
Cluster-30086.110634	Factor	bHLH	bHLH	-3.86415	0.0264989
Cluster-30086.133383	Regulator	bHLH	bHLH	3.71951	0.0265888
Cluster-30086.12647	Regulator	WRKY	WRKY	-4.15401	0.0266506
Cluster-30086.6358	Regulator	zn-clus	zn-clus	-3.99389	0.0266865
Cluster-30086.6723	Factor	SET	SET	-3.93178	0.0266865
Cluster-36513.4	Factor	HSF	HSF	-3.90742	0.0266993
Cluster-30086.18989	Regulator	GNAT	GNAT	-3.83908	0.0268067
Cluster-30086.19358	Factor	AP2/ERF-ERF	AP2/ERF->AP2/ERF-ERF	-3.83908	0.0268067
Cluster-30086.76330	Regulator	Others	Others	-2.80531	0.0268665
Cluster-31124.0	Factor	Others	Others	-3.22929	0.0268908
Cluster-30086.44372	Factor	IWS1	IWS1	-3.86642	0.026902
Cluster-30086.133312	Factor	MYB	MYB->MYB	4.13999	0.0269109
Cluster-30086.147290	Regulator	Jumonji	Jumonji	-4.46196	0.0270128
Cluster-30086.105371	Factor	B3	B3->B3	4.25275	0.0271046
Cluster-30086.15975	Factor	AP2/ERF-ERF	AP2/ERF->AP2/ERF-ERF	-3.74441	0.0271047
Cluster-30086.15975	Factor	AP2/ERF-ERF	AP2/ERF->AP2/ERF-ERF	-3.74441	0.0271047
Cluster-30086.14879	Factor	Rcd1-like	Rcd1-like	-3.91917	0.0272359
Cluster-30086.35924	Regulator	bHLH	bHLH	-3.83951	0.027241
Cluster-105963.0	Factor	C3H	C3H	-3.94464	0.027246
Cluster-30086.107582	Regulator	bZIP	bZIP	-2.27479	0.027262
Cluster-25956.1	Regulator	Others	Others	-3.89324	0.0272968
Cluster-30086.139788	Regulator	HB-HD-ZIP	HB->HB-HD-ZIP	-2.34219	0.0273093
Cluster-30086.120344	Regulator	bHLH	bHLH	-3.31739	0.0275071
Cluster-30086.134057	Regulator	zn-clus	zn-clus	-4.02524	0.0275547
Cluster-30086.46472	Regulator	SNF2	SNF2	-3.78277	0.0275634
Cluster-30086.140941	Regulator	SET	SET	-3.95524	0.0275936
Cluster-54168.0	Factor	TRAF	TRAF	-3.95524	0.0275936
Cluster-30086.124340	Regulator	Trihelix	Trihelix	2.65859	0.0276166
Cluster-30086.8205	Factor	C2C2-GATA	C2C2->C2C2-GATA	3.52102	0.0276712
Cluster-30086.17390	Regulator	MADS-M-type	MADS->MADS-M-type	2.8201	0.0279192
Cluster-30086.139630	Factor	Others	Others	3.77219	0.0279434
Cluster-108697.0	Factor	SNF2	SNF2	-3.78368	0.0279492
Cluster-30086.113233	Factor	bHLH	bHLH	2.59335	0.0279625
Cluster-30086.6039	Regulator	SET	SET	-3.30771	0.0279662
Cluster-30086.46163	Regulator	AP2/ERF-ERF	AP2/ERF->AP2/ERF-ERF	-3.89364	0.0279904
Cluster-79173.0	Regulator	SWI/SNF-BAF60b	SWI/SNF-BAF60b	-3.81253	0.02808
Cluster-21242.1	Regulator	SET	SET	-3.85641	0.0282183
Cluster-30086.137614	Regulator	C3H	C3H	-3.85641	0.0282183
Cluster-30086.135047	Regulator	C2H2	C2H2	-3.77892	0.0282797
Cluster-30086.136447	Factor	C2H2	C2H2	-3.54559	0.0282963
Cluster-30086.5806	Factor	bHLH	bHLH	-3.41323	0.0283504
Cluster-122926.3	Factor	Others	Others	-3.23622	0.0286701
Cluster-104465.0	Regulator	bHLH	bHLH	-3.75515	0.0287054
Cluster-30086.141368	Regulator	TRAF	TRAF	-4.02477	0.0287054
Cluster-30086.145370	Factor	GRAS	GRAS	-3.63672	0.028731
Cluster-30086.106119	Regulator	HB-WOX	HB->HB-WOX	-3.12551	0.0287468
Cluster-30086.114748	Regulator	LIM	LIM	-2.01958	0.0287491
Cluster-105487.0	Factor	HSF	HSF	-3.86766	0.0287699
Cluster-82287.0	Regulator	SWI/SNF-BAF60b	SWI/SNF-BAF60b	-3.75562	0.0289187
Cluster-30086.136107	Factor	PHD	PHD	-3.88114	0.0289571
Cluster-77924.0	Regulator	Others	Others	-3.81339	0.0291255
Cluster-67143.0	Factor	TRAF	TRAF	-3.75126	0.0292497
Cluster-30086.78954	Factor	AUX/IAA	AUX/IAA	2.32985	0.0294029
Cluster-30086.78954	Factor	AUX/IAA	AUX/IAA	2.32985	0.0294029
Cluster-30086.125874	Regulator	MYB	MYB->MYB	-3.12009	0.029539
Cluster-30086.6862	Regulator	HSF	HSF	-3.7774	0.0295888
Cluster-30086.33563	Regulator	C2H2	C2H2	3.82321	0.0296552
Cluster-30086.14018	Regulator	zf-HD	zf-HD	3.57417	0.0296927
Cluster-30086.84116	Factor	HB-HD-ZIP	HB->HB-HD-ZIP	4.50457	0.0296999
Cluster-30742.0	Factor	TRAF	TRAF	-3.8554	0.029778
Cluster-63011.0	Regulator	Jumonji	Jumonji	-3.8554	0.029778
Cluster-84924.0	Factor	NF-YA	NF-Y->NF-YA	-3.72407	0.029778
Cluster-96394.0	Factor	bZIP	bZIP	-3.92034	0.0298153
Cluster-30086.14333	Factor	GNAT	GNAT	2.17298	0.0298688
Cluster-30086.130075	Factor	NAC	NAC	-2.7388	0.0299936
Cluster-30086.133605	Regulator	MYB	MYB->MYB	3.90952	0.0300173
Cluster-30086.39787	Factor	C2C2-GATA	C2C2->C2C2-GATA	3.67397	0.0300682
Cluster-30086.137047	Factor	GNAT	GNAT	-2.19544	0.0304029
Cluster-30086.43194	Factor	PHD	PHD	-3.84161	0.030465
Cluster-30086.17242	Regulator	WRKY	WRKY	-3.48529	0.0304711
Cluster-30086.98155	Factor	WRKY	WRKY	-3.74972	0.0305816
Cluster-30086.30098	Factor	Others	Others	-3.82919	0.0306535
Cluster-30086.123730	Regulator	GRF	GRF	2.20061	0.0307205
Cluster-30086.51705	Regulator	C2C2-GATA	C2C2->C2C2-GATA	4.44507	0.030751
Cluster-30086.113437	Factor	HB-other	HB->HB-other	-3.44545	0.0307935
Cluster-30086.135227	Regulator	bZIP	bZIP	-3.88388	0.0308025
Cluster-29003.0	Factor	SWI/SNF-SWI3	SWI/SNF-SWI3	-3.66914	0.0308353
Cluster-30086.41653	Factor	MYB-related	MYB->MYB-related	4.45564	0.0308688
Cluster-30086.57608	Regulator	HB-HD-ZIP	HB->HB-HD-ZIP	4.45564	0.0308688
Cluster-55389.0	Factor	TRAF	TRAF	-3.69532	0.0309313
Cluster-80091.0	Factor	SNF2	SNF2	-3.13074	0.0310631
Cluster-30086.67466	Regulator	C3H	C3H	3.67088	0.0312629
Cluster-30086.67466	Regulator	C3H	C3H	3.67088	0.0312629
Cluster-30086.141667	Regulator	bZIP	bZIP	-3.81466	0.0313246
Cluster-30086.100975	Regulator	NAC	NAC	-2.52786	0.0313564
Cluster-105818.0	Regulator	C3H	C3H	-3.78677	0.0314282
Cluster-60174.0	Factor	C3H	C3H	-3.72886	0.0314552
Cluster-30086.61485	Factor	bHLH	bHLH	-2.88536	0.0314837
Cluster-32803.1	Factor	bZIP	bZIP	-4.21676	0.031552
Cluster-17144.0	Factor	HMG	HMG	-3.77583	0.0316043
Cluster-39040.0	Factor	SWI/SNF-SWI3	SWI/SNF-SWI3	-3.77583	0.0316043
Cluster-30086.75874	Factor	AP2/ERF-ERF	AP2/ERF->AP2/ERF-ERF	-2.67647	0.0316579
Cluster-70157.1	Factor	bHLH	bHLH	-3.92929	0.0316745
Cluster-30086.72884	Regulator	mTERF	mTERF	4.42867	0.031692
Cluster-119252.0	Factor	SBP	SBP	2.59622	0.0318173
Cluster-30086.110499	Regulator	SBP	SBP	2.69264	0.0319708
Cluster-30086.66363	Regulator	B3-ARF	B3->B3-ARF	-3.00011	0.0320263
Cluster-30086.15466	Regulator	C2H2	C2H2	-3.8479	0.0321236
Cluster-30086.127348	Regulator	WRKY	WRKY	-2.824	0.0323418
Cluster-30086.105940	Factor	C3H	C3H	-3.66698	0.0323677
Cluster-30086.110860	Factor	bHLH	bHLH	-3.05215	0.0323677
Cluster-84540.0	Regulator	Others	Others	-3.84242	0.0323677
Cluster-30086.41416	Factor	TUB	TUB	-2.15674	0.0324764
Cluster-70189.1	Regulator	C2H2	C2H2	-3.6685	0.0324764
Cluster-9894.1	Regulator	SNF2	SNF2	-3.9044	0.032488
Cluster-30086.103255	Regulator	TRAF	TRAF	-2.03136	0.0327202
Cluster-30086.142585	Factor	SNF2	SNF2	-3.66898	0.032764
Cluster-30086.105005	Factor	B3-ARF	B3->B3-ARF	-3.91544	0.0327941
Cluster-30086.36192	Factor	SNF2	SNF2	-3.85103	0.0328635
Cluster-121474.0	Regulator	Tify	Tify	2.66055	0.0328821
Cluster-30086.144821	Factor	SBP	SBP	2.60268	0.0329127
Cluster-23714.0	Factor	TRAF	TRAF	-3.92878	0.0331465
Cluster-30086.109915	Regulator	SET	SET	-3.66947	0.0331473
Cluster-30086.59509	Factor	GARP-G2-like	GARP->GARP-G2-like	3.75436	0.0332609
Cluster-120110.0	Regulator	Trihelix	Trihelix	-2.30376	0.0332826
Cluster-30086.129740	Regulator	Others	Others	-3.87908	0.0333873
Cluster-72295.1	Regulator	SNF2	SNF2	-3.73021	0.0334254
Cluster-64838.0	Factor	E2F-DP	E2F-DP	-3.74757	0.0334617
Cluster-108918.0	Regulator	SWI/SNF-BAF60b	SWI/SNF-BAF60b	-3.6355	0.0335496
Cluster-30086.104526	Regulator	Others	Others	-4.00709	0.0338876
Cluster-30086.102268	Factor	AP2/ERF-ERF	AP2/ERF->AP2/ERF-ERF	-2.91006	0.0339143
Cluster-30086.65710	Factor	TUB	TUB	4.29335	0.0340918
Cluster-86096.0	Regulator	bHLH	bHLH	-3.1492	0.0341165
Cluster-30086.52403	Factor	BES1	BES1	-3.1545	0.0341391
Cluster-30086.64650	Factor	GNAT	GNAT	4.33863	0.0342117
Cluster-124438.0	Factor	MYB	MYB->MYB	3.61559	0.0342261
Cluster-30086.106134	Factor	GARP-G2-like	GARP->GARP-G2-like	-2.64274	0.0343151
Cluster-30086.114023	Regulator	MADS-M-type	MADS->MADS-M-type	-3.31913	0.0343164
Cluster-30086.6948	Regulator	GNAT	GNAT	-3.71931	0.0344868
Cluster-30086.78307	Regulator	NF-YA	NF-Y->NF-YA	-3.71931	0.0344868
Cluster-30086.78307	Regulator	NF-YA	NF-Y->NF-YA	-3.71931	0.0344868
Cluster-30086.64876	Regulator	NF-YA	NF-Y->NF-YA	2.06198	0.0345868
Cluster-30086.67793	Regulator	SNF2	SNF2	-2.91255	0.0346225
Cluster-30086.143159	Regulator	MYB	MYB->MYB	-3.05826	0.0347079
Cluster-54235.0	Regulator	Others	Others	-3.63332	0.0349274
Cluster-29203.0	Factor	SET	SET	-3.6622	0.0349979
Cluster-30086.135574	Regulator	HB-other	HB->HB-other	-3.97629	0.0349979
Cluster-30086.16316	Factor	AP2/ERF-AP2	AP2/ERF->AP2/ERF-AP2	-3.6622	0.0349979
Cluster-105187.0	Regulator	C2H2	C2H2	-3.73109	0.0352407
Cluster-30086.135983	Regulator	Others	Others	-3.73109	0.0352407
Cluster-30086.135983	Regulator	Others	Others	-3.73109	0.0352407
Cluster-98708.0	Factor	C3H	C3H	-3.60752	0.0353029
Cluster-30086.140845	Regulator	SET	SET	-3.64004	0.0354019
Cluster-30086.106210	Factor	WRKY	WRKY	-3.34703	0.0357561
Cluster-30086.106210	Factor	WRKY	WRKY	-3.34703	0.0357561
Cluster-30086.73331	Regulator	B3-ARF	B3->B3-ARF	-3.25054	0.0357971
Cluster-30086.145391	Factor	Others	Others	3.5871	0.0358657
Cluster-30086.136397	Regulator	MADS-M-type	MADS->MADS-M-type	-3.26742	0.0359147
Cluster-30086.11610	Regulator	C2C2-GATA	C2C2->C2C2-GATA	-4.17525	0.0359409
Cluster-30086.132406	Factor	NAC	NAC	-3.1166	0.0359921
Cluster-30086.124186	Regulator	AP2/ERF-ERF	AP2/ERF->AP2/ERF-ERF	-2.28745	0.0360829
Cluster-30086.105449	Factor	MYB-related	MYB->MYB-related	3.81481	0.0360911
Cluster-30086.105449	Factor	MYB-related	MYB->MYB-related	3.81481	0.0360911
Cluster-30086.70354	Factor	HB-HD-ZIP	HB->HB-HD-ZIP	-2.02034	0.0362061
Cluster-30086.117198	Regulator	WRKY	WRKY	-2.05611	0.0362939
Cluster-30086.135410	Factor	MYB-related	MYB->MYB-related	-3.57418	0.0362959
Cluster-30086.135178	Regulator	HB-other	HB->HB-other	-3.70198	0.036338
Cluster-30086.2906	Regulator	AP2/ERF-AP2	AP2/ERF->AP2/ERF-AP2	3.10372	0.0363681
Cluster-85480.0	Regulator	MADS-M-type	MADS->MADS-M-type	-3.67181	0.0365013
Cluster-64220.0	Factor	C2H2	C2H2	-3.6899	0.0365896
Cluster-30086.138479	Regulator	bHLH	bHLH	-3.878	0.0366347
Cluster-30086.45775	Factor	GARP-G2-like	GARP->GARP-G2-like	3.72827	0.0366472
Cluster-56763.0	Regulator	C3H	C3H	-3.66106	0.0366847
Cluster-115430.1	Regulator	GRAS	GRAS	-2.25953	0.0367279
Cluster-82657.1	Factor	Others	Others	-3.64099	0.0367862
Cluster-30086.7181	Regulator	Trihelix	Trihelix	-2.60076	0.0367957
Cluster-30086.133149	Factor	AUX/IAA	AUX/IAA	2.68492	0.0368704
Cluster-30086.15491	Factor	HB-HD-ZIP	HB->HB-HD-ZIP	3.52344	0.0369056
Cluster-30086.30216	Regulator	bHLH	bHLH	-4.47501	0.0369412
Cluster-30086.34795	Factor	bHLH	bHLH	-3.69791	0.036967
Cluster-30086.128137	Regulator	TRAF	TRAF	3.70866	0.0370711
Cluster-30086.122615	Regulator	GARP-G2-like	GARP->GARP-G2-like	-3.57197	0.0370842
Cluster-105393.0	Factor	bZIP	bZIP	-3.40825	0.0372109
Cluster-30086.34828	Factor	bHLH	bHLH	2.72416	0.0372411
Cluster-96749.0	Regulator	HB-other	HB->HB-other	-3.84849	0.0372898
Cluster-30086.46659	Factor	bHLH	bHLH	-3.08693	0.0373377
Cluster-102092.1	Regulator	DBB	DBB	-3.6095	0.0373931
Cluster-108775.1	Regulator	C2H2	C2H2	-3.5768	0.0374618
Cluster-113113.0	Regulator	C2C2-GATA	C2C2->C2C2-GATA	-3.70242	0.0374682
Cluster-78142.0	Regulator	PHD	PHD	-3.70242	0.0374682
Cluster-30086.94046	Factor	PHD	PHD	-4.42943	0.0374868
Cluster-113825.0	Regulator	C2C2-GATA	C2C2->C2C2-GATA	-3.67226	0.0375126
Cluster-36595.0	Factor	FAR1	FAR1	-3.57139	0.0375435
Cluster-30086.31266	Regulator	Others	Others	-3.73195	0.0376033
Cluster-30086.47022	Factor	SNF2	SNF2	4.25531	0.0376466
Cluster-30086.95338	Regulator	Others	Others	-3.42665	0.0377117
Cluster-53832.2	Regulator	C2H2	C2H2	-3.66047	0.0377407
Cluster-64997.0	Factor	zn-clus	zn-clus	-3.79975	0.0377839
Cluster-87316.0	Factor	zn-clus	zn-clus	-3.10517	0.0378513
Cluster-30086.24649	Regulator	SNF2	SNF2	-3.7176	0.0379121
Cluster-30086.125414	Factor	bHLH	bHLH	3.53473	0.0379603
Cluster-122926.0	Factor	Others	Others	-2.52532	0.0380605
Cluster-30086.14659	Factor	bHLH	bHLH	2.61359	0.0380641
Cluster-30086.95987	Regulator	C2C2-LSD	C2C2->C2C2-LSD	3.66207	0.0380829
Cluster-30086.95987	Regulator	C2C2-LSD	C2C2->C2C2-LSD	3.66207	0.0380829
Cluster-30086.110661	Factor	GRAS	GRAS	-3.08382	0.0381534
Cluster-116654.1	Regulator	SET	SET	-3.95167	0.0381732
Cluster-30086.114139	Factor	MYB-related	MYB->MYB-related	-4.40462	0.0381753
Cluster-30086.92308	Factor	bHLH	bHLH	-4.40462	0.0381753
Cluster-105820.0	Factor	Others	Others	-3.15071	0.0383169
Cluster-30086.62815	Regulator	mTERF	mTERF	2.60709	0.0385077
Cluster-30086.47983	Factor	GARP-ARR-B	GARP->GARP-ARR-B	4.24052	0.0385896
Cluster-30086.136694	Regulator	AP2/ERF-ERF	AP2/ERF->AP2/ERF-ERF	-3.87744	0.0386403
Cluster-30086.131203	Factor	bHLH	bHLH	-3.58274	0.0386689
Cluster-30086.95651	Regulator	WRKY	WRKY	2.82304	0.0387012
Cluster-77985.0	Regulator	C2H2	C2H2	-3.70285	0.0387256
Cluster-30086.82684	Factor	MYB	MYB->MYB	-2.6657	0.0388126
Cluster-25734.0	Regulator	MBF1	MBF1	-3.18035	0.0388858
Cluster-30086.12370	Factor	C2H2	C2H2	-3.65988	0.038904
Cluster-52167.1	Factor	HMG	HMG	-3.65988	0.038904
Cluster-57398.0	Regulator	SWI/SNF-BAF60b	SWI/SNF-BAF60b	-3.65988	0.038904
Cluster-57398.0	Regulator	SWI/SNF-BAF60b	SWI/SNF-BAF60b	-3.65988	0.038904
Cluster-30086.50607	Regulator	HB-HD-ZIP	HB->HB-HD-ZIP	-3.60381	0.0389152
Cluster-30086.77530	Factor	mTERF	mTERF	3.07273	0.0389168
Cluster-30086.19056	Factor	HB-KNOX	HB->HB-KNOX	-3.6553	0.0390197
Cluster-30086.82018	Factor	HB-other	HB->HB-other	3.69579	0.0392595
Cluster-115258.1	Regulator	C2H2	C2H2	-3.57829	0.0394358
Cluster-30086.43287	Factor	MYB-related	MYB->MYB-related	-3.73397	0.0394422
Cluster-30086.43287	Factor	MYB-related	MYB->MYB-related	-3.73397	0.0394422
Cluster-30086.104094	Regulator	C2H2	C2H2	-2.78051	0.0394713
Cluster-34124.0	Factor	C2H2	C2H2	-3.53881	0.0395153
Cluster-30086.54036	Regulator	C3H	C3H	-2.15366	0.0395419
Cluster-25004.0	Factor	PHD	PHD	-3.50843	0.0396048
Cluster-30086.73497	Regulator	MYB-related	MYB->MYB-related	2.7268	0.0397918
Cluster-30086.109767	Factor	Coactivator p15	Coactivator p15	3.48043	0.0399165
Cluster-30086.60782	Regulator	HB-HD-ZIP	HB->HB-HD-ZIP	-4.17723	0.0400722
Cluster-30086.78220	Factor	C3H	C3H	-4.35653	0.0400842
Cluster-30086.140527	Regulator	bHLH	bHLH	-4.35036	0.0401226
Cluster-30086.7840	Regulator	WRKY	WRKY	-2.21717	0.0401463
Cluster-30086.121760	Factor	SNF2	SNF2	-2.80204	0.0402556
Cluster-30086.17393	Regulator	MADS-M-type	MADS->MADS-M-type	2.99479	0.0402764
Cluster-30086.59397	Factor	C2C2-GATA	C2C2->C2C2-GATA	2.62458	0.0403732
Cluster-30086.41052	Factor	SET	SET	-3.53818	0.0404023
Cluster-30086.126645	Factor	TRAF	TRAF	-3.50668	0.0404921
Cluster-108135.1	Regulator	Others	Others	-3.54589	0.0408094
Cluster-30086.41965	Factor	MADS-MIKC	MADS->MADS-MIKC	-3.14275	0.0408418
Cluster-30086.114212	Factor	TAZ	TAZ	-2.94664	0.0408441
Cluster-30086.114212	Factor	TRAF	TRAF	-2.94664	0.0408441
Cluster-30086.38650	Factor	bHLH	bHLH	-2.9061	0.0408714
Cluster-106899.0	Factor	PHD	PHD	-3.51171	0.0409092
Cluster-30086.2155	Factor	C2H2	C2H2	-3.51171	0.0409092
Cluster-30086.128855	Factor	WRKY	WRKY	-3.5376	0.0409674
Cluster-30086.45789	Regulator	bHLH	bHLH	-2.00548	0.0410056
Cluster-30086.13587	Regulator	HMG	HMG	-3.87688	0.0410463
Cluster-30086.46868	Factor	MYB-related	MYB->MYB-related	4.17465	0.0410751
Cluster-30086.1764	Regulator	NAC	NAC	-2.51931	0.0411223
Cluster-30086.132851	Factor	GARP-G2-like	GARP->GARP-G2-like	3.68892	0.0411398
Cluster-30086.147897	Regulator	MADS-M-type	MADS->MADS-M-type	3.37495	0.0411933
Cluster-30086.49288	Regulator	NF-YB	NF-Y->NF-YB	2.64942	0.0413132
Cluster-115150.0	Factor	GNAT	GNAT	-3.47555	0.0413494
Cluster-20393.1	Regulator	C2C2-GATA	C2C2->C2C2-GATA	-3.47555	0.0413494
Cluster-36513.3	Factor	HSF	HSF	-3.47555	0.0413494
Cluster-30086.17179	Factor	C2H2	C2H2	-3.51223	0.0415279
Cluster-30086.104776	Factor	Tify	Tify	-3.62602	0.0416403
Cluster-30086.104776	Factor	C2C2-GATA	C2C2->C2C2-GATA	-3.62602	0.0416403
Cluster-30086.76054	Regulator	C3H	C3H	2.21924	0.0416591
Cluster-27287.0	Regulator	PHD	PHD	-3.50546	0.0416673
Cluster-30086.129004	Factor	GRAS	GRAS	-2.75085	0.0419608
Cluster-30086.41598	Factor	MYB-related	MYB->MYB-related	-2.71286	0.0422864
Cluster-30086.2972	Factor	bHLH	bHLH	3.02886	0.0423748
Cluster-30086.37342	Regulator	MADS-M-type	MADS->MADS-M-type	-3.16661	0.0424651
Cluster-30086.7756	Factor	MYB-related	MYB->MYB-related	3.42131	0.0425474
Cluster-77082.0	Regulator	C2C2-GATA	C2C2->C2C2-GATA	-3.47776	0.0425659
Cluster-30086.13865	Factor	bHLH	bHLH	2.40114	0.0426078
Cluster-59294.0	Regulator	TRAF	TRAF	-3.47258	0.0426723
Cluster-30086.47196	Regulator	NF-YA	NF-Y->NF-YA	-2.30427	0.0427433
Cluster-30086.47196	Regulator	NF-YA	NF-Y->NF-YA	-2.30427	0.0427433
Cluster-30086.2037	Factor	bZIP	bZIP	-3.56777	0.042848
Cluster-30086.131290	Factor	ARID	ARID	-3.53635	0.0430586
Cluster-27295.0	Factor	PHD	PHD	-3.62859	0.0431303
Cluster-30086.140441	Regulator	TRAF	TRAF	-3.62859	0.0431303
Cluster-94639.0	Factor	C2H2	C2H2	-3.67403	0.0431617
Cluster-81660.0	Factor	PHD	PHD	-3.4783	0.0431925
Cluster-89504.0	Factor	C2H2	C2H2	-3.4783	0.0431925
Cluster-78816.0	Regulator	WRKY	WRKY	-2.9325	0.0432054
Cluster-30086.132958	Factor	TCP	TCP	3.27176	0.0433398
Cluster-30086.141567	Factor	NAC	NAC	-3.44013	0.0433398
Cluster-30086.141567	Factor	NAC	NAC	-3.44013	0.0433398
Cluster-77012.0	Factor	C2H2	C2H2	-3.44013	0.0433398
Cluster-115461.0	Factor	HMG	HMG	-3.50421	0.0434234
Cluster-30086.67775	Factor	SRS	SRS	-2.64542	0.0435409
Cluster-30086.128607	Regulator	MADS-M-type	MADS->MADS-M-type	-3.97465	0.0436447
Cluster-30086.91282	Factor	Others	Others	2.9764	0.043856
Cluster-30086.91282	Factor	Others	Others	2.9764	0.043856
Cluster-30086.61634	Factor	GARP-G2-like	GARP->GARP-G2-like	-3.49846	0.0438626
Cluster-30086.107279	Factor	FAR1	FAR1	-3.44244	0.0438628
Cluster-96890.0	Regulator	MYB-related	MYB->MYB-related	-3.44244	0.0438628
Cluster-81472.0	Factor	GNAT	GNAT	-3.47882	0.0439257
Cluster-30086.126805	Factor	GRAS	GRAS	-2.67934	0.0439487
Cluster-30086.3122	Regulator	LOB	LOB	2.93935	0.044143
Cluster-30086.16711	Factor	C2H2	C2H2	-3.56713	0.0442575
Cluster-31887.0	Regulator	GNAT	GNAT	-3.6869	0.0442933
Cluster-30086.147244	Regulator	SET	SET	-3.43829	0.044384
Cluster-30086.20061	Factor	C2H2	C2H2	-3.58578	0.0444264
Cluster-30086.125113	Factor	TCP	TCP	2.51192	0.0448033
[truncated: 75 more rows]

[truncated: 2 more sheets: T03L_vs_T03R, T22L_vs_T22R]
