# Supplementary material for: Deciphering Molecular Mechanisms Involved in Salinity Tolerance in Guar (Cyamopsis tetragonoloba (L.) Taub.) Using Transcriptome Analyses
Source: Plants (Basel). 2022 Jan 22;11(3):291. doi: 10.3390/plants11030291 (PMC8838131; doi:10.3390/plants11030291)
Supplement: Supplementary file 1 [file plants-11-00291-s001.zip › plants-1530720 (1)/Table_S14_11072021.xlsx]

## Sheet: T03L_vs_C03L
Table S14. Number of family members of transcription factors/regulators
Family	count
Others	9
SNF2	6
Jumonji	5
WRKY	5
GNAT	4
C3H	3
MYB->MYB-related	3
TCP	3
HB->HB-HD-ZIP	2
MADS->MADS-MIKC	2
PHD	2
TRAF	2
AP2/ERF->AP2/ERF-ERF	1
AP2/ERF->AP2/ERF-RAV	1
ARID	1
B3->B3	1
BBR-BPC	1
bHLH	1
bZIP	1
C2C2->C2C2-GATA	1
C2H2	1
E2F-DP	1
FAR1	1
GARP->GARP-G2-like	1
HB->HB-other	1
HB->HB-WOX	1
HSF	1
LOB	1
mTERF	1
NF-Y->NF-YB	1
Pseudo ARR-B	1
SBP	1
TAZ	1
Trihelix	1
TUB	1

## Sheet: T03R_vs_C03R
Family	count
C2H2	30
HMG	27
SNF2	23
TRAF	22
bHLH	19
bZIP	19
Others	18
C3H	17
SET	17
MYB->MYB-related	14
MYB->MYB	13
PHD	12
HB->HB-HD-ZIP	11
Jumonji	11
AP2/ERF->AP2/ERF-ERF	10
C2C2->C2C2-GATA	10
GRAS	10
LIM	7
AP2/ERF->AP2/ERF-AP2	5
B3->B3-ARF	5
C2C2->C2C2-YABBY	5
HB->HB-other	5
WRKY	5
zn-clus	5
GARP->GARP-G2-like	4
GNAT	4
HSF	4
MADS->MADS-M-type	4
NAC	4
SWI/SNF-SWI3	4
DDT	3
E2F-DP	3
IWS1	3
mTERF	3
NF-Y->NF-YC	3
TUB	3
ARID	2
AUX/IAA	2
B3->B3	2
CAMTA	2
Coactivator p15	2
FAR1	2
LOB	2
LUG	2
MBF1	2
NF-Y->NF-YA	2
NF-Y->NF-YB	2
Tify	2
BSD	1
C2C2->C2C2-LSD	1
CSD	1
HB->HB-KNOX	1
OFP	1
Pseudo ARR-B	1
TCP	1
Trihelix	1

## Sheet: T22L_vs_C22L
Family	count
HB->HB-HD-ZIP	7
bHLH	6
C3H	4
MYB->MYB-related	4
bZIP	3
GARP->GARP-G2-like	3
Jumonji	3
MADS->MADS-MIKC	3
SNF2	3
ARID	2
AUX/IAA	2
B3->B3-ARF	2
C2C2->C2C2-CO-like	2
mTERF	2
Others	2
PHD	2
PLATZ	2
AP2/ERF->AP2/ERF-AP2	1
AP2/ERF->AP2/ERF-ERF	1
AP2/ERF->AP2/ERF-RAV	1
B3->B3	1
C2C2->C2C2-GATA	1
C2H2	1
CSD	1
FAR1	1
GNAT	1
MADS->MADS-M-type	1
MYB->MYB	1
NF-Y->NF-YB	1
OFP	1
Pseudo ARR-B	1
SBP	1
SET	1
WRKY	1

## Sheet: T22R_vs_C22R
Family	count
MYB->MYB-related	6
HB->HB-HD-ZIP	5
PHD	5
bHLH	4
bZIP	4
FAR1	4
Others	4
SNF2	4
SET	3
ARID	2
C2H2	2
MYB->MYB	2
SBP	2
SWI/SNF-SWI3	2
TRAF	2
TUB	2
AP2/ERF->AP2/ERF-ERF	1
B3->B3-ARF	1
GARP->GARP-ARR-B	1
GARP->GARP-G2-like	1
GRAS	1
HB->HB-BELL	1
HMG	1
HSF	1
mTERF	1
NF-Y->NF-YA	1
NF-Y->NF-YB	1
PLATZ	1
RWP-RK	1
TAZ	1
WRKY	1

## Sheet: C03L_vs_C22L
Family	count
SBP	9
bHLH	6
SET	5
C3H	4
PHD	4
AUX/IAA	3
B3->B3-ARF	3
HB->HB-HD-ZIP	3
Others	3
SNF2	3
B3->B3	2
FAR1	2
GARP->GARP-G2-like	2
IWS1	2
MADS->MADS-MIKC	2
MYB->MYB-related	2
TCP	2
AP2/ERF->AP2/ERF-ERF	1
ARID	1
BBR-BPC	1
bZIP	1
C2C2->C2C2-CO-like	1
C2C2->C2C2-GATA	1
C2H2	1
GRAS	1
LUG	1
MADS->MADS-M-type	1
mTERF	1
Rcd1-like	1
RWP-RK	1
SWI/SNF-SWI3	1
Tify	1
TUB	1
VOZ	1

## Sheet: C03R_vs_C22R
Family	count
Others	10
SNF2	8
C2H2	7
C3H	7
SBP	7
bZIP	4
Jumonji	4
MYB->MYB-related	4
WRKY	4
bHLH	3
TRAF	3
AP2/ERF->AP2/ERF-ERF	2
B3->B3-ARF	2
FAR1	2
HB->HB-BELL	2
HMG	2
MYB->MYB	2
PHD	2
SWI/SNF-BAF60b	2
SWI/SNF-SWI3	2
AUX/IAA	1
C2C2->C2C2-GATA	1
GARP->GARP-G2-like	1
GRAS	1
HB->HB-HD-ZIP	1
HB->HB-other	1
HSF	1
LOB	1
LUG	1
MADS->MADS-M-type	1
mTERF	1
Pseudo ARR-B	1
RWP-RK	1
SET	1
TCP	1
Tify	1
Trihelix	1

## Sheet: T03L_vs_T22L
Family	count
Others	9
AP2/ERF->AP2/ERF-ERF	6
SNF2	6
MYB->MYB-related	5
MADS->MADS-MIKC	4
SET	4
FAR1	3
Pseudo ARR-B	3
SBP	3
B3->B3	2
bHLH	2
C2H2	2
HB->HB-HD-ZIP	2
Jumonji	2
MYB->MYB	2
NAC	2
PHD	2
SWI/SNF-SWI3	2
WRKY	2
B3->B3-ARF	1
bZIP	1
C2C2->C2C2-GATA	1
C3H	1
CAMTA	1
GNAT	1
GRAS	1
GRF	1
LUG	1
mTERF	1
RWP-RK	1
TRAF	1
Trihelix	1
TUB	1

## Sheet: T03R_vs_T22R
Family	count
C3H	9
SET	8
SNF2	8
WRKY	8
TRAF	7
Others	6
C2H2	5
HMG	5
bHLH	4
HB->HB-HD-ZIP	4
MYB->MYB	4
MYB->MYB-related	4
PHD	4
AP2/ERF->AP2/ERF-ERF	3
C2C2->C2C2-GATA	3
HB->HB-other	3
SBP	3
TUB	3
B3->B3	2
B3->B3-ARF	2
Jumonji	2
LOB	2
SWI/SNF-SWI3	2
Tify	2
AP2/ERF->AP2/ERF-AP2	1
FAR1	1
GNAT	1
GRAS	1
HB->HB-BELL	1
LUG	1
MADS->MADS-M-type	1
mTERF	1
NF-Y->NF-YC	1
Rcd1-like	1
RWP-RK	1
TAZ	1

## Sheet: C03L_vs_C03R
Family	count
bHLH	174
C2H2	159
Others	129
WRKY	129
bZIP	102
MYB->MYB	94
MYB->MYB-related	85
C3H	77
AP2/ERF->AP2/ERF-ERF	71
NAC	69
TRAF	66
HMG	62
C2C2->C2C2-GATA	47
SET	46
GNAT	45
HB->HB-HD-ZIP	44
GARP->GARP-G2-like	43
SNF2	42
GRAS	40
MADS->MADS-M-type	38
LOB	36
PHD	34
HB->HB-other	32
HSF	32
Jumonji	31
C2C2->C2C2-YABBY	30
AUX/IAA	27
TCP	27
MADS->MADS-MIKC	22
mTERF	21
NF-Y->NF-YA	21
SBP	21
Trihelix	21
C2C2->C2C2-Dof	18
LIM	17
B3->B3	16
Tify	16
zf-HD	16
zn-clus	16
AP2/ERF->AP2/ERF-AP2	15
HB->HB-KNOX	14
NF-Y->NF-YB	14
E2F-DP	13
NF-Y->NF-YC	13
B3->B3-ARF	12
FAR1	11
C2C2->C2C2-LSD	10
OFP	10
IWS1	9
MBF1	9
ARID	8
PLATZ	8
SWI/SNF-SWI3	8
C2C2->C2C2-CO-like	7
HB->HB-BELL	7
SRS	7
SWI/SNF-BAF60b	7
TUB	7
CSD	6
DDT	4
GARP->GARP-ARR-B	4
HB->HB-WOX	4
LUG	4
Pseudo ARR-B	4
CAMTA	3
GRF	3
Whirly	3
DBB	2
EIL	2
GeBP	2
MED6	2
SOH1	2
TAZ	2
AP2/ERF->AP2/ERF-RAV	1
BES1	1
BSD	1
Coactivator p15	1
CPP	1
Rcd1-like	1

## Sheet: C22L_vs_C22R
Family	count
bHLH	161
C2H2	135
Others	115
WRKY	115
MYB->MYB-related	97
MYB->MYB	87
bZIP	81
C3H	62
AP2/ERF->AP2/ERF-ERF	60
HB->HB-HD-ZIP	60
NAC	60
SNF2	57
SET	48
TRAF	47
GARP->GARP-G2-like	46
HMG	44
GNAT	41
C2C2->C2C2-GATA	36
GRAS	35
LOB	35
PHD	35
MADS->MADS-M-type	34
HB->HB-other	32
AUX/IAA	27
NF-Y->NF-YA	27
C2C2->C2C2-YABBY	26
HSF	25
MADS->MADS-MIKC	25
TCP	22
mTERF	20
LIM	19
Jumonji	18
Trihelix	18
zf-HD	18
B3->B3	17
zn-clus	16
C2C2->C2C2-Dof	15
SBP	15
AP2/ERF->AP2/ERF-AP2	14
B3->B3-ARF	13
FAR1	13
E2F-DP	12
HB->HB-KNOX	12
PLATZ	11
TUB	11
SRS	10
C2C2->C2C2-CO-like	9
C2C2->C2C2-LSD	9
NF-Y->NF-YB	9
OFP	9
SWI/SNF-SWI3	9
IWS1	8
ARID	7
HB->HB-BELL	7
MBF1	6
NF-Y->NF-YC	6
SWI/SNF-BAF60b	6
GARP->GARP-ARR-B	5
HB->HB-WOX	5
Tify	5
DDT	4
GRF	4
Pseudo ARR-B	4
TAZ	4
Coactivator p15	3
DBB	3
LUG	3
Whirly	3
Alfin-like	2
BES1	2
CAMTA	2
CSD	2
MED6	2
Rcd1-like	2
AP2/ERF->AP2/ERF-RAV	1
BSD	1
DBP	1
EIL	1
GeBP	1
NF-X1	1
RWP-RK	1

[truncated: 2 more sheets: T03L_vs_T03R, T22L_vs_T22R]
