# Supplementary material for: Deciphering Molecular Mechanisms Involved in Salinity Tolerance in Guar (Cyamopsis tetragonoloba (L.) Taub.) Using Transcriptome Analyses
Source: Plants (Basel). 2022 Jan 22;11(3):291. doi: 10.3390/plants11030291 (PMC8838131; doi:10.3390/plants11030291)
Supplement: Supplementary file 1 [file plants-11-00291-s001.zip › plants-1530720 (1)/Table_S2_11052021.xlsx]

## Sheet: Sheet1
Table S2. Summary of the RNA-Seq reads of 24 libraries of guar.
Genotype	Irrigation	Tissue	Replication	Sample ID	Raw Reads	Clean Reads	Raw Gbases	Clean Gbases	Error(%)	Q20(%)	Q30(%)	GC Content(%)	Total Read	Total Mapped
03 (Matador)	Control	Leaf	R1	C03L-R1	23650322	22971098	7.1	6.9	0.02	98.36	95.08	44.49	22971098	21386462	0.931
03 (Matador)	Control	Leaf	R2	C03L-R2	22473086	21947953	6.7	6.6	0.02	98.7	95.92	45.18	21947953	20547017	0.9362
03 (Matador)	Control	Leaf	R3	C03L-R3	22218747	21358733	6.7	6.4	0.02	98.59	95.6	43.94	21358733	20002160	0.9365
03 (Matador)	Control	Root	R1	C03R-R1	22306445	21881663	6.7	6.6	0.02	98.7	95.95	43.47	21881663	20226154	0.9243
03 (Matador)	Control	Root	R2	C03R-R2	23186900	22771451	7	6.8	0.02	98.3	94.97	43.31	22771451	20996193	0.922
03 (Matador)	Control	Root	R3	C03R-R3	22210103	21846973	6.7	6.6	0.02	98.27	94.82	43.13	21846973	20111036	0.9205
03 (Matador)	Treatment	Leaf	R1	T03L-R1	20096655	19668812	6	5.9	0.02	98.29	94.88	44.13	19668812	18492161	0.9402
03 (Matador)	Treatment	Leaf	R2	T03L-R2	20826832	20347765	6.2	6.1	0.02	98.33	94.94	45.09	20347765	18710465	0.9195
03 (Matador)	Treatment	Leaf	R3	T03L-R3	19968157	19311063	6	5.8	0.02	98.23	94.76	43.85	19311063	17902217	0.927
03 (Matador)	Treatment	Root	R1	T03R-R1	23794073	23232783	7.1	7	0.02	98.24	94.74	43.35	23232783	21343197	0.9187
03(Matador)	Treatment	Root	R2	T03R-R2	22059974	21484249	6.6	6.4	0.02	98.61	95.69	44.62	21484249	19794902	0.9214
03 (Matador)	Treatment	Root	R3	T03R-R3	22662457	22038470	6.8	6.6	0.02	98.17	94.48	44.31	22038470	20105308	0.9123
22 (PI340261)	Control	Leaf	R1	C22L-R1	20855001	20290951	6.3	6.1	0.02	98.78	96.09	44.8	20290951	18927880	0.9328
22 (PI340261)	Control	Leaf	R2	C22L-R2	20654438	20157159	6.2	6	0.02	98.81	96.19	44.97	20157159	19039498	0.9446
22 (PI340261)	Control	Leaf	R3	C22L-R3	26745523	26097863	8	7.8	0.02	98.68	95.85	44.6	26097863	24348565	0.933
22 (PI340261)	Control	Root	R1	C22R-R1	24143973	23505955	7.2	7.1	0.02	98.53	95.38	42.93	23505955	21841498	0.9292
22 (PI340261)	Control	Root	R2	C22R-R2	21966600	21551417	6.6	6.5	0.02	98.55	95.42	43.65	21551417	19904218	0.9236
22 (PI340261)	Control	Root	R3	C22R-R3	20842463	20352621	6.3	6.1	0.02	98.73	95.99	43.59	20352621	19136508	0.9402
22 (PI340261)	Treatment	Leaf	R1	T22L-R1	25694829	24955942	7.7	7.5	0.02	98.51	95.39	44.35	24955942	23209965	0.93
22 (PI340261)	Treatment	Leaf	R2	T22L-R2	19891419	19557111	6	5.9	0.02	98.73	95.92	44.88	19557111	18381404	0.9399
22 (PI340261)	Treatment	Leaf	R3	T22L-R3	23786882	23215714	7.1	7	0.03	98.06	94.08	44.89	23215714	21755295	0.9371
22 (PI340261)	Treatment	Root	R1	T22R-R1	22677452	21771319	6.8	6.5	0.02	98.35	95.07	42.98	21771319	20157076	0.9259
22 (PI340261)	Treatment	Root	R2	T22R-R2	26173239	25612124	7.9	7.7	0.02	98.74	96.01	43.83	25612124	23630253	0.9226
22 (PI340261)	Treatment	Root	R3	T22R-R3	22080378	21478494	6.6	6.4	0.02	98.69	95.93	43.42	21478494	19963106	0.9294
