# Supplementary material for: Deciphering Molecular Mechanisms Involved in Salinity Tolerance in Guar (Cyamopsis tetragonoloba (L.) Taub.) Using Transcriptome Analyses
Source: Plants (Basel). 2022 Jan 22;11(3):291. doi: 10.3390/plants11030291 (PMC8838131; doi:10.3390/plants11030291)
Supplement: Supplementary file 1 [file plants-11-00291-s001.zip › plants-1530720 (1)/Table_S3_11052021.xlsx]

## Sheet: T03L_vs_C03L
Table S3. Expression comparison and gene ontology annotation of DEGs. Different sheets represent different comparisons.
Gene	log2foldchange	padjust	Gene Length	NR Description	GO IDs	GO Description
Cluster-30086.72189	7.62843	7.38319e-11	2547	O-methyltransferase [Pueraria montana var. lobata]	GO:0009987//GO:0006725//GO:0044249//GO:0009058//GO:0044237//GO:0008152//GO:0019438//GO:0032259 GO:0008757//GO:0008171//GO:0008168//GO:0003824//GO:0016740//GO:0016741//GO:0005515//GO:0046983//GO:0005488 GO:0005737//GO:0005829//GO:0044464//GO:0044444//GO:0005623//GO:0005622//GO:0044424	cellular process//cellular aromatic compound metabolic process//cellular biosynthetic process//biosynthetic process//cellular metabolic process//metabolic process//aromatic compound biosynthetic process//methylation S-adenosylmethionine-dependent methyltransferase activity//O-methyltransferase activity//methyltransferase activity//catalytic activity//transferase activity//transferase activity, tr…
Cluster-30086.79968	-7.73018	7.38319e-11	2558	Cyclin-dependent kinase G-2 [Glycine soja]	-- -- --	-- -- --
Cluster-30086.107065	-8.85251	7.62248e-11	3933	Prolyl endopeptidase [Cajanus cajan]	GO:0006807//GO:0008152//GO:0006508//GO:0044238//GO:1901564//GO:0019538//GO:0043170//GO:0071704 GO:0004252//GO:0004175//GO:0016787//GO:0140096//GO:0008238//GO:0008233//GO:0008236//GO:0003824//GO:0017171//GO:0070011//GO:0070008 GO:0005622//GO:0005737//GO:0044464//GO:0005623//GO:0044424	nitrogen compound metabolic process//metabolic process//proteolysis//primary metabolic process//organonitrogen compound metabolic process//protein metabolic process//macromolecule metabolic process//organic substance metabolic process serine-type endopeptidase activity//endopeptidase activity//hydrolase activity//catalytic activity, acting on a protein//exopeptidase activity//peptidase activity//…
Cluster-30086.70835	-6.83288	9.95475e-11	5127	glycine dehydrogenase (decarboxylating), mitochondrial [Cajanus cajan]	GO:0042133//GO:0042135//GO:0044248//GO:0044281//GO:0044282//GO:0006544//GO:0019464//GO:0006546//GO:1901605//GO:1901606//GO:0009987//GO:0043436//GO:0009071//GO:0055114//GO:0065008//GO:1901564//GO:1901565//GO:0006082//GO:0017144//GO:0016054//GO:0001505//GO:0019752//GO:0009063//GO:0006807//GO:0009069//GO:0006520//GO:0071704//GO:0065007//GO:1901575//GO:0008152//GO:0009056//GO:0044238//GO:0042737//GO:…	neurotransmitter metabolic process//neurotransmitter catabolic process//cellular catabolic process//small molecule metabolic process//small molecule catabolic process//glycine metabolic process//glycine decarboxylation via glycine cleavage system//glycine catabolic process//alpha-amino acid metabolic process//alpha-amino acid catabolic process//cellular process//oxoacid metabolic process//serine …
Cluster-30086.69015	-7.53656	7.87072e-10	1984	protochlorophyllide reductase, chloroplastic [Cajanus cajan] >gi|1012346101|gb|KYP57293.1| hypothetical protein KK1_003552 [Cajanus cajan]	GO:0008152//GO:0055114 GO:0003824//GO:0016628//GO:0016627//GO:0016630//GO:0016491 --	metabolic process//oxidation-reduction process catalytic activity//oxidoreductase activity, acting on the CH-CH group of donors, NAD or NADP as acceptor//oxidoreductase activity, acting on the CH-CH group of donors//protochlorophyllide reductase activity//oxidoreductase activity --
Cluster-30086.92470	7.2699	8.03301e-10	5300	flowering time control protein FCA isoform X2 [Vigna radiata var. radiata]	-- GO:0097159//GO:0000166//GO:0036094//GO:0003723//GO:0003676//GO:1901363//GO:1901265//GO:0005488 --	-- organic cyclic compound binding//nucleotide binding//small molecule binding//RNA binding//nucleic acid binding//heterocyclic compound binding//nucleoside phosphate binding//binding --
Cluster-30086.125001	-9.15058	8.70378e-10	3669	F-box protein PP2-B15-like [Cajanus cajan] >gi|1012359992|gb|KYP71176.1| F-box protein PP2-B15 [Cajanus cajan]	-- -- GO:0044425//GO:0016021//GO:0016020//GO:0031224	-- -- membrane part//integral component of membrane//membrane//intrinsic component of membrane
Cluster-30086.65906	-2.26235	8.70378e-10	2227	polygalacturonase 1 beta-like protein 3 isoform X1 [Vigna radiata var. radiata]	-- -- GO:0044425//GO:0016021//GO:0016020//GO:0031224	-- -- membrane part//integral component of membrane//membrane//intrinsic component of membrane
Cluster-30086.23023	-7.03767	9.13665e-10	3065	F-box protein PP2-B15-like [Cajanus cajan] >gi|1012359992|gb|KYP71176.1| F-box protein PP2-B15 [Cajanus cajan]	-- -- GO:0044425//GO:0016021//GO:0016020//GO:0031224	-- -- membrane part//integral component of membrane//membrane//intrinsic component of membrane
Cluster-30086.68424	7.25738	1.03672e-09	3287	RHOMBOID-like protein 9, chloroplastic [Cajanus cajan] >gi|1012337268|gb|KYP48547.1| Rhomboid protease gluP [Cajanus cajan]	GO:0006807//GO:0008152//GO:0016485//GO:0044238//GO:1901564//GO:0051604//GO:0019538//GO:0043170//GO:0071704//GO:0010467//GO:0006508 GO:0004252//GO:0004175//GO:0016787//GO:0140096//GO:0003824//GO:0008233//GO:0008236//GO:0017171//GO:0070011 GO:0044425//GO:0031224//GO:0016021//GO:0016020	nitrogen compound metabolic process//metabolic process//protein processing//primary metabolic process//organonitrogen compound metabolic process//protein maturation//protein metabolic process//macromolecule metabolic process//organic substance metabolic process//gene expression//proteolysis serine-type endopeptidase activity//endopeptidase activity//hydrolase activity//catalytic activity, acting …
Cluster-30086.72816	-2.58992	1.03672e-09	1416	protein STRICTOSIDINE SYNTHASE-LIKE 10 [Glycine max] >gi|734361095|gb|KHN15543.1| Strictosidine synthase [Glycine soja] >gi|947058056|gb|KRH07462.1| hypothetical protein GLYMA_16G091100 [Glycine max]	GO:0008152//GO:0009058 GO:0016787//GO:0016788//GO:0003824//GO:0016844//GO:0016840//GO:0016843//GO:0016829 GO:0005783//GO:0043229//GO:0012505//GO:0043227//GO:0043226//GO:0043231//GO:0005737//GO:0016020//GO:0044464//GO:0005623//GO:0005622//GO:0044444//GO:0044424	metabolic process//biosynthetic process hydrolase activity//hydrolase activity, acting on ester bonds//catalytic activity//strictosidine synthase activity//carbon-nitrogen lyase activity//amine-lyase activity//lyase activity endoplasmic reticulum//intracellular organelle//endomembrane system//membrane-bounded organelle//organelle//intracellular membrane-bounded organelle//cytoplasm//membrane//cel…
Cluster-30086.38503	-7.60978	1.45114e-09	4616	uncharacterized protein LOC109807696 [Cajanus cajan]	GO:0016310//GO:0006807//GO:0044267//GO:0044260//GO:0071704//GO:0006468//GO:0009987//GO:0006464//GO:0043412//GO:0036211//GO:0008152//GO:0044238//GO:1901564//GO:0019538//GO:0044237//GO:0043170//GO:0006796//GO:0006793 GO:0035639//GO:0008144//GO:0005488//GO:0000166//GO:1901363//GO:1901265//GO:0043168//GO:0043167//GO:0016740//GO:0004672//GO:0017076//GO:0005524//GO:0016301//GO:0140096//GO:0036094//GO:0…	phosphorylation//nitrogen compound metabolic process//cellular protein metabolic process//cellular macromolecule metabolic process//organic substance metabolic process//protein phosphorylation//cellular process//cellular protein modification process//macromolecule modification//protein modification process//metabolic process//primary metabolic process//organonitrogen compound metabolic process//p…
Cluster-30086.96472	6.91715	1.82935e-09	1450	uncharacterized protein LOC109809325 [Cajanus cajan]	-- -- --	-- -- --
Cluster-30086.76429	6.85382	4.84093e-09	3593	proteinaceous RNase P 1, chloroplastic/mitochondrial-like isoform X1 [Cajanus cajan]	-- -- --	-- -- --
Cluster-30086.69172	-7.4512	5.79163e-09	1939	Luminal-binding protein 5 [Glycine soja]	GO:0032502//GO:0009987//GO:0009653//GO:0000902//GO:0048869//GO:0071840//GO:0048856//GO:0016043//GO:0032989 GO:0035639//GO:0008144//GO:0036094//GO:0032553//GO:0005488//GO:1901363//GO:1901265//GO:0043168//GO:0030554//GO:0097367//GO:0000166//GO:0043167//GO:0032559//GO:0097159//GO:0032555//GO:0017076//GO:0005524 --	developmental process//cellular process//anatomical structure morphogenesis//cell morphogenesis//cellular developmental process//cellular component organization or biogenesis//anatomical structure development//cellular component organization//cellular component morphogenesis purine ribonucleoside triphosphate binding//drug binding//small molecule binding//ribonucleotide binding//binding//heterocy…
Cluster-30086.124331	-4.92388	6.1995e-09	2067	probable terpene synthase 2 isoform X1 [Cajanus cajan]	-- GO:0043169//GO:0016838//GO:0016835//GO:0016829//GO:0000287//GO:0043167//GO:0003824//GO:0005488//GO:0046872//GO:0010333 --	-- cation binding//carbon-oxygen lyase activity, acting on phosphates//carbon-oxygen lyase activity//lyase activity//magnesium ion binding//ion binding//catalytic activity//binding//metal ion binding//terpene synthase activity --
Cluster-30086.103799	-4.37526	8.96292e-09	2613	PREDICTED: prolyl endopeptidase [Lupinus angustifolius] >gi|1102716142|gb|OIW14798.1| hypothetical protein TanjilG_05419 [Lupinus angustifolius]	GO:0006807//GO:0008152//GO:0006508//GO:0044238//GO:1901564//GO:0019538//GO:0043170//GO:0071704 GO:0004252//GO:0004175//GO:0016787//GO:0140096//GO:0008238//GO:0008233//GO:0008236//GO:0003824//GO:0017171//GO:0070011//GO:0070008 GO:0005622//GO:0005737//GO:0044464//GO:0005623//GO:0044424	nitrogen compound metabolic process//metabolic process//proteolysis//primary metabolic process//organonitrogen compound metabolic process//protein metabolic process//macromolecule metabolic process//organic substance metabolic process serine-type endopeptidase activity//endopeptidase activity//hydrolase activity//catalytic activity, acting on a protein//exopeptidase activity//peptidase activity//…
Cluster-30086.79972	5.50553	8.96292e-09	2645	Cyclin-dependent kinase G-2 [Glycine soja]	-- -- --	-- -- --
Cluster-30086.52208	2.67485	1.85202e-08	1122	non-specific lipid-transfer protein 4 [Medicago truncatula] >gi|657374712|gb|KEH20240.1| Lipid transfer protein [Medicago truncatula] >gi|1471970035|gb|RHN41702.1| putative bifunctional inhibitor/plant lipid transfer protein/seed storage helical [Medicago truncatula]	-- -- --	-- -- --
Cluster-30086.80974	-4.60665	3.70845e-08	2147	PREDICTED: transcription factor bHLH71 [Cicer arietinum]	-- GO:0046983//GO:0005488//GO:0005515 --	-- protein dimerization activity//binding//protein binding --
Cluster-30086.49825	5.40599	4.07926e-08	5805	BTB/POZ domain-containing protein At1g04390 isoform X1 [Glycine max] >gi|571521620|ref|XP_006598188.1| BTB/POZ domain-containing protein At1g04390 isoform X1 [Glycine max] >gi|571521626|ref|XP_006598190.1| BTB/POZ domain-containing protein At1g04390 isoform X1 [Glycine max] >gi|571521632|ref|XP_006598192.1| BTB/POZ domain-containing protein At1g04390 isoform X1 [Glycine max] >gi|571521634|ref|XP_…	-- -- --	-- -- --
Cluster-30086.93788	-3.06609	5.02966e-08	14474	LOW QUALITY PROTEIN: uncharacterized protein LOC100780088 [Glycine max]	-- -- --	-- -- --
Cluster-30086.61619	-6.85382	6.05276e-08	5616	uncharacterized protein LOC109789645 [Cajanus cajan]	-- -- --	-- -- --
Cluster-30086.40000	6.40372	8.76249e-08	5308	pre-mRNA-splicing factor ATP-dependent RNA helicase DEAH10 isoform X2 [Cajanus cajan]	GO:0090304//GO:0034641//GO:0006807//GO:0006139//GO:0071704//GO:0010467//GO:1901360//GO:0043170//GO:0009987//GO:0006725//GO:0008152//GO:0046483//GO:0016070//GO:0044238//GO:0044237//GO:0006396 GO:0008026//GO:0035639//GO:0008144//GO:0005488//GO:0016887//GO:0008186//GO:0000166//GO:1901363//GO:1901265//GO:0043168//GO:0042623//GO:0043167//GO:0017076//GO:0005524//GO:0016787//GO:0140098//GO:0017111//GO:0…	nucleic acid metabolic process//cellular nitrogen compound metabolic process//nitrogen compound metabolic process//nucleobase-containing compound metabolic process//organic substance metabolic process//gene expression//organic cyclic compound metabolic process//macromolecule metabolic process//cellular process//cellular aromatic compound metabolic process//metabolic process//heterocycle metabolic…
Cluster-30086.122174	-6.27301	9.14643e-08	2881	kinesin-like protein KIN-14J isoform X2 [Glycine max] >gi|955321744|ref|XP_014631318.1| kinesin-like protein KIN-14J isoform X2 [Glycine max] >gi|947111573|gb|KRH59899.1| hypothetical protein GLYMA_05G208100 [Glycine max] >gi|947111574|gb|KRH59900.1| hypothetical protein GLYMA_05G208100 [Glycine max]	GO:0009987//GO:0006928//GO:0007017//GO:0007018 GO:0035639//GO:0008144//GO:0005488//GO:0016887//GO:0000166//GO:1901363//GO:1901265//GO:0043168//GO:0043167//GO:0017076//GO:0003774//GO:0005524//GO:0016787//GO:0015631//GO:0008017//GO:0017111//GO:0036094//GO:0003824//GO:0016818//GO:0030554//GO:0097367//GO:0097159//GO:0016817//GO:0016462//GO:0032559//GO:0003777//GO:0005515//GO:0032555//GO:0032553//GO:0…	cellular process//movement of cell or subcellular component//microtubule-based process//microtubule-based movement purine ribonucleoside triphosphate binding//drug binding//binding//ATPase activity//nucleotide binding//heterocyclic compound binding//nucleoside phosphate binding//anion binding//ion binding//purine nucleotide binding//motor activity//ATP binding//hydrolase activity//tubulin binding…
Cluster-30086.69565	-6.32192	9.14643e-08	2681	ruBisCO large subunit-binding protein subunit alpha [Jatropha curcas] >gi|643738014|gb|KDP44002.1| hypothetical protein JCGZ_05469 [Jatropha curcas]	GO:0006457//GO:0009987//GO:0042026 GO:0035639//GO:0008144//GO:0036094//GO:0005488//GO:0000166//GO:1901363//GO:1901265//GO:0043168//GO:0030554//GO:0097367//GO:0097159//GO:0043167//GO:0032559//GO:0032553//GO:0032555//GO:0017076//GO:0005524 GO:0005737//GO:0005622//GO:0044424//GO:0044464//GO:0005623	protein folding//cellular process//protein refolding purine ribonucleoside triphosphate binding//drug binding//small molecule binding//binding//nucleotide binding//heterocyclic compound binding//nucleoside phosphate binding//anion binding//adenyl nucleotide binding//carbohydrate derivative binding//organic cyclic compound binding//ion binding//adenyl ribonucleotide binding//ribonucleotide binding…
Cluster-30086.68030	-6.26678	9.77383e-08	4753	histone acetyltransferase HAC12-like [Cajanus cajan]	GO:0080090//GO:0019222//GO:0043543//GO:0006473//GO:0006475//GO:0006139//GO:0044249//GO:0034641//GO:1901362//GO:1901360//GO:0032774//GO:0071840//GO:0018193//GO:0006996//GO:0060255//GO:0009987//GO:0006725//GO:1903506//GO:2001141//GO:0046483//GO:1901564//GO:0019538//GO:0051252//GO:0043170//GO:0018205//GO:0019438//GO:0016569//GO:0034645//GO:0031326//GO:0031323//GO:0090304//GO:0006807//GO:0050789//GO:…	regulation of primary metabolic process//regulation of metabolic process//protein acylation//protein acetylation//internal protein amino acid acetylation//nucleobase-containing compound metabolic process//cellular biosynthetic process//cellular nitrogen compound metabolic process//organic cyclic compound biosynthetic process//organic cyclic compound metabolic process//RNA biosynthetic process//ce…
Cluster-30086.94042	6.84966	1.14932e-07	4304	PHD finger protein At1g33420-like [Cajanus cajan] >gi|1012357590|gb|KYP68775.1| PHD finger protein At1g33420 family [Cajanus cajan]	-- GO:0005488//GO:0043169//GO:0008270//GO:0046914//GO:0046872//GO:0043167 --	-- binding//cation binding//zinc ion binding//transition metal ion binding//metal ion binding//ion binding --
Cluster-30086.38213	-7.54765	1.53606e-07	4244	prolyl endopeptidase [Glycine max] >gi|947068346|gb|KRH17489.1| hypothetical protein GLYMA_14G222700 [Glycine max]	GO:0006807//GO:0008152//GO:0044238//GO:1901564//GO:0019538//GO:0043170//GO:0071704//GO:0006508 GO:0016787//GO:0004175//GO:0004252//GO:0140096//GO:0008238//GO:0070008//GO:0008233//GO:0008236//GO:0003824//GO:0017171//GO:0070011 --	nitrogen compound metabolic process//metabolic process//primary metabolic process//organonitrogen compound metabolic process//protein metabolic process//macromolecule metabolic process//organic substance metabolic process//proteolysis hydrolase activity//endopeptidase activity//serine-type endopeptidase activity//catalytic activity, acting on a protein//exopeptidase activity//serine-type exopepti…
Cluster-30086.87187	-5.94521	1.54041e-07	2780	BAG family molecular chaperone regulator 1 [Arachis ipaensis] >gi|1021569390|ref|XP_016175910.1| BAG family molecular chaperone regulator 1 [Arachis ipaensis] >gi|1432040869|ref|XP_025680157.1| BAG family molecular chaperone regulator 1-like [Arachis hypogaea] >gi|1432040871|ref|XP_025680158.1| BAG family molecular chaperone regulator 1-like [Arachis hypogaea] >gi|1432040873|ref|XP_025680159.1| B…	-- -- --	-- -- --
Cluster-30086.87054	-5.35755	1.80542e-07	7424	histidine kinase 2 [Glycine max] >gi|947064963|gb|KRH14106.1| hypothetical protein GLYMA_14G007100 [Glycine max] >gi|947064964|gb|KRH14107.1| hypothetical protein GLYMA_14G007100 [Glycine max]	GO:0016310//GO:0006807//GO:0023052//GO:0007165//GO:0035556//GO:0043170//GO:0050789//GO:0044267//GO:0051716//GO:0044260//GO:0000160//GO:0071704//GO:0065007//GO:0023014//GO:0006468//GO:0009987//GO:0006464//GO:0050794//GO:0043412//GO:0036211//GO:0008152//GO:0007154//GO:0044238//GO:1901564//GO:0050896//GO:0019538//GO:0006796//GO:0006793//GO:0044237 GO:0000155//GO:0016740//GO:0004673//GO:0004672//GO:0…	phosphorylation//nitrogen compound metabolic process//signaling//signal transduction//intracellular signal transduction//macromolecule metabolic process//regulation of biological process//cellular protein metabolic process//cellular response to stimulus//cellular macromolecule metabolic process//phosphorelay signal transduction system//organic substance metabolic process//biological regulation//s…
Cluster-30086.124231	-5.27902	2.34837e-07	2618	--	-- -- --	-- -- --
Cluster-30086.99288	-3.16636	4.02457e-07	1620	zinc transporter 8 [Medicago truncatula] >gi|657394612|gb|KEH35205.1| ZIP zinc/iron transport family protein [Medicago truncatula] >gi|1471997368|gb|RHN69030.1| putative zinc/iron permease [Medicago truncatula]	GO:0006811//GO:0006810//GO:0051179//GO:0051234 -- --	ion transport//transport//localization//establishment of localization -- --
Cluster-30086.74708	-5.65025	4.61273e-07	6516	hypothetical protein PHAVU_006G028800g [Phaseolus vulgaris] >gi|561019522|gb|ESW18293.1| hypothetical protein PHAVU_006G028800g [Phaseolus vulgaris]	GO:0009987//GO:0045229//GO:0008152//GO:0071840//GO:0044238//GO:0005975//GO:0071555//GO:0016043//GO:0071554//GO:0071704 GO:0016787//GO:0016798//GO:0003824//GO:0004650//GO:0004553 GO:0005576	cellular process//external encapsulating structure organization//metabolic process//cellular component organization or biogenesis//primary metabolic process//carbohydrate metabolic process//cell wall organization//cellular component organization//cell wall organization or biogenesis//organic substance metabolic process hydrolase activity//hydrolase activity, acting on glycosyl bonds//catalytic ac…
Cluster-30086.75667	-6.64385	4.61273e-07	4245	60S ribosomal protein L6-like [Cajanus cajan] >gi|1012322409|gb|KYP34723.1| 60S ribosomal protein L6 [Cajanus cajan]	GO:0044249//GO:0034641//GO:0034645//GO:0071840//GO:0043043//GO:0022618//GO:0002181//GO:0009987//GO:0022613//GO:0043604//GO:1901564//GO:1901566//GO:0019538//GO:0043170//GO:0022607//GO:0043933//GO:0006807//GO:0034622//GO:0000027//GO:0044267//GO:0071826//GO:0044260//GO:0042255//GO:0042254//GO:0016043//GO:0065003//GO:0071704//GO:0010467//GO:0044085//GO:0042273//GO:1901576//GO:0009058//GO:0009059//GO:…	cellular biosynthetic process//cellular nitrogen compound metabolic process//cellular macromolecule biosynthetic process//cellular component organization or biogenesis//peptide biosynthetic process//ribonucleoprotein complex assembly//cytoplasmic translation//cellular process//ribonucleoprotein complex biogenesis//amide biosynthetic process//organonitrogen compound metabolic process//organonitrog…
Cluster-30086.61045	-5.19275	5.49763e-07	3685	hypothetical protein B456_013G213300 [Gossypium raimondii]	-- -- --	-- -- --
Cluster-30086.129642	-3.4292	9.13822e-07	467	hypothetical protein PHAVU_010G061000g [Phaseolus vulgaris] >gi|561007652|gb|ESW06601.1| hypothetical protein PHAVU_010G061000g [Phaseolus vulgaris]	-- -- --	-- -- --
Cluster-30086.63368	-4.96083	9.13822e-07	1740	anthranilate phosphoribosyltransferase, chloroplastic isoform X2 [Cajanus cajan]	GO:0000162//GO:0019752//GO:0042401//GO:0034641//GO:0006807//GO:0044281//GO:0044283//GO:1901362//GO:1901566//GO:1901360//GO:1901576//GO:0006520//GO:0006568//GO:0071704//GO:0046483//GO:1901605//GO:1901607//GO:0018130//GO:0009308//GO:0009309//GO:0009987//GO:0006725//GO:0006586//GO:0044106//GO:0009058//GO:0008152//GO:0046219//GO:1901564//GO:0042435//GO:0042430//GO:0009072//GO:0009073//GO:0008652//GO:…	tryptophan biosynthetic process//carboxylic acid metabolic process//cellular biogenic amine biosynthetic process//cellular nitrogen compound metabolic process//nitrogen compound metabolic process//small molecule metabolic process//small molecule biosynthetic process//organic cyclic compound biosynthetic process//organonitrogen compound biosynthetic process//organic cyclic compound metabolic proce…
Cluster-30086.71408	7.07681	9.13822e-07	4284	glycine dehydrogenase (decarboxylating), mitochondrial [Cajanus cajan]	GO:0042133//GO:0042135//GO:0044248//GO:0044281//GO:0044282//GO:0006544//GO:0019464//GO:0006546//GO:1901605//GO:1901606//GO:0009987//GO:0043436//GO:0009071//GO:0055114//GO:0065008//GO:1901564//GO:1901565//GO:0006082//GO:0017144//GO:0016054//GO:0001505//GO:0019752//GO:0009063//GO:0006807//GO:0009069//GO:0006520//GO:0071704//GO:0065007//GO:1901575//GO:0008152//GO:0009056//GO:0044238//GO:0042737//GO:…	neurotransmitter metabolic process//neurotransmitter catabolic process//cellular catabolic process//small molecule metabolic process//small molecule catabolic process//glycine metabolic process//glycine decarboxylation via glycine cleavage system//glycine catabolic process//alpha-amino acid metabolic process//alpha-amino acid catabolic process//cellular process//oxoacid metabolic process//serine …
Cluster-30086.32880	5.96962	1.00142e-06	1396	hypothetical protein PHAVU_002G112500g [Phaseolus vulgaris] >gi|561031373|gb|ESW29952.1| hypothetical protein PHAVU_002G112500g [Phaseolus vulgaris]	GO:0016310//GO:0006807//GO:0044267//GO:0044260//GO:0071704//GO:0006468//GO:0009987//GO:0006464//GO:0043412//GO:0036211//GO:0008152//GO:0044238//GO:1901564//GO:0044237//GO:0043170//GO:0006796//GO:0006793//GO:0019538 GO:0035639//GO:0008144//GO:0005488//GO:0043167//GO:0016597//GO:1901363//GO:1901265//GO:0043168//GO:0000166//GO:0004674//GO:0016740//GO:0004672//GO:0017076//GO:0005524//GO:0016301//GO:0…	phosphorylation//nitrogen compound metabolic process//cellular protein metabolic process//cellular macromolecule metabolic process//organic substance metabolic process//protein phosphorylation//cellular process//cellular protein modification process//macromolecule modification//protein modification process//metabolic process//primary metabolic process//organonitrogen compound metabolic process//c…
Cluster-30086.63825	6.47573	1.22218e-06	2639	protochlorophyllide reductase, chloroplastic [Cajanus cajan] >gi|1012346101|gb|KYP57293.1| hypothetical protein KK1_003552 [Cajanus cajan]	GO:0008152//GO:0055114 GO:0003824//GO:0016628//GO:0016627//GO:0016630//GO:0016491 --	metabolic process//oxidation-reduction process catalytic activity//oxidoreductase activity, acting on the CH-CH group of donors, NAD or NADP as acceptor//oxidoreductase activity, acting on the CH-CH group of donors//protochlorophyllide reductase activity//oxidoreductase activity --
Cluster-30086.59967	3.74883	1.40018e-06	1648	putative protein phosphatase 2C 8 [Cajanus cajan]	-- GO:0016787//GO:0016791//GO:0043169//GO:0140096//GO:0016788//GO:0043167//GO:0042578//GO:0003824//GO:0004721//GO:0005488 --	-- hydrolase activity//phosphatase activity//cation binding//catalytic activity, acting on a protein//hydrolase activity, acting on ester bonds//ion binding//phosphoric ester hydrolase activity//catalytic activity//phosphoprotein phosphatase activity//binding --
Cluster-30086.37066	7.77258	1.44457e-06	3927	PREDICTED: type I inositol 1,4,5-trisphosphate 5-phosphatase 12 isoform X2 [Cicer arietinum]	GO:0006644//GO:0006629//GO:0016311//GO:0009987//GO:0046488//GO:0008152//GO:0044255//GO:0030258//GO:0046486//GO:0006650//GO:0044238//GO:0044237//GO:0071704//GO:0006796//GO:0046856//GO:0006793//GO:0019637//GO:0046839 GO:0016787//GO:0003824 --	phospholipid metabolic process//lipid metabolic process//dephosphorylation//cellular process//phosphatidylinositol metabolic process//metabolic process//cellular lipid metabolic process//lipid modification//glycerolipid metabolic process//glycerophospholipid metabolic process//primary metabolic process//cellular metabolic process//organic substance metabolic process//phosphate-containing compound…
Cluster-30086.122541	-4.94641	1.71639e-06	3483	putative RING-H2 finger protein ATL21A [Arachis ipaensis] >gi|1431693555|ref|XP_025636942.1| putative RING-H2 finger protein ATL21A [Arachis hypogaea]	-- GO:0043169//GO:0005488//GO:0046914//GO:0046872//GO:0008270//GO:0043167 --	-- cation binding//binding//transition metal ion binding//metal ion binding//zinc ion binding//ion binding --
Cluster-30086.62051	-3.41416	1.71639e-06	1685	amidase C869.01-like protein [Trifolium pratense]	-- GO:0003824//GO:0016874//GO:0016884//GO:0016879 --	-- catalytic activity//ligase activity//carbon-nitrogen ligase activity, with glutamine as amido-N-donor//ligase activity, forming carbon-nitrogen bonds --
Cluster-30086.37367	-6.44293	1.79493e-06	4220	type I inositol polyphosphate 5-phosphatase 12 isoform X1 [Cajanus cajan]	GO:0006644//GO:0006629//GO:0016311//GO:0009987//GO:0046488//GO:0008152//GO:0044255//GO:0030258//GO:0046486//GO:0006650//GO:0044238//GO:0044237//GO:0071704//GO:0006796//GO:0046856//GO:0006793//GO:0019637//GO:0046839 GO:0016787//GO:0003824 --	phospholipid metabolic process//lipid metabolic process//dephosphorylation//cellular process//phosphatidylinositol metabolic process//metabolic process//cellular lipid metabolic process//lipid modification//glycerolipid metabolic process//glycerophospholipid metabolic process//primary metabolic process//cellular metabolic process//organic substance metabolic process//phosphate-containing compound…
Cluster-30086.80682	-6.21593	1.79493e-06	4680	uncharacterized protein LOC100811347 isoform X1 [Glycine max] >gi|947098468|gb|KRH46960.1| hypothetical protein GLYMA_07G000500 [Glycine max]	-- -- --	-- -- --
Cluster-30086.30429	-6.50249	1.89198e-06	3846	lysine-specific demethylase JMJ18 isoform X1 [Glycine max] >gi|947063483|gb|KRH12744.1| hypothetical protein GLYMA_15G191600 [Glycine max]	GO:0008152//GO:0055114//GO:0032259 GO:0003824//GO:0008168//GO:0016491//GO:0016740//GO:0016741 GO:0043229//GO:0043227//GO:0043226//GO:0043231//GO:0005634//GO:0044464//GO:0005623//GO:0005622//GO:0044424	metabolic process//oxidation-reduction process//methylation catalytic activity//methyltransferase activity//oxidoreductase activity//transferase activity//transferase activity, transferring one-carbon groups intracellular organelle//membrane-bounded organelle//organelle//intracellular membrane-bounded organelle//nucleus//cell part//cell//intracellular//intracellular part
Cluster-30086.55728	5.95419	2.01671e-06	2753	glucosidase 2 subunit beta [Cajanus cajan] >gi|1012332224|gb|KYP43664.1| Glucosidase 2 subunit beta [Cajanus cajan]	-- -- --	-- -- --
Cluster-30086.73600	-5.62935	3.3206e-06	3954	phosphoenolpyruvate carboxylase [Glycine max] >gi|45505269|gb|AAS67006.1| Phosphoenolpyruvate carboxylase [Glycine max] >gi|734393025|gb|KHN27941.1| Phosphoenolpyruvate carboxylase 2 [Glycine soja] >gi|947078204|gb|KRH27044.1| hypothetical protein GLYMA_12G210600 [Glycine max]	GO:0019752//GO:0006099//GO:0015977//GO:0044281//GO:0006091//GO:0072350//GO:0007275//GO:0016999//GO:0071704//GO:0048827//GO:0032502//GO:0032501//GO:0009987//GO:0099402//GO:0045333//GO:0008152//GO:0043436//GO:0055114//GO:0044238//GO:0015980//GO:0006082//GO:0048856//GO:0048367//GO:0048366//GO:0009060//GO:0006101//GO:0048731//GO:0044237//GO:0017144 GO:0008964//GO:0016831//GO:0016829//GO:0004611//GO:0…	carboxylic acid metabolic process//tricarboxylic acid cycle//carbon fixation//small molecule metabolic process//generation of precursor metabolites and energy//tricarboxylic acid metabolic process//multicellular organism development//antibiotic metabolic process//organic substance metabolic process//phyllome development//developmental process//multicellular organismal process//cellular process//p…
Cluster-30086.51768	5.72792	3.42407e-06	2371	WUSCHEL-related homeobox 8 [Glycine max] >gi|955384226|ref|XP_014626346.1| WUSCHEL-related homeobox 8 [Glycine max] >gi|734354998|gb|KHN13883.1| WUSCHEL-related homeobox 13 [Glycine soja] >gi|947052082|gb|KRH01611.1| hypothetical protein GLYMA_18G288000 [Glycine max] >gi|947052083|gb|KRH01612.1| hypothetical protein GLYMA_18G288000 [Glycine max]	-- GO:0097159//GO:0005488//GO:0003676//GO:0003677//GO:1901363 GO:0043231//GO:0005634//GO:0044464//GO:0005623//GO:0005622//GO:0043229//GO:0044424//GO:0043227//GO:0043226	-- organic cyclic compound binding//binding//nucleic acid binding//DNA binding//heterocyclic compound binding intracellular membrane-bounded organelle//nucleus//cell part//cell//intracellular//intracellular organelle//intracellular part//membrane-bounded organelle//organelle
Cluster-30086.74405	4.2711	4.23041e-06	7385	inositol hexakisphosphate and diphosphoinositol-pentakisphosphate kinase VIP2 isoform X2 [Medicago truncatula] >gi|657376526|gb|KEH21603.1| phosphoglycerate mutase-like protein [Medicago truncatula]	GO:0016311//GO:0009987//GO:0044237//GO:0006796//GO:0008152//GO:0006793 GO:0016787//GO:0016791//GO:0042578//GO:0003824//GO:0016788//GO:0003993 --	dephosphorylation//cellular process//cellular metabolic process//phosphate-containing compound metabolic process//metabolic process//phosphorus metabolic process hydrolase activity//phosphatase activity//phosphoric ester hydrolase activity//catalytic activity//hydrolase activity, acting on ester bonds//acid phosphatase activity --
Cluster-30086.71644	-2.00495	4.32255e-06	1202	GDSL esterase/lipase CPRD49-like [Cajanus cajan] >gi|1012322894|gb|KYP35120.1| GDSL esterase/lipase CPRD49 [Cajanus cajan]	-- GO:0003824//GO:0016787 --	-- catalytic activity//hydrolase activity --
Cluster-30086.90865	5.87446	4.32255e-06	2292	ubiquitin thioesterase otubain-like [Glycine max] >gi|955373060|ref|XP_014623733.1| ubiquitin thioesterase otubain-like [Glycine max] >gi|947061460|gb|KRH10721.1| hypothetical protein GLYMA_15G065800 [Glycine max] >gi|947061461|gb|KRH10722.1| hypothetical protein GLYMA_15G065800 [Glycine max]	GO:0071108//GO:0006807//GO:0044267//GO:0044260//GO:0070647//GO:0070646//GO:0071704//GO:0006508//GO:0016579//GO:0009987//GO:0006464//GO:0043412//GO:0036211//GO:0008152//GO:0044238//GO:1901564//GO:0019538//GO:0044237//GO:0043170 GO:0008233//GO:0008234//GO:0019784//GO:0019783//GO:0070011//GO:0016787//GO:0101005//GO:0140096//GO:0003824//GO:0036459//GO:0032182//GO:0004843//GO:0043130//GO:0005515//GO:0…	protein K48-linked deubiquitination//nitrogen compound metabolic process//cellular protein metabolic process//cellular macromolecule metabolic process//protein modification by small protein conjugation or removal//protein modification by small protein removal//organic substance metabolic process//proteolysis//protein deubiquitination//cellular process//cellular protein modification process//macro…
Cluster-30086.93024	-6.51832	4.32255e-06	2937	glutamate receptor 3.4-like [Cajanus cajan]	GO:0023052//GO:0007165//GO:0007166//GO:0050789//GO:0051716//GO:0007215//GO:0065007//GO:0007186//GO:0006811//GO:0035235//GO:0006810//GO:0050794//GO:0007154//GO:0051234//GO:0051179//GO:0050896//GO:0009987 GO:0038023//GO:0060089//GO:0008066//GO:0015318//GO:0015276//GO:0004970//GO:0022824//GO:0022803//GO:0030594//GO:0005215//GO:0005230//GO:0005216//GO:0004930//GO:0015075//GO:0022857//GO:0015267//GO:0…	signaling//signal transduction//cell surface receptor signaling pathway//regulation of biological process//cellular response to stimulus//glutamate receptor signaling pathway//biological regulation//G protein-coupled receptor signaling pathway//ion transport//ionotropic glutamate receptor signaling pathway//transport//regulation of cellular process//cell communication//establishment of localizati…
Cluster-30086.42364	5.62205	4.87507e-06	4686	phosphatidylinositol/phosphatidylcholine transfer protein SFH9 isoform X2 [Glycine max] >gi|947050245|gb|KRG99773.1| hypothetical protein GLYMA_18G169800 [Glycine max] >gi|947050246|gb|KRG99774.1| hypothetical protein GLYMA_18G169800 [Glycine max]	-- -- GO:0044425//GO:0016021//GO:0016020//GO:0031224	-- -- membrane part//integral component of membrane//membrane//intrinsic component of membrane
Cluster-30086.120285	-4.9	5.12753e-06	5484	putative disease resistance RPP13-like protein 1 [Medicago truncatula] >gi|355487830|gb|AES69033.1| NB-ARC domain disease resistance protein [Medicago truncatula] >gi|1471994242|gb|RHN65904.1| putative P-loop containing nucleoside triphosphate hydrolase, leucine-rich repeat domain, L [Medicago truncatula]	-- GO:0036094//GO:0005488//GO:0043531//GO:0000166//GO:1901363//GO:1901265//GO:0043168//GO:0030554//GO:0097367//GO:0097159//GO:0043167//GO:0032559//GO:0005515//GO:0032555//GO:0017076//GO:0032553 --	-- small molecule binding//binding//ADP binding//nucleotide binding//heterocyclic compound binding//nucleoside phosphate binding//anion binding//adenyl nucleotide binding//carbohydrate derivative binding//organic cyclic compound binding//ion binding//adenyl ribonucleotide binding//protein binding//purine ribonucleotide binding//purine nucleotide binding//ribonucleotide binding --
Cluster-30086.96694	5.80735	5.12753e-06	2244	serine/arginine-rich splicing factor RS31 isoform X1 [Arachis ipaensis] >gi|1021524787|ref|XP_016205780.1| serine/arginine-rich splicing factor RS31 isoform X1 [Arachis ipaensis] >gi|1431750253|ref|XP_025662981.1| serine/arginine-rich splicing factor RS31-like isoform X1 [Arachis hypogaea]	-- GO:0097159//GO:0005488//GO:0003676//GO:1901363 --	-- organic cyclic compound binding//binding//nucleic acid binding//heterocyclic compound binding --
Cluster-30086.22954	-6.38657	5.54994e-06	2096	hypothetical protein PHAVU_007G261300g [Phaseolus vulgaris] >gi|561018895|gb|ESW17699.1| hypothetical protein PHAVU_007G261300g [Phaseolus vulgaris]	-- -- --	-- -- --
Cluster-30086.89272	-3.19401	5.69868e-06	1098	zinc transporter 8 [Medicago truncatula] >gi|657394612|gb|KEH35205.1| ZIP zinc/iron transport family protein [Medicago truncatula] >gi|1471997368|gb|RHN69030.1| putative zinc/iron permease [Medicago truncatula]	GO:0006811//GO:0006810//GO:0051179//GO:0051234 -- --	ion transport//transport//localization//establishment of localization -- --
Cluster-30086.36969	-2.04447	5.70072e-06	1821	PREDICTED: protein trichome birefringence-like 39 [Lupinus angustifolius] >gi|1102709468|gb|OIW08325.1| hypothetical protein TanjilG_03001 [Lupinus angustifolius]	GO:0009987//GO:0071554 GO:0003824//GO:0008374//GO:0016740//GO:0016746//GO:0016747//GO:0016407//GO:0016413 GO:0005794//GO:0043229//GO:0012505//GO:0043227//GO:0043226//GO:0031224//GO:0005737//GO:0043231//GO:0016021//GO:0016020//GO:0044464//GO:0005623//GO:0005622//GO:0044444//GO:0044424//GO:0044425	cellular process//cell wall organization or biogenesis catalytic activity//O-acyltransferase activity//transferase activity//transferase activity, transferring acyl groups//transferase activity, transferring acyl groups other than amino-acyl groups//acetyltransferase activity//O-acetyltransferase activity Golgi apparatus//intracellular organelle//endomembrane system//membrane-bounded organelle//o…
Cluster-30086.111320	-6.18982	6.40131e-06	1773	zinc transporter 4, chloroplastic isoform X2 [Vigna radiata var. radiata]	GO:0006811//GO:0006810//GO:0055085//GO:0030001//GO:0006812//GO:0051234//GO:0051179 GO:0022890//GO:0015318//GO:0005215//GO:0015075//GO:0022857//GO:0046873//GO:0008324 GO:0016020	ion transport//transport//transmembrane transport//metal ion transport//cation transport//establishment of localization//localization inorganic cation transmembrane transporter activity//inorganic molecular entity transmembrane transporter activity//transporter activity//ion transmembrane transporter activity//transmembrane transporter activity//metal ion transmembrane transporter activity//catio…
Cluster-30086.86049	-6.40938	7.67557e-06	6761	protein NUCLEAR FUSION DEFECTIVE 4 [Glycine max] >gi|947115472|gb|KRH63774.1| hypothetical protein GLYMA_04G196400 [Glycine max]	-- -- GO:0044425//GO:0016021//GO:0016020//GO:0031224	-- -- membrane part//integral component of membrane//membrane//intrinsic component of membrane
Cluster-30086.79121	-2.49842	7.83853e-06	2343	PREDICTED: (+)-neomenthol dehydrogenase-like [Lupinus angustifolius] >gi|1102712963|gb|OIW11720.1| hypothetical protein TanjilG_20204 [Lupinus angustifolius]	GO:0008152//GO:0055114 GO:0004090//GO:0016614//GO:0016616//GO:0003824//GO:0016491 --	metabolic process//oxidation-reduction process carbonyl reductase (NADPH) activity//oxidoreductase activity, acting on CH-OH group of donors//oxidoreductase activity, acting on the CH-OH group of donors, NAD or NADP as acceptor//catalytic activity//oxidoreductase activity --
Cluster-30086.59665	6.32192	9.64626e-06	4213	vicilin-like seed storage protein At2g18540 [Glycine max] >gi|947128988|gb|KRH76842.1| hypothetical protein GLYMA_01G177000 [Glycine max]	-- GO:0045735 --	-- nutrient reservoir activity --
Cluster-30086.23022	-5.57389	1.11105e-05	2438	PREDICTED: F-box protein PP2-B15-like [Cicer arietinum]	-- -- GO:0044425//GO:0016021//GO:0016020//GO:0031224	-- -- membrane part//integral component of membrane//membrane//intrinsic component of membrane
Cluster-30086.88300	-2.45943	1.21102e-05	1306	metalloendoproteinase 5-MMP [Glycine max] >gi|947121254|gb|KRH69460.1| hypothetical protein GLYMA_02G028800 [Glycine max]	GO:0044238//GO:0006807//GO:0008152//GO:0043170//GO:1901564//GO:0019538//GO:0071704//GO:0006508 GO:0016787//GO:0004175//GO:0004222//GO:0140096//GO:0003824//GO:0005488//GO:0008233//GO:0008237//GO:0043169//GO:0046914//GO:0008270//GO:0043167//GO:0070011//GO:0046872 GO:0031012//GO:0044421//GO:0005576	primary metabolic process//nitrogen compound metabolic process//metabolic process//macromolecule metabolic process//organonitrogen compound metabolic process//protein metabolic process//organic substance metabolic process//proteolysis hydrolase activity//endopeptidase activity//metalloendopeptidase activity//catalytic activity, acting on a protein//catalytic activity//binding//peptidase activity/…
Cluster-30086.124444	-5.25571	1.4663e-05	3952	hypothetical protein B456_013G213300 [Gossypium raimondii]	-- -- --	-- -- --
Cluster-30086.139512	-3.26452	1.51389e-05	1316	sigma factor binding protein 1, chloroplastic [Glycine max] >gi|734397923|gb|KHN30364.1| hypothetical protein glysoja_025855 [Glycine soja] >gi|947118524|gb|KRH66773.1| hypothetical protein GLYMA_03G127800 [Glycine max]	-- -- --	-- -- --
Cluster-30086.124462	-6.56477	1.53922e-05	7308	ATP-dependent DNA helicase SRS2-like protein At4g25120 [Glycine max]	-- GO:0003824//GO:0097159//GO:1901363//GO:0005488//GO:0016787 --	-- catalytic activity//organic cyclic compound binding//heterocyclic compound binding//binding//hydrolase activity --
Cluster-30086.15512	5.6342	1.61361e-05	3247	Retrovirus-related Pol polyprotein from transposon TNT 1-94 [Cajanus cajan]	-- GO:0043169//GO:0005488//GO:0046914//GO:0046872//GO:0008270//GO:0043167 --	-- cation binding//binding//transition metal ion binding//metal ion binding//zinc ion binding//ion binding --
Cluster-30086.96366	-2.49253	1.6381e-05	3263	lysine-specific demethylase 5A [Glycine max] >gi|947079138|gb|KRH27927.1| hypothetical protein GLYMA_11G023700 [Glycine max]	GO:0008152//GO:0055114 GO:0003824//GO:0005488//GO:0003676//GO:0003677//GO:0043167//GO:1901363//GO:0016491//GO:0043169//GO:0046914//GO:0016706//GO:0097159//GO:0016705//GO:0051213//GO:0046872//GO:0008270 GO:0005622//GO:0043229//GO:0043227//GO:0043231//GO:0005634//GO:0044464//GO:0005623//GO:0043226//GO:0044424	metabolic process//oxidation-reduction process catalytic activity//binding//nucleic acid binding//DNA binding//ion binding//heterocyclic compound binding//oxidoreductase activity//cation binding//transition metal ion binding//oxidoreductase activity, acting on paired donors, with incorporation or reduction of molecular oxygen, 2-oxoglutarate as one donor, and incorporation of one atom each of oxy…
Cluster-30086.132714	-5.72791	1.64919e-05	9208	Retrovirus-related Pol polyprotein from transposon TNT 1-94 [Cajanus cajan]	-- -- --	-- -- --
Cluster-30086.133729	-2.73434	1.72548e-05	1524	Putative GATA transcription factor 22 [Glycine soja]	GO:0032774//GO:0019222//GO:0031326//GO:0031323//GO:0090304//GO:0044249//GO:0034641//GO:0006807//GO:1901362//GO:0097659//GO:0080090//GO:1901576//GO:0044260//GO:2000112//GO:0071704//GO:0010467//GO:0065007//GO:1901360//GO:0010468//GO:0018130//GO:0006139//GO:0019219//GO:0006725//GO:0009987//GO:0009889//GO:1903506//GO:0050794//GO:0034645//GO:0009059//GO:0051171//GO:0008152//GO:2001141//GO:0034654//GO:…	RNA biosynthetic process//regulation of metabolic process//regulation of cellular biosynthetic process//regulation of cellular metabolic process//nucleic acid metabolic process//cellular biosynthetic process//cellular nitrogen compound metabolic process//nitrogen compound metabolic process//organic cyclic compound biosynthetic process//nucleic acid-templated transcription//regulation of primary m…
Cluster-30086.111619	-4.06609	1.88175e-05	972	protein LURP-one-related 15-like [Cajanus cajan] >gi|1012334118|gb|KYP45489.1| UPF0706 protein At5g01750 family [Cajanus cajan]	GO:0006952//GO:0006950//GO:0050896 -- GO:0044425//GO:0016020//GO:0016021//GO:0031224	defense response//response to stress//response to stimulus -- membrane part//membrane//integral component of membrane//intrinsic component of membrane
Cluster-30086.104510	-5.45943	2.01573e-05	3043	PREDICTED: uncharacterized protein LOC109353057 [Lupinus angustifolius]	GO:0044237//GO:0044248//GO:0034641//GO:0006807//GO:0044281//GO:0044282//GO:0072521//GO:0072523//GO:1901360//GO:1901361//GO:0006139//GO:1901575//GO:0042278//GO:0071704//GO:0006152//GO:0019439//GO:0009987//GO:0006725//GO:0046700//GO:0009116//GO:0008152//GO:0034655//GO:0034656//GO:0009056//GO:0055086//GO:0046483//GO:0044238//GO:1901564//GO:0044270//GO:1901136//GO:1901135//GO:0009164//GO:1901657//GO:…	cellular metabolic process//cellular catabolic process//cellular nitrogen compound metabolic process//nitrogen compound metabolic process//small molecule metabolic process//small molecule catabolic process//purine-containing compound metabolic process//purine-containing compound catabolic process//organic cyclic compound metabolic process//organic cyclic compound catabolic process//nucleobase-con…
Cluster-30086.8276	-5.78135	2.01573e-05	2401	metal-nicotianamine transporter YSL1-like [Cajanus cajan]	-- -- GO:0016020	-- -- membrane
Cluster-30086.83790	-3.09217	2.03861e-05	359	hypothetical protein PHAVU_002G233500g, partial [Phaseolus vulgaris] >gi|561032797|gb|ESW31376.1| hypothetical protein PHAVU_002G233500g, partial [Phaseolus vulgaris]	GO:0022607//GO:0034645//GO:0043933//GO:0044249//GO:0006807//GO:0034622//GO:0071840//GO:0044237//GO:0071826//GO:0044260//GO:0043043//GO:0016043//GO:0065003//GO:0071704//GO:0010467//GO:0022618//GO:0022613//GO:0044267//GO:0009987//GO:0009058//GO:0009059//GO:0008152//GO:1901564//GO:0044238//GO:0043604//GO:0044271//GO:0043603//GO:1901566//GO:0019538//GO:0034641//GO:0043170//GO:1901576//GO:0006518//GO:…	cellular component assembly//cellular macromolecule biosynthetic process//protein-containing complex subunit organization//cellular biosynthetic process//nitrogen compound metabolic process//cellular protein-containing complex assembly//cellular component organization or biogenesis//cellular metabolic process//ribonucleoprotein complex subunit organization//cellular macromolecule metabolic proces…
Cluster-30086.86515	-5.42626	2.21794e-05	5303	probable inactive purple acid phosphatase 1 [Glycine max] >gi|571473616|ref|XP_006585972.1| probable inactive purple acid phosphatase 1 [Glycine max] >gi|947097165|gb|KRH45750.1| hypothetical protein GLYMA_08G291600 [Glycine max]	GO:0044238//GO:0016311//GO:0044249//GO:0044237//GO:0034645//GO:1901576//GO:0044260//GO:0043043//GO:0006796//GO:0071704//GO:0010467//GO:0044267//GO:0009987//GO:0009058//GO:0009059//GO:0008152//GO:1901564//GO:0043604//GO:0044271//GO:1901566//GO:0019538//GO:0034641//GO:0043170//GO:0006807//GO:0043603//GO:0006793//GO:0006518//GO:0006412 GO:0016791//GO:0043169//GO:0042578//GO:0005198//GO:0043167//GO:0…	primary metabolic process//dephosphorylation//cellular biosynthetic process//cellular metabolic process//cellular macromolecule biosynthetic process//organic substance biosynthetic process//cellular macromolecule metabolic process//peptide biosynthetic process//phosphate-containing compound metabolic process//organic substance metabolic process//gene expression//cellular protein metabolic process…
Cluster-30086.103916	5.73696	2.53669e-05	3698	large proline-rich protein bag6-B [Cajanus cajan]	-- GO:0005488//GO:0005515 --	-- binding//protein binding --
Cluster-30086.56028	-5.5749	2.70335e-05	4031	PREDICTED: cyclin-T1-3-like isoform X1 [Cicer arietinum]	GO:0044238//GO:0080090//GO:0019222//GO:0060255//GO:0009987//GO:0031323//GO:0044237//GO:0044260//GO:0071704//GO:0065007//GO:0008152//GO:0043170//GO:0050789//GO:0050794 -- --	primary metabolic process//regulation of primary metabolic process//regulation of metabolic process//regulation of macromolecule metabolic process//cellular process//regulation of cellular metabolic process//cellular metabolic process//cellular macromolecule metabolic process//organic substance metabolic process//biological regulation//metabolic process//macromolecule metabolic process//regulatio…
Cluster-30086.79111	5.89076	2.70335e-05	6772	guanine nucleotide exchange factor SPIKE 1 isoform X1 [Cajanus cajan]	GO:0050790//GO:0009987//GO:0050794//GO:0023052//GO:0007165//GO:0007154//GO:0035556//GO:0043087//GO:0050789//GO:0043085//GO:0051336//GO:0051716//GO:0007264//GO:0043547//GO:0051345//GO:0050896//GO:0065007//GO:0044093//GO:0065009 GO:0005515//GO:0005085//GO:0019899//GO:0051020//GO:0098772//GO:0005488 GO:0044464//GO:0005623//GO:0005622	regulation of catalytic activity//cellular process//regulation of cellular process//signaling//signal transduction//cell communication//intracellular signal transduction//regulation of GTPase activity//regulation of biological process//positive regulation of catalytic activity//regulation of hydrolase activity//cellular response to stimulus//small GTPase mediated signal transduction//positive reg…
Cluster-30086.55535	-5.53397	2.7176e-05	4606	probable protein phosphatase 2C 62 isoform X2 [Glycine max] >gi|947061251|gb|KRH10512.1| hypothetical protein GLYMA_15G052300 [Glycine max]	-- -- --	-- -- --
Cluster-30086.78081	-2.50837	2.77678e-05	1506	hypothetical protein PHAVU_006G001000g [Phaseolus vulgaris] >gi|561019180|gb|ESW17951.1| hypothetical protein PHAVU_006G001000g [Phaseolus vulgaris]	GO:0006811//GO:0006810//GO:0051179//GO:0051234 -- --	ion transport//transport//localization//establishment of localization -- --
Cluster-30086.37364	5.40372	2.89601e-05	4207	type I inositol polyphosphate 5-phosphatase 12 isoform X1 [Cajanus cajan]	GO:0006644//GO:0006629//GO:0016311//GO:0009987//GO:0046488//GO:0008152//GO:0044255//GO:0030258//GO:0046486//GO:0006650//GO:0044238//GO:0044237//GO:0071704//GO:0006796//GO:0046856//GO:0006793//GO:0019637//GO:0046839 GO:0016787//GO:0003824 --	phospholipid metabolic process//lipid metabolic process//dephosphorylation//cellular process//phosphatidylinositol metabolic process//metabolic process//cellular lipid metabolic process//lipid modification//glycerolipid metabolic process//glycerophospholipid metabolic process//primary metabolic process//cellular metabolic process//organic substance metabolic process//phosphate-containing compound…
Cluster-30086.111319	-4.05821	3.1967e-05	1489	hypothetical protein PHAVU_001G035800g [Phaseolus vulgaris] >gi|561034478|gb|ESW33008.1| hypothetical protein PHAVU_001G035800g [Phaseolus vulgaris]	GO:0006811//GO:0006810//GO:0055085//GO:0030001//GO:0006812//GO:0051234//GO:0051179 GO:0022890//GO:0015318//GO:0005215//GO:0015075//GO:0022857//GO:0046873//GO:0008324 GO:0016020	ion transport//transport//transmembrane transport//metal ion transport//cation transport//establishment of localization//localization inorganic cation transmembrane transporter activity//inorganic molecular entity transmembrane transporter activity//transporter activity//ion transmembrane transporter activity//transmembrane transporter activity//metal ion transmembrane transporter activity//catio…
Cluster-30086.79684	-5.54431	3.1967e-05	3772	hypothetical protein PHAVU_006G135500g [Phaseolus vulgaris] >gi|561020792|gb|ESW19563.1| hypothetical protein PHAVU_006G135500g [Phaseolus vulgaris]	-- GO:0003824 --	-- catalytic activity --
Cluster-30086.3454	-5.42626	3.4606e-05	2523	CSC1-like protein RXW8 isoform X2 [Cajanus cajan]	-- -- GO:0044425//GO:0016021//GO:0016020//GO:0031224	-- -- membrane part//integral component of membrane//membrane//intrinsic component of membrane
Cluster-30086.61365	5.83288	3.4606e-05	4313	PREDICTED: TMV resistance protein N-like isoform X1 [Cicer arietinum]	GO:0009987//GO:0050794//GO:0023052//GO:0007165//GO:0007154//GO:0051716//GO:0050896//GO:0050789//GO:0065007 GO:0036094//GO:0043531//GO:0043167//GO:1901363//GO:1901265//GO:0043168//GO:0032559//GO:0030554//GO:0097367//GO:0097159//GO:0000166//GO:0005515//GO:0032555//GO:0017076//GO:0032553//GO:0005488 --	cellular process//regulation of cellular process//signaling//signal transduction//cell communication//cellular response to stimulus//response to stimulus//regulation of biological process//biological regulation small molecule binding//ADP binding//ion binding//heterocyclic compound binding//nucleoside phosphate binding//anion binding//adenyl ribonucleotide binding//adenyl nucleotide binding//carb…
Cluster-30086.88372	-5.4374	3.4606e-05	3356	protein Brevis radix-like 4 isoform X2 [Glycine max]	-- -- --	-- -- --
Cluster-30086.138236	-5.49185	3.64558e-05	3863	TBC1 domain family member 15 [Glycine max] >gi|947107275|gb|KRH55658.1| hypothetical protein GLYMA_06G269900 [Glycine max]	GO:0008104//GO:0033043//GO:0051049//GO:0006906//GO:0016050//GO:0051128//GO:0061025//GO:0061024//GO:0015833//GO:0043087//GO:0050789//GO:0043085//GO:0042886//GO:0032879//GO:0043547//GO:0051345//GO:0070727//GO:0006886//GO:0016043//GO:0071705//GO:0065007//GO:0071840//GO:0044093//GO:0071702//GO:0065009//GO:0033036//GO:0031338//GO:0051336//GO:0006810//GO:0034613//GO:0045184//GO:0051649//GO:0051234//GO:…	protein localization//regulation of organelle organization//regulation of transport//vesicle fusion//vesicle organization//regulation of cellular component organization//membrane fusion//membrane organization//peptide transport//regulation of GTPase activity//regulation of biological process//positive regulation of catalytic activity//amide transport//regulation of localization//positive regulati…
Cluster-30086.35779	-5.70043	3.64558e-05	5547	uncharacterized protein LOC100796115 isoform X4 [Glycine max]	-- -- --	-- -- --
Cluster-30086.38284	4.64017	3.64558e-05	1476	uncharacterized protein LOC107631433 [Arachis ipaensis] >gi|1431673741|ref|XP_025628981.1| uncharacterized protein LOC112722214 [Arachis hypogaea]	-- -- --	-- -- --
Cluster-30086.82207	5.64385	3.64558e-05	3855	uncharacterized protein LOC109811272 [Cajanus cajan]	-- GO:0005488//GO:0005515 --	-- binding//protein binding --
Cluster-30086.105357	5.74595	3.76304e-05	7020	pyridine nucleotide-disulfide oxidoreductase domain-containing protein 2 [Arachis ipaensis] >gi|1432022042|ref|XP_025671986.1| pyridine nucleotide-disulfide oxidoreductase domain-containing protein 2-like isoform X2 [Arachis hypogaea]	GO:0055114//GO:0008152 GO:0003824//GO:0016491 --	oxidation-reduction process//metabolic process catalytic activity//oxidoreductase activity --
Cluster-30086.104466	-6.23521	3.76372e-05	3813	2-oxoglutarate dehydrogenase, mitochondrial [Medicago truncatula] >gi|657406046|gb|KEH44475.1| E1 subunit-like 2-oxoglutarate dehydrogenase [Medicago truncatula] >gi|1472011035|gb|RHN82695.1| putative oxoglutarate dehydrogenase (succinyl-transferring) [Medicago truncatula]	GO:0044237//GO:0019752//GO:0006099//GO:0009060//GO:0044281//GO:0006091//GO:0072350//GO:0016999//GO:0071704//GO:0009987//GO:0045333//GO:0008152//GO:0043436//GO:0055114//GO:0044238//GO:0015980//GO:0006082//GO:0006101//GO:0017144 GO:1901363//GO:0016491//GO:1901681//GO:0043169//GO:0016624//GO:0030976//GO:0043167//GO:0043168//GO:0050662//GO:0036094//GO:0003824//GO:0016903//GO:0004591//GO:0097159//GO:0…	cellular metabolic process//carboxylic acid metabolic process//tricarboxylic acid cycle//aerobic respiration//small molecule metabolic process//generation of precursor metabolites and energy//tricarboxylic acid metabolic process//antibiotic metabolic process//organic substance metabolic process//cellular process//cellular respiration//metabolic process//oxoacid metabolic process//oxidation-reduct…
Cluster-30086.108703	-5.89076	4.98066e-05	3495	hypothetical protein LR48_Vigan09g189800 [Vigna angularis]	-- GO:0003824 --	-- catalytic activity --
Cluster-30086.125107	-3.25858	4.98066e-05	1989	probable terpene synthase 2 isoform X2 [Cajanus cajan]	GO:0008152 GO:0043169//GO:0016838//GO:0016835//GO:0016829//GO:0000287//GO:0043167//GO:0003824//GO:0005488//GO:0046872//GO:0010333 --	metabolic process cation binding//carbon-oxygen lyase activity, acting on phosphates//carbon-oxygen lyase activity//lyase activity//magnesium ion binding//ion binding//catalytic activity//binding//metal ion binding//terpene synthase activity --
Cluster-30086.113471	-5.83288	5.22456e-05	4285	PREDICTED: superoxide dismutase [Cu-Zn] 2 [Lupinus angustifolius]	GO:0000305//GO:0009636//GO:0000303//GO:0000302//GO:0006801//GO:0070887//GO:0098754//GO:0051716//GO:0071451//GO:0071450//GO:0009987//GO:0034614//GO:0072593//GO:0006950//GO:0008152//GO:0034599//GO:0010035//GO:0006979//GO:0055114//GO:1901700//GO:0042221//GO:0050896//GO:1990748//GO:0019430//GO:1901701//GO:0033554//GO:0098869//GO:0044237//GO:0097237 GO:0016491//GO:0043169//GO:0043167//GO:0046872//GO:0…	response to oxygen radical//response to toxic substance//response to superoxide//response to reactive oxygen species//superoxide metabolic process//cellular response to chemical stimulus//detoxification//cellular response to stimulus//cellular response to superoxide//cellular response to oxygen radical//cellular process//cellular response to reactive oxygen species//reactive oxygen species metabo…
Cluster-30086.55726	-5.30985	5.29389e-05	2862	glucosidase 2 subunit beta [Cajanus cajan] >gi|1012332224|gb|KYP43664.1| Glucosidase 2 subunit beta [Cajanus cajan]	-- -- --	-- -- --
Cluster-30086.66654	-5.62448	5.50002e-05	2780	PREDICTED: uncharacterized protein LOC101512863 isoform X1 [Cicer arietinum]	GO:0032259//GO:0008152 GO:0008168//GO:0016740//GO:0016741//GO:0008757//GO:0003824 GO:0043229//GO:0043227//GO:0043226//GO:0005737//GO:0031984//GO:0031982//GO:0005773//GO:0031410//GO:0098805//GO:0016020//GO:0005774//GO:0044431//GO:0044437//GO:0005794//GO:0098588//GO:0012505//GO:0031090//GO:0043231//GO:0005802//GO:0044464//GO:0005623//GO:0005622//GO:0044446//GO:0044444//GO:0098791//GO:0044424//GO:00…	methylation//metabolic process methyltransferase activity//transferase activity//transferase activity, transferring one-carbon groups//S-adenosylmethionine-dependent methyltransferase activity//catalytic activity intracellular organelle//membrane-bounded organelle//organelle//cytoplasm//organelle subcompartment//vesicle//vacuole//cytoplasmic vesicle//whole membrane//membrane//vacuolar membrane//G…
Cluster-30086.74938	2.54494	5.51473e-05	3247	E3 ubiquitin-protein ligase MIEL1 [Cajanus cajan] >gi|1150172086|ref|XP_020228095.1| E3 ubiquitin-protein ligase MIEL1 [Cajanus cajan] >gi|1150172088|ref|XP_020228097.1| E3 ubiquitin-protein ligase MIEL1 [Cajanus cajan] >gi|1150172090|ref|XP_020228098.1| E3 ubiquitin-protein ligase MIEL1 [Cajanus cajan] >gi|1150172092|ref|XP_020228099.1| E3 ubiquitin-protein ligase MIEL1 [Cajanus cajan] >gi|10123…	-- GO:0005488//GO:0043169//GO:0008270//GO:0046914//GO:0046872//GO:0043167 --	-- binding//cation binding//zinc ion binding//transition metal ion binding//metal ion binding//ion binding --
Cluster-30086.61626	5.26052	6.68402e-05	4882	zinc finger CCCH domain-containing protein 53-like isoform X2 [Cajanus cajan]	-- GO:0043169//GO:0046872//GO:0097159//GO:0000166//GO:0036094//GO:0005488//GO:0003676//GO:0043167//GO:1901363//GO:1901265//GO:0003723 --	-- cation binding//metal ion binding//organic cyclic compound binding//nucleotide binding//small molecule binding//binding//nucleic acid binding//ion binding//heterocyclic compound binding//nucleoside phosphate binding//RNA binding --
Cluster-30086.75183	5.23521	7.68768e-05	3923	hypothetical protein LR48_Vigan07g011500, partial [Vigna angularis]	GO:0019674//GO:0006732//GO:0006733//GO:0044249//GO:0034641//GO:0009165//GO:0044281//GO:1901362//GO:1901360//GO:0006139//GO:0019359//GO:0009987//GO:0006725//GO:0055086//GO:0046483//GO:1901564//GO:1901566//GO:0019637//GO:0019438//GO:0009435//GO:0006807//GO:0009108//GO:0046496//GO:0072524//GO:0072525//GO:1901576//GO:0051186//GO:0051188//GO:0071704//GO:0018130//GO:0009058//GO:0009117//GO:0008152//GO:…	NAD metabolic process//coenzyme metabolic process//oxidoreduction coenzyme metabolic process//cellular biosynthetic process//cellular nitrogen compound metabolic process//nucleotide biosynthetic process//small molecule metabolic process//organic cyclic compound biosynthetic process//organic cyclic compound metabolic process//nucleobase-containing compound metabolic process//nicotinamide nucleotid…
Cluster-30086.65346	-4.33219	8.61203e-05	3268	VAMP-like protein YKT61 [Cajanus cajan]	GO:0006906//GO:0061025//GO:0061024//GO:0032940//GO:0016050//GO:0006887//GO:0016043//GO:0071840//GO:0006810//GO:0009987//GO:0051234//GO:0051179//GO:0006996//GO:0046903//GO:0016192//GO:0090174//GO:0048284 GO:0005484//GO:0000149//GO:0005515//GO:0005488 GO:0016020//GO:0031201//GO:0031224//GO:0005737//GO:0032991//GO:0044464//GO:0005623//GO:0005622//GO:0098796//GO:0044444//GO:0044424//GO:0044425//GO:00…	vesicle fusion//membrane fusion//membrane organization//secretion by cell//vesicle organization//exocytosis//cellular component organization//cellular component organization or biogenesis//transport//cellular process//establishment of localization//localization//organelle organization//secretion//vesicle-mediated transport//organelle membrane fusion//organelle fusion SNAP receptor activity//SNARE…
Cluster-30086.67351	-5.50249	9.21528e-05	3195	uncharacterized protein LOC106779471 [Vigna radiata var. radiata]	-- -- --	-- -- --
Cluster-30086.92365	6.53397	9.68585e-05	6610	ABC transporter G family member 32, partial [Glycine soja]	GO:0006810//GO:0051234//GO:0051179//GO:0055085 GO:0035639//GO:0008144//GO:0005488//GO:0016887//GO:0043167//GO:1901363//GO:0043168//GO:0042626//GO:0042623//GO:0000166//GO:0015399//GO:1901265//GO:0017076//GO:0022804//GO:0016787//GO:0005215//GO:0017111//GO:0036094//GO:0003824//GO:0016818//GO:0030554//GO:0097367//GO:0097159//GO:0043492//GO:0016817//GO:0016462//GO:0022857//GO:0032559//GO:0005524//GO:0…	transport//establishment of localization//localization//transmembrane transport purine ribonucleoside triphosphate binding//drug binding//binding//ATPase activity//ion binding//heterocyclic compound binding//anion binding//ATPase activity, coupled to transmembrane movement of substances//ATPase activity, coupled//nucleotide binding//primary active transmembrane transporter activity//nucleoside ph…
Cluster-30086.32843	5.05528	9.77568e-05	7390	DNA repair protein RAD50 isoform X1 [Cajanus cajan] >gi|1012345821|gb|KYP57013.1| DNA repair protein RAD50 [Cajanus cajan]	GO:0060249//GO:0044281//GO:1901362//GO:0071840//GO:0007004//GO:0051716//GO:0000003//GO:0140013//GO:0061982//GO:0032392//GO:0006281//GO:0046483//GO:0006278//GO:0033554//GO:0019637//GO:0019438//GO:0071103//GO:1901576//GO:0044260//GO:0016043//GO:1901360//GO:0065008//GO:0018130//GO:0006950//GO:0008152//GO:0034654//GO:0006302//GO:0044271//GO:0070192//GO:0050896//GO:0006753//GO:0016310//GO:0046939//GO:…	anatomical structure homeostasis//small molecule metabolic process//organic cyclic compound biosynthetic process//cellular component organization or biogenesis//telomere maintenance via telomerase//cellular response to stimulus//reproduction//meiotic nuclear division//meiosis I cell cycle process//DNA geometric change//DNA repair//heterocycle metabolic process//RNA-dependent DNA biosynthetic proc…
Cluster-30086.74297	5.29768	0.000106778	3713	hypothetical protein GLYMA_07G133500 [Glycine max]	-- -- --	-- -- --
Cluster-30086.113017	5.59494	0.000106972	4290	pentatricopeptide repeat-containing protein At5g66520 [Medicago truncatula] >gi|355523910|gb|AET04364.1| PPR containing plant-like protein [Medicago truncatula]	-- -- --	-- -- --
Cluster-30086.46491	-5.34577	0.000107612	3336	UMP/CMP kinase family protein isoform X1 [Glycine max] >gi|947100419|gb|KRH48911.1| hypothetical protein GLYMA_07G121000 [Glycine max]	GO:0016310//GO:0044249//GO:0034641//GO:0009165//GO:0044281//GO:1901362//GO:1901360//GO:0006221//GO:0019856//GO:0046939//GO:0009987//GO:0006725//GO:0055086//GO:0046483//GO:1901564//GO:1901566//GO:0019637//GO:0019438//GO:0072528//GO:0006807//GO:0046112//GO:0072527//GO:1901576//GO:0006206//GO:0006207//GO:0071704//GO:0018130//GO:0006220//GO:0006139//GO:0009112//GO:0009058//GO:0009117//GO:0008152//GO:…	phosphorylation//cellular biosynthetic process//cellular nitrogen compound metabolic process//nucleotide biosynthetic process//small molecule metabolic process//organic cyclic compound biosynthetic process//organic cyclic compound metabolic process//pyrimidine nucleotide biosynthetic process//pyrimidine nucleobase biosynthetic process//nucleotide phosphorylation//cellular process//cellular aromat…
Cluster-30086.72104	5.30985	0.000121103	3301	protein NRT1/ PTR FAMILY 6.4 [Glycine max] >gi|947125172|gb|KRH73378.1| hypothetical protein GLYMA_02G269700 [Glycine max] >gi|1179666392|dbj|BAX25308.1| WBb98N11.3 [Glycine max]	GO:0006810//GO:0051234//GO:0051179 GO:0005215 GO:0016020//GO:0016021//GO:0044425//GO:0031224	transport//establishment of localization//localization transporter activity membrane//integral component of membrane//membrane part//intrinsic component of membrane
Cluster-30086.37518	-6.16322	0.000123245	3389	ubiquitin carboxyl-terminal hydrolase 8-like isoform X1 [Cajanus cajan]	GO:0009987//GO:0044238//GO:0006464//GO:0043412//GO:0006807//GO:0008152//GO:1901564//GO:0043170//GO:0044267//GO:0044260//GO:0019538//GO:0070647//GO:0070646//GO:0044237//GO:0071704//GO:0036211//GO:0006508//GO:0016579 GO:0016787//GO:0101005//GO:0140096//GO:0070011//GO:0003824//GO:0008233//GO:0008234//GO:0019783//GO:0036459 --	cellular process//primary metabolic process//cellular protein modification process//macromolecule modification//nitrogen compound metabolic process//metabolic process//organonitrogen compound metabolic process//macromolecule metabolic process//cellular protein metabolic process//cellular macromolecule metabolic process//protein metabolic process//protein modification by small protein conjugation …
Cluster-30086.43681	-5.20945	0.000124659	2893	MYB transcription factor MYB75 [Glycine max] >gi|110931672|gb|ABH02835.1| MYB transcription factor MYB75 [Glycine max] >gi|947065852|gb|KRH14995.1| hypothetical protein GLYMA_14G062200 [Glycine max] >gi|1095952113|gb|APA28810.1| R2R3-type MYB transcription factor MYB75 [Glycine max]	GO:0032774//GO:0019222//GO:0031326//GO:0031323//GO:0090304//GO:0044249//GO:0034641//GO:0006807//GO:0044237//GO:0034645//GO:0043170//GO:1901362//GO:0097659//GO:0080090//GO:0006139//GO:0044260//GO:2000112//GO:0050789//GO:0071704//GO:0010467//GO:0065007//GO:1901360//GO:0010468//GO:0018130//GO:1901576//GO:0019219//GO:0006725//GO:0009987//GO:0009889//GO:1903506//GO:0050794//GO:0009058//GO:0009059//GO:…	RNA biosynthetic process//regulation of metabolic process//regulation of cellular biosynthetic process//regulation of cellular metabolic process//nucleic acid metabolic process//cellular biosynthetic process//cellular nitrogen compound metabolic process//nitrogen compound metabolic process//cellular metabolic process//cellular macromolecule biosynthetic process//macromolecule metabolic process//o…
Cluster-30086.67064	-3.15989	0.000124659	1370	Fe-superoxide dismutase 1 precursor [Lotus japonicus] >gi|46402892|gb|AAS92465.1| Fe-superoxide dismutase 1 precursor [Lotus japonicus]	GO:0000305//GO:0000303//GO:0000302//GO:0006801//GO:0070887//GO:0098754//GO:0051716//GO:0009636//GO:0071451//GO:0071450//GO:0009987//GO:0034614//GO:0072593//GO:0006950//GO:0008152//GO:0034599//GO:0010035//GO:0006979//GO:0055114//GO:1901700//GO:0042221//GO:0050896//GO:1990748//GO:0044237//GO:0019430//GO:1901701//GO:0033554//GO:0098869//GO:0097237 GO:0016491//GO:0016721//GO:0043167//GO:0046872//GO:0…	response to oxygen radical//response to superoxide//response to reactive oxygen species//superoxide metabolic process//cellular response to chemical stimulus//detoxification//cellular response to stimulus//response to toxic substance//cellular response to superoxide//cellular response to oxygen radical//cellular process//cellular response to reactive oxygen species//reactive oxygen species metabo…
Cluster-30086.56150	-6.15986	0.000131129	7218	helicase and polymerase-containing protein TEBICHI [Cajanus cajan]	GO:0009628//GO:0051239//GO:0019222//GO:0009314//GO:0009791//GO:0044249//GO:0034641//GO:0009416//GO:0034645//GO:0009653//GO:1901362//GO:1901360//GO:0006139//GO:0071704//GO:0010564//GO:0006260//GO:0006261//GO:0009640//GO:0032502//GO:0032501//GO:0051301//GO:0060255//GO:0009987//GO:0006725//GO:0003002//GO:1902749//GO:0046483//GO:0090304//GO:0051726//GO:0043170//GO:0048507//GO:0009933//GO:0006259//GO:…	response to abiotic stimulus//regulation of multicellular organismal process//regulation of metabolic process//response to radiation//post-embryonic development//cellular biosynthetic process//cellular nitrogen compound metabolic process//response to light stimulus//cellular macromolecule biosynthetic process//anatomical structure morphogenesis//organic cyclic compound biosynthetic process//organ…
Cluster-30086.22790	4.50779	0.000132154	4158	protein ROOT PRIMORDIUM DEFECTIVE 1 [Cajanus cajan] >gi|1150153388|ref|XP_020219011.1| protein ROOT PRIMORDIUM DEFECTIVE 1 [Cajanus cajan] >gi|1150153390|ref|XP_020219012.1| protein ROOT PRIMORDIUM DEFECTIVE 1 [Cajanus cajan]	-- -- --	-- -- --
Cluster-30086.90319	-2.27302	0.000132154	2628	zinc transporter 4, chloroplastic [Medicago truncatula]	GO:0006812//GO:0006811//GO:0006810//GO:0034220//GO:0030001//GO:0070838//GO:0006829//GO:0051179//GO:0051234//GO:0072511//GO:0055085//GO:0000041//GO:0098660//GO:0098662//GO:0098655//GO:0071577 GO:0008324//GO:0022890//GO:0046915//GO:0015318//GO:0005385//GO:0072509//GO:0015075//GO:0022857//GO:0005215//GO:0046873 GO:0016020//GO:0031224//GO:0016021//GO:0044425	cation transport//ion transport//transport//ion transmembrane transport//metal ion transport//divalent metal ion transport//zinc ion transport//localization//establishment of localization//divalent inorganic cation transport//transmembrane transport//transition metal ion transport//inorganic ion transmembrane transport//inorganic cation transmembrane transport//cation transmembrane transport//zin…
Cluster-30086.20935	-2.58967	0.000138817	1570	Cysteine-rich repeat secretory protein 55, partial [Cajanus cajan]	GO:0009987//GO:0016310//GO:0006796//GO:0044237//GO:0008152//GO:0006793 GO:0016301//GO:0003824//GO:0016740//GO:0016772 --	cellular process//phosphorylation//phosphate-containing compound metabolic process//cellular metabolic process//metabolic process//phosphorus metabolic process kinase activity//catalytic activity//transferase activity//transferase activity, transferring phosphorus-containing groups --
Cluster-30086.26528	-5.53397	0.000141664	3095	Chaperone protein ClpB4, mitochondrial [Glycine soja]	GO:0080090//GO:0019222//GO:0044249//GO:0034641//GO:0034645//GO:1901362//GO:1901360//GO:0032774//GO:0006139//GO:0006508//GO:0009628//GO:0060255//GO:0009987//GO:0006725//GO:1903506//GO:2001141//GO:0016485//GO:0009408//GO:0046483//GO:1901564//GO:0051252//GO:0043170//GO:0019538//GO:0019438//GO:0031326//GO:0031323//GO:0090304//GO:0006807//GO:0050789//GO:1901576//GO:0044260//GO:2000112//GO:0071704//GO:…	regulation of primary metabolic process//regulation of metabolic process//cellular biosynthetic process//cellular nitrogen compound metabolic process//cellular macromolecule biosynthetic process//organic cyclic compound biosynthetic process//organic cyclic compound metabolic process//RNA biosynthetic process//nucleobase-containing compound metabolic process//proteolysis//response to abiotic stimu…
Cluster-30086.49518	4.2854	0.000149268	1317	hypothetical protein VIGAN_04193000 [Vigna angularis var. angularis]	-- -- --	-- -- --
Cluster-30086.34839	4.66296	0.000155987	5448	uncharacterized protein LOC100796115 isoform X4 [Glycine max]	-- -- --	-- -- --
Cluster-30086.90861	-5.74595	0.000162554	1487	sucrose nonfermenting 4-like protein isoform X2 [Arachis ipaensis] >gi|1431676269|ref|XP_025630077.1| sucrose nonfermenting 4-like protein isoform X2 [Arachis hypogaea]	-- -- --	-- -- --
Cluster-30086.124820	5.20945	0.000166668	2916	hypothetical protein TSUD_292430 [Trifolium subterraneum]	-- -- --	-- -- --
Cluster-30086.51317	5.04439	0.000175241	3232	Transcription factor 25 [Glycine soja]	-- -- --	-- -- --
Cluster-30086.33889	-5.5749	0.000187394	2325	cytochrome P450 83B1 [Glycine max] >gi|947117115|gb|KRH65364.1| hypothetical protein GLYMA_03G030400 [Glycine max]	GO:0019748//GO:0009058//GO:0008152//GO:0055114//GO:0044550 GO:0004497//GO:0020037//GO:0003824//GO:0048037//GO:0005488//GO:1901363//GO:0016491//GO:0043169//GO:0046914//GO:0016709//GO:0097159//GO:0016705//GO:0043167//GO:0005506//GO:0046872//GO:0046906 GO:0016020	secondary metabolic process//biosynthetic process//metabolic process//oxidation-reduction process//secondary metabolite biosynthetic process monooxygenase activity//heme binding//catalytic activity//cofactor binding//binding//heterocyclic compound binding//oxidoreductase activity//cation binding//transition metal ion binding//oxidoreductase activity, acting on paired donors, with incorporation or…
Cluster-30086.32277	6.45395	0.000191876	2388	low-temperature-induced 65 kDa protein [Glycine max] >gi|947041791|gb|KRG91515.1| hypothetical protein GLYMA_20G158500 [Glycine max]	-- -- --	-- -- --
Cluster-30086.59689	-8.4553	0.000195831	5744	putative NADH:ubiquinone/plastoquinone oxidoreductase, chain 3 [Helianthus annuus]	GO:0051234//GO:0006091//GO:0019684//GO:0006810//GO:0009987//GO:0008152//GO:0015979//GO:0051179//GO:0055114//GO:0044237 GO:0005488//GO:0043167//GO:0016491//GO:0051540//GO:0046914//GO:0003954//GO:0051539//GO:0005506//GO:0046872//GO:0050136//GO:0043169//GO:0008137//GO:0003824//GO:0048037//GO:0048038//GO:0051536//GO:0016655//GO:0016651 GO:0055035//GO:0034357//GO:0031976//GO:0043229//GO:0043227//GO:00…	establishment of localization//generation of precursor metabolites and energy//photosynthesis, light reaction//transport//cellular process//metabolic process//photosynthesis//localization//oxidation-reduction process//cellular metabolic process binding//ion binding//oxidoreductase activity//metal cluster binding//transition metal ion binding//NADH dehydrogenase activity//4 iron, 4 sulfur cluster …
Cluster-30086.58248	-5.18322	0.000195973	3163	hypothetical protein glysoja_018290 [Glycine soja]	-- -- --	-- -- --
Cluster-30086.64215	5.1565	0.000198455	5470	HVA22-like protein a [Cajanus cajan] >gi|1012344334|gb|KYP55526.1| HVA22-like protein a [Cajanus cajan]	-- GO:0015631//GO:0008092//GO:0008017//GO:0005488//GO:0005515 GO:0016020//GO:0044425//GO:0016021//GO:0031224	-- tubulin binding//cytoskeletal protein binding//microtubule binding//binding//protein binding membrane//membrane part//integral component of membrane//intrinsic component of membrane
Cluster-30086.105120	5.12928	0.000204876	7478	pentatricopeptide repeat-containing protein At4g04790, mitochondrial isoform X1 [Glycine max]	-- -- --	-- -- --
Cluster-30086.102865	5	0.000223858	6782	nuclear pore complex protein NUP160 isoform X1 [Glycine max] >gi|947071009|gb|KRH19900.1| hypothetical protein GLYMA_13G142200 [Glycine max]	GO:0051169//GO:0006810//GO:0006913//GO:0051649//GO:0051234//GO:0051641//GO:0046907//GO:0051179 -- GO:0005622//GO:0031967//GO:0031975//GO:0043229//GO:0012505//GO:0043227//GO:0043226//GO:0032991//GO:0043231//GO:0005643//GO:0005634//GO:0005635//GO:0044464//GO:0005623//GO:0044446//GO:0044428//GO:0044424//GO:0044422	nuclear transport//transport//nucleocytoplasmic transport//establishment of localization in cell//establishment of localization//cellular localization//intracellular transport//localization -- intracellular//organelle envelope//envelope//intracellular organelle//endomembrane system//membrane-bounded organelle//organelle//protein-containing complex//intracellular membrane-bounded organelle//nuclea…
Cluster-30086.62851	4.76376	0.000225688	4917	PREDICTED: crooked neck-like protein 1 [Musa acuminata subsp. malaccensis]	GO:0022607//GO:0000245//GO:0043933//GO:0090304//GO:0034641//GO:0006807//GO:0034622//GO:0043170//GO:0071840//GO:0006139//GO:0071826//GO:0006396//GO:0016043//GO:0065003//GO:0071704//GO:0010467//GO:0022618//GO:1901360//GO:0022613//GO:0008380//GO:0009987//GO:0044238//GO:0006725//GO:0000375//GO:0000377//GO:0008152//GO:0046483//GO:0016070//GO:0016071//GO:0000398//GO:0044085//GO:0044237//GO:0006397 -- G…	cellular component assembly//spliceosomal complex assembly//protein-containing complex subunit organization//nucleic acid metabolic process//cellular nitrogen compound metabolic process//nitrogen compound metabolic process//cellular protein-containing complex assembly//macromolecule metabolic process//cellular component organization or biogenesis//nucleobase-containing compound metabolic process/…
Cluster-30086.60694	5.01495	0.000240184	5176	uncharacterized protein At3g49720-like [Cajanus cajan]	-- -- GO:0044425//GO:0016021//GO:0016020//GO:0031224	-- -- membrane part//integral component of membrane//membrane//intrinsic component of membrane
Cluster-30086.81813	-5.02974	0.000264623	3434	hypothetical protein PHAVU_001G256500g [Phaseolus vulgaris] >gi|561037161|gb|ESW35691.1| hypothetical protein PHAVU_001G256500g [Phaseolus vulgaris]	GO:0015931//GO:0051169//GO:0008104//GO:0006611//GO:0033750//GO:0030036//GO:0050657//GO:0015833//GO:0071166//GO:0051656//GO:0071840//GO:0042273//GO:0042886//GO:0070727//GO:0006886//GO:0042254//GO:0016043//GO:0071705//GO:0071702//GO:0022613//GO:0033036//GO:0006405//GO:0031503//GO:0034613//GO:0030029//GO:0051168//GO:0006810//GO:0006913//GO:0045184//GO:0051649//GO:0051236//GO:0051234//GO:0051179//GO:…	nucleobase-containing compound transport//nuclear transport//protein localization//protein export from nucleus//ribosome localization//actin cytoskeleton organization//nucleic acid transport//peptide transport//ribonucleoprotein complex localization//establishment of organelle localization//cellular component organization or biogenesis//ribosomal large subunit biogenesis//amide transport//cellula…
Cluster-30086.23118	-3.37977	0.000273009	1337	Flavanone 3-dioxygenase [Glycine soja]	GO:0008152//GO:0055114 GO:0043169//GO:0051213//GO:0043167//GO:0003824//GO:0005488//GO:0046872//GO:0016491 --	metabolic process//oxidation-reduction process cation binding//dioxygenase activity//ion binding//catalytic activity//binding//metal ion binding//oxidoreductase activity --
Cluster-30086.48164	5.40372	0.000277238	4026	serine/threonine-protein kinase/endoribonuclease IRE1a [Cajanus cajan]	GO:0016310//GO:0006468//GO:0090304//GO:0034641//GO:0006807//GO:0006139//GO:0016071//GO:0044260//GO:0071704//GO:0010467//GO:1901360//GO:0009987//GO:0044267//GO:0006725//GO:0006464//GO:0043412//GO:0036211//GO:0008152//GO:0046483//GO:0016070//GO:0044238//GO:1901564//GO:0044237//GO:0043170//GO:0006796//GO:0006793//GO:0019538//GO:0006396//GO:0006397 GO:0004540//GO:0035639//GO:0008144//GO:0005488//GO:0…	phosphorylation//protein phosphorylation//nucleic acid metabolic process//cellular nitrogen compound metabolic process//nitrogen compound metabolic process//nucleobase-containing compound metabolic process//mRNA metabolic process//cellular macromolecule metabolic process//organic substance metabolic process//gene expression//organic cyclic compound metabolic process//cellular process//cellular pr…
Cluster-30086.124433	-4.16188	0.000278685	2258	MLO-like protein 6 [Glycine soja]	GO:0050896//GO:0006952//GO:0006950 -- GO:0016020//GO:0044464//GO:0005623//GO:0071944//GO:0005886	response to stimulus//defense response//response to stress -- membrane//cell part//cell//cell periphery//plasma membrane
Cluster-30086.48525	-4.22606	0.00028017	3427	protein IQ-DOMAIN 31 isoform X1 [Glycine max] >gi|734338082|gb|KHN08697.1| Protein IQ-DOMAIN 31 [Glycine soja] >gi|947121114|gb|KRH69320.1| hypothetical protein GLYMA_02G019700 [Glycine max] >gi|947121115|gb|KRH69321.1| hypothetical protein GLYMA_02G019700 [Glycine max] >gi|947121116|gb|KRH69322.1| hypothetical protein GLYMA_02G019700 [Glycine max] >gi|947121117|gb|KRH69323.1| hypothetical protei…	-- -- --	-- -- --
Cluster-30086.84168	-5.20945	0.000288011	2907	protein BASIC PENTACYSTEINE4 [Glycine max] >gi|356527694|ref|XP_003532443.1| protein BASIC PENTACYSTEINE4 [Glycine max] >gi|734363810|gb|KHN16871.1| Protein BASIC PENTACYSTEINE4 [Glycine soja] >gi|947092501|gb|KRH41086.1| hypothetical protein GLYMA_08G009300 [Glycine max] >gi|947092502|gb|KRH41087.1| hypothetical protein GLYMA_08G009300 [Glycine max] >gi|947092503|gb|KRH41088.1| hypothetical prot…	-- -- --	-- -- --
Cluster-30086.125486	-5.12928	0.000289167	3351	pre-mRNA-splicing factor ATP-dependent RNA helicase DEAH10 isoform X1 [Glycine max] >gi|955307000|ref|XP_014622130.1| pre-mRNA-splicing factor ATP-dependent RNA helicase DEAH10 isoform X1 [Glycine max] >gi|734397113|gb|KHN29978.1| ATP-dependent RNA helicase DHX8 [Glycine soja] >gi|947122724|gb|KRH70930.1| hypothetical protein GLYMA_02G119000 [Glycine max]	GO:0090304//GO:0034641//GO:0006807//GO:0006139//GO:0071704//GO:0010467//GO:1901360//GO:0043170//GO:0009987//GO:0006725//GO:0008152//GO:0046483//GO:0016070//GO:0044238//GO:0044237//GO:0006396 GO:0008026//GO:0035639//GO:0008144//GO:0005488//GO:0016887//GO:0008186//GO:0000166//GO:1901363//GO:1901265//GO:0043168//GO:0042623//GO:0043167//GO:0017076//GO:0005524//GO:0016787//GO:0140098//GO:0017111//GO:0…	nucleic acid metabolic process//cellular nitrogen compound metabolic process//nitrogen compound metabolic process//nucleobase-containing compound metabolic process//organic substance metabolic process//gene expression//organic cyclic compound metabolic process//macromolecule metabolic process//cellular process//cellular aromatic compound metabolic process//metabolic process//heterocycle metabolic…
Cluster-30086.118414	-4.96962	0.000293148	2519	uncharacterized protein LOC109810727 [Cajanus cajan]	-- -- GO:0044425//GO:0016021//GO:0016020//GO:0031224	-- -- membrane part//integral component of membrane//membrane//intrinsic component of membrane
Cluster-30086.93324	5.10153	0.000295496	4131	receptor-like serine/threonine-protein kinase NCRK [Cajanus cajan] >gi|1150141085|ref|XP_020214317.1| receptor-like serine/threonine-protein kinase NCRK [Cajanus cajan] >gi|1150141087|ref|XP_020214318.1| receptor-like serine/threonine-protein kinase NCRK [Cajanus cajan] >gi|1150141089|ref|XP_020214319.1| receptor-like serine/threonine-protein kinase NCRK [Cajanus cajan] >gi|1150141091|ref|XP_0202…	GO:0016310//GO:0006807//GO:0044267//GO:0044260//GO:0071704//GO:0006468//GO:0009987//GO:0006464//GO:0043412//GO:0036211//GO:0008152//GO:0044238//GO:1901564//GO:0019538//GO:0044237//GO:0043170//GO:0006796//GO:0006793 GO:0035639//GO:0008144//GO:0005488//GO:0043167//GO:1901363//GO:0043168//GO:0000166//GO:0004674//GO:0016740//GO:1901265//GO:0004672//GO:0017076//GO:0005524//GO:0016301//GO:0140096//GO:0…	phosphorylation//nitrogen compound metabolic process//cellular protein metabolic process//cellular macromolecule metabolic process//organic substance metabolic process//protein phosphorylation//cellular process//cellular protein modification process//macromolecule modification//protein modification process//metabolic process//primary metabolic process//organonitrogen compound metabolic process//p…
Cluster-30086.122136	-5.20024	0.000299358	5186	PREDICTED: zinc transporter 1-like [Gossypium hirsutum] >gi|1347693563|gb|PPR94067.1| hypothetical protein GOBAR_AA26599 [Gossypium barbadense]	GO:0006812//GO:0006811//GO:0006810//GO:0034220//GO:0030001//GO:0070838//GO:0006829//GO:0051179//GO:0051234//GO:0072511//GO:0055085//GO:0000041//GO:0098660//GO:0098662//GO:0098655//GO:0071577 GO:0008324//GO:0022890//GO:0046915//GO:0015318//GO:0005385//GO:0072509//GO:0015075//GO:0022857//GO:0005215//GO:0046873 GO:0016020//GO:0031224//GO:0016021//GO:0044425	cation transport//ion transport//transport//ion transmembrane transport//metal ion transport//divalent metal ion transport//zinc ion transport//localization//establishment of localization//divalent inorganic cation transport//transmembrane transport//transition metal ion transport//inorganic ion transmembrane transport//inorganic cation transmembrane transport//cation transmembrane transport//zin…
Cluster-30086.13900	5.12928	0.000307838	3569	pentatricopeptide repeat-containing protein At5g14080 [Cajanus cajan] >gi|1150103850|ref|XP_020238048.1| pentatricopeptide repeat-containing protein At5g14080 [Cajanus cajan]	-- -- --	-- -- --
Cluster-30086.22621	-5.53397	0.000313408	3440	uncharacterized protein LOC110642002 [Hevea brasiliensis]	-- -- --	-- -- --
Cluster-30086.51182	-5.26052	0.000324204	3609	PREDICTED: methylcrotonoyl-CoA carboxylase beta chain, mitochondrial [Cicer arietinum]	GO:0006552//GO:0019752//GO:0044248//GO:0006807//GO:0044282//GO:0006551//GO:1901575//GO:0006520//GO:0071704//GO:1901605//GO:1901606//GO:0009063//GO:0009987//GO:0044281//GO:0008152//GO:0043436//GO:0009056//GO:1901565//GO:0044238//GO:1901564//GO:0006082//GO:0016054//GO:0046395//GO:0044237//GO:0009081//GO:0009083 GO:0016885//GO:0005488//GO:0043169//GO:0046914//GO:0016874//GO:0043167//GO:0046872//GO:0…	leucine catabolic process//carboxylic acid metabolic process//cellular catabolic process//nitrogen compound metabolic process//small molecule catabolic process//leucine metabolic process//organic substance catabolic process//cellular amino acid metabolic process//organic substance metabolic process//alpha-amino acid metabolic process//alpha-amino acid catabolic process//cellular amino acid catabo…
Cluster-30086.144868	-4.26303	0.000325423	800	hypothetical protein PHAVU_002G062100g [Phaseolus vulgaris] >gi|561030756|gb|ESW29335.1| hypothetical protein PHAVU_002G062100g [Phaseolus vulgaris]	-- -- --	-- -- --
Cluster-30086.26282	-6.57489	0.000345324	4904	hypothetical protein TSUD_24290 [Trifolium subterraneum]	-- -- --	-- -- --
Cluster-30086.80964	3.22166	0.000345324	2091	uncharacterized protein LOC107471585 [Arachis duranensis] >gi|1021585092|ref|XP_016181885.1| uncharacterized protein LOC107623982 [Arachis ipaensis] >gi|1431666019|ref|XP_025625702.1| uncharacterized protein LOC112718003 [Arachis hypogaea] >gi|1432053949|ref|XP_025685690.1| uncharacterized protein LOC112786535 [Arachis hypogaea]	-- -- --	-- -- --
Cluster-30086.148296	-5.15442	0.000348341	1576	Putative ribonuclease H protein At1g65750 family [Cajanus cajan]	-- -- --	-- -- --
Cluster-30086.78573	-5.24792	0.000348341	2723	choline transporter protein 1 [Glycine max] >gi|947106946|gb|KRH55329.1| hypothetical protein GLYMA_06G246600 [Glycine max]	-- -- GO:0044425//GO:0016021//GO:0016020//GO:0031224	-- -- membrane part//integral component of membrane//membrane//intrinsic component of membrane
Cluster-30086.117198	-2.42043	0.000376327	1162	Putative WRKY transcription factor 70 [Glycine soja]	-- -- --	-- -- --
Cluster-30086.46894	3.25752	0.000399935	1108	expansin-like B1 [Cajanus cajan]	GO:0022414//GO:0044703//GO:0000003//GO:0019953//GO:0051704 -- GO:0005576	reproductive process//multi-organism reproductive process//reproduction//sexual reproduction//multi-organism process -- extracellular region
Cluster-30086.105379	-4.82926	0.000404372	1543	cysteine synthase-like isoform X1 [Cajanus cajan] >gi|1150132316|ref|XP_020207332.1| cysteine synthase-like isoform X1 [Cajanus cajan] >gi|1150132318|ref|XP_020207336.1| cysteine synthase-like isoform X1 [Cajanus cajan] >gi|1150132320|ref|XP_020207342.1| cysteine synthase-like isoform X1 [Cajanus cajan]	GO:0044238//GO:0019752//GO:0044249//GO:0006807//GO:0044283//GO:0009069//GO:0006563//GO:0071704//GO:0006520//GO:1901605//GO:1901607//GO:0009987//GO:1901576//GO:0000097//GO:0000096//GO:0009058//GO:0008152//GO:0043436//GO:0009070//GO:0008652//GO:1901564//GO:1901566//GO:0006082//GO:0044272//GO:0046394//GO:0016053//GO:0044237//GO:0006534//GO:0006535//GO:0019344//GO:0006790//GO:0044281 GO:0030170//GO:0…	primary metabolic process//carboxylic acid metabolic process//cellular biosynthetic process//nitrogen compound metabolic process//small molecule biosynthetic process//serine family amino acid metabolic process//L-serine metabolic process//organic substance metabolic process//cellular amino acid metabolic process//alpha-amino acid metabolic process//alpha-amino acid biosynthetic process//cellular …
Cluster-30086.30030	-2.9023	0.000404372	1681	hypothetical protein PHAVU_006G001000g [Phaseolus vulgaris] >gi|561019180|gb|ESW17951.1| hypothetical protein PHAVU_006G001000g [Phaseolus vulgaris]	GO:0006811//GO:0006810//GO:0055085//GO:0030001//GO:0006812//GO:0051234//GO:0051179 GO:0022890//GO:0015318//GO:0005215//GO:0015075//GO:0022857//GO:0046873//GO:0008324 GO:0016020	ion transport//transport//transmembrane transport//metal ion transport//cation transport//establishment of localization//localization inorganic cation transmembrane transporter activity//inorganic molecular entity transmembrane transporter activity//transporter activity//ion transmembrane transporter activity//transmembrane transporter activity//metal ion transmembrane transporter activity//catio…
Cluster-30086.51237	4.93859	0.00040688	4956	protein TIME FOR COFFEE-like [Cajanus cajan]	-- -- --	-- -- --
Cluster-30086.21724	-2.30066	0.000422601	2488	BTB/POZ domain-containing protein NPY1 isoform X1 [Glycine max] >gi|734410328|gb|KHN35522.1| BTB/POZ domain-containing protein NPY1 [Glycine soja] >gi|947066505|gb|KRH15648.1| hypothetical protein GLYMA_14G102500 [Glycine max]	GO:0032502//GO:0032501//GO:0006810//GO:0010817//GO:0023052//GO:0007165//GO:0009914//GO:0007154//GO:0051179//GO:0051234//GO:0050789//GO:0050794//GO:0051716//GO:0060918//GO:0048856//GO:0007275//GO:0048513//GO:0065007//GO:0048731//GO:0009987//GO:0065008//GO:0050896 -- --	developmental process//multicellular organismal process//transport//regulation of hormone levels//signaling//signal transduction//hormone transport//cell communication//localization//establishment of localization//regulation of biological process//regulation of cellular process//cellular response to stimulus//auxin transport//anatomical structure development//multicellular organism development//a…
Cluster-30086.46877	-4.87446	0.000422601	2229	Zn-dependent alcohol dehydrogenase family protein [Medicago truncatula]	GO:0008152//GO:0055114 GO:0005488//GO:0043169//GO:0016614//GO:0016616//GO:0046914//GO:0051903//GO:0043167//GO:0003824//GO:0008270//GO:0046872//GO:0016491 --	metabolic process//oxidation-reduction process binding//cation binding//oxidoreductase activity, acting on CH-OH group of donors//oxidoreductase activity, acting on the CH-OH group of donors, NAD or NADP as acceptor//transition metal ion binding//S-(hydroxymethyl)glutathione dehydrogenase activity//ion binding//catalytic activity//zinc ion binding//metal ion binding//oxidoreductase activity --
Cluster-30086.51130	5.12928	0.000422601	6888	wall-associated receptor kinase-like 2 [Glycine max] >gi|947051346|gb|KRH00875.1| hypothetical protein GLYMA_18G239600 [Glycine max]	GO:0016310//GO:0006807//GO:0023052//GO:0007165//GO:0007166//GO:0044267//GO:0051716//GO:0044260//GO:0071704//GO:0065007//GO:0006468//GO:0009987//GO:0006464//GO:0050794//GO:0043412//GO:0036211//GO:0008152//GO:0007154//GO:0044238//GO:1901564//GO:0019538//GO:0050896//GO:0043170//GO:0050789//GO:0006796//GO:0006793//GO:0044237 GO:0035639//GO:0008144//GO:0043167//GO:1901363//GO:1901265//GO:0043168//GO:0…	phosphorylation//nitrogen compound metabolic process//signaling//signal transduction//cell surface receptor signaling pathway//cellular protein metabolic process//cellular response to stimulus//cellular macromolecule metabolic process//organic substance metabolic process//biological regulation//protein phosphorylation//cellular process//cellular protein modification process//regulation of cellula…
Cluster-30086.112792	-5.33389	0.000423194	2097	hypothetical protein GLYMA_15G083700 [Glycine max]	GO:0009593//GO:0009061//GO:0006807//GO:0006091//GO:0001666//GO:0003032//GO:0044267//GO:0018198//GO:0044260//GO:0018193//GO:0071704//GO:0070483//GO:0018158//GO:0018171//GO:0044238//GO:0009987//GO:0006464//GO:0006950//GO:0036211//GO:0045333//GO:0008152//GO:0042221//GO:0055114//GO:0070482//GO:0009628//GO:1901564//GO:0051606//GO:0019538//GO:0036293//GO:0050896//GO:0043412//GO:0044237//GO:0043170//GO:…	detection of chemical stimulus//anaerobic respiration//nitrogen compound metabolic process//generation of precursor metabolites and energy//response to hypoxia//detection of oxygen//cellular protein metabolic process//peptidyl-cysteine modification//cellular macromolecule metabolic process//peptidyl-amino acid modification//organic substance metabolic process//detection of hypoxia//protein oxidat…
Cluster-30086.47010	5.04439	0.000461338	4567	uncharacterized protein LOC109798246 [Cajanus cajan] >gi|1012357197|gb|KYP68382.1| hypothetical protein KK1_022006 [Cajanus cajan]	-- -- --	-- -- --
Cluster-30086.54343	5.72791	0.000463643	1802	hypothetical protein PHAVU_001G155900g [Phaseolus vulgaris] >gi|561035945|gb|ESW34475.1| hypothetical protein PHAVU_001G155900g [Phaseolus vulgaris]	-- -- --	-- -- --
Cluster-30086.77641	-3.60638	0.000479847	431	carbonic anhydrase, chloroplastic isoform X2 [Cajanus cajan] >gi|1012327617|gb|KYP39317.1| hypothetical protein KK1_039389 [Cajanus cajan]	GO:0015976 GO:0043169//GO:0004089//GO:0046914//GO:0016835//GO:0016829//GO:0043167//GO:0003824//GO:0005488//GO:0046872//GO:0016836//GO:0008270 --	carbon utilization cation binding//carbonate dehydratase activity//transition metal ion binding//carbon-oxygen lyase activity//lyase activity//ion binding//catalytic activity//binding//metal ion binding//hydro-lyase activity//zinc ion binding --
Cluster-30086.138235	5.12928	0.000482168	3863	TBC1 domain family member 15 [Glycine max] >gi|947107275|gb|KRH55658.1| hypothetical protein GLYMA_06G269900 [Glycine max]	GO:0008104//GO:0033043//GO:0051049//GO:0006906//GO:0016050//GO:0051128//GO:0061025//GO:0061024//GO:0015833//GO:0043087//GO:0050789//GO:0043085//GO:0042886//GO:0032879//GO:0043547//GO:0051345//GO:0070727//GO:0006886//GO:0016043//GO:0071705//GO:0065007//GO:0071840//GO:0044093//GO:0071702//GO:0065009//GO:0033036//GO:0031338//GO:0051336//GO:0006810//GO:0034613//GO:0045184//GO:0051649//GO:0051234//GO:…	protein localization//regulation of organelle organization//regulation of transport//vesicle fusion//vesicle organization//regulation of cellular component organization//membrane fusion//membrane organization//peptide transport//regulation of GTPase activity//regulation of biological process//positive regulation of catalytic activity//amide transport//regulation of localization//positive regulati…
Cluster-30086.20182	-2.46512	0.000482168	2570	high affinity nitrate transporter 2.5 [Cajanus cajan] >gi|1012333288|gb|KYP44687.1| Nitrate transporter [Cajanus cajan]	GO:0006810//GO:0051179//GO:0051234//GO:0055085 -- GO:0016020//GO:0016021//GO:0044425//GO:0031224	transport//localization//establishment of localization//transmembrane transport -- membrane//integral component of membrane//membrane part//intrinsic component of membrane
Cluster-30086.86380	-5.04439	0.000482168	6553	PREDICTED: uncharacterized protein slr0889-like [Vigna angularis] >gi|920688735|gb|KOM32718.1| hypothetical protein LR48_Vigan01g227400 [Vigna angularis] >gi|965659572|dbj|BAT75991.1| hypothetical protein VIGAN_01394100 [Vigna angularis var. angularis]	GO:0016310//GO:0006807//GO:0044267//GO:0044260//GO:0071704//GO:0006468//GO:0009987//GO:0006464//GO:0043412//GO:0036211//GO:0008152//GO:0044238//GO:1901564//GO:0019538//GO:0044237//GO:0043170//GO:0006796//GO:0006793 GO:0035639//GO:0008144//GO:0005488//GO:0000166//GO:1901363//GO:1901265//GO:0043168//GO:0043167//GO:0016740//GO:0004672//GO:0017076//GO:0005524//GO:0016301//GO:0140096//GO:0036094//GO:0…	phosphorylation//nitrogen compound metabolic process//cellular protein metabolic process//cellular macromolecule metabolic process//organic substance metabolic process//protein phosphorylation//cellular process//cellular protein modification process//macromolecule modification//protein modification process//metabolic process//primary metabolic process//organonitrogen compound metabolic process//p…
Cluster-30086.73085	5.93859	0.000487345	2236	unknown [Glycine max]	-- GO:0043169//GO:0046872//GO:0005488//GO:0043167 --	-- cation binding//metal ion binding//binding//ion binding --
Cluster-30086.80934	4.42626	0.000487345	2696	ascorbate transporter, chloroplastic [Vigna radiata var. radiata]	GO:0006811//GO:0006810//GO:0034220//GO:0098656//GO:0051234//GO:0055085//GO:0006820//GO:0051179 GO:0015291//GO:0005215//GO:0005315//GO:0015318//GO:0022857//GO:0022804 GO:0005622//GO:0043229//GO:0044444//GO:0043227//GO:0043226//GO:0031224//GO:0005737//GO:0009536//GO:0043231//GO:0016021//GO:0016020//GO:0044464//GO:0005623//GO:0044424//GO:0044425	ion transport//transport//ion transmembrane transport//anion transmembrane transport//establishment of localization//transmembrane transport//anion transport//localization secondary active transmembrane transporter activity//transporter activity//inorganic phosphate transmembrane transporter activity//inorganic molecular entity transmembrane transporter activity//transmembrane transporter activit…
Cluster-30086.121794	-4.56478	0.000502261	5393	LRR receptor-like serine/threonine-protein kinase GSO2 [Cajanus cajan]	GO:0016310//GO:0006807//GO:0044267//GO:0044260//GO:0071704//GO:0006468//GO:0009987//GO:0006464//GO:0043412//GO:0036211//GO:0008152//GO:0044238//GO:1901564//GO:0044237//GO:0043170//GO:0019538//GO:0006796//GO:0006793 GO:0035639//GO:0008144//GO:0005488//GO:0000166//GO:1901363//GO:0043168//GO:0043167//GO:0016740//GO:1901265//GO:0004672//GO:0017076//GO:0005524//GO:0016301//GO:0140096//GO:0036094//GO:0…	phosphorylation//nitrogen compound metabolic process//cellular protein metabolic process//cellular macromolecule metabolic process//organic substance metabolic process//protein phosphorylation//cellular process//cellular protein modification process//macromolecule modification//protein modification process//metabolic process//primary metabolic process//organonitrogen compound metabolic process//c…
Cluster-30086.65526	4.96962	0.000527742	3077	ruBisCO large subunit-binding protein subunit alpha [Ziziphus jujuba]	GO:0006457//GO:0009987//GO:0042026 GO:0035639//GO:0008144//GO:0036094//GO:0005488//GO:0000166//GO:1901363//GO:1901265//GO:0043168//GO:0030554//GO:0097367//GO:0097159//GO:0043167//GO:0032559//GO:0032553//GO:0032555//GO:0017076//GO:0005524 GO:0005737//GO:0005622//GO:0044424//GO:0044464//GO:0005623	protein folding//cellular process//protein refolding purine ribonucleoside triphosphate binding//drug binding//small molecule binding//binding//nucleotide binding//heterocyclic compound binding//nucleoside phosphate binding//anion binding//adenyl nucleotide binding//carbohydrate derivative binding//organic cyclic compound binding//ion binding//adenyl ribonucleotide binding//ribonucleotide binding…
Cluster-30086.117261	-5.34577	0.000557197	2961	probable sphingolipid transporter spinster homolog 2 [Glycine max] >gi|947093442|gb|KRH42027.1| hypothetical protein GLYMA_08G064500 [Glycine max]	GO:0006810//GO:0051179//GO:0051234//GO:0055085 GO:0005215 GO:0016020//GO:0016021//GO:0044425//GO:0031224	transport//localization//establishment of localization//transmembrane transport transporter activity membrane//integral component of membrane//membrane part//intrinsic component of membrane
Cluster-30086.60266	5.07324	0.000581118	4904	PREDICTED: primary amine oxidase-like [Cicer arietinum]	GO:0009308//GO:0006807//GO:0008152//GO:1901564//GO:0071704//GO:0055114 GO:0008131//GO:0003824//GO:0048037//GO:0005488//GO:0048038//GO:0016491//GO:0043169//GO:0046872//GO:0016638//GO:0046914//GO:0043167//GO:0005507//GO:0016641 GO:0031224//GO:0016021//GO:0016020//GO:0044425	amine metabolic process//nitrogen compound metabolic process//metabolic process//organonitrogen compound metabolic process//organic substance metabolic process//oxidation-reduction process primary amine oxidase activity//catalytic activity//cofactor binding//binding//quinone binding//oxidoreductase activity//cation binding//metal ion binding//oxidoreductase activity, acting on the CH-NH2 group of…
Cluster-30086.123667	-5.01494	0.00060537	2086	PREDICTED: sulfite oxidase [Cicer arietinum]	GO:0042126//GO:0008152//GO:0009987//GO:2001057//GO:0006807//GO:0044281//GO:0071941//GO:0043436//GO:0042128//GO:0055114//GO:0006082//GO:0044237//GO:0071704 GO:0030151//GO:0008482//GO:0003824//GO:0016491//GO:0043169//GO:0046914//GO:0043167//GO:0016670//GO:0016667//GO:0046872//GO:0005488 --	nitrate metabolic process//metabolic process//cellular process//reactive nitrogen species metabolic process//nitrogen compound metabolic process//small molecule metabolic process//nitrogen cycle metabolic process//oxoacid metabolic process//nitrate assimilation//oxidation-reduction process//organic acid metabolic process//cellular metabolic process//organic substance metabolic process molybdenum …
Cluster-30086.89366	4.85798	0.000614824	1846	putative lysine-specific demethylase JMJ16 [Cajanus cajan] >gi|1150134572|ref|XP_020210812.1| putative lysine-specific demethylase JMJ16 [Cajanus cajan] >gi|1150134574|ref|XP_020210813.1| putative lysine-specific demethylase JMJ16 [Cajanus cajan]	-- -- --	-- -- --
Cluster-30086.85090	-2.57827	0.000630019	2251	hypothetical protein GLYMA_05G173400 [Glycine max]	GO:0071704//GO:0044238//GO:0005975//GO:0008152 GO:0016787//GO:0016798//GO:0003824//GO:0004553 --	organic substance metabolic process//primary metabolic process//carbohydrate metabolic process//metabolic process hydrolase activity//hydrolase activity, acting on glycosyl bonds//catalytic activity//hydrolase activity, hydrolyzing O-glycosyl compounds --
Cluster-30086.37420	4.85798	0.000638511	2730	flowering time control protein FY [Cajanus cajan]	GO:0090304//GO:0090305//GO:0006807//GO:1901360//GO:0006139//GO:0071704//GO:0016071//GO:0009987//GO:0006725//GO:0008152//GO:0046483//GO:0016070//GO:0044238//GO:0090501//GO:0034641//GO:0044237//GO:0043170//GO:0006379 -- GO:0005849//GO:0031974//GO:0043229//GO:0005623//GO:0005622//GO:0043227//GO:0043226//GO:0031981//GO:0005634//GO:0005654//GO:0044451//GO:0005847//GO:0032991//GO:0043231//GO:0043233//G…	nucleic acid metabolic process//nucleic acid phosphodiester bond hydrolysis//nitrogen compound metabolic process//organic cyclic compound metabolic process//nucleobase-containing compound metabolic process//organic substance metabolic process//mRNA metabolic process//cellular process//cellular aromatic compound metabolic process//metabolic process//heterocycle metabolic process//RNA metabolic pro…
Cluster-30086.22271	-5.04439	0.000663762	2450	ADP-ribosylation factor-like protein 8c [Glycine max] >gi|947068206|gb|KRH17349.1| hypothetical protein GLYMA_14G214600 [Glycine max]	GO:0023052//GO:0007165//GO:0035556//GO:0051716//GO:0065007//GO:0009987//GO:0050794//GO:0007154//GO:0007264//GO:0050896//GO:0050789 GO:0035639//GO:0043167//GO:1901363//GO:1901265//GO:0001882//GO:0043168//GO:0000166//GO:0032561//GO:0001883//GO:0032549//GO:0017076//GO:0005525//GO:0036094//GO:0097367//GO:0097159//GO:0019001//GO:0032555//GO:0032550//GO:0032553//GO:0005488 GO:0044464//GO:0005623//GO:00…	signaling//signal transduction//intracellular signal transduction//cellular response to stimulus//biological regulation//cellular process//regulation of cellular process//cell communication//small GTPase mediated signal transduction//response to stimulus//regulation of biological process purine ribonucleoside triphosphate binding//ion binding//heterocyclic compound binding//nucleoside phosphate b…
Cluster-30086.68055	-5.16992	0.000686079	1620	PREDICTED: actin-related protein 6 [Vigna angularis] >gi|965658136|dbj|BAT74555.1| hypothetical protein VIGAN_01224700 [Vigna angularis var. angularis]	GO:0009987//GO:0016043//GO:0071840//GO:0051276//GO:0006996//GO:0006338//GO:0006325 -- GO:0043229//GO:0043227//GO:0043226//GO:0043231//GO:0005634//GO:0044464//GO:0005623//GO:0005622//GO:0044424	cellular process//cellular component organization//cellular component organization or biogenesis//chromosome organization//organelle organization//chromatin remodeling//chromatin organization -- intracellular organelle//membrane-bounded organelle//organelle//intracellular membrane-bounded organelle//nucleus//cell part//cell//intracellular//intracellular part
Cluster-30086.71686	-7.70733	0.000689308	6233	chaperone protein ClpC, chloroplastic [Glycine max] >gi|356508863|ref|XP_003523173.1| chaperone protein ClpC, chloroplastic [Glycine max] >gi|947115549|gb|KRH63851.1| hypothetical protein GLYMA_04G200400 [Glycine max] >gi|947115550|gb|KRH63852.1| hypothetical protein GLYMA_04G200400 [Glycine max]	GO:0032774//GO:0019222//GO:0044249//GO:0034641//GO:0034645//GO:1901362//GO:1901360//GO:0080090//GO:0006139//GO:0060255//GO:0009987//GO:0006725//GO:1903506//GO:2001141//GO:0046483//GO:1901564//GO:0019538//GO:0051252//GO:0043170//GO:0019438//GO:0031326//GO:0031323//GO:0090304//GO:0006807//GO:0050789//GO:0097659//GO:1901576//GO:0044260//GO:0006355//GO:2000112//GO:0071704//GO:0010467//GO:0065007//GO:…	RNA biosynthetic process//regulation of metabolic process//cellular biosynthetic process//cellular nitrogen compound metabolic process//cellular macromolecule biosynthetic process//organic cyclic compound biosynthetic process//organic cyclic compound metabolic process//regulation of primary metabolic process//nucleobase-containing compound metabolic process//regulation of macromolecule metabolic …
Cluster-30086.131529	3.84549	0.000731873	992	endonuclease 2 [Arachis ipaensis] >gi|1432035832|ref|XP_025677677.1| endonuclease 2-like [Arachis hypogaea]	GO:0090304//GO:0090305//GO:0034641//GO:0006807//GO:1901360//GO:1901361//GO:0006139//GO:1901575//GO:0044265//GO:0044260//GO:0006308//GO:0071704//GO:0044238//GO:0009987//GO:0006725//GO:0046700//GO:0008152//GO:0034655//GO:0009056//GO:0009057//GO:0046483//GO:0044248//GO:0044270//GO:0044237//GO:0043170//GO:0006259//GO:0019439 GO:0005488//GO:0003676//GO:1901363//GO:0016787//GO:0016788//GO:0003824//GO:0…	nucleic acid metabolic process//nucleic acid phosphodiester bond hydrolysis//cellular nitrogen compound metabolic process//nitrogen compound metabolic process//organic cyclic compound metabolic process//organic cyclic compound catabolic process//nucleobase-containing compound metabolic process//organic substance catabolic process//cellular macromolecule catabolic process//cellular macromolecule m…
Cluster-30086.102850	6.03708	0.000735835	5064	pentatricopeptide repeat-containing protein At4g16835, mitochondrial-like [Cajanus cajan] >gi|1150115306|ref|XP_020205337.1| pentatricopeptide repeat-containing protein At4g16835, mitochondrial-like [Cajanus cajan] >gi|1150156895|ref|XP_020220844.1| pentatricopeptide repeat-containing protein At4g16835, mitochondrial-like [Cajanus cajan] >gi|1150156897|ref|XP_020220845.1| pentatricopeptide repeat…	-- GO:0005488//GO:0043169//GO:0008270//GO:0046914//GO:0046872//GO:0043167 --	-- binding//cation binding//zinc ion binding//transition metal ion binding//metal ion binding//ion binding --
Cluster-30086.122570	5.40372	0.000735835	4886	PREDICTED: LEAF RUST 10 DISEASE-RESISTANCE LOCUS RECEPTOR-LIKE PROTEIN KINASE-like 1.1 isoform X1 [Lupinus angustifolius]	-- -- --	-- -- --
Cluster-30086.71280	5.07895	0.000735835	3980	(R,S)-reticuline 7-O-methyltransferase [Glycine max] >gi|947076695|gb|KRH25535.1| hypothetical protein GLYMA_12G109800 [Glycine max]	GO:0009987//GO:0006725//GO:0044249//GO:0009058//GO:0044237//GO:0008152//GO:0019438//GO:0032259 GO:0008757//GO:0008171//GO:0008168//GO:0003824//GO:0016740//GO:0016741//GO:0005515//GO:0046983//GO:0005488 GO:0005737//GO:0005829//GO:0044464//GO:0044444//GO:0005623//GO:0005622//GO:0044424	cellular process//cellular aromatic compound metabolic process//cellular biosynthetic process//biosynthetic process//cellular metabolic process//metabolic process//aromatic compound biosynthetic process//methylation S-adenosylmethionine-dependent methyltransferase activity//O-methyltransferase activity//methyltransferase activity//catalytic activity//transferase activity//transferase activity, tr…
Cluster-30086.87199	5.79007	0.000735835	3248	65-kDa microtubule-associated protein 6-like [Cajanus cajan] >gi|1012330621|gb|KYP42135.1| Protein regulator of cytokinesis 1 [Cajanus cajan]	GO:0006996//GO:0009987//GO:0000226//GO:0051301//GO:0007049//GO:0000910//GO:0007017//GO:0007010//GO:0016043//GO:0071840//GO:0022402 GO:0015631//GO:0008017//GO:0005488//GO:0008092//GO:0005515 --	organelle organization//cellular process//microtubule cytoskeleton organization//cell division//cell cycle//cytokinesis//microtubule-based process//cytoskeleton organization//cellular component organization//cellular component organization or biogenesis//cell cycle process tubulin binding//microtubule binding//binding//cytoskeletal protein binding//protein binding --
Cluster-30086.102630	4.98489	0.000773834	4119	PREDICTED: ATP-dependent (S)-NAD(P)H-hydrate dehydratase isoform X1 [Lupinus angustifolius]	-- GO:0003824//GO:0016829//GO:0052855//GO:0016836//GO:0016835 --	-- catalytic activity//lyase activity//ADP-dependent NAD(P)H-hydrate dehydratase activity//hydro-lyase activity//carbon-oxygen lyase activity --
Cluster-30086.65362	-4.75488	0.000782672	3161	probable methyltransferase PMT20 isoform X1 [Glycine max] >gi|571435426|ref|XP_006573480.1| probable methyltransferase PMT20 isoform X1 [Glycine max] >gi|571435429|ref|XP_006573481.1| probable methyltransferase PMT20 isoform X1 [Glycine max] >gi|955303150|ref|XP_014630844.1| probable methyltransferase PMT20 isoform X1 [Glycine max] >gi|947128526|gb|KRH76380.1| hypothetical protein GLYMA_01G149300…	GO:0032259//GO:0008152 GO:0008168//GO:0016740//GO:0016741//GO:0008757//GO:0003824 GO:0043229//GO:0043227//GO:0043226//GO:0031224//GO:0005737//GO:0031984//GO:0031982//GO:0005773//GO:0031410//GO:0016021//GO:0016020//GO:0005774//GO:0044431//GO:0044437//GO:0005794//GO:0098588//GO:0012505//GO:0031090//GO:0043231//GO:0005802//GO:0044464//GO:0005623//GO:0005622//GO:0044446//GO:0044444//GO:0098791//GO:00…	methylation//metabolic process methyltransferase activity//transferase activity//transferase activity, transferring one-carbon groups//S-adenosylmethionine-dependent methyltransferase activity//catalytic activity intracellular organelle//membrane-bounded organelle//organelle//intrinsic component of membrane//cytoplasm//organelle subcompartment//vesicle//vacuole//cytoplasmic vesicle//integral comp…
Cluster-30086.17545	-4.75488	0.000797831	1881	E3 ubiquitin ligase PQT3-like isoform X2 [Cajanus cajan]	-- GO:1901363//GO:0005488//GO:0003676//GO:0043167//GO:0043169//GO:0046914//GO:0097159//GO:0046872//GO:0008270 GO:0043229//GO:0043227//GO:0043226//GO:0043231//GO:0005634//GO:0044464//GO:0005623//GO:0005622//GO:0044424	-- heterocyclic compound binding//binding//nucleic acid binding//ion binding//cation binding//transition metal ion binding//organic cyclic compound binding//metal ion binding//zinc ion binding intracellular organelle//membrane-bounded organelle//organelle//intracellular membrane-bounded organelle//nucleus//cell part//cell//intracellular//intracellular part
Cluster-30086.105763	-5.19639	0.000806715	6126	hypothetical protein PHAVU_009G072800g [Phaseolus vulgaris] >gi|561009859|gb|ESW08766.1| hypothetical protein PHAVU_009G072800g [Phaseolus vulgaris]	GO:0022622//GO:0000041//GO:0050801//GO:0055071//GO:0055074//GO:0055076//GO:0098771//GO:0006828//GO:0019725//GO:0032501//GO:0071421//GO:0006875//GO:0009987//GO:0006873//GO:0048731//GO:0030001//GO:0030003//GO:0055080//GO:0070838//GO:0055082//GO:0055085//GO:0072511//GO:0070588//GO:0048878//GO:0032502//GO:0048856//GO:0042592//GO:0007275//GO:0006874//GO:0065007//GO:0098662//GO:0098660//GO:0065008//GO:…	root system development//transition metal ion transport//ion homeostasis//manganese ion homeostasis//calcium ion homeostasis//transition metal ion homeostasis//inorganic ion homeostasis//manganese ion transport//cellular homeostasis//multicellular organismal process//manganese ion transmembrane transport//cellular metal ion homeostasis//cellular process//cellular ion homeostasis//system developme…
Cluster-30086.51880	5.19639	0.000806715	3147	transcription factor bHLH137 [Cajanus cajan] >gi|1012338416|gb|KYP49669.1| Transcription factor bHLH137 family [Cajanus cajan]	-- -- --	-- -- --
Cluster-30086.93515	-5.47031	0.000834082	4014	uncharacterized protein LOC100786623 isoform X1 [Glycine max] >gi|571483872|ref|XP_006589375.1| uncharacterized protein LOC100786623 isoform X1 [Glycine max] >gi|734415753|gb|KHN37840.1| Protein SUPPRESSOR OF GENE SILENCING 3 [Glycine soja] >gi|947086018|gb|KRH34739.1| hypothetical protein GLYMA_10G202800 [Glycine max] >gi|947086019|gb|KRH34740.1| hypothetical protein GLYMA_10G202800 [Glycine max]	GO:0019222//GO:0034641//GO:1901360//GO:0006139//GO:0010605//GO:0016458//GO:0048519//GO:0044238//GO:0060255//GO:0009987//GO:0006725//GO:0046483//GO:0090502//GO:0090501//GO:0010629//GO:0009892//GO:0090304//GO:0090305//GO:0006807//GO:0043170//GO:0050789//GO:0071704//GO:0010467//GO:0065007//GO:0010468//GO:0031047//GO:0008152//GO:0016070//GO:0044237 GO:0004526//GO:0004521//GO:0016893//GO:0016891//GO:0…	regulation of metabolic process//cellular nitrogen compound metabolic process//organic cyclic compound metabolic process//nucleobase-containing compound metabolic process//negative regulation of macromolecule metabolic process//gene silencing//negative regulation of biological process//primary metabolic process//regulation of macromolecule metabolic process//cellular process//cellular aromatic co…
Cluster-30086.80177	7.57741	0.000863498	6913	protein MODIFIED TRANSPORT TO THE VACUOLE 1 [Glycine max] >gi|947098746|gb|KRH47238.1| hypothetical protein GLYMA_07G017700 [Glycine max]	GO:0008104//GO:0006810//GO:0045184//GO:0015833//GO:0051649//GO:0051234//GO:0051179//GO:0051641//GO:0042886//GO:0046907//GO:0070727//GO:0006886//GO:0071705//GO:0071702//GO:0015031//GO:0033036//GO:0034613 -- GO:0044464//GO:0005623//GO:0005622	protein localization//transport//establishment of protein localization//peptide transport//establishment of localization in cell//establishment of localization//localization//cellular localization//amide transport//intracellular transport//cellular macromolecule localization//intracellular protein transport//nitrogen compound transport//organic substance transport//protein transport//macromolecul…
Cluster-30086.26279	-5.32192	0.000895516	2516	Putative nucleoredoxin 3 [Glycine soja]	GO:0055114//GO:0008152 GO:0003824//GO:0016209//GO:0016491 --	oxidation-reduction process//metabolic process catalytic activity//antioxidant activity//oxidoreductase activity --
Cluster-30086.141195	-3.14296	0.00092438	1980	protein IQ-DOMAIN 14 [Cajanus cajan]	-- GO:0005488//GO:0005515 --	-- binding//protein binding --
Cluster-30086.22025	5.12928	0.00092438	2931	LBP/BPI-related protein precursor [Glycine max] >gi|734428433|gb|KHN44738.1| Putative BPI/LBP family protein [Glycine soja] >gi|947065687|gb|KRH14830.1| hypothetical protein GLYMA_14G051400 [Glycine max]	-- GO:0008289//GO:0005488 GO:0043231//GO:0098588//GO:0043229//GO:0005622//GO:0043227//GO:0043226//GO:0005615//GO:0005737//GO:0031090//GO:0005773//GO:0098805//GO:0016020//GO:0044464//GO:0005623//GO:0005774//GO:0044446//GO:0044444//GO:0005576//GO:0044437//GO:0044424//GO:0044421//GO:0044422	-- lipid binding//binding intracellular membrane-bounded organelle//bounding membrane of organelle//intracellular organelle//intracellular//membrane-bounded organelle//organelle//extracellular space//cytoplasm//organelle membrane//vacuole//whole membrane//membrane//cell part//cell//vacuolar membrane//intracellular organelle part//cytoplasmic part//extracellular region//vacuolar part//intracellula…
Cluster-30086.25684	-2.37851	0.00092438	1878	uncharacterized protein LOC107626793 [Arachis ipaensis] >gi|1431670198|ref|XP_025627212.1| uncharacterized protein LOC112720478 [Arachis hypogaea]	GO:0044238//GO:0006629//GO:0008152//GO:0071704 -- GO:0016020	primary metabolic process//lipid metabolic process//metabolic process//organic substance metabolic process -- membrane
Cluster-30086.48758	5.1565	0.00092438	2034	Nicastrin [Glycine soja]	GO:0044238//GO:1901564//GO:0051604//GO:0019538//GO:0043170//GO:0071704//GO:0010467//GO:0006807//GO:0008152//GO:0006508//GO:0016485 -- GO:0016021//GO:0016020//GO:0044425//GO:0031224	primary metabolic process//organonitrogen compound metabolic process//protein maturation//protein metabolic process//macromolecule metabolic process//organic substance metabolic process//gene expression//nitrogen compound metabolic process//metabolic process//proteolysis//protein processing -- integral component of membrane//membrane//membrane part//intrinsic component of membrane
Cluster-30086.68408	-2.5025	0.00092438	2472	basic leucine zipper 34-like [Cajanus cajan]	-- -- --	-- -- --
Cluster-30086.125827	-4.26946	0.00101067	1561	probable LRR receptor-like serine/threonine-protein kinase At1g56140 [Cajanus cajan]	GO:0016310//GO:0006807//GO:0044267//GO:0044260//GO:0071704//GO:0006468//GO:0009987//GO:0006464//GO:0043412//GO:0036211//GO:0008152//GO:0044238//GO:1901564//GO:0019538//GO:0043170//GO:0006796//GO:0006793//GO:0044237 GO:0035639//GO:0008144//GO:0005488//GO:0043167//GO:1901363//GO:1901265//GO:0043168//GO:0000166//GO:0004674//GO:0016740//GO:0004672//GO:0017076//GO:0005524//GO:0016301//GO:0140096//GO:0…	phosphorylation//nitrogen compound metabolic process//cellular protein metabolic process//cellular macromolecule metabolic process//organic substance metabolic process//protein phosphorylation//cellular process//cellular protein modification process//macromolecule modification//protein modification process//metabolic process//primary metabolic process//organonitrogen compound metabolic process//p…
Cluster-30086.44494	-4.75488	0.00101067	2408	S1/P1 nuclease family protein [Medicago truncatula]	GO:0090304//GO:0090305//GO:0034641//GO:0006807//GO:1901360//GO:1901361//GO:0006139//GO:1901575//GO:0044265//GO:0044260//GO:0006308//GO:0071704//GO:0044238//GO:0009987//GO:0006725//GO:0046700//GO:0008152//GO:0034655//GO:0009056//GO:0009057//GO:0046483//GO:0044248//GO:0044270//GO:0044237//GO:0043170//GO:0006259//GO:0019439 GO:0005488//GO:0003676//GO:1901363//GO:0016787//GO:0016788//GO:0003824//GO:0…	nucleic acid metabolic process//nucleic acid phosphodiester bond hydrolysis//cellular nitrogen compound metabolic process//nitrogen compound metabolic process//organic cyclic compound metabolic process//organic cyclic compound catabolic process//nucleobase-containing compound metabolic process//organic substance catabolic process//cellular macromolecule catabolic process//cellular macromolecule m…
Cluster-30086.86785	5.2854	0.00101067	3428	hypothetical protein VIGAN_01006500 [Vigna angularis var. angularis]	-- -- --	-- -- --
Cluster-30086.69668	-7.52875	0.00101211	8799	piezo-type mechanosensitive ion channel homolog isoform X2 [Cajanus cajan]	GO:0006811//GO:0006810//GO:0034220//GO:0051234//GO:0051179//GO:0055085 GO:0005215//GO:0022857//GO:0015267//GO:0022836//GO:0022803//GO:0008381 GO:0044425//GO:0031224//GO:0016021//GO:0016020	ion transport//transport//ion transmembrane transport//establishment of localization//localization//transmembrane transport transporter activity//transmembrane transporter activity//channel activity//gated channel activity//passive transmembrane transporter activity//mechanosensitive ion channel activity membrane part//intrinsic component of membrane//integral component of membrane//membrane
Cluster-30086.49863	-7.51304	0.00105791	2554	transcription factor TCP8 [Glycine max] >gi|947077502|gb|KRH26342.1| hypothetical protein GLYMA_12G168300 [Glycine max] >gi|947077503|gb|KRH26343.1| hypothetical protein GLYMA_12G168300 [Glycine max]	-- -- --	-- -- --
Cluster-30086.74453	5.03407	0.00107765	5769	protein TSS isoform X1 [Cajanus cajan] >gi|1150104139|ref|XP_020238206.1| protein TSS isoform X1 [Cajanus cajan]	-- -- --	-- -- --
Cluster-30086.61501	5.11547	0.00113058	2565	PREDICTED: protein WALLS ARE THIN 1-like [Cicer arietinum]	GO:0006810//GO:0051179//GO:0051234//GO:0055085 GO:0005215//GO:0022857 GO:0016020//GO:0016021//GO:0044425//GO:0031224	transport//localization//establishment of localization//transmembrane transport transporter activity//transmembrane transporter activity membrane//integral component of membrane//membrane part//intrinsic component of membrane
Cluster-30086.61503	-3.93073	0.00113058	3186	unknown [Lotus japonicus]	GO:0006810//GO:0051179//GO:0051234//GO:0055085 GO:0005215//GO:0022857 GO:0016020//GO:0016021//GO:0044425//GO:0031224	transport//localization//establishment of localization//transmembrane transport transporter activity//transmembrane transporter activity membrane//integral component of membrane//membrane part//intrinsic component of membrane
Cluster-30086.85325	-4.04601	0.00114568	538	hypothetical protein PHAVU_003G154700g [Phaseolus vulgaris] >gi|561028223|gb|ESW26863.1| hypothetical protein PHAVU_003G154700g [Phaseolus vulgaris]	GO:0044238//GO:0008152//GO:1901576//GO:0009987//GO:0044249//GO:0034641//GO:0006807//GO:0034645//GO:1901564//GO:0043604//GO:0044267//GO:0044271//GO:1901566//GO:0044260//GO:0019538//GO:0043043//GO:0009058//GO:0044237//GO:0043170//GO:0071704//GO:0010467//GO:0009059//GO:0043603//GO:0006518//GO:0006412 -- --	primary metabolic process//metabolic process//organic substance biosynthetic process//cellular process//cellular biosynthetic process//cellular nitrogen compound metabolic process//nitrogen compound metabolic process//cellular macromolecule biosynthetic process//organonitrogen compound metabolic process//amide biosynthetic process//cellular protein metabolic process//cellular nitrogen compound bi…
Cluster-30086.59361	-3.90689	0.00116911	3504	eukaryotic translation initiation factor 3 subunit A [Cajanus cajan] >gi|1150135806|ref|XP_020211458.1| eukaryotic translation initiation factor 3 subunit A [Cajanus cajan] >gi|1012359603|gb|KYP70787.1| Eukaryotic translation initiation factor 3 subunit A [Cajanus cajan]	GO:0080090//GO:0019222//GO:0043043//GO:0044249//GO:0034641//GO:0034645//GO:0071840//GO:0010608//GO:0051246//GO:0022618//GO:0002181//GO:0002183//GO:2000112//GO:0060255//GO:0006446//GO:0009987//GO:0034248//GO:0022613//GO:0044271//GO:0043604//GO:0032268//GO:1901564//GO:0043603//GO:1901566//GO:0019538//GO:0043170//GO:0022607//GO:0043933//GO:0031326//GO:0031323//GO:0006807//GO:0034622//GO:0050789//GO:…	regulation of primary metabolic process//regulation of metabolic process//peptide biosynthetic process//cellular biosynthetic process//cellular nitrogen compound metabolic process//cellular macromolecule biosynthetic process//cellular component organization or biogenesis//posttranscriptional regulation of gene expression//regulation of protein metabolic process//ribonucleoprotein complex assembly…
Cluster-30086.73143	5.14295	0.00119515	5175	probable ethanolamine kinase [Glycine max] >gi|947114701|gb|KRH63003.1| hypothetical protein GLYMA_04G148300 [Glycine max]	GO:0009987//GO:0016310//GO:0006796//GO:0044237//GO:0008152//GO:0006793 GO:0016773//GO:0016301//GO:0003824//GO:0016740//GO:0004305//GO:0016772 --	cellular process//phosphorylation//phosphate-containing compound metabolic process//cellular metabolic process//metabolic process//phosphorus metabolic process phosphotransferase activity, alcohol group as acceptor//kinase activity//catalytic activity//transferase activity//ethanolamine kinase activity//transferase activity, transferring phosphorus-containing groups --
Cluster-30086.96625	5.13613	0.00121693	4137	PREDICTED: probable LRR receptor-like serine/threonine-protein kinase At2g16250 [Cicer arietinum] >gi|828309375|ref|XP_012570832.1| PREDICTED: probable LRR receptor-like serine/threonine-protein kinase At2g16250 [Cicer arietinum]	GO:0008152//GO:0016310//GO:0009987//GO:0006796//GO:0044237//GO:0006793 GO:0003824//GO:0016740//GO:0016301//GO:0016772 GO:0016020	metabolic process//phosphorylation//cellular process//phosphate-containing compound metabolic process//cellular metabolic process//phosphorus metabolic process catalytic activity//transferase activity//kinase activity//transferase activity, transferring phosphorus-containing groups membrane
Cluster-30086.68848	4.77258	0.00125038	3987	PREDICTED: SWI/SNF complex subunit SWI3C [Cicer arietinum]	-- GO:0097159//GO:0005488//GO:0003676//GO:0003677//GO:1901363 GO:0043231//GO:0005634//GO:0044464//GO:0005623//GO:0005622//GO:0043229//GO:0044424//GO:0043227//GO:0043226	-- organic cyclic compound binding//binding//nucleic acid binding//DNA binding//heterocyclic compound binding intracellular membrane-bounded organelle//nucleus//cell part//cell//intracellular//intracellular organelle//intracellular part//membrane-bounded organelle//organelle
Cluster-30086.74011	-4.45121	0.00125421	2609	thiol protease aleurain-like [Glycine max] >gi|947088830|gb|KRH37495.1| hypothetical protein GLYMA_09G069800 [Glycine max]	GO:0044248//GO:0006807//GO:0044267//GO:1901575//GO:0044265//GO:0044260//GO:0071704//GO:0006508//GO:0044238//GO:0009987//GO:0030163//GO:0008152//GO:0006955//GO:0044257//GO:0009056//GO:0009057//GO:0051603//GO:1901564//GO:1901565//GO:0019538//GO:0050896//GO:0044237//GO:0043170//GO:0002376 GO:0004175//GO:0004197//GO:0008233//GO:0008234//GO:0016787//GO:0140096//GO:0003824//GO:0070011 GO:0000323//GO:00…	cellular catabolic process//nitrogen compound metabolic process//cellular protein metabolic process//organic substance catabolic process//cellular macromolecule catabolic process//cellular macromolecule metabolic process//organic substance metabolic process//proteolysis//primary metabolic process//cellular process//protein catabolic process//metabolic process//immune response//cellular protein ca…
Cluster-30086.60406	7.38943	0.00128889	3602	probable LRR receptor-like serine/threonine-protein kinase At1g14390 [Glycine max] >gi|947126949|gb|KRH74803.1| hypothetical protein GLYMA_01G043700 [Glycine max]	GO:0016310//GO:0006807//GO:0044267//GO:0044260//GO:0071704//GO:0006468//GO:0009987//GO:0006464//GO:0043412//GO:0036211//GO:0008152//GO:0044238//GO:1901564//GO:0019538//GO:0044237//GO:0043170//GO:0006796//GO:0006793 GO:0035639//GO:0008144//GO:0005488//GO:0000166//GO:1901363//GO:1901265//GO:0043168//GO:0043167//GO:0016740//GO:0004672//GO:0017076//GO:0005524//GO:0016301//GO:0140096//GO:0036094//GO:0…	phosphorylation//nitrogen compound metabolic process//cellular protein metabolic process//cellular macromolecule metabolic process//organic substance metabolic process//protein phosphorylation//cellular process//cellular protein modification process//macromolecule modification//protein modification process//metabolic process//primary metabolic process//organonitrogen compound metabolic process//p…
Cluster-30086.91763	-4.99999	0.00128889	3474	receptor homology region, transmembrane domain- and RING domain-containing protein 2-like [Cajanus cajan]	-- GO:0043169//GO:0046914//GO:0043167//GO:0005488//GO:0046872//GO:0008270 GO:0016021//GO:0016020//GO:0044425//GO:0031224	-- cation binding//transition metal ion binding//ion binding//binding//metal ion binding//zinc ion binding integral component of membrane//membrane//membrane part//intrinsic component of membrane
Cluster-30086.93394	-4.29545	0.00128889	1669	serine/threonine-protein kinase STY8-like [Cajanus cajan] >gi|1012352764|gb|KYP63952.1| Dual specificity protein kinase pyk1 [Cajanus cajan]	GO:0016310//GO:0006807//GO:0044267//GO:0044260//GO:0071704//GO:0006468//GO:0009987//GO:0006464//GO:0043412//GO:0036211//GO:0008152//GO:0044238//GO:1901564//GO:0044237//GO:0043170//GO:0006796//GO:0006793//GO:0019538 GO:0035639//GO:0008144//GO:0005488//GO:0043167//GO:1901363//GO:1901265//GO:0043168//GO:0000166//GO:0004674//GO:0016740//GO:0004672//GO:0017076//GO:0005524//GO:0016301//GO:0140096//GO:0…	phosphorylation//nitrogen compound metabolic process//cellular protein metabolic process//cellular macromolecule metabolic process//organic substance metabolic process//protein phosphorylation//cellular process//cellular protein modification process//macromolecule modification//protein modification process//metabolic process//primary metabolic process//organonitrogen compound metabolic process//c…
Cluster-30086.92717	-5.42626	0.00130973	3261	uncharacterized protein LOC11439384 [Medicago truncatula] >gi|1379632289|ref|XP_024638106.1| uncharacterized protein LOC11439384 [Medicago truncatula] >gi|355510312|gb|AES91454.1| plant/MPE11-6 protein [Medicago truncatula] >gi|388519233|gb|AFK47678.1| unknown [Medicago truncatula] >gi|1471992237|gb|RHN63900.1| putative Zinc finger, RING/FYVE/PHD-type [Medicago truncatula]	-- -- --	-- -- --
Cluster-30086.81691	-4.90688	0.00136495	3375	Amino-acid acetyltransferase [Cajanus cajan]	GO:0009064//GO:0019752//GO:0044249//GO:0006807//GO:0044281//GO:0044283//GO:1901576//GO:0006520//GO:0006526//GO:0006525//GO:0071704//GO:1901605//GO:1901607//GO:0044238//GO:0009987//GO:0009058//GO:0008152//GO:0043436//GO:0008652//GO:1901564//GO:1901566//GO:0006082//GO:0046394//GO:0016053//GO:0044237//GO:0009084 GO:0008080//GO:0016740//GO:0016746//GO:0016747//GO:0016410//GO:0004042//GO:0003824//GO:0…	glutamine family amino acid metabolic process//carboxylic acid metabolic process//cellular biosynthetic process//nitrogen compound metabolic process//small molecule metabolic process//small molecule biosynthetic process//organic substance biosynthetic process//cellular amino acid metabolic process//arginine biosynthetic process//arginine metabolic process//organic substance metabolic process//alp…
Cluster-30086.85288	-5.19639	0.00139038	1642	hypothetical protein PHAVU_010G081700g [Phaseolus vulgaris] >gi|561007899|gb|ESW06848.1| hypothetical protein PHAVU_010G081700g [Phaseolus vulgaris]	GO:0009451//GO:0090304//GO:0034641//GO:0006807//GO:0044237//GO:0034660//GO:0043170//GO:0002949//GO:1901360//GO:0006139//GO:0010467//GO:0071704//GO:0006400//GO:0006508//GO:0008033//GO:0009987//GO:0006725//GO:0043412//GO:0008152//GO:0046483//GO:0016070//GO:0044238//GO:1901564//GO:0019538//GO:0006399//GO:0034470//GO:0006396//GO:0070525 GO:0004175//GO:0008233//GO:0016740//GO:0016746//GO:0008237//GO:0…	RNA modification//nucleic acid metabolic process//cellular nitrogen compound metabolic process//nitrogen compound metabolic process//cellular metabolic process//ncRNA metabolic process//macromolecule metabolic process//tRNA threonylcarbamoyladenosine modification//organic cyclic compound metabolic process//nucleobase-containing compound metabolic process//gene expression//organic substance metabo…
Cluster-30086.43849	4.56478	0.00139819	1364	uncharacterized protein LOC102660960 [Glycine max] >gi|947105835|gb|KRH54218.1| hypothetical protein GLYMA_06G172200 [Glycine max]	-- -- --	-- -- --
Cluster-30086.73599	-4.75488	0.00142227	4705	phosphoenolpyruvate carboxylase 2 [Arachis duranensis] >gi|1193793056|ref|XP_020985061.1| phosphoenolpyruvate carboxylase 2 [Arachis duranensis] >gi|1431641479|ref|XP_025614615.1| phosphoenolpyruvate carboxylase 2-like [Arachis hypogaea] >gi|1431641481|ref|XP_025614616.1| phosphoenolpyruvate carboxylase 2-like [Arachis hypogaea]	GO:0019752//GO:0006099//GO:0015977//GO:0006091//GO:0072350//GO:0007275//GO:0016999//GO:0071704//GO:0048827//GO:0032502//GO:0032501//GO:0009987//GO:0099402//GO:0045333//GO:0008152//GO:0043436//GO:0055114//GO:0044238//GO:0015980//GO:0006082//GO:0048856//GO:0044237//GO:0048367//GO:0048366//GO:0009060//GO:0006101//GO:0048731//GO:0017144//GO:0044281 GO:0008964//GO:0016831//GO:0016491//GO:0016628//GO:0…	carboxylic acid metabolic process//tricarboxylic acid cycle//carbon fixation//generation of precursor metabolites and energy//tricarboxylic acid metabolic process//multicellular organism development//antibiotic metabolic process//organic substance metabolic process//phyllome development//developmental process//multicellular organismal process//cellular process//plant organ development//cellular r…
Cluster-30086.92400	4.90689	0.00144026	2062	PREDICTED: coiled-coil domain-containing protein SCD2 isoform X2 [Cicer arietinum]	-- -- --	-- -- --
Cluster-30086.125721	-2.31825	0.00144817	1688	PREDICTED: uncharacterized protein At4g15970-like isoform X1 [Cicer arietinum]	GO:0045229//GO:0016043//GO:0071554//GO:0071555//GO:0071840//GO:0009987 GO:0016740//GO:0016757//GO:0003824 GO:0043229//GO:0000139//GO:0043227//GO:0043226//GO:0031224//GO:0005737//GO:0031984//GO:0031090//GO:0016021//GO:0016020//GO:0044431//GO:0005794//GO:0098588//GO:0012505//GO:0043231//GO:0044464//GO:0005623//GO:0005622//GO:0044446//GO:0044444//GO:0098791//GO:0044424//GO:0044425//GO:0044422	external encapsulating structure organization//cellular component organization//cell wall organization or biogenesis//cell wall organization//cellular component organization or biogenesis//cellular process transferase activity//transferase activity, transferring glycosyl groups//catalytic activity intracellular organelle//Golgi membrane//membrane-bounded organelle//organelle//intrinsic component …
Cluster-30086.55048	-5.41503	0.00151722	2954	Ribosome maturation factor rimM [Cajanus cajan]	GO:0046349//GO:0044249//GO:0034641//GO:0044281//GO:1901362//GO:1901360//GO:0006139//GO:0022613//GO:0006364//GO:0034470//GO:0009987//GO:0006725//GO:0044271//GO:0055086//GO:0046483//GO:0006048//GO:0006040//GO:1901135//GO:1901137//GO:0006807//GO:0006047//GO:0090304//GO:0034660//GO:0043170//GO:1901576//GO:0042254//GO:0071704//GO:0010467//GO:0071840//GO:0018130//GO:0009225//GO:0009226//GO:0009058//GO:…	amino sugar biosynthetic process//cellular biosynthetic process//cellular nitrogen compound metabolic process//small molecule metabolic process//organic cyclic compound biosynthetic process//organic cyclic compound metabolic process//nucleobase-containing compound metabolic process//ribonucleoprotein complex biogenesis//rRNA processing//ncRNA processing//cellular process//cellular aromatic compou…
Cluster-30086.60843	-3.81762	0.00159453	2983	ADP,ATP carrier protein ER-ANT1-like [Glycine max] >gi|734344833|gb|KHN10540.1| ADP,ATP carrier protein ER-ANT1 [Glycine soja] >gi|947112211|gb|KRH60537.1| hypothetical protein GLYMA_05G246200 [Glycine max] >gi|947112212|gb|KRH60538.1| hypothetical protein GLYMA_05G246200 [Glycine max]	GO:0044238//GO:0044249//GO:0006807//GO:0034645//GO:0051179//GO:0044267//GO:0044260//GO:0043043//GO:0071704//GO:0010467//GO:0006810//GO:1901576//GO:0009987//GO:0009058//GO:0009059//GO:0043603//GO:0008152//GO:1901564//GO:0051234//GO:0055085//GO:0043604//GO:0044271//GO:1901566//GO:0019538//GO:0034641//GO:0044237//GO:0043170//GO:0006518//GO:0006412 GO:0005198//GO:0003735//GO:0005215 GO:0019866//GO:00…	primary metabolic process//cellular biosynthetic process//nitrogen compound metabolic process//cellular macromolecule biosynthetic process//localization//cellular protein metabolic process//cellular macromolecule metabolic process//peptide biosynthetic process//organic substance metabolic process//gene expression//transport//organic substance biosynthetic process//cellular process//biosynthetic p…
Cluster-30086.101069	-4.2854	0.00163807	3944	PREDICTED: DNA mismatch repair protein MSH7 [Cicer arietinum]	GO:0044238//GO:0080090//GO:0019222//GO:0009314//GO:0034641//GO:0009411//GO:0009416//GO:0048523//GO:1901360//GO:0006139//GO:0051716//GO:0007127//GO:0010605//GO:0000003//GO:0000280//GO:0140013//GO:0061982//GO:0048519//GO:0051172//GO:0006310//GO:0051053//GO:0051052//GO:0006281//GO:0060255//GO:0009987//GO:0006725//GO:0006974//GO:0007131//GO:0043570//GO:0046483//GO:0007049//GO:0000710//GO:0000018//GO:…	primary metabolic process//regulation of primary metabolic process//regulation of metabolic process//response to radiation//cellular nitrogen compound metabolic process//response to UV//response to light stimulus//negative regulation of cellular process//organic cyclic compound metabolic process//nucleobase-containing compound metabolic process//cellular response to stimulus//meiosis I//negative …
Cluster-30086.80936	-4.66296	0.00170546	3500	PREDICTED: ascorbate transporter, chloroplastic [Vigna angularis] >gi|965611819|dbj|BAT97958.1| hypothetical protein VIGAN_09155200 [Vigna angularis var. angularis]	GO:0006811//GO:0006810//GO:0034220//GO:0098656//GO:0051234//GO:0055085//GO:0006820//GO:0051179 GO:0015291//GO:0005215//GO:0005315//GO:0015318//GO:0022857//GO:0022804 GO:0005622//GO:0043229//GO:0044444//GO:0043227//GO:0043226//GO:0031224//GO:0005737//GO:0009536//GO:0043231//GO:0016021//GO:0016020//GO:0044464//GO:0005623//GO:0044424//GO:0044425	ion transport//transport//ion transmembrane transport//anion transmembrane transport//establishment of localization//transmembrane transport//anion transport//localization secondary active transmembrane transporter activity//transporter activity//inorganic phosphate transmembrane transporter activity//inorganic molecular entity transmembrane transporter activity//transmembrane transporter activit…
Cluster-30086.97433	-3.79997	0.00176934	5823	uncharacterized protein LOC100809291 isoform X2 [Glycine max] >gi|947117151|gb|KRH65400.1| hypothetical protein GLYMA_03G032900 [Glycine max]	-- GO:0003824//GO:0016740//GO:0016779//GO:0016772 --	-- catalytic activity//transferase activity//nucleotidyltransferase activity//transferase activity, transferring phosphorus-containing groups --
Cluster-30086.56596	5.36923	0.00181485	9091	hypothetical protein PHAVU_010G064800g [Phaseolus vulgaris] >gi|561007692|gb|ESW06641.1| hypothetical protein PHAVU_010G064800g [Phaseolus vulgaris]	GO:0050896 -- --	response to stimulus -- --
Cluster-30086.71270	4.50663	0.00185855	2710	(R,S)-reticuline 7-O-methyltransferase [Glycine max] >gi|947076695|gb|KRH25535.1| hypothetical protein GLYMA_12G109800 [Glycine max]	GO:0009987//GO:0006725//GO:0044249//GO:0009058//GO:0044237//GO:0008152//GO:0019438//GO:0032259 GO:0008757//GO:0008171//GO:0008168//GO:0003824//GO:0016740//GO:0016741//GO:0005515//GO:0046983//GO:0005488 GO:0005737//GO:0005829//GO:0044464//GO:0044444//GO:0005623//GO:0005622//GO:0044424	cellular process//cellular aromatic compound metabolic process//cellular biosynthetic process//biosynthetic process//cellular metabolic process//metabolic process//aromatic compound biosynthetic process//methylation S-adenosylmethionine-dependent methyltransferase activity//O-methyltransferase activity//methyltransferase activity//catalytic activity//transferase activity//transferase activity, tr…
Cluster-30086.102423	4.26303	0.00190513	3756	transportin MOS14 isoform X6 [Vigna radiata var. radiata]	-- -- --	-- -- --
Cluster-30086.91861	4.89077	0.00190513	4084	pyrophosphate--fructose 6-phosphate 1-phosphotransferase subunit beta isoform X2 [Glycine max] >gi|947087850|gb|KRH36515.1| hypothetical protein GLYMA_09G007900 [Glycine max]	GO:0046434//GO:0009166//GO:0009167//GO:0009165//GO:0044281//GO:0044283//GO:1901362//GO:0009168//GO:1901361//GO:0006732//GO:0009199//GO:0016310//GO:0019359//GO:0009206//GO:0009205//GO:0009201//GO:0046034//GO:0046031//GO:0032787//GO:0043436//GO:0009179//GO:0046483//GO:1901564//GO:1901566//GO:0016052//GO:0016053//GO:0006163//GO:0006165//GO:0006164//GO:0019439//GO:0019438//GO:0009141//GO:0009142//GO:…	organophosphate catabolic process//nucleotide catabolic process//purine ribonucleoside monophosphate metabolic process//nucleotide biosynthetic process//small molecule metabolic process//small molecule biosynthetic process//organic cyclic compound biosynthetic process//purine ribonucleoside monophosphate biosynthetic process//organic cyclic compound catabolic process//coenzyme metabolic process//…
Cluster-30086.83928	4.61891	0.00191209	3656	PREDICTED: uncharacterized protein LOC101489965 [Cicer arietinum]	-- -- --	-- -- --
Cluster-30086.76777	-7.25422	0.0019208	1660	hypothetical protein TanjilG_24131 [Lupinus angustifolius]	GO:0030243//GO:0030244//GO:0044249//GO:0009250//GO:0034645//GO:0043170//GO:1901576//GO:0044264//GO:0044262//GO:0044260//GO:0071704//GO:0006073//GO:0051273//GO:0009987//GO:0000271//GO:0034637//GO:0009058//GO:0009059//GO:0008152//GO:0044042//GO:0044238//GO:0033692//GO:0005975//GO:0051274//GO:0044237//GO:0016051//GO:0005976 GO:0046527//GO:0016740//GO:0016760//GO:0035251//GO:0008194//GO:0003824//GO:0…	cellulose metabolic process//cellulose biosynthetic process//cellular biosynthetic process//glucan biosynthetic process//cellular macromolecule biosynthetic process//macromolecule metabolic process//organic substance biosynthetic process//cellular polysaccharide metabolic process//cellular carbohydrate metabolic process//cellular macromolecule metabolic process//organic substance metabolic proces…
Cluster-30086.88852	5.97727	0.0019208	7686	Chromodomain-helicase-DNA-binding protein 3 [Cajanus cajan]	-- GO:0005488//GO:0043167 --	-- binding//ion binding --
Cluster-30086.96570	4.0268	0.00196519	2124	uncharacterized protein LOC11415504 [Medicago truncatula] >gi|355513650|gb|AES95273.1| Ulp1 protease family, carboxy-terminal domain protein [Medicago truncatula] >gi|1471982760|gb|RHN54424.1| putative Ulp1 protease family catalytic domain-containing protein [Medicago truncatula]	-- -- --	-- -- --
Cluster-30086.65512	3.45943	0.00197814	2347	--	-- -- --	-- -- --
Cluster-30086.82959	-4.77258	0.00197814	2640	ethylene-responsive transcription factor RAP2-7-like isoform X2 [Cajanus cajan]	GO:0032774//GO:0019222//GO:0044249//GO:0034641//GO:0034645//GO:1901362//GO:1901360//GO:0080090//GO:0006139//GO:0032502//GO:0032501//GO:0060255//GO:0009987//GO:0006725//GO:1903506//GO:2001141//GO:0046483//GO:0051252//GO:0019438//GO:0031326//GO:0031323//GO:0090304//GO:0006807//GO:0043170//GO:0050789//GO:0097659//GO:1901576//GO:0044260//GO:2000112//GO:0007275//GO:0071704//GO:0010467//GO:0065007//GO:…	RNA biosynthetic process//regulation of metabolic process//cellular biosynthetic process//cellular nitrogen compound metabolic process//cellular macromolecule biosynthetic process//organic cyclic compound biosynthetic process//organic cyclic compound metabolic process//regulation of primary metabolic process//nucleobase-containing compound metabolic process//developmental process//multicellular o…
Cluster-30086.102598	-5.26052	0.00198958	3524	hypothetical protein GLYMA_06G104200 [Glycine max]	-- -- --	-- -- --
Cluster-30086.14712	-5.08745	0.00215155	2131	PREDICTED: probable envelope ADP,ATP carrier protein, chloroplastic isoform X1 [Lupinus angustifolius]	GO:0006810//GO:0051179//GO:0051234//GO:0055085 -- GO:0016020//GO:0016021//GO:0044425//GO:0031224	transport//localization//establishment of localization//transmembrane transport -- membrane//integral component of membrane//membrane part//intrinsic component of membrane
Cluster-30086.54602	4.89077	0.00215155	4271	protein CHUP1, chloroplastic-like [Cajanus cajan]	GO:0009658//GO:0071840//GO:0009657//GO:0016043//GO:0009987//GO:0006996 GO:0016787//GO:0003824//GO:0016788 GO:0031968//GO:0031975//GO:0043229//GO:0042170//GO:0043227//GO:0043226//GO:0005737//GO:0009941//GO:0009536//GO:0031090//GO:0098805//GO:0016020//GO:0044435//GO:0044434//GO:0031969//GO:0009707//GO:0098588//GO:0031967//GO:0009507//GO:0009526//GO:0009527//GO:0043231//GO:0044464//GO:0019867//GO:00…	chloroplast organization//cellular component organization or biogenesis//plastid organization//cellular component organization//cellular process//organelle organization hydrolase activity//catalytic activity//hydrolase activity, acting on ester bonds organelle outer membrane//envelope//intracellular organelle//plastid membrane//membrane-bounded organelle//organelle//cytoplasm//chloroplast envelop…
Cluster-30086.80160	7.08745	0.00215155	6594	protein NETWORKED 1A [Glycine max] >gi|571567412|ref|XP_006606068.1| protein NETWORKED 1A [Glycine max] >gi|571567416|ref|XP_006606069.1| protein NETWORKED 1A [Glycine max] >gi|571567423|ref|XP_006606071.1| protein NETWORKED 1A [Glycine max] >gi|571567427|ref|XP_006606072.1| protein NETWORKED 1A [Glycine max] >gi|1448312949|ref|XP_025983316.1| protein NETWORKED 1A [Glycine max] >gi|947041621|gb|K…	GO:0009987//GO:0016310//GO:0006796//GO:0044237//GO:0008152//GO:0006793 GO:0005515//GO:0008092//GO:0016301//GO:0003779//GO:0003824//GO:0016740//GO:0005488//GO:0016772 --	cellular process//phosphorylation//phosphate-containing compound metabolic process//cellular metabolic process//metabolic process//phosphorus metabolic process protein binding//cytoskeletal protein binding//kinase activity//actin binding//catalytic activity//transferase activity//binding//transferase activity, transferring phosphorus-containing groups --
Cluster-30086.90821	-4.73236	0.00217684	2219	PREDICTED: ammonium transporter 1 member 3-like [Lupinus angustifolius] >gi|1102711929|gb|OIW10705.1| hypothetical protein TanjilG_16077 [Lupinus angustifolius]	GO:0006812//GO:0006811//GO:0006810//GO:0072488//GO:0034220//GO:0051234//GO:0055085//GO:0051179//GO:0071705//GO:0015696//GO:0098655 GO:0008324//GO:0015075//GO:0008519//GO:0005215//GO:0022857 GO:0031224//GO:0016021//GO:0016020//GO:0044425	cation transport//ion transport//transport//ammonium transmembrane transport//ion transmembrane transport//establishment of localization//transmembrane transport//localization//nitrogen compound transport//ammonium transport//cation transmembrane transport cation transmembrane transporter activity//ion transmembrane transporter activity//ammonium transmembrane transporter activity//transporter ac…
Cluster-30086.99996	7.06607	0.0022132	5279	serine/threonine-protein kinase RUNKEL [Cajanus cajan]	GO:0016310//GO:0006807//GO:0044267//GO:0044260//GO:0071704//GO:0006468//GO:0009987//GO:0006464//GO:0043412//GO:0036211//GO:0008152//GO:0044238//GO:1901564//GO:0019538//GO:0044237//GO:0043170//GO:0006796//GO:0006793 GO:0035639//GO:0008144//GO:0005488//GO:0000166//GO:1901363//GO:1901265//GO:0043168//GO:0043167//GO:0016740//GO:0004672//GO:0017076//GO:0005524//GO:0016301//GO:0140096//GO:0036094//GO:0…	phosphorylation//nitrogen compound metabolic process//cellular protein metabolic process//cellular macromolecule metabolic process//organic substance metabolic process//protein phosphorylation//cellular process//cellular protein modification process//macromolecule modification//protein modification process//metabolic process//primary metabolic process//organonitrogen compound metabolic process//p…
Cluster-30086.63739	-7.27299	0.00225757	2221	mitochondrial uncoupling protein 5 [Glycine max] >gi|947126649|gb|KRH74503.1| hypothetical protein GLYMA_01G024000 [Glycine max]	GO:0044238//GO:0044249//GO:0034641//GO:0006807//GO:0044237//GO:0034645//GO:0051179//GO:0043170//GO:1901576//GO:0044260//GO:0043043//GO:0071704//GO:0010467//GO:0006810//GO:0044267//GO:0009987//GO:0009058//GO:0009059//GO:0043603//GO:0008152//GO:0006839//GO:1901564//GO:0051234//GO:0055085//GO:0043604//GO:0044271//GO:1901566//GO:0019538//GO:0006518//GO:0006412 GO:0005198//GO:0003735 GO:0031975//GO:00…	primary metabolic process//cellular biosynthetic process//cellular nitrogen compound metabolic process//nitrogen compound metabolic process//cellular metabolic process//cellular macromolecule biosynthetic process//localization//macromolecule metabolic process//organic substance biosynthetic process//cellular macromolecule metabolic process//peptide biosynthetic process//organic substance metaboli…
Cluster-30086.72342	2.89115	0.0023179	1215	puromycin-sensitive aminopeptidase isoform X3 [Cajanus cajan] >gi|1150144995|ref|XP_020216416.1| puromycin-sensitive aminopeptidase isoform X3 [Cajanus cajan]	-- GO:0043169//GO:0046914//GO:0016787//GO:0140096//GO:0043167//GO:0003824//GO:0070011//GO:0005488//GO:0008233//GO:0046872//GO:0008237//GO:0008270 --	-- cation binding//transition metal ion binding//hydrolase activity//catalytic activity, acting on a protein//ion binding//catalytic activity//peptidase activity, acting on L-amino acid peptides//binding//peptidase activity//metal ion binding//metallopeptidase activity//zinc ion binding --
Cluster-30086.49332	5.89884	0.00235054	5131	hypothetical protein PHAVU_008G123200g [Phaseolus vulgaris] >gi|561013696|gb|ESW12557.1| hypothetical protein PHAVU_008G123200g [Phaseolus vulgaris]	-- -- --	-- -- --
Cluster-30086.44587	7.59244	0.00238208	4098	kinesin-like protein KIN-4A isoform X1 [Glycine max] >gi|947113031|gb|KRH61333.1| hypothetical protein GLYMA_04G041300 [Glycine max]	GO:0007018//GO:0006928//GO:0009987//GO:0007017 GO:0035639//GO:0005488//GO:0016887//GO:0000166//GO:1901363//GO:1901265//GO:0042623//GO:0043167//GO:0017076//GO:1990939//GO:0003774//GO:0003777//GO:0016787//GO:0015631//GO:0016818//GO:0008017//GO:0017111//GO:0036094//GO:0003824//GO:0008144//GO:0008574//GO:0008092//GO:0097367//GO:0097159//GO:0030554//GO:0016817//GO:0016462//GO:0032559//GO:0005524//GO:0…	microtubule-based movement//movement of cell or subcellular component//cellular process//microtubule-based process purine ribonucleoside triphosphate binding//binding//ATPase activity//nucleotide binding//heterocyclic compound binding//nucleoside phosphate binding//ATPase activity, coupled//ion binding//purine nucleotide binding//ATP-dependent microtubule motor activity//motor activity//microtubu…
Cluster-30086.56570	-2.23463	0.00240712	1463	amidase C869.01-like protein [Trifolium pratense]	-- GO:0003824//GO:0016874//GO:0016884//GO:0016879 --	-- catalytic activity//ligase activity//carbon-nitrogen ligase activity, with glutamine as amido-N-donor//ligase activity, forming carbon-nitrogen bonds --
Cluster-30086.33238	5.30985	0.00241891	6061	hypothetical protein PHAVU_009G072800g [Phaseolus vulgaris] >gi|561009859|gb|ESW08766.1| hypothetical protein PHAVU_009G072800g [Phaseolus vulgaris]	GO:0022622//GO:0000041//GO:0050801//GO:0055071//GO:0055074//GO:0055076//GO:0098771//GO:0006828//GO:0019725//GO:0032501//GO:0071421//GO:0006875//GO:0009987//GO:0006873//GO:0048731//GO:0030001//GO:0030003//GO:0055080//GO:0070838//GO:0055082//GO:0055085//GO:0072511//GO:0070588//GO:0048878//GO:0032502//GO:0048856//GO:0042592//GO:0007275//GO:0006874//GO:0065007//GO:0098662//GO:0098660//GO:0065008//GO:…	root system development//transition metal ion transport//ion homeostasis//manganese ion homeostasis//calcium ion homeostasis//transition metal ion homeostasis//inorganic ion homeostasis//manganese ion transport//cellular homeostasis//multicellular organismal process//manganese ion transmembrane transport//cellular metal ion homeostasis//cellular process//cellular ion homeostasis//system developme…
Cluster-30086.100423	4.92283	0.00256494	5317	PREDICTED: uncharacterized protein LOC109333467 [Lupinus angustifolius] >gi|1102693781|gb|OIV93327.1| hypothetical protein TanjilG_23099 [Lupinus angustifolius]	GO:0019321//GO:0006793//GO:0016310//GO:0009987//GO:0005996//GO:0044281//GO:0008152//GO:0005975//GO:0044238//GO:0044262//GO:0006796//GO:0044237//GO:0046835//GO:0071704//GO:0006014 GO:0019200//GO:0016301//GO:0003824//GO:0016773//GO:0016772//GO:0016740//GO:0004747 --	pentose metabolic process//phosphorus metabolic process//phosphorylation//cellular process//monosaccharide metabolic process//small molecule metabolic process//metabolic process//carbohydrate metabolic process//primary metabolic process//cellular carbohydrate metabolic process//phosphate-containing compound metabolic process//cellular metabolic process//carbohydrate phosphorylation//organic subst…
Cluster-30086.113034	-4.98489	0.00257237	3388	uncharacterized protein At1g04910 [Cajanus cajan] >gi|1012353632|gb|KYP64820.1| DUF246 domain-containing protein At1g04910 family [Cajanus cajan]	-- GO:0003824//GO:0016740//GO:0016757 --	-- catalytic activity//transferase activity//transferase activity, transferring glycosyl groups --
Cluster-30086.14685	5.33389	0.002596	6376	pentatricopeptide repeat-containing protein at4g33170-like protein [Trifolium pratense]	-- GO:0005488//GO:0043169//GO:0008270//GO:0046914//GO:0046872//GO:0043167 --	-- binding//cation binding//zinc ion binding//transition metal ion binding//metal ion binding//ion binding --
Cluster-30086.76403	6.95805	0.00267687	6070	probable transcriptional regulator SLK2 [Glycine max] >gi|955375258|ref|XP_014624285.1| probable transcriptional regulator SLK2 [Glycine max] >gi|947059725|gb|KRH09131.1| hypothetical protein GLYMA_16G198200 [Glycine max]	-- -- --	-- -- --
Cluster-30086.60671	3.74723	0.00276276	1465	hypothetical protein PHAVU_007G233800g [Phaseolus vulgaris] >gi|593689512|ref|XP_007145375.1| hypothetical protein PHAVU_007G233800g [Phaseolus vulgaris] >gi|561018564|gb|ESW17368.1| hypothetical protein PHAVU_007G233800g [Phaseolus vulgaris] >gi|561018565|gb|ESW17369.1| hypothetical protein PHAVU_007G233800g [Phaseolus vulgaris]	-- -- --	-- -- --
Cluster-30086.22984	3.84799	0.00285006	3467	glucose-1-phosphate adenylyltransferase large subunit 1 [Glycine max] >gi|947120116|gb|KRH68365.1| hypothetical protein GLYMA_03G226100 [Glycine max]	GO:0044249//GO:0009250//GO:0034645//GO:0005982//GO:0006073//GO:0019252//GO:0043170//GO:0009987//GO:0034637//GO:0055114//GO:0016051//GO:0006091//GO:0033692//GO:1901576//GO:0044264//GO:0044262//GO:0044260//GO:0071704//GO:0006112//GO:0000271//GO:0009058//GO:0009059//GO:0008152//GO:0044042//GO:0044238//GO:0005975//GO:0015980//GO:0005977//GO:0005976//GO:0005978//GO:0044237 GO:0035639//GO:0008144//GO:0…	cellular biosynthetic process//glucan biosynthetic process//cellular macromolecule biosynthetic process//starch metabolic process//cellular glucan metabolic process//starch biosynthetic process//macromolecule metabolic process//cellular process//cellular carbohydrate biosynthetic process//oxidation-reduction process//carbohydrate biosynthetic process//generation of precursor metabolites and energ…
Cluster-30086.42055	5.05889	0.00304589	2971	uncharacterized protein LOC100778990 isoform X1 [Glycine max] >gi|571439806|ref|XP_006574962.1| uncharacterized protein LOC100778990 isoform X1 [Glycine max] >gi|571439809|ref|XP_006574963.1| uncharacterized protein LOC100778990 isoform X1 [Glycine max] >gi|571439811|ref|XP_006574964.1| uncharacterized protein LOC100778990 isoform X1 [Glycine max] >gi|955307043|ref|XP_014622217.1| uncharacterized…	-- -- --	-- -- --
Cluster-30086.92182	-3.65821	0.00306361	4886	mRNA-capping enzyme [Glycine max] >gi|571434941|ref|XP_006573334.1| mRNA-capping enzyme [Glycine max] >gi|571434943|ref|XP_006573335.1| mRNA-capping enzyme [Glycine max] >gi|571434945|ref|XP_006573336.1| mRNA-capping enzyme [Glycine max] >gi|955302692|ref|XP_014630018.1| mRNA-capping enzyme [Glycine max] >gi|1448247832|ref|XP_025983977.1| mRNA-capping enzyme [Glycine max] >gi|947127954|gb|KRH7580…	GO:0044238//GO:0016311//GO:0006470//GO:0009452//GO:0034641//GO:0035335//GO:1901360//GO:0006139//GO:0051716//GO:0006266//GO:0006310//GO:0006281//GO:0009987//GO:0006725//GO:0006974//GO:0098501//GO:0098507//GO:0046483//GO:1901564//GO:0019538//GO:0006370//GO:0006259//GO:0033554//GO:0050896//GO:0036260//GO:0044237//GO:0090304//GO:0006807//GO:0043170//GO:0044267//GO:0044260//GO:0006396//GO:0071704//GO:…	primary metabolic process//dephosphorylation//protein dephosphorylation//7-methylguanosine RNA capping//cellular nitrogen compound metabolic process//peptidyl-tyrosine dephosphorylation//organic cyclic compound metabolic process//nucleobase-containing compound metabolic process//cellular response to stimulus//DNA ligation//DNA recombination//DNA repair//cellular process//cellular aromatic compoun…
Cluster-30086.136141	-4.92282	0.00310123	4812	receptor-like protein kinase FERONIA [Glycine max]	GO:0016310//GO:0043170//GO:0006807//GO:0044267//GO:0044260//GO:0071704//GO:0006468//GO:0009987//GO:0006464//GO:0043412//GO:0036211//GO:0008152//GO:0044238//GO:1901564//GO:0019538//GO:0044237//GO:0006796//GO:0006793 GO:0035639//GO:0008144//GO:0005488//GO:0000166//GO:1901363//GO:0043168//GO:0043167//GO:0004674//GO:0016740//GO:1901265//GO:0004672//GO:0017076//GO:0005524//GO:0016301//GO:0140096//GO:0…	phosphorylation//macromolecule metabolic process//nitrogen compound metabolic process//cellular protein metabolic process//cellular macromolecule metabolic process//organic substance metabolic process//protein phosphorylation//cellular process//cellular protein modification process//macromolecule modification//protein modification process//metabolic process//primary metabolic process//organonitro…
Cluster-30086.47509	4.95419	0.00310123	3559	hypothetical protein KK1_016147 [Cajanus cajan]	GO:0016310//GO:0051128//GO:0023052//GO:0007165//GO:0007166//GO:0009653//GO:1905114//GO:0071840//GO:0051716//GO:0048869//GO:0018193//GO:0032502//GO:0009987//GO:0008360//GO:0018209//GO:1901564//GO:0016192//GO:0016055//GO:0019538//GO:0022604//GO:0018105//GO:0022603//GO:0006807//GO:0043170//GO:0050789//GO:0044267//GO:0000902//GO:0044260//GO:0198738//GO:0016043//GO:0071704//GO:0065007//GO:0065008//GO:…	phosphorylation//regulation of cellular component organization//signaling//signal transduction//cell surface receptor signaling pathway//anatomical structure morphogenesis//cell surface receptor signaling pathway involved in cell-cell signaling//cellular component organization or biogenesis//cellular response to stimulus//cellular developmental process//peptidyl-amino acid modification//developme…
Cluster-30086.124190	-4.62448	0.00315545	2762	general transcription factor 3C polypeptide 5-like isoform X2 [Cajanus cajan]	-- -- --	-- -- --
Cluster-30086.83518	-4.03813	0.00315545	4345	cytochrome P450 71D11 [Glycine max] >gi|947039459|gb|KRG89183.1| hypothetical protein GLYMA_20G007000 [Glycine max]	GO:0019748//GO:0009058//GO:0008152//GO:0044550//GO:0055114 GO:0004497//GO:0020037//GO:0003824//GO:0048037//GO:0005488//GO:1901363//GO:0016491//GO:0043169//GO:0046914//GO:0016709//GO:0097159//GO:0016705//GO:0043167//GO:0005506//GO:0046872//GO:0046906 GO:0016020//GO:0031224//GO:0016021//GO:0044425	secondary metabolic process//biosynthetic process//metabolic process//secondary metabolite biosynthetic process//oxidation-reduction process monooxygenase activity//heme binding//catalytic activity//cofactor binding//binding//heterocyclic compound binding//oxidoreductase activity//cation binding//transition metal ion binding//oxidoreductase activity, acting on paired donors, with incorporation or…
Cluster-30086.108328	4.85798	0.00316734	4222	Aspartic proteinase-like protein 1 [Cajanus cajan]	GO:0006807//GO:0030163//GO:0008152//GO:0009056//GO:0009057//GO:0044238//GO:1901575//GO:1901564//GO:1901565//GO:0019538//GO:0043170//GO:0071704//GO:0006508 GO:0016787//GO:0004175//GO:0140096//GO:0003824//GO:0008233//GO:0070001//GO:0070011//GO:0004190 --	nitrogen compound metabolic process//protein catabolic process//metabolic process//catabolic process//macromolecule catabolic process//primary metabolic process//organic substance catabolic process//organonitrogen compound metabolic process//organonitrogen compound catabolic process//protein metabolic process//macromolecule metabolic process//organic substance metabolic process//proteolysis hydro…
Cluster-121599.2	-4.03562	0.00318028	1109	PREDICTED: two-component response regulator ORR9-like [Vigna angularis] >gi|965606209|dbj|BAT93385.1| hypothetical protein VIGAN_07233700 [Vigna angularis var. angularis]	GO:0051716//GO:0000160//GO:0050896//GO:0009987//GO:0050794//GO:0065007//GO:0007165//GO:0007154//GO:0023052//GO:0035556//GO:0050789 -- GO:0044464//GO:0005623//GO:0005622	cellular response to stimulus//phosphorelay signal transduction system//response to stimulus//cellular process//regulation of cellular process//biological regulation//signal transduction//cell communication//signaling//intracellular signal transduction//regulation of biological process -- cell part//cell//intracellular
Cluster-30086.64629	5.11547	0.00326491	4166	methionine aminopeptidase 1B, chloroplastic [Cajanus cajan]	GO:0044237//GO:0006807//GO:0043170//GO:0044260//GO:0071704//GO:0006508//GO:0044267//GO:0009987//GO:0070084//GO:0006464//GO:0043412//GO:0036211//GO:0008152//GO:0044238//GO:1901564//GO:0019538 GO:0004177//GO:0008238//GO:0005488//GO:0008233//GO:0008235//GO:0008237//GO:0043169//GO:0043167//GO:0070006//GO:0046872//GO:0016787//GO:0140096//GO:0003824//GO:0070011 GO:0043229//GO:0043226//GO:0005737//GO:00…	cellular metabolic process//nitrogen compound metabolic process//macromolecule metabolic process//cellular macromolecule metabolic process//organic substance metabolic process//proteolysis//cellular protein metabolic process//cellular process//protein initiator methionine removal//cellular protein modification process//macromolecule modification//protein modification process//metabolic process//p…
Cluster-30086.15024	-2.52083	0.00327293	3152	hypothetical protein PHYPA_014885 [Physcomitrella patens]	-- -- --	-- -- --
Cluster-30086.104064	4.60486	0.003392	3787	Putative receptor-like protein kinase [Glycine soja]	GO:0016310//GO:0006807//GO:0044267//GO:0044260//GO:0071704//GO:0006468//GO:0009987//GO:0006464//GO:0043412//GO:0036211//GO:0008152//GO:0044238//GO:1901564//GO:0044237//GO:0043170//GO:0006796//GO:0006793//GO:0019538 GO:0035639//GO:0008144//GO:0005488//GO:0043167//GO:1901363//GO:1901265//GO:0043168//GO:0000166//GO:0004674//GO:0016740//GO:0004672//GO:0017076//GO:0005524//GO:0016301//GO:0140096//GO:0…	phosphorylation//nitrogen compound metabolic process//cellular protein metabolic process//cellular macromolecule metabolic process//organic substance metabolic process//protein phosphorylation//cellular process//cellular protein modification process//macromolecule modification//protein modification process//metabolic process//primary metabolic process//organonitrogen compound metabolic process//c…
Cluster-119585.0	-3.90689	0.00339209	686	--	-- -- --	-- -- --
Cluster-30086.56769	-4.79007	0.0034187	2596	glycerol-3-phosphate acyltransferase, chloroplastic [Cajanus cajan]	GO:0006644//GO:0006629//GO:0009987//GO:0008152//GO:0044255//GO:0046486//GO:0006650//GO:0044238//GO:0044237//GO:0071704//GO:0006796//GO:0006793//GO:0019637 GO:0004366//GO:0003824//GO:0008374//GO:0016740//GO:0016746//GO:0016747 --	phospholipid metabolic process//lipid metabolic process//cellular process//metabolic process//cellular lipid metabolic process//glycerolipid metabolic process//glycerophospholipid metabolic process//primary metabolic process//cellular metabolic process//organic substance metabolic process//phosphate-containing compound metabolic process//phosphorus metabolic process//organophosphate metabolic pro…
Cluster-30086.88571	-4.45943	0.00345727	9392	uncharacterized protein LOC100789935 isoform X1 [Glycine max] >gi|947099397|gb|KRH47889.1| hypothetical protein GLYMA_07G054500 [Glycine max]	-- -- --	-- -- --
Cluster-30086.112739	-4.45943	0.00346899	3883	DNA-directed RNA polymerase III subunit 2 isoform X2 [Cajanus cajan]	GO:0032774//GO:0044249//GO:0034641//GO:0034645//GO:1901362//GO:1901360//GO:0006139//GO:0006383//GO:0009987//GO:0006725//GO:0044271//GO:0046483//GO:0090304//GO:0006807//GO:0043170//GO:0097659//GO:1901576//GO:0044260//GO:0071704//GO:0010467//GO:0018130//GO:0009058//GO:0009059//GO:0008152//GO:0019438//GO:0034654//GO:0016070//GO:0044238//GO:0044237//GO:0006351 GO:1901363//GO:0016740//GO:0097367//GO:0…	RNA biosynthetic process//cellular biosynthetic process//cellular nitrogen compound metabolic process//cellular macromolecule biosynthetic process//organic cyclic compound biosynthetic process//organic cyclic compound metabolic process//nucleobase-containing compound metabolic process//transcription by RNA polymerase III//cellular process//cellular aromatic compound metabolic process//cellular ni…
Cluster-30086.139405	-4.93859	0.00346899	3145	uncharacterized protein LOC100779720 [Glycine max] >gi|571487797|ref|XP_006590753.1| uncharacterized protein LOC100779720 [Glycine max] >gi|734422896|gb|KHN41817.1| hypothetical protein glysoja_003557 [Glycine soja] >gi|947080134|gb|KRH28923.1| hypothetical protein GLYMA_11G086000 [Glycine max] >gi|947080135|gb|KRH28924.1| hypothetical protein GLYMA_11G086000 [Glycine max]	-- -- --	-- -- --
Cluster-30086.70468	-2.07409	0.00346899	5030	ABC transporter G family member 36-like [Cajanus cajan]	GO:0006810//GO:0051234//GO:0051179//GO:0055085 GO:0035639//GO:0008144//GO:0005488//GO:0016887//GO:0000166//GO:1901363//GO:0043168//GO:0042626//GO:0042623//GO:0043167//GO:0015399//GO:1901265//GO:0017076//GO:0022804//GO:0016787//GO:0005215//GO:0017111//GO:0036094//GO:0003824//GO:0016818//GO:0030554//GO:0097367//GO:0097159//GO:0043492//GO:0016817//GO:0016462//GO:0022857//GO:0032559//GO:0005524//GO:0…	transport//establishment of localization//localization//transmembrane transport purine ribonucleoside triphosphate binding//drug binding//binding//ATPase activity//nucleotide binding//heterocyclic compound binding//anion binding//ATPase activity, coupled to transmembrane movement of substances//ATPase activity, coupled//ion binding//primary active transmembrane transporter activity//nucleoside ph…
Cluster-30086.74897	5.42626	0.00346899	3570	PREDICTED: probable plastid-lipid-associated protein 12, chloroplastic isoform X3 [Lupinus angustifolius]	-- -- GO:0005737//GO:0031976//GO:0043229//GO:0009536//GO:0043227//GO:0043226//GO:0009507//GO:0009579//GO:0009534//GO:0031984//GO:0043231//GO:0016020//GO:0044464//GO:0005623//GO:0005622//GO:0044446//GO:0044444//GO:0044435//GO:0044434//GO:0044424//GO:0044422	-- -- cytoplasm//plastid thylakoid//intracellular organelle//plastid//membrane-bounded organelle//organelle//chloroplast//thylakoid//chloroplast thylakoid//organelle subcompartment//intracellular membrane-bounded organelle//membrane//cell part//cell//intracellular//intracellular organelle part//cytoplasmic part//plastid part//chloroplast part//intracellular part//organelle part
Cluster-30086.122041	-4.54431	0.0035692	4063	Putative leucine-rich repeat receptor-like protein kinase [Glycine soja]	-- -- --	-- -- --
Cluster-30086.92692	-4.66296	0.00357268	3864	vesicle-associated protein 1-1-like [Cajanus cajan] >gi|1012355993|gb|KYP67180.1| Vesicle-associated membrane protein-associated protein C16G5.05c [Cajanus cajan]	-- -- GO:0044425//GO:0016020	-- -- membrane part//membrane
Cluster-30086.27952	-5.04439	0.00361134	2303	Protein NRT1/ PTR FAMILY 6.2 [Capsicum chinense]	GO:0051234//GO:0006810//GO:0055085//GO:0051179 GO:0022857//GO:0005215 GO:0016020	establishment of localization//transport//transmembrane transport//localization transmembrane transporter activity//transporter activity membrane
Cluster-30086.123630	4.66296	0.00362206	4033	hypothetical protein TSUD_86090, partial [Trifolium subterraneum]	-- -- --	-- -- --
Cluster-30086.42267	-4.82442	0.00362206	3696	Protein FAM135B-like protein [Glycine soja]	GO:0071704//GO:0006629//GO:0044238//GO:0044237//GO:0009987//GO:0008152//GO:0044255 GO:0016787//GO:0052689//GO:0003824//GO:0016788 --	organic substance metabolic process//lipid metabolic process//primary metabolic process//cellular metabolic process//cellular process//metabolic process//cellular lipid metabolic process hydrolase activity//carboxylic ester hydrolase activity//catalytic activity//hydrolase activity, acting on ester bonds --
Cluster-30086.58967	4.18982	0.00362724	2511	probable polygalacturonase isoform X2 [Cajanus cajan]	GO:0009987//GO:0045229//GO:0008152//GO:0071840//GO:0044238//GO:0005975//GO:0071555//GO:0016043//GO:0071554//GO:0071704 GO:0016787//GO:0016798//GO:0003824//GO:0004650//GO:0004553 GO:0005576	cellular process//external encapsulating structure organization//metabolic process//cellular component organization or biogenesis//primary metabolic process//carbohydrate metabolic process//cell wall organization//cellular component organization//cell wall organization or biogenesis//organic substance metabolic process hydrolase activity//hydrolase activity, acting on glycosyl bonds//catalytic ac…
Cluster-30086.132696	4.41503	0.00364553	2476	hypothetical protein GLYMA_02G294600 [Glycine max]	GO:0006457//GO:0065007//GO:0065009//GO:0050790//GO:0009987 GO:0005488//GO:0060590//GO:0098772//GO:1901363//GO:1901265//GO:0000774//GO:0051087//GO:0017076//GO:0042802//GO:0042803//GO:0000166//GO:0030234//GO:0036094//GO:0060589//GO:0097159//GO:0030554//GO:0005515//GO:0046983 GO:0031974//GO:0043229//GO:0043227//GO:0005737//GO:0005739//GO:0043226//GO:0005759//GO:0043231//GO:0043233//GO:0044464//GO:00…	protein folding//biological regulation//regulation of molecular function//regulation of catalytic activity//cellular process binding//ATPase regulator activity//molecular function regulator//heterocyclic compound binding//nucleoside phosphate binding//adenyl-nucleotide exchange factor activity//chaperone binding//purine nucleotide binding//identical protein binding//protein homodimerization activ…
Cluster-30086.105676	4.93859	0.00372587	3229	MMS19 nucleotide excision repair protein homolog isoform X2 [Cajanus cajan]	-- -- --	-- -- --
Cluster-30086.57920	-5.50249	0.00372587	3067	probable starch synthase 4, chloroplastic/amyloplastic isoform X2 [Glycine max] >gi|947126573|gb|KRH74427.1| hypothetical protein GLYMA_01G019100 [Glycine max]	-- -- --	-- -- --
Cluster-30086.30736	-6.98866	0.00373096	3692	PREDICTED: ABC transporter B family member 25, mitochondrial isoform X1 [Cicer arietinum]	GO:0050801//GO:0055072//GO:0055076//GO:0098771//GO:0019725//GO:0006879//GO:0006875//GO:0009987//GO:0030003//GO:0055080//GO:0055082//GO:0055085//GO:0048878//GO:0042592//GO:0046916//GO:0065007//GO:0065008//GO:0006810//GO:0006873//GO:0055065//GO:0051234//GO:0051179 GO:0035639//GO:0000166//GO:1901363//GO:0043168//GO:0043167//GO:0005215//GO:0008144//GO:0016818//GO:0030554//GO:0097367//GO:0016817//GO:0…	ion homeostasis//iron ion homeostasis//transition metal ion homeostasis//inorganic ion homeostasis//cellular homeostasis//cellular iron ion homeostasis//cellular metal ion homeostasis//cellular process//cellular cation homeostasis//cation homeostasis//cellular chemical homeostasis//transmembrane transport//chemical homeostasis//homeostatic process//cellular transition metal ion homeostasis//biolo…
Cluster-30086.58136	-3.58496	0.00377242	3084	probable methyltransferase PMT20 [Cajanus cajan] >gi|1150145187|ref|XP_020216521.1| probable methyltransferase PMT20 [Cajanus cajan] >gi|1150145189|ref|XP_020216522.1| probable methyltransferase PMT20 [Cajanus cajan] >gi|1150145191|ref|XP_020216523.1| probable methyltransferase PMT20 [Cajanus cajan] >gi|1012355300|gb|KYP66487.1| hypothetical protein KK1_012783 [Cajanus cajan]	GO:0032259//GO:0008152 GO:0008168//GO:0016740//GO:0016741//GO:0008757//GO:0003824 GO:0043229//GO:0043227//GO:0043226//GO:0031224//GO:0005737//GO:0031984//GO:0031982//GO:0005773//GO:0031410//GO:0016021//GO:0016020//GO:0005774//GO:0044431//GO:0044437//GO:0005794//GO:0098588//GO:0012505//GO:0031090//GO:0043231//GO:0005802//GO:0044464//GO:0005623//GO:0005622//GO:0044446//GO:0044444//GO:0098791//GO:00…	methylation//metabolic process methyltransferase activity//transferase activity//transferase activity, transferring one-carbon groups//S-adenosylmethionine-dependent methyltransferase activity//catalytic activity intracellular organelle//membrane-bounded organelle//organelle//intrinsic component of membrane//cytoplasm//organelle subcompartment//vesicle//vacuole//cytoplasmic vesicle//integral comp…
Cluster-30086.120562	-6.13749	0.00381146	876	--	-- -- --	-- -- --
Cluster-30086.73081	-6.74593	0.00381389	2292	PREDICTED: ribulose-phosphate 3-epimerase, chloroplastic-like [Brassica oleracea var. oleracea] >gi|922568234|ref|XP_013612410.1| PREDICTED: ribulose-phosphate 3-epimerase, chloroplastic-like [Brassica oleracea var. oleracea]	GO:0019321//GO:0019323//GO:0006739//GO:0046365//GO:0006733//GO:0006098//GO:0034641//GO:0006807//GO:0046496//GO:0044282//GO:0016052//GO:0072524//GO:1901360//GO:1901575//GO:0051186//GO:0044262//GO:0071704//GO:0019682//GO:0006796//GO:0006732//GO:0019637//GO:0044281//GO:0006139//GO:0009987//GO:0006725//GO:0009117//GO:0008152//GO:0009052//GO:0005975//GO:0009056//GO:0055086//GO:0046483//GO:0006753//GO:…	pentose metabolic process//pentose catabolic process//NADP metabolic process//monosaccharide catabolic process//oxidoreduction coenzyme metabolic process//pentose-phosphate shunt//cellular nitrogen compound metabolic process//nitrogen compound metabolic process//nicotinamide nucleotide metabolic process//small molecule catabolic process//carbohydrate catabolic process//pyridine-containing compoun…
Cluster-30086.80301	5.34577	0.00381389	3384	uncharacterized protein LOC100783658 [Glycine max] >gi|571488243|ref|XP_006590879.1| uncharacterized protein LOC100783658 [Glycine max] >gi|947080598|gb|KRH29387.1| hypothetical protein GLYMA_11G113600 [Glycine max] >gi|947080599|gb|KRH29388.1| hypothetical protein GLYMA_11G113600 [Glycine max]	-- -- --	-- -- --
Cluster-30086.74856	3.28951	0.00382169	3484	PREDICTED: lisH domain and HEAT repeat-containing protein KIAA1468 homolog isoform X2 [Cicer arietinum]	-- -- --	-- -- --
Cluster-30086.71264	-6.98866	0.00398602	7196	Serine/threonine-protein kinase CTR1 [Glycine soja]	GO:0016310//GO:0006807//GO:0044267//GO:0044260//GO:0071704//GO:0006468//GO:0009987//GO:0006464//GO:0043412//GO:0036211//GO:0008152//GO:0044238//GO:1901564//GO:0019538//GO:0044237//GO:0043170//GO:0006796//GO:0006793 GO:0035639//GO:0008144//GO:0005488//GO:0000166//GO:1901363//GO:1901265//GO:0043168//GO:0043167//GO:0016740//GO:0004672//GO:0017076//GO:0005524//GO:0016301//GO:0140096//GO:0036094//GO:0…	phosphorylation//nitrogen compound metabolic process//cellular protein metabolic process//cellular macromolecule metabolic process//organic substance metabolic process//protein phosphorylation//cellular process//cellular protein modification process//macromolecule modification//protein modification process//metabolic process//primary metabolic process//organonitrogen compound metabolic process//p…
Cluster-30086.105292	4.52356	0.00408151	3134	probable protein S-acyltransferase 4 [Medicago truncatula] >gi|657379075|gb|AES81075.2| DHHC-type zinc finger protein [Medicago truncatula] >gi|1471975973|gb|RHN47639.1| putative protein S-acyltransferase [Medicago truncatula]	-- GO:0140096//GO:0003824//GO:0005488//GO:0043169//GO:0046914//GO:0043167//GO:0016417//GO:0016740//GO:0016746//GO:0016747//GO:0019707//GO:0019706//GO:0046872//GO:0016409//GO:0008270 GO:0071944//GO:0005886//GO:0031224//GO:0016021//GO:0016020//GO:0044464//GO:0005623//GO:0044425	-- catalytic activity, acting on a protein//catalytic activity//binding//cation binding//transition metal ion binding//ion binding//S-acyltransferase activity//transferase activity//transferase activity, transferring acyl groups//transferase activity, transferring acyl groups other than amino-acyl groups//protein-cysteine S-acyltransferase activity//protein-cysteine S-palmitoyltransferase activit…
Cluster-30086.109860	-2.52186	0.00411898	3514	probable inositol transporter 2 [Cajanus cajan] >gi|1012329513|gb|KYP41090.1| putative inositol transporter 2 [Cajanus cajan]	GO:0006810//GO:0051179//GO:0051234//GO:0055085 GO:0005215//GO:0022857 GO:0016020//GO:0016021//GO:0044425//GO:0031224	transport//localization//establishment of localization//transmembrane transport transporter activity//transmembrane transporter activity membrane//integral component of membrane//membrane part//intrinsic component of membrane
Cluster-30086.133275	4.05062	0.00412412	4655	Pentatricopeptide repeat-containing protein, mitochondrial [Glycine soja]	-- -- --	-- -- --
Cluster-30086.79227	-4.54431	0.00420614	3435	serine/threonine protein kinase-like protein [Glycine max] >gi|223452494|gb|ACM89574.1| serine/threonine protein kinase-like protein [Glycine max] >gi|947043867|gb|KRG93496.1| hypothetical protein GLYMA_19G019900 [Glycine max]	GO:0016310//GO:0006807//GO:0044267//GO:0044260//GO:0071704//GO:0006468//GO:0009987//GO:0006464//GO:0043412//GO:0036211//GO:0008152//GO:0044238//GO:1901564//GO:0044237//GO:0043170//GO:0006796//GO:0006793//GO:0019538 GO:0035639//GO:0008144//GO:0005488//GO:0043167//GO:1901363//GO:1901265//GO:0043168//GO:0000166//GO:0004674//GO:0016740//GO:0004672//GO:0017076//GO:0005524//GO:0016301//GO:0140096//GO:0…	phosphorylation//nitrogen compound metabolic process//cellular protein metabolic process//cellular macromolecule metabolic process//organic substance metabolic process//protein phosphorylation//cellular process//cellular protein modification process//macromolecule modification//protein modification process//metabolic process//primary metabolic process//organonitrogen compound metabolic process//c…
Cluster-30086.105734	-6.65342	0.00420809	3654	protein PIN-LIKES 2 [Glycine max] >gi|734438354|gb|KHN49097.1| Putative transporter C5D6.04 [Glycine soja] >gi|947044653|gb|KRG94282.1| hypothetical protein GLYMA_19G072900 [Glycine max]	GO:0006810//GO:0051179//GO:0051234//GO:0055085 -- GO:0016020//GO:0016021//GO:0044425//GO:0031224	transport//localization//establishment of localization//transmembrane transport -- membrane//integral component of membrane//membrane part//intrinsic component of membrane
Cluster-30086.50448	5.82442	0.00434108	2234	uncharacterized protein LOC109799784 [Cajanus cajan] >gi|1012355795|gb|KYP66982.1| hypothetical protein KK1_013298 [Cajanus cajan]	-- -- --	-- -- --
Cluster-30086.50059	-4.4374	0.00436195	6584	protein BONZAI 1-like isoform X1 [Cajanus cajan] >gi|1012337729|gb|KYP48997.1| Copine-3 [Cajanus cajan]	GO:0009987//GO:0010941//GO:0060548//GO:0050794//GO:0065007//GO:0048519//GO:0008219//GO:0050789//GO:0048523 GO:0043168//GO:0005543//GO:0005544//GO:0008289//GO:0005488//GO:0043167 --	cellular process//regulation of cell death//negative regulation of cell death//regulation of cellular process//biological regulation//negative regulation of biological process//cell death//regulation of biological process//negative regulation of cellular process anion binding//phospholipid binding//calcium-dependent phospholipid binding//lipid binding//binding//ion binding --
Cluster-30086.114302	4.52356	0.00436824	3943	tetratricopeptide repeat protein 13-like [Trifolium pratense]	GO:0009814//GO:0048585//GO:0048583//GO:0031348//GO:0042742//GO:0050789//GO:0031347//GO:0043207//GO:0009617//GO:0065007//GO:0048519//GO:0045087//GO:0006952//GO:0006950//GO:0098542//GO:0006955//GO:0051707//GO:0051704//GO:0009607//GO:0009605//GO:0009816//GO:0080134//GO:0002376//GO:0050896 -- GO:0043229//GO:0043227//GO:0005737//GO:0005634//GO:0043226//GO:0048471//GO:0043231//GO:0044464//GO:0005623//G…	defense response, incompatible interaction//negative regulation of response to stimulus//regulation of response to stimulus//negative regulation of defense response//defense response to bacterium//regulation of biological process//regulation of defense response//response to external biotic stimulus//response to bacterium//biological regulation//negative regulation of biological process//innate im…
Cluster-30086.109394	4.70043	0.00447708	7445	probable rhamnogalacturonate lyase B [Glycine max] >gi|947124278|gb|KRH72484.1| hypothetical protein GLYMA_02G216300 [Glycine max]	GO:0019752//GO:0034641//GO:0006807//GO:0044281//GO:1901360//GO:0006520//GO:0006568//GO:0071704//GO:1901605//GO:0009308//GO:0009987//GO:0006725//GO:0006586//GO:0044106//GO:0008152//GO:0043436//GO:1901564//GO:0042430//GO:0009072//GO:0046483//GO:0044238//GO:0005975//GO:0006576//GO:0006082//GO:0044237 GO:0030246//GO:0004834//GO:0016829//GO:0003824//GO:0016835//GO:0016836//GO:0005488 --	carboxylic acid metabolic process//cellular nitrogen compound metabolic process//nitrogen compound metabolic process//small molecule metabolic process//organic cyclic compound metabolic process//cellular amino acid metabolic process//tryptophan metabolic process//organic substance metabolic process//alpha-amino acid metabolic process//amine metabolic process//cellular process//cellular aromatic c…
Cluster-30086.71679	6.61469	0.00451814	5023	chaperone protein ClpC, chloroplastic [Glycine max] >gi|356508863|ref|XP_003523173.1| chaperone protein ClpC, chloroplastic [Glycine max] >gi|947115549|gb|KRH63851.1| hypothetical protein GLYMA_04G200400 [Glycine max] >gi|947115550|gb|KRH63852.1| hypothetical protein GLYMA_04G200400 [Glycine max]	GO:0032774//GO:0019222//GO:0044249//GO:0034641//GO:0034645//GO:1901362//GO:1901360//GO:0080090//GO:0006139//GO:0060255//GO:0009987//GO:0006725//GO:1903506//GO:2001141//GO:0046483//GO:1901564//GO:0019538//GO:0051252//GO:0043170//GO:0019438//GO:0031326//GO:0031323//GO:0090304//GO:0006807//GO:0050789//GO:0097659//GO:1901576//GO:0044260//GO:0006355//GO:2000112//GO:0071704//GO:0010467//GO:0065007//GO:…	RNA biosynthetic process//regulation of metabolic process//cellular biosynthetic process//cellular nitrogen compound metabolic process//cellular macromolecule biosynthetic process//organic cyclic compound biosynthetic process//organic cyclic compound metabolic process//regulation of primary metabolic process//nucleobase-containing compound metabolic process//regulation of macromolecule metabolic …
Cluster-30086.87340	6.66295	0.00452151	15791	midasin [Cajanus cajan]	GO:0022607//GO:0034622//GO:0000027//GO:0042273//GO:0071826//GO:0042255//GO:0042254//GO:0016043//GO:0065003//GO:0043933//GO:0022618//GO:0071840//GO:0022613//GO:0009987//GO:0070925//GO:0006996//GO:0044085 GO:0035639//GO:1901363//GO:0008144//GO:0005488//GO:0016887//GO:0043167//GO:1901265//GO:0000166//GO:0017076//GO:0005524//GO:0016787//GO:0017111//GO:0036094//GO:0003824//GO:0016818//GO:0030554//GO:0…	cellular component assembly//cellular protein-containing complex assembly//ribosomal large subunit assembly//ribosomal large subunit biogenesis//ribonucleoprotein complex subunit organization//ribosome assembly//ribosome biogenesis//cellular component organization//protein-containing complex assembly//protein-containing complex subunit organization//ribonucleoprotein complex assembly//cellular co…
Cluster-30086.121210	-4.64385	0.00455201	3190	BEL1-like homeodomain protein 9 [Cajanus cajan]	-- -- --	-- -- --
Cluster-30086.71035	-4.93859	0.00464855	3855	carotene epsilon-monooxygenase, chloroplastic isoform X2 [Arachis ipaensis]	GO:0008152//GO:0055114 GO:0004497//GO:0020037//GO:0003824//GO:0048037//GO:0005488//GO:1901363//GO:0016491//GO:0043169//GO:0046914//GO:0046906//GO:0097159//GO:0016705//GO:0043167//GO:0005506//GO:0046872 --	metabolic process//oxidation-reduction process monooxygenase activity//heme binding//catalytic activity//cofactor binding//binding//heterocyclic compound binding//oxidoreductase activity//cation binding//transition metal ion binding//tetrapyrrole binding//organic cyclic compound binding//oxidoreductase activity, acting on paired donors, with incorporation or reduction of molecular oxygen//ion bin…
Cluster-30086.2708	-2.45943	0.00479252	661	LOB domain-containing protein 21 [Glycine max] >gi|947065779|gb|KRH14922.1| hypothetical protein GLYMA_14G057600 [Glycine max]	-- -- --	-- -- --
Cluster-30086.108156	-4.79007	0.00493794	2793	kinesin-like protein KIN-7K, chloroplastic isoform X1 [Glycine max] >gi|571440561|ref|XP_006575194.1| kinesin-like protein KIN-7K, chloroplastic isoform X1 [Glycine max] >gi|955307670|ref|XP_014623301.1| kinesin-like protein KIN-7K, chloroplastic isoform X1 [Glycine max] >gi|734369528|gb|KHN19118.1| Kinesin-related protein 11 [Glycine soja] >gi|947123606|gb|KRH71812.1| hypothetical protein GLYMA_…	GO:0009987//GO:0006928//GO:0007017//GO:0007018 GO:0035639//GO:0008144//GO:0005488//GO:0016887//GO:0000166//GO:1901363//GO:1901265//GO:0043168//GO:0016462//GO:0043167//GO:0017076//GO:0003774//GO:0005524//GO:0016787//GO:0015631//GO:0008017//GO:0017111//GO:0036094//GO:0003824//GO:0016818//GO:0030554//GO:0097367//GO:0097159//GO:0016817//GO:0032559//GO:0003777//GO:0005515//GO:0032555//GO:0032553//GO:0…	cellular process//movement of cell or subcellular component//microtubule-based process//microtubule-based movement purine ribonucleoside triphosphate binding//drug binding//binding//ATPase activity//nucleotide binding//heterocyclic compound binding//nucleoside phosphate binding//anion binding//pyrophosphatase activity//ion binding//purine nucleotide binding//motor activity//ATP binding//hydrolase…
Cluster-30086.49969	4.52356	0.00493794	4428	topless-related protein 3 [Cajanus cajan] >gi|1012360091|gb|KYP71275.1| Vegetative incompatibility protein HET-E-1 [Cajanus cajan]	GO:0032774//GO:0019222//GO:0031326//GO:0031323//GO:0090304//GO:0044249//GO:0034641//GO:0006807//GO:0034645//GO:1901362//GO:0050789//GO:0097659//GO:0080090//GO:0006139//GO:0044260//GO:2000112//GO:0071704//GO:0010467//GO:0065007//GO:1901360//GO:0010468//GO:0018130//GO:1901576//GO:0019219//GO:0006725//GO:0009987//GO:0009889//GO:1903506//GO:0050794//GO:0009058//GO:0009059//GO:0051171//GO:0008152//GO:…	RNA biosynthetic process//regulation of metabolic process//regulation of cellular biosynthetic process//regulation of cellular metabolic process//nucleic acid metabolic process//cellular biosynthetic process//cellular nitrogen compound metabolic process//nitrogen compound metabolic process//cellular macromolecule biosynthetic process//organic cyclic compound biosynthetic process//regulation of bi…
Cluster-30086.58176	-3.34577	0.00493794	1396	hypothetical protein B456_008G026800 [Gossypium raimondii]	-- -- --	-- -- --
Cluster-30086.103793	-4.25873	0.00502546	967	PREDICTED: prolyl endopeptidase isoform X2 [Cicer arietinum]	GO:0006807//GO:0008152//GO:0006508//GO:0044238//GO:1901564//GO:0019538//GO:0043170//GO:0071704 GO:0016787//GO:0004175//GO:0017171//GO:0140096//GO:0003824//GO:0004252//GO:0008233//GO:0008236//GO:0008238//GO:0070011//GO:0070008 --	nitrogen compound metabolic process//metabolic process//proteolysis//primary metabolic process//organonitrogen compound metabolic process//protein metabolic process//macromolecule metabolic process//organic substance metabolic process hydrolase activity//endopeptidase activity//serine hydrolase activity//catalytic activity, acting on a protein//catalytic activity//serine-type endopeptidase activi…
Cluster-30086.122137	-4.12398	0.00502546	1400	hypothetical protein PHAVU_005G048900g [Phaseolus vulgaris] >gi|561022451|gb|ESW21181.1| hypothetical protein PHAVU_005G048900g [Phaseolus vulgaris]	GO:0000041//GO:0006812//GO:0006811//GO:0006810//GO:0034220//GO:0030001//GO:0070838//GO:0006829//GO:0051179//GO:0051234//GO:0072511//GO:0055085//GO:0098660//GO:0098662//GO:0098655//GO:0071577 GO:0005385//GO:0008324//GO:0022890//GO:0046915//GO:0015318//GO:0072509//GO:0015075//GO:0022857//GO:0005215//GO:0046873 GO:0071944//GO:0005886//GO:0016020//GO:0044464//GO:0005623	transition metal ion transport//cation transport//ion transport//transport//ion transmembrane transport//metal ion transport//divalent metal ion transport//zinc ion transport//localization//establishment of localization//divalent inorganic cation transport//transmembrane transport//inorganic ion transmembrane transport//inorganic cation transmembrane transport//cation transmembrane transport//zin…
Cluster-30086.90318	-2.56203	0.00504965	1746	PREDICTED: zinc transporter 4, chloroplastic-like isoform X1 [Cicer arietinum]	GO:0006811//GO:0006810//GO:0055085//GO:0030001//GO:0006812//GO:0051234//GO:0051179 GO:0022890//GO:0015318//GO:0005215//GO:0015075//GO:0022857//GO:0046873//GO:0008324 GO:0016020	ion transport//transport//transmembrane transport//metal ion transport//cation transport//establishment of localization//localization inorganic cation transmembrane transporter activity//inorganic molecular entity transmembrane transporter activity//transporter activity//ion transmembrane transporter activity//transmembrane transporter activity//metal ion transmembrane transporter activity//catio…
Cluster-30086.123905	4.98489	0.00506995	3480	PREDICTED: B3 domain-containing transcription factor NGA1-like isoform X3 [Lupinus angustifolius]	-- -- --	-- -- --
Cluster-30086.35891	3.71882	0.00513786	4727	hypothetical protein GLYMA_10G071200 [Glycine max]	GO:0006807//GO:0044237//GO:0043170//GO:0044267//GO:0044260//GO:0071704//GO:0080120//GO:0010467//GO:0006508//GO:0009987//GO:0008152//GO:0071586//GO:0016485//GO:0044238//GO:1901564//GO:0051604//GO:0019538 GO:0004175//GO:0008233//GO:0008234//GO:0008237//GO:0070011//GO:0016787//GO:0004222//GO:0140096//GO:0003824//GO:0004197 GO:0005783//GO:0005789//GO:0042175//GO:0043229//GO:0043227//GO:0005737//GO:00…	nitrogen compound metabolic process//cellular metabolic process//macromolecule metabolic process//cellular protein metabolic process//cellular macromolecule metabolic process//organic substance metabolic process//CAAX-box protein maturation//gene expression//proteolysis//cellular process//metabolic process//CAAX-box protein processing//protein processing//primary metabolic process//organonitrogen…
Cluster-30086.60262	-4.32192	0.0052172	3832	PREDICTED: primary amine oxidase-like [Cicer arietinum]	GO:0009308//GO:0006807//GO:0008152//GO:1901564//GO:0071704//GO:0055114 GO:0008131//GO:0003824//GO:0048037//GO:0005488//GO:0048038//GO:0016491//GO:0043169//GO:0046872//GO:0016638//GO:0046914//GO:0043167//GO:0005507//GO:0016641 GO:0031224//GO:0016021//GO:0016020//GO:0044425	amine metabolic process//nitrogen compound metabolic process//metabolic process//organonitrogen compound metabolic process//organic substance metabolic process//oxidation-reduction process primary amine oxidase activity//catalytic activity//cofactor binding//binding//quinone binding//oxidoreductase activity//cation binding//metal ion binding//oxidoreductase activity, acting on the CH-NH2 group of…
Cluster-30086.62052	-2.21958	0.00530749	6521	putative amidase C869.01 [Arachis duranensis] >gi|1193755613|ref|XP_020995187.1| putative amidase C869.01 [Arachis duranensis]	-- GO:0003824//GO:0016874//GO:0016884//GO:0016879 --	-- catalytic activity//ligase activity//carbon-nitrogen ligase activity, with glutamine as amido-N-donor//ligase activity, forming carbon-nitrogen bonds --
Cluster-30086.66779	-6.5183	0.00530749	2718	E3 ubiquitin ligase PQT3-like isoform X1 [Cajanus cajan] >gi|1150166317|ref|XP_020225901.1| E3 ubiquitin ligase PQT3-like isoform X1 [Cajanus cajan] >gi|1012344187|gb|KYP55379.1| Retinoblastoma-binding protein 6 [Cajanus cajan]	-- GO:1901363//GO:0005488//GO:0003676//GO:0043167//GO:0043169//GO:0046914//GO:0097159//GO:0046872//GO:0008270 GO:0043229//GO:0043227//GO:0043226//GO:0043231//GO:0005634//GO:0044464//GO:0005623//GO:0005622//GO:0044424	-- heterocyclic compound binding//binding//nucleic acid binding//ion binding//cation binding//transition metal ion binding//organic cyclic compound binding//metal ion binding//zinc ion binding intracellular organelle//membrane-bounded organelle//organelle//intracellular membrane-bounded organelle//nucleus//cell part//cell//intracellular//intracellular part
Cluster-30086.13901	-4.45943	0.00534146	3300	pentatricopeptide repeat-containing protein At5g14080 [Cajanus cajan] >gi|1150103850|ref|XP_020238048.1| pentatricopeptide repeat-containing protein At5g14080 [Cajanus cajan]	-- -- --	-- -- --
Cluster-30086.48131	-4.35755	0.00535316	2173	protein NRT1/ PTR FAMILY 5.6-like [Cajanus cajan]	GO:0006857//GO:0042886//GO:0006810//GO:0055085//GO:0071705//GO:0015833//GO:0071702//GO:0051234//GO:0051179 GO:0005215//GO:0022857 GO:0016020//GO:0016021//GO:0044425//GO:0031224	oligopeptide transport//amide transport//transport//transmembrane transport//nitrogen compound transport//peptide transport//organic substance transport//establishment of localization//localization transporter activity//transmembrane transporter activity membrane//integral component of membrane//membrane part//intrinsic component of membrane
Cluster-30086.53354	-3.24792	0.00542901	6807	hypothetical protein TanjilG_06714 [Lupinus angustifolius]	-- GO:0003824//GO:0016740 --	-- catalytic activity//transferase activity --
Cluster-30086.91207	2.44626	0.00542901	3984	uncharacterized protein LOC107637444 [Arachis ipaensis]	-- -- --	-- -- --
Cluster-30086.14224	-5.24792	0.00544375	3219	LRR receptor-like serine/threonine-protein kinase GSO2 [Cajanus cajan] >gi|1150116010|ref|XP_020205726.1| LRR receptor-like serine/threonine-protein kinase GSO2 [Cajanus cajan]	-- -- --	-- -- --
Cluster-30086.38659	-4.41503	0.00544375	5345	cytochrome P450 71D11 [Glycine max] >gi|947039459|gb|KRG89183.1| hypothetical protein GLYMA_20G007000 [Glycine max]	GO:0044550//GO:0019748//GO:0009058//GO:0008152 GO:0043169//GO:0004497//GO:0016705//GO:0016709//GO:0043167//GO:0003824//GO:0005488//GO:0046872//GO:0016491 GO:0016020	secondary metabolite biosynthetic process//secondary metabolic process//biosynthetic process//metabolic process cation binding//monooxygenase activity//oxidoreductase activity, acting on paired donors, with incorporation or reduction of molecular oxygen//oxidoreductase activity, acting on paired donors, with incorporation or reduction of molecular oxygen, NAD(P)H as one donor, and incorporation o…
Cluster-30086.77132	-4.60486	0.00545999	3074	pentatricopeptide repeat-containing protein At2g29760, chloroplastic isoform X1 [Glycine max] >gi|947123432|gb|KRH71638.1| hypothetical protein GLYMA_02G160400 [Glycine max]	GO:0044237//GO:0090304//GO:0034641//GO:0006807//GO:0043170//GO:1901360//GO:0071704//GO:0010467//GO:0046483//GO:0006139//GO:0009987//GO:0006725//GO:0008152//GO:0016070//GO:0044238//GO:0031425//GO:0006396 GO:0005488//GO:0043169//GO:0046914//GO:0043167//GO:0046872//GO:0008270 GO:0043227//GO:0043226//GO:0005737//GO:0009536//GO:0009507//GO:0043231//GO:0044464//GO:0043229//GO:0005623//GO:0005622//GO:00…	cellular metabolic process//nucleic acid metabolic process//cellular nitrogen compound metabolic process//nitrogen compound metabolic process//macromolecule metabolic process//organic cyclic compound metabolic process//organic substance metabolic process//gene expression//heterocycle metabolic process//nucleobase-containing compound metabolic process//cellular process//cellular aromatic compound …
Cluster-30086.102784	5.02974	0.00546197	2679	glycosylphosphatidylinositol anchor attachment 1 protein [Cajanus cajan] >gi|1150168735|ref|XP_020226510.1| glycosylphosphatidylinositol anchor attachment 1 protein [Cajanus cajan] >gi|1150168739|ref|XP_020226511.1| glycosylphosphatidylinositol anchor attachment 1 protein [Cajanus cajan]	GO:0034645//GO:1901576//GO:0006505//GO:0006506//GO:0006661//GO:0006664//GO:1903509//GO:0006644//GO:0006643//GO:0009987//GO:0009247//GO:0046488//GO:0046467//GO:0046486//GO:1901564//GO:1901566//GO:0044249//GO:0019538//GO:1901135//GO:1901137//GO:0016255//GO:0006650//GO:0006807//GO:0042157//GO:0042158//GO:0043170//GO:0045017//GO:0044260//GO:0071704//GO:0044255//GO:0006629//GO:0044267//GO:0006464//GO:…	cellular macromolecule biosynthetic process//organic substance biosynthetic process//GPI anchor metabolic process//GPI anchor biosynthetic process//phosphatidylinositol biosynthetic process//glycolipid metabolic process//liposaccharide metabolic process//phospholipid metabolic process//membrane lipid metabolic process//cellular process//glycolipid biosynthetic process//phosphatidylinositol metabo…
Cluster-30086.42461	4.59494	0.00551999	606	uncharacterized protein LOC110281477 [Arachis duranensis]	-- -- --	-- -- --
Cluster-30086.21204	-4.01494	0.0055223	2612	heat shock factor protein HSF8 [Cajanus cajan] >gi|1150111113|ref|XP_020203074.1| heat shock factor protein HSF8 [Cajanus cajan] >gi|1012327759|gb|KYP39448.1| Heat shock factor protein HSF8 [Cajanus cajan]	GO:0032774//GO:0019222//GO:0044249//GO:0034641//GO:0034645//GO:1901362//GO:1901360//GO:0080090//GO:0006139//GO:0060255//GO:0009987//GO:0006725//GO:1903506//GO:2001141//GO:0046483//GO:0051252//GO:0019438//GO:0031326//GO:0031323//GO:0090304//GO:0006807//GO:0043170//GO:0097659//GO:1901576//GO:0044260//GO:2000112//GO:0050789//GO:0071704//GO:0010467//GO:0065007//GO:0010468//GO:0018130//GO:0019219//GO:…	RNA biosynthetic process//regulation of metabolic process//cellular biosynthetic process//cellular nitrogen compound metabolic process//cellular macromolecule biosynthetic process//organic cyclic compound biosynthetic process//organic cyclic compound metabolic process//regulation of primary metabolic process//nucleobase-containing compound metabolic process//regulation of macromolecule metabolic …
Cluster-30086.124897	-2.47331	0.00553155	812	PREDICTED: GPI-anchored protein LLG2-like isoform X1 [Lupinus angustifolius]	-- -- GO:0044425//GO:0016021//GO:0016020//GO:0031224	-- -- membrane part//integral component of membrane//membrane//intrinsic component of membrane
Cluster-30086.45820	-5.02974	0.00561598	3836	disease resistance protein (TIR-NBS-LRR class) [Medicago truncatula]	GO:0050896 GO:0036094//GO:0005488//GO:0043167//GO:1901363//GO:1901265//GO:0001882//GO:0043168//GO:0030554//GO:0097367//GO:0097159//GO:0000166//GO:0032559//GO:0001883//GO:0032549//GO:0032555//GO:0017076//GO:0032550//GO:0032553 --	response to stimulus small molecule binding//binding//ion binding//heterocyclic compound binding//nucleoside phosphate binding//nucleoside binding//anion binding//adenyl nucleotide binding//carbohydrate derivative binding//organic cyclic compound binding//nucleotide binding//adenyl ribonucleotide binding//purine nucleoside binding//ribonucleoside binding//purine ribonucleotide binding//purine nuc…
Cluster-30086.85436	4.32192	0.00561598	2318	ultraviolet-B receptor UVR8 isoform X1 [Vigna radiata var. radiata]	-- -- --	-- -- --
Cluster-30086.88836	5.52355	0.00561598	1338	protein MOR1 isoform X2 [Glycine max] >gi|947086087|gb|KRH34808.1| hypothetical protein GLYMA_10G207500 [Glycine max]	GO:0008104//GO:0006810//GO:0045184//GO:0015833//GO:0051649//GO:0051234//GO:0051179//GO:0051641//GO:0042886//GO:0046907//GO:0070727//GO:0006886//GO:0071705//GO:0071702//GO:0015031//GO:0033036//GO:0034613 -- GO:0044464//GO:0005623//GO:0005622	protein localization//transport//establishment of protein localization//peptide transport//establishment of localization in cell//establishment of localization//localization//cellular localization//amide transport//intracellular transport//cellular macromolecule localization//intracellular protein transport//nitrogen compound transport//organic substance transport//protein transport//macromolecul…
Cluster-30086.103195	5.18321	0.0057308	1588	cysteine synthase-like isoform X1 [Cajanus cajan] >gi|1150132316|ref|XP_020207332.1| cysteine synthase-like isoform X1 [Cajanus cajan] >gi|1150132318|ref|XP_020207336.1| cysteine synthase-like isoform X1 [Cajanus cajan] >gi|1150132320|ref|XP_020207342.1| cysteine synthase-like isoform X1 [Cajanus cajan]	GO:0044238//GO:0019752//GO:0044249//GO:0006807//GO:0044283//GO:0009069//GO:0006563//GO:0071704//GO:0006520//GO:1901605//GO:1901607//GO:0009987//GO:1901576//GO:0000097//GO:0000096//GO:0009058//GO:0008152//GO:0043436//GO:0009070//GO:0008652//GO:1901564//GO:1901566//GO:0006082//GO:0044272//GO:0046394//GO:0016053//GO:0044237//GO:0006534//GO:0006535//GO:0019344//GO:0006790//GO:0044281 GO:0030170//GO:0…	primary metabolic process//carboxylic acid metabolic process//cellular biosynthetic process//nitrogen compound metabolic process//small molecule biosynthetic process//serine family amino acid metabolic process//L-serine metabolic process//organic substance metabolic process//cellular amino acid metabolic process//alpha-amino acid metabolic process//alpha-amino acid biosynthetic process//cellular …
Cluster-30086.43639	-4.77258	0.0057308	6316	hypothetical protein GLYMA_08G210700 [Glycine max]	GO:0044248//GO:0006807//GO:0043632//GO:0044267//GO:1901575//GO:0044265//GO:0044260//GO:0043161//GO:0071704//GO:0006508//GO:0044238//GO:0019941//GO:0009987//GO:0031146//GO:0030163//GO:0008152//GO:0044257//GO:0009057//GO:0051603//GO:1901564//GO:1901565//GO:0019538//GO:0010498//GO:0043170//GO:0006511//GO:0044237//GO:0009056 GO:0005488//GO:0019787//GO:0016740//GO:0140096//GO:0003824//GO:0004842//GO:0…	cellular catabolic process//nitrogen compound metabolic process//modification-dependent macromolecule catabolic process//cellular protein metabolic process//organic substance catabolic process//cellular macromolecule catabolic process//cellular macromolecule metabolic process//proteasome-mediated ubiquitin-dependent protein catabolic process//organic substance metabolic process//proteolysis//prim…
Cluster-30086.93278	-4.52356	0.00590499	4313	PREDICTED: ARM REPEAT PROTEIN INTERACTING WITH ABF2-like isoform X2 [Vigna angularis] >gi|965607549|dbj|BAT94040.1| hypothetical protein VIGAN_08060700 [Vigna angularis var. angularis]	-- -- GO:0005737//GO:0043231//GO:0005634//GO:0044464//GO:0005623//GO:0005622//GO:0043229//GO:0044424//GO:0043227//GO:0043226	-- -- cytoplasm//intracellular membrane-bounded organelle//nucleus//cell part//cell//intracellular//intracellular organelle//intracellular part//membrane-bounded organelle//organelle
Cluster-30086.74017	4.60486	0.00591662	3744	thiol protease aleurain-like [Glycine max] >gi|947088830|gb|KRH37495.1| hypothetical protein GLYMA_09G069800 [Glycine max]	GO:0044248//GO:0006807//GO:0044267//GO:1901575//GO:0044265//GO:0044260//GO:0071704//GO:0006508//GO:0044238//GO:0009987//GO:0030163//GO:0008152//GO:0006955//GO:0044257//GO:0009056//GO:0009057//GO:0051603//GO:1901564//GO:1901565//GO:0019538//GO:0050896//GO:0044237//GO:0043170//GO:0002376 GO:0004175//GO:0004197//GO:0008233//GO:0008234//GO:0016787//GO:0140096//GO:0003824//GO:0070011 GO:0000323//GO:00…	cellular catabolic process//nitrogen compound metabolic process//cellular protein metabolic process//organic substance catabolic process//cellular macromolecule catabolic process//cellular macromolecule metabolic process//organic substance metabolic process//proteolysis//primary metabolic process//cellular process//protein catabolic process//metabolic process//immune response//cellular protein ca…
Cluster-30086.84919	-4.48112	0.00592804	2728	Adenylyl cyclase-associated protein [Cajanus cajan]	GO:0006996//GO:0032502//GO:0009987//GO:0007010//GO:0000902//GO:0048869//GO:0048856//GO:0016043//GO:0032989//GO:0009653//GO:0071840 GO:0008092//GO:0003779//GO:0005488//GO:0005515 --	organelle organization//developmental process//cellular process//cytoskeleton organization//cell morphogenesis//cellular developmental process//anatomical structure development//cellular component organization//cellular component morphogenesis//anatomical structure morphogenesis//cellular component organization or biogenesis cytoskeletal protein binding//actin binding//binding//protein binding --
Cluster-30086.76007	-4.70043	0.00603666	4880	PREDICTED: carboxyl-terminal-processing peptidase 3, chloroplastic [Vigna angularis] >gi|920690924|gb|KOM34149.1| hypothetical protein LR48_Vigan02g029900 [Vigna angularis] >gi|965609909|dbj|BAT96400.1| hypothetical protein VIGAN_08333600 [Vigna angularis var. angularis]	GO:0006807//GO:0008152//GO:0044238//GO:1901564//GO:0019538//GO:0043170//GO:0071704//GO:0006508 GO:0016787//GO:0017171//GO:0140096//GO:0003824//GO:0005488//GO:0008233//GO:0008236//GO:0070011//GO:0005515 --	nitrogen compound metabolic process//metabolic process//primary metabolic process//organonitrogen compound metabolic process//protein metabolic process//macromolecule metabolic process//organic substance metabolic process//proteolysis hydrolase activity//serine hydrolase activity//catalytic activity, acting on a protein//catalytic activity//binding//peptidase activity//serine-type peptidase activ…
Cluster-30086.94235	-4.70043	0.00607861	4218	cysteine-rich receptor-like protein kinase [Trifolium pratense]	-- -- --	-- -- --
Cluster-30086.107195	-4.32192	0.00610946	2642	PREDICTED: translation initiation factor eIF-2B subunit gamma [Vigna angularis] >gi|920686978|gb|KOM30961.1| hypothetical protein LR48_Vigan01g051600 [Vigna angularis]	GO:0009058//GO:0008152 GO:0003824//GO:0016779//GO:0016772//GO:0016740 --	biosynthetic process//metabolic process catalytic activity//nucleotidyltransferase activity//transferase activity, transferring phosphorus-containing groups//transferase activity --
Cluster-30086.61268	-4.32192	0.00610946	2153	probable pectinesterase 68 isoform X2 [Arachis duranensis]	-- -- --	-- -- --
Cluster-30086.48390	6.42625	0.00622455	1834	Serine carboxypeptidase-like 50 [Glycine soja]	GO:0051603//GO:0044248//GO:0006807//GO:0044267//GO:1901575//GO:0044265//GO:0044260//GO:0071704//GO:0006508//GO:0009987//GO:0030163//GO:0008152//GO:0044257//GO:0009056//GO:0009057//GO:0044238//GO:1901564//GO:1901565//GO:0019538//GO:0044237//GO:0043170 GO:0008238//GO:0008233//GO:0008236//GO:0004180//GO:0004185//GO:0016787//GO:0017171//GO:0140096//GO:0003824//GO:0070008//GO:0070011 --	proteolysis involved in cellular protein catabolic process//cellular catabolic process//nitrogen compound metabolic process//cellular protein metabolic process//organic substance catabolic process//cellular macromolecule catabolic process//cellular macromolecule metabolic process//organic substance metabolic process//proteolysis//cellular process//protein catabolic process//metabolic process//cel…
Cluster-30086.49899	4.27798	0.00622455	4314	Beta-galactosidase 17 [Glycine soja]	GO:0008152//GO:0005975//GO:0044238//GO:0071704 GO:0016787//GO:0015925//GO:0016798//GO:0003824//GO:0004565//GO:0004553 GO:1902494//GO:0043229//GO:0009341//GO:0043227//GO:0043226//GO:0031224//GO:0005737//GO:0032991//GO:0043231//GO:0005773//GO:0016021//GO:0016020//GO:0044464//GO:0005623//GO:0005622//GO:0044444//GO:0044424//GO:0044425	metabolic process//carbohydrate metabolic process//primary metabolic process//organic substance metabolic process hydrolase activity//galactosidase activity//hydrolase activity, acting on glycosyl bonds//catalytic activity//beta-galactosidase activity//hydrolase activity, hydrolyzing O-glycosyl compounds catalytic complex//intracellular organelle//beta-galactosidase complex//membrane-bounded orga…
Cluster-30086.44463	-3.34577	0.00626346	909	PREDICTED: bidirectional sugar transporter SWEET3-like [Lupinus angustifolius] >gi|1102697354|gb|OIV96807.1| hypothetical protein TanjilG_08668 [Lupinus angustifolius]	GO:0055085//GO:0006810//GO:0034219//GO:0008643//GO:0071702//GO:0051179//GO:0051234 GO:0051119//GO:0005215//GO:0022857//GO:0015144 GO:0016020//GO:0016021//GO:0044425//GO:0031224	transmembrane transport//transport//carbohydrate transmembrane transport//carbohydrate transport//organic substance transport//localization//establishment of localization sugar transmembrane transporter activity//transporter activity//transmembrane transporter activity//carbohydrate transmembrane transporter activity membrane//integral component of membrane//membrane part//intrinsic component of …
Cluster-30086.129505	-4.20945	0.00630668	3692	receptor kinase-like protein Xa21 isoform X1 [Cajanus cajan]	GO:0016310//GO:0009987//GO:0008152//GO:0006796//GO:0044237//GO:0006793 GO:0016301//GO:0140096//GO:0036094//GO:0003824//GO:0005488//GO:0016772//GO:1901363//GO:1901265//GO:0016773//GO:0097159//GO:0000166//GO:0016740//GO:0004672 GO:0016020	phosphorylation//cellular process//metabolic process//phosphate-containing compound metabolic process//cellular metabolic process//phosphorus metabolic process kinase activity//catalytic activity, acting on a protein//small molecule binding//catalytic activity//binding//transferase activity, transferring phosphorus-containing groups//heterocyclic compound binding//nucleoside phosphate binding//ph…
Cluster-30086.47816	-4.4374	0.00637001	4106	hypothetical protein L195_g053911, partial [Trifolium pratense]	-- -- --	-- -- --
Cluster-30086.125108	-4.95419	0.0064289	3360	transcription factor TCP17 [Vigna radiata var. radiata] >gi|1255138948|ref|XP_022635760.1| transcription factor TCP17 [Vigna radiata var. radiata]	-- -- --	-- -- --
Cluster-30086.73951	-4.39231	0.0064289	4255	alpha-1,4 glucan phosphorylase L-2 isozyme, chloroplastic/amyloplastic isoform X1 [Glycine max] >gi|571563865|ref|XP_006605544.1| alpha-1,4 glucan phosphorylase L-2 isozyme, chloroplastic/amyloplastic isoform X1 [Glycine max] >gi|947039772|gb|KRG89496.1| hypothetical protein GLYMA_20G026700 [Glycine max] >gi|947039773|gb|KRG89497.1| hypothetical protein GLYMA_20G026700 [Glycine max]	GO:0044248//GO:0006091//GO:0044247//GO:0044264//GO:0044262//GO:0044260//GO:0005980//GO:0044275//GO:0071704//GO:0006112//GO:0006073//GO:0009987//GO:1901575//GO:0000272//GO:0008152//GO:0009056//GO:0009057//GO:0055114//GO:0044042//GO:0044238//GO:0005975//GO:0015980//GO:0005977//GO:0005976//GO:0016052//GO:0043170//GO:0044237//GO:0009251 GO:0005488//GO:0008144//GO:0030170//GO:0008184//GO:1901363//GO:0…	cellular catabolic process//generation of precursor metabolites and energy//cellular polysaccharide catabolic process//cellular polysaccharide metabolic process//cellular carbohydrate metabolic process//cellular macromolecule metabolic process//glycogen catabolic process//cellular carbohydrate catabolic process//organic substance metabolic process//energy reserve metabolic process//cellular gluca…
Cluster-30086.133735	-2.59041	0.00699908	2047	WRKY transcription factor 44 isoform X2 [Cajanus cajan] >gi|1012359647|gb|KYP70831.1| WRKY transcription factor 44 [Cajanus cajan]	GO:0032774//GO:0019222//GO:0031326//GO:0031323//GO:0090304//GO:0044249//GO:0034641//GO:0006807//GO:1901576//GO:1901362//GO:0097659//GO:0080090//GO:0006139//GO:0044260//GO:2000112//GO:0050789//GO:0071704//GO:0010467//GO:0065007//GO:1901360//GO:0060255//GO:0010468//GO:0019219//GO:0006725//GO:0009987//GO:0009889//GO:1903506//GO:0050794//GO:0034645//GO:0009059//GO:0051171//GO:0008152//GO:2001141//GO:…	RNA biosynthetic process//regulation of metabolic process//regulation of cellular biosynthetic process//regulation of cellular metabolic process//nucleic acid metabolic process//cellular biosynthetic process//cellular nitrogen compound metabolic process//nitrogen compound metabolic process//organic substance biosynthetic process//organic cyclic compound biosynthetic process//nucleic acid-template…
Cluster-30086.76918	6.35166	0.00699908	3630	uncharacterized protein LOC109799101 isoform X2 [Cajanus cajan]	-- GO:0097159//GO:0003723//GO:1901363//GO:0003676//GO:0005488 --	-- organic cyclic compound binding//RNA binding//heterocyclic compound binding//nucleic acid binding//binding --
Cluster-30086.90136	-4.56478	0.00699908	5722	Transcription initiation factor TFIID subunit 4, partial [Glycine soja]	GO:0044249//GO:0034645//GO:1901362//GO:1901360//GO:0032774//GO:0006139//GO:0009987//GO:0006725//GO:0046483//GO:0034641//GO:0019438//GO:0090304//GO:0006807//GO:0043170//GO:0097659//GO:1901576//GO:0044260//GO:0071704//GO:0010467//GO:0018130//GO:0009058//GO:0009059//GO:0008152//GO:0034654//GO:0016070//GO:0044238//GO:0044271//GO:0044237//GO:0006351//GO:0006352 GO:0005488//GO:0005515//GO:0046983//GO:0…	cellular biosynthetic process//cellular macromolecule biosynthetic process//organic cyclic compound biosynthetic process//organic cyclic compound metabolic process//RNA biosynthetic process//nucleobase-containing compound metabolic process//cellular process//cellular aromatic compound metabolic process//heterocycle metabolic process//cellular nitrogen compound metabolic process//aromatic compound…
Cluster-30086.64764	6.33984	0.00701866	3696	phospholipid:diacylglycerol acyltransferase 1 [Medicago truncatula] >gi|657372618|gb|KEH18453.1| phosphatidylcholine-sterol acyltransferase [Medicago truncatula] >gi|1471967741|gb|RHN39408.1| putative transferase [Medicago truncatula]	GO:0006641//GO:0006639//GO:0006638//GO:0044255//GO:0044249//GO:1901576//GO:0071704//GO:0046463//GO:0046460//GO:0006629//GO:0045017//GO:0009987//GO:0009058//GO:0008152//GO:0046486//GO:0008610//GO:0044238//GO:0044237//GO:0019432 GO:0046027//GO:0008374//GO:0008080//GO:0016740//GO:0016746//GO:0016747//GO:0016410//GO:0003824//GO:0016407 GO:0005783//GO:0043229//GO:0005623//GO:0043227//GO:0043226//GO:00…	triglyceride metabolic process//acylglycerol metabolic process//neutral lipid metabolic process//cellular lipid metabolic process//cellular biosynthetic process//organic substance biosynthetic process//organic substance metabolic process//acylglycerol biosynthetic process//neutral lipid biosynthetic process//lipid metabolic process//glycerolipid biosynthetic process//cellular process//biosyntheti…
Cluster-30086.86027	-6.40937	0.00701866	9450	piezo-type mechanosensitive ion channel homolog isoform X1 [Cajanus cajan]	GO:0006811//GO:0006810//GO:0034220//GO:0051234//GO:0051179//GO:0055085 GO:0005215//GO:0022857//GO:0015267//GO:0022836//GO:0022803//GO:0008381 GO:0044425//GO:0031224//GO:0016021//GO:0016020	ion transport//transport//ion transmembrane transport//establishment of localization//localization//transmembrane transport transporter activity//transmembrane transporter activity//channel activity//gated channel activity//passive transmembrane transporter activity//mechanosensitive ion channel activity membrane part//intrinsic component of membrane//integral component of membrane//membrane
Cluster-30086.123342	4.54432	0.00717938	3071	nucleotide-sugar uncharacterized transporter 1 [Glycine max] >gi|571519230|ref|XP_006597809.1| nucleotide-sugar uncharacterized transporter 1 [Glycine max] >gi|947063097|gb|KRH12358.1| hypothetical protein GLYMA_15G168000 [Glycine max] >gi|947063098|gb|KRH12359.1| hypothetical protein GLYMA_15G168000 [Glycine max]	GO:0006810//GO:0008643//GO:0071702//GO:0051234//GO:0051179 -- GO:0016020//GO:0016021//GO:0044425//GO:0031224	transport//carbohydrate transport//organic substance transport//establishment of localization//localization -- membrane//integral component of membrane//membrane part//intrinsic component of membrane
Cluster-30086.50825	-4.54431	0.00717938	9173	protein ILITYHIA [Cajanus cajan]	GO:0019220//GO:0080090//GO:0019222//GO:0051246//GO:0016310//GO:0044249//GO:0034641//GO:0034645//GO:0043085//GO:0051716//GO:0010608//GO:0010562//GO:0043043//GO:0044093//GO:0031399//GO:0048518//GO:0009058//GO:0060255//GO:0045859//GO:0034248//GO:0042325//GO:0043604//GO:0042327//GO:0032268//GO:1901564//GO:0043603//GO:1901566//GO:0019538//GO:0009059//GO:0043170//GO:0033554//GO:0044237//GO:0009893//GO:…	regulation of phosphate metabolic process//regulation of primary metabolic process//regulation of metabolic process//regulation of protein metabolic process//phosphorylation//cellular biosynthetic process//cellular nitrogen compound metabolic process//cellular macromolecule biosynthetic process//positive regulation of catalytic activity//cellular response to stimulus//posttranscriptional regulati…
Cluster-30086.76706	-6.31588	0.00739803	4817	endo-1,4-beta-glucanase precursor [Glycine max] >gi|947092720|gb|KRH41305.1| hypothetical protein GLYMA_08G022300 [Glycine max]	GO:0030243//GO:0030245//GO:0044248//GO:0009251//GO:0044247//GO:0044264//GO:0044262//GO:0044260//GO:0044275//GO:0071704//GO:0006073//GO:0009987//GO:1901575//GO:0000272//GO:0051273//GO:0008152//GO:0009056//GO:0009057//GO:0044042//GO:0044238//GO:0005975//GO:0051275//GO:0005976//GO:0016052//GO:0044237//GO:0043170 GO:0016798//GO:0016787//GO:0008810//GO:0003824//GO:0030246//GO:0004553//GO:0005488 --	cellulose metabolic process//cellulose catabolic process//cellular catabolic process//glucan catabolic process//cellular polysaccharide catabolic process//cellular polysaccharide metabolic process//cellular carbohydrate metabolic process//cellular macromolecule metabolic process//cellular carbohydrate catabolic process//organic substance metabolic process//cellular glucan metabolic process//cellu…
Cluster-30086.75151	-4.39231	0.00743417	3410	1,4-alpha-glucan-branching enzyme 1, chloroplastic/amyloplastic [Glycine max] >gi|947046526|gb|KRG96155.1| hypothetical protein GLYMA_19G192800 [Glycine max]	GO:0044237//GO:0044249//GO:0009250//GO:0034645//GO:0006091//GO:0033692//GO:0044264//GO:0044262//GO:0044260//GO:0005982//GO:0043170//GO:0005976//GO:0071704//GO:0006112//GO:0006073//GO:0019252//GO:0032502//GO:0032501//GO:1901576//GO:0009987//GO:0000271//GO:0007275//GO:0034637//GO:0009058//GO:0009059//GO:0008152//GO:0055114//GO:0044042//GO:0044238//GO:0005975//GO:0005977//GO:0009790//GO:0005978//GO:…	cellular metabolic process//cellular biosynthetic process//glucan biosynthetic process//cellular macromolecule biosynthetic process//generation of precursor metabolites and energy//cellular polysaccharide biosynthetic process//cellular polysaccharide metabolic process//cellular carbohydrate metabolic process//cellular macromolecule metabolic process//starch metabolic process//macromolecule metabo…
Cluster-30086.53452	4.13876	0.00793618	4954	5'-3' exoribonuclease 4 isoform X1 [Glycine max] >gi|947120452|gb|KRH68701.1| hypothetical protein GLYMA_03G245000 [Glycine max]	GO:0044238//GO:0008152//GO:0006139//GO:0009987//GO:0006725//GO:0090304//GO:0090305//GO:0034641//GO:0006807//GO:0043170//GO:1901360//GO:0046483//GO:0044237//GO:0071704 GO:0016787//GO:0016788//GO:0005488//GO:0003676//GO:1901363//GO:0043169//GO:0046914//GO:0003824//GO:0004518//GO:0097159//GO:0004527//GO:0043167//GO:0046872//GO:0008270 --	primary metabolic process//metabolic process//nucleobase-containing compound metabolic process//cellular process//cellular aromatic compound metabolic process//nucleic acid metabolic process//nucleic acid phosphodiester bond hydrolysis//cellular nitrogen compound metabolic process//nitrogen compound metabolic process//macromolecule metabolic process//organic cyclic compound metabolic process//het…
Cluster-30086.134761	-2.05062	0.00803131	2153	protein NUCLEAR FUSION DEFECTIVE 4 [Glycine max] >gi|947041047|gb|KRG90771.1| hypothetical protein GLYMA_20G112900 [Glycine max]	GO:0006810//GO:0051179//GO:0051234//GO:0055085 -- GO:0016020//GO:0016021//GO:0044425//GO:0031224	transport//localization//establishment of localization//transmembrane transport -- membrane//integral component of membrane//membrane part//intrinsic component of membrane
Cluster-30086.31805	-3.61471	0.00804725	3205	uncharacterized protein LOC100813969 isoform X2 [Glycine max] >gi|734372194|gb|KHN19770.1| Protein phosphatase 1 regulatory subunit pprA [Glycine soja] >gi|947114031|gb|KRH62333.1| hypothetical protein GLYMA_04G101000 [Glycine max] >gi|947114032|gb|KRH62334.1| hypothetical protein GLYMA_04G101000 [Glycine max]	-- GO:0005488//GO:0005515 --	-- binding//protein binding --
Cluster-30086.54118	5.65343	0.00833052	3103	PREDICTED: organic cation/carnitine transporter 7 isoform X1 [Cicer arietinum]	GO:0042493//GO:0006820//GO:0015718//GO:0015893//GO:0051180//GO:0071705//GO:0015697//GO:0015696//GO:0015695//GO:0006810//GO:0015849//GO:0006811//GO:0015711//GO:2001142//GO:2001143//GO:0042221//GO:0051234//GO:0051179//GO:0046942//GO:0071702//GO:0055085//GO:0050896//GO:0006812 GO:0005342//GO:0008028//GO:0090416//GO:0090417//GO:0015318//GO:0008509//GO:0005215//GO:0015238//GO:0015101//GO:0015651//GO:0…	response to drug//anion transport//monocarboxylic acid transport//drug transport//vitamin transport//nitrogen compound transport//quaternary ammonium group transport//ammonium transport//organic cation transport//transport//organic acid transport//ion transport//organic anion transport//nicotinate transport//N-methylnicotinate transport//response to chemical//establishment of localization//locali…
Cluster-30086.72286	4.77258	0.00833052	678	PREDICTED: (R,S)-reticuline 7-O-methyltransferase-like [Vigna angularis] >gi|965602993|dbj|BAT90170.1| hypothetical protein VIGAN_06135900 [Vigna angularis var. angularis]	GO:0009987//GO:0006725//GO:0044249//GO:0009058//GO:0044237//GO:0008152//GO:0019438//GO:0032259 GO:0008757//GO:0008171//GO:0008168//GO:0003824//GO:0016740//GO:0016741//GO:0005515//GO:0046983//GO:0005488 GO:0005737//GO:0005829//GO:0044464//GO:0044444//GO:0005623//GO:0005622//GO:0044424	cellular process//cellular aromatic compound metabolic process//cellular biosynthetic process//biosynthetic process//cellular metabolic process//metabolic process//aromatic compound biosynthetic process//methylation S-adenosylmethionine-dependent methyltransferase activity//O-methyltransferase activity//methyltransferase activity//catalytic activity//transferase activity//transferase activity, tr…
Cluster-30086.96111	-3.49642	0.00833052	4725	fanconi-associated nuclease 1 homolog isoform X2 [Cajanus cajan]	GO:0090304//GO:0090305//GO:0034641//GO:0006807//GO:1901360//GO:0006139//GO:0051716//GO:0071704//GO:0006281//GO:0009987//GO:0006725//GO:0006974//GO:0006950//GO:0008152//GO:0046483//GO:0044238//GO:0044260//GO:0050896//GO:0036297//GO:0044237//GO:0043170//GO:0033554//GO:0006259 GO:0043169//GO:0016817//GO:0005488//GO:0003676//GO:0003677//GO:1901363//GO:0046914//GO:0043167//GO:0046872//GO:0016787//GO:0…	nucleic acid metabolic process//nucleic acid phosphodiester bond hydrolysis//cellular nitrogen compound metabolic process//nitrogen compound metabolic process//organic cyclic compound metabolic process//nucleobase-containing compound metabolic process//cellular response to stimulus//organic substance metabolic process//DNA repair//cellular process//cellular aromatic compound metabolic process//ce…
Cluster-30086.41980	-2.3505	0.00834234	4594	hypothetical protein GLYMA_08G196100 [Glycine max]	-- -- --	-- -- --
Cluster-30086.59741	-6.273	0.00848091	4387	subtilisin-like protease SBT5.6 isoform X1 [Glycine max] >gi|947072252|gb|KRH21143.1| hypothetical protein GLYMA_13G222800 [Glycine max]	GO:0008152//GO:0044238//GO:1901564//GO:0043170//GO:0071704//GO:0006807//GO:0019538//GO:0006508 GO:0004252//GO:0004175//GO:0016787//GO:0070011//GO:0140096//GO:0003824//GO:0008233//GO:0008236//GO:0017171 GO:0030312//GO:0071944//GO:0005618//GO:0044464//GO:0005623	metabolic process//primary metabolic process//organonitrogen compound metabolic process//macromolecule metabolic process//organic substance metabolic process//nitrogen compound metabolic process//protein metabolic process//proteolysis serine-type endopeptidase activity//endopeptidase activity//hydrolase activity//peptidase activity, acting on L-amino acid peptides//catalytic activity, acting on a…
Cluster-30086.106346	-6.26677	0.0085003	5579	hypothetical protein glysoja_001528 [Glycine soja]	-- -- --	-- -- --
Cluster-30086.84485	3.17277	0.00865008	2668	chalcone reductase [Sesbania rostrata]	GO:0055114//GO:0008152 GO:0003824//GO:0016491 --	oxidation-reduction process//metabolic process catalytic activity//oxidoreductase activity --
Cluster-30086.288	-4.08746	0.00875246	2177	PREDICTED: uncharacterized protein LOC109327504 isoform X2 [Lupinus angustifolius]	-- -- --	-- -- --
Cluster-30086.58259	5.05889	0.00887656	1329	B-box zinc finger protein 32 [Glycine max] >gi|347666428|gb|AEP17825.1| B-box 53 protein [Expression vector pMON98939] >gi|947098799|gb|KRH47291.1| hypothetical protein GLYMA_07G020400 [Glycine max]	-- -- --	-- -- --
Cluster-30086.56824	-5.6147	0.00893383	2456	GPN-loop GTPase QQT2 [Medicago truncatula] >gi|355481269|gb|AES62472.1| P-loop nucleoside triphosphate hydrolase superfamily protein [Medicago truncatula] >gi|1472010118|gb|RHN81778.1| putative GPN-loop GTPase, P-loop containing nucleoside triphosphate hydrolase [Medicago truncatula]	GO:0061458//GO:0009791//GO:0009790//GO:0009793//GO:0032501//GO:0048608//GO:0007275//GO:0051301//GO:0000003//GO:0032502//GO:0048316//GO:0009987//GO:0003006//GO:0010154//GO:0022414//GO:0048856//GO:0048731 GO:0016817//GO:0016462//GO:0016787//GO:0003924//GO:0017111//GO:0016818//GO:0003824 GO:0099512//GO:0099513//GO:0005874//GO:0005856//GO:0044446//GO:0043226//GO:0044430//GO:0015630//GO:0043232//GO:00…	reproductive system development//post-embryonic development//embryo development//embryo development ending in seed dormancy//multicellular organismal process//reproductive structure development//multicellular organism development//cell division//reproduction//developmental process//seed development//cellular process//developmental process involved in reproduction//fruit development//reproductive …
Cluster-30086.57643	4.33219	0.00896457	8457	ATP-dependent DNA helicase 2 subunit KU70 [Glycine max] >gi|947043394|gb|KRG93118.1| hypothetical protein GLYMA_20G248800 [Glycine max]	GO:0044238//GO:0071480//GO:0060249//GO:0009314//GO:0034641//GO:1901360//GO:0000723//GO:0051716//GO:0071478//GO:0006303//GO:0006302//GO:0071481//GO:0042592//GO:0032392//GO:0006281//GO:0032508//GO:0009987//GO:0006725//GO:0006974//GO:0009628//GO:0104004//GO:0046483//GO:0090304//GO:0071214//GO:0043170//GO:0006807//GO:0033554//GO:0071103//GO:0044260//GO:0010332//GO:0016043//GO:0071704//GO:0065007//GO:…	primary metabolic process//cellular response to gamma radiation//anatomical structure homeostasis//response to radiation//cellular nitrogen compound metabolic process//organic cyclic compound metabolic process//telomere maintenance//cellular response to stimulus//cellular response to radiation//double-strand break repair via nonhomologous end joining//double-strand break repair//cellular response…
Cluster-30086.116704	-4.34577	0.00920242	10811	putative disease resistance protein RGA1 [Medicago truncatula] >gi|657399144|gb|KEH38630.1| NBS-LRR type disease resistance protein [Medicago truncatula] >gi|1472003326|gb|RHN74987.1| putative P-loop containing nucleoside triphosphate hydrolase, leucine-rich repeat domain, L [Medicago truncatula]	-- GO:0043168//GO:0030554//GO:0097367//GO:0097159//GO:0043167//GO:0036094//GO:0032553//GO:0032559//GO:0005488//GO:0043531//GO:0032555//GO:0017076//GO:0000166//GO:1901363//GO:1901265 --	-- anion binding//adenyl nucleotide binding//carbohydrate derivative binding//organic cyclic compound binding//ion binding//small molecule binding//ribonucleotide binding//adenyl ribonucleotide binding//binding//ADP binding//purine ribonucleotide binding//purine nucleotide binding//nucleotide binding//heterocyclic compound binding//nucleoside phosphate binding --
Cluster-30086.74585	-6.98106	0.00920242	3302	aquaporin TIP2-1-like [Cajanus cajan] >gi|1150173651|ref|XP_020228907.1| aquaporin TIP2-1-like [Cajanus cajan] >gi|1012342976|gb|KYP54168.1| Aquaporin TIP2-1 [Cajanus cajan]	GO:0008643//GO:0071840//GO:0065007//GO:0015791//GO:0019725//GO:0042044//GO:0009987//GO:0008361//GO:0055082//GO:0055085//GO:0009992//GO:0015850//GO:0042592//GO:0048878//GO:0016043//GO:0090066//GO:0015793//GO:0065008//GO:0006811//GO:0006810//GO:0034220//GO:0030104//GO:0051234//GO:0051179//GO:0071702//GO:0006833//GO:0006884//GO:0032535 GO:0015254//GO:0015166//GO:0015168//GO:0005372//GO:0005215//GO:0…	carbohydrate transport//cellular component organization or biogenesis//biological regulation//polyol transport//cellular homeostasis//fluid transport//cellular process//regulation of cell size//cellular chemical homeostasis//transmembrane transport//cellular water homeostasis//organic hydroxy compound transport//homeostatic process//chemical homeostasis//cellular component organization//regulatio…
Cluster-30086.81943	4.50249	0.00931859	2752	uncharacterized protein LOC100818264 isoform X1 [Glycine max]	-- -- --	-- -- --
Cluster-30086.53898	-2.53374	0.00933416	3192	unknown [Lotus japonicus]	-- -- --	-- -- --
Cluster-30086.124332	-4.39231	0.0093423	3306	probable terpene synthase 2 isoform X2 [Cajanus cajan]	GO:0008152 GO:0043169//GO:0016838//GO:0016835//GO:0016829//GO:0000287//GO:0043167//GO:0003824//GO:0005488//GO:0046872//GO:0010333 --	metabolic process cation binding//carbon-oxygen lyase activity, acting on phosphates//carbon-oxygen lyase activity//lyase activity//magnesium ion binding//ion binding//catalytic activity//binding//metal ion binding//terpene synthase activity --
Cluster-30086.20100	-4.39231	0.0093423	4021	uncharacterized protein LOC100798058 [Glycine max] >gi|955377004|ref|XP_014624683.1| uncharacterized protein LOC100798058 [Glycine max] >gi|1448299827|ref|XP_025981991.1| uncharacterized protein LOC100798058 [Glycine max] >gi|947057754|gb|KRH07160.1| hypothetical protein GLYMA_16G071100 [Glycine max] >gi|947057755|gb|KRH07161.1| hypothetical protein GLYMA_16G071100 [Glycine max]	GO:0090304//GO:0090305//GO:0034641//GO:0006807//GO:0090502//GO:0034660//GO:1901360//GO:0034470//GO:0006139//GO:0001682//GO:0042254//GO:0071704//GO:0010467//GO:0071840//GO:0000966//GO:0022613//GO:0006364//GO:0008033//GO:0034471//GO:0009987//GO:0006725//GO:0099116//GO:0008152//GO:0046483//GO:0016070//GO:0044238//GO:0016072//GO:0090501//GO:0044237//GO:0043170//GO:0006399//GO:0044085//GO:0006396 GO:0…	nucleic acid metabolic process//nucleic acid phosphodiester bond hydrolysis//cellular nitrogen compound metabolic process//nitrogen compound metabolic process//RNA phosphodiester bond hydrolysis, endonucleolytic//ncRNA metabolic process//organic cyclic compound metabolic process//ncRNA processing//nucleobase-containing compound metabolic process//tRNA 5'-leader removal//ribosome biogenesis//organ…
Cluster-30086.116522	2.70782	0.00944621	3061	Putative COX1/OXI3 intron 2 protein [Glycine soja]	GO:0006139//GO:0009987//GO:0006725//GO:0090304//GO:0034641//GO:0006807//GO:0008152//GO:1901360//GO:0046483//GO:0016070//GO:0044238//GO:0016071//GO:0044237//GO:0043170//GO:0071704//GO:0010467//GO:0006396//GO:0006397 -- --	nucleobase-containing compound metabolic process//cellular process//cellular aromatic compound metabolic process//nucleic acid metabolic process//cellular nitrogen compound metabolic process//nitrogen compound metabolic process//metabolic process//organic cyclic compound metabolic process//heterocycle metabolic process//RNA metabolic process//primary metabolic process//mRNA metabolic process//cel…
Cluster-30086.54882	-6.33983	0.00944621	3875	E3 ubiquitin-protein ligase BRE1-like 2 [Glycine soja]	-- GO:0005488//GO:0043169//GO:0008270//GO:0046914//GO:0046872//GO:0043167 --	-- binding//cation binding//zinc ion binding//transition metal ion binding//metal ion binding//ion binding --
Cluster-30086.120431	4.24792	0.00947151	5369	choline transporter-like protein 2 [Cajanus cajan]	-- -- GO:0044425//GO:0016021//GO:0016020//GO:0031224	-- -- membrane part//integral component of membrane//membrane//intrinsic component of membrane
Cluster-30086.54615	-6.25422	0.00947151	4212	PREDICTED: telomere repeat-binding protein 5-like isoform X1 [Lupinus angustifolius] >gi|1117540201|ref|XP_019448620.1| PREDICTED: telomere repeat-binding protein 5-like isoform X1 [Lupinus angustifolius] >gi|1102709778|gb|OIW08635.1| hypothetical protein TanjilG_03311 [Lupinus angustifolius]	GO:0060249//GO:0034641//GO:0071840//GO:0000723//GO:0006139//GO:0042592//GO:0009987//GO:0006725//GO:0046483//GO:0031627//GO:0090304//GO:0006807//GO:0043170//GO:0044260//GO:0016043//GO:0071704//GO:0065007//GO:1901360//GO:0065008//GO:0008152//GO:0006996//GO:0044238//GO:0051276//GO:0032200//GO:0044237//GO:0006259 GO:1901363//GO:0003690//GO:0003691//GO:0042162//GO:0005488//GO:0003676//GO:0003677//GO:0…	anatomical structure homeostasis//cellular nitrogen compound metabolic process//cellular component organization or biogenesis//telomere maintenance//nucleobase-containing compound metabolic process//homeostatic process//cellular process//cellular aromatic compound metabolic process//heterocycle metabolic process//telomeric loop formation//nucleic acid metabolic process//nitrogen compound metaboli…
Cluster-30086.60878	-6.24157	0.00947151	11604	LOW QUALITY PROTEIN: E3 ubiquitin-protein ligase UPL1-like [Glycine max]	GO:0044238//GO:0009987//GO:0006464//GO:0043412//GO:0006807//GO:0008152//GO:0016567//GO:0044267//GO:1901564//GO:0044260//GO:0032446//GO:0019538//GO:0070647//GO:0044237//GO:0043170//GO:0071704//GO:0036211 GO:0140096//GO:0003824//GO:0016874//GO:0019787//GO:0004842//GO:0016740 --	primary metabolic process//cellular process//cellular protein modification process//macromolecule modification//nitrogen compound metabolic process//metabolic process//protein ubiquitination//cellular protein metabolic process//organonitrogen compound metabolic process//cellular macromolecule metabolic process//protein modification by small protein conjugation//protein metabolic process//protein …
Cluster-30086.59082	5.18321	0.00950725	6925	SWI/SNF complex subunit SWI3B [Cajanus cajan]	GO:0044237//GO:0009987//GO:0008152//GO:0015979 GO:1901363//GO:0005488//GO:0003676//GO:0003677//GO:0043169//GO:0043167//GO:0005509//GO:0046872//GO:0097159 GO:0034357//GO:0019898//GO:0043229//GO:0009654//GO:0043226//GO:0009579//GO:0043227//GO:0005634//GO:0016020//GO:0044436//GO:1902494//GO:1990204//GO:0009523//GO:0032991//GO:0043231//GO:0009521//GO:0042651//GO:0044464//GO:0005623//GO:0005622//GO:00…	cellular metabolic process//cellular process//metabolic process//photosynthesis heterocyclic compound binding//binding//nucleic acid binding//DNA binding//cation binding//ion binding//calcium ion binding//metal ion binding//organic cyclic compound binding photosynthetic membrane//extrinsic component of membrane//intracellular organelle//photosystem II oxygen evolving complex//organelle//thylakoid…
Cluster-30086.102372	4.54431	0.00961524	3163	Centromere/kinetochore protein zw10 like [Glycine soja]	GO:0033044//GO:0033045//GO:0033046//GO:0033047//GO:0033043//GO:0000280//GO:0033048//GO:0051129//GO:0051128//GO:1901991//GO:1901990//GO:0010965//GO:0071840//GO:0045786//GO:0010564//GO:0051179//GO:1901988//GO:0140014//GO:0045839//GO:0007088//GO:1905818//GO:1905819//GO:0009987//GO:0030071//GO:0010948//GO:0048519//GO:0051985//GO:1902099//GO:0051983//GO:0016192//GO:0000819//GO:0098813//GO:0010639//GO:…	regulation of chromosome organization//regulation of sister chromatid segregation//negative regulation of sister chromatid segregation//regulation of mitotic sister chromatid segregation//regulation of organelle organization//nuclear division//negative regulation of mitotic sister chromatid segregation//negative regulation of cellular component organization//regulation of cellular component organ…
Cluster-30086.44272	4.4374	0.00963255	5212	AT-rich interactive domain-containing protein 5 isoform X1 [Cajanus cajan]	-- GO:0005488//GO:0097159//GO:1901363//GO:0003676//GO:0003677 --	-- binding//organic cyclic compound binding//heterocyclic compound binding//nucleic acid binding//DNA binding --
Cluster-30086.85416	2.75342	0.00963255	2191	PREDICTED: zinc finger CCCH domain-containing protein 20 [Cicer arietinum]	-- GO:0043169//GO:0046872//GO:0005488//GO:0043167 --	-- cation binding//metal ion binding//binding//ion binding --
Cluster-30086.21381	-3.16992	0.00987987	2479	neutral ceramidase 2 isoform X2 [Glycine max] >gi|947069800|gb|KRH18691.1| hypothetical protein GLYMA_13G076400 [Glycine max]	GO:0055114//GO:0008152 -- --	oxidation-reduction process//metabolic process -- --
Cluster-30086.36505	6.14973	0.00990157	3671	hypothetical protein glysoja_046468 [Glycine soja]	-- -- --	-- -- --
Cluster-30086.121712	-3.95419	0.00991565	1812	superoxide dismutase [Fe], chloroplastic-like isoform X2 [Cajanus cajan]	GO:0000305//GO:0000303//GO:0000302//GO:0006801//GO:0070887//GO:0098754//GO:0051716//GO:0009636//GO:0071451//GO:0071450//GO:0009987//GO:0034614//GO:0072593//GO:0006950//GO:0008152//GO:0034599//GO:0010035//GO:0006979//GO:0055114//GO:1901700//GO:0042221//GO:0050896//GO:1990748//GO:0044237//GO:0019430//GO:1901701//GO:0033554//GO:0098869//GO:0097237 GO:0016491//GO:0016721//GO:0043167//GO:0046872//GO:0…	response to oxygen radical//response to superoxide//response to reactive oxygen species//superoxide metabolic process//cellular response to chemical stimulus//detoxification//cellular response to stimulus//response to toxic substance//cellular response to superoxide//cellular response to oxygen radical//cellular process//cellular response to reactive oxygen species//reactive oxygen species metabo…
Cluster-30086.94940	-3.34577	0.0102143	2132	serine carboxypeptidase-like 45 isoform X2 [Glycine max] >gi|947092493|gb|KRH41078.1| hypothetical protein GLYMA_08G008700 [Glycine max]	GO:0051603//GO:0044248//GO:0006807//GO:0044267//GO:1901575//GO:0044265//GO:0044260//GO:0071704//GO:0009987//GO:0019748//GO:0030163//GO:0008152//GO:0006508//GO:0044257//GO:0009056//GO:0009057//GO:0044238//GO:1901564//GO:1901565//GO:0019538//GO:0044237//GO:0043170 GO:0008238//GO:0008233//GO:0008236//GO:0004180//GO:0004185//GO:0016740//GO:0016746//GO:0016747//GO:0070008//GO:0016787//GO:0017171//GO:0…	proteolysis involved in cellular protein catabolic process//cellular catabolic process//nitrogen compound metabolic process//cellular protein metabolic process//organic substance catabolic process//cellular macromolecule catabolic process//cellular macromolecule metabolic process//organic substance metabolic process//cellular process//secondary metabolic process//protein catabolic process//metabo…
Cluster-30086.30177	-3.48828	0.010335	2307	uncharacterized protein LOC102659431 [Glycine max] >gi|571518085|ref|XP_006597642.1| uncharacterized protein LOC102659431 [Glycine max] >gi|734356953|gb|KHN14390.1| hypothetical protein glysoja_012428 [Glycine soja] >gi|947062419|gb|KRH11680.1| hypothetical protein GLYMA_15G123700 [Glycine max] >gi|947062420|gb|KRH11681.1| hypothetical protein GLYMA_15G123700 [Glycine max] >gi|947062421|gb|KRH116…	-- -- --	-- -- --
Cluster-30086.121660	4.14567	0.010408	2377	APO protein mitochondrial-like [Trifolium pratense]	-- GO:0097159//GO:0003723//GO:1901363//GO:0003676//GO:0005488 --	-- organic cyclic compound binding//RNA binding//heterocyclic compound binding//nucleic acid binding//binding --
Cluster-30086.73597	4.80735	0.010408	4480	phosphoenolpyruvate carboxylase [Glycine max] >gi|45505269|gb|AAS67006.1| Phosphoenolpyruvate carboxylase [Glycine max] >gi|734393025|gb|KHN27941.1| Phosphoenolpyruvate carboxylase 2 [Glycine soja] >gi|947078204|gb|KRH27044.1| hypothetical protein GLYMA_12G210600 [Glycine max]	GO:0019752//GO:0006099//GO:0015977//GO:0044281//GO:0006091//GO:0072350//GO:0007275//GO:0016999//GO:0071704//GO:0048827//GO:0032502//GO:0032501//GO:0009987//GO:0099402//GO:0045333//GO:0008152//GO:0043436//GO:0055114//GO:0044238//GO:0015980//GO:0006082//GO:0048856//GO:0048367//GO:0048366//GO:0009060//GO:0006101//GO:0048731//GO:0044237//GO:0017144 GO:0008964//GO:0016831//GO:0016829//GO:0004611//GO:0…	carboxylic acid metabolic process//tricarboxylic acid cycle//carbon fixation//small molecule metabolic process//generation of precursor metabolites and energy//tricarboxylic acid metabolic process//multicellular organism development//antibiotic metabolic process//organic substance metabolic process//phyllome development//developmental process//multicellular organismal process//cellular process//p…
Cluster-30086.92192	-3.63558	0.010408	5232	T-complex protein 11-like protein 1 [Glycine soja]	-- -- --	-- -- --
Cluster-30086.63730	-3.58496	0.010728	3616	PREDICTED: beta-amylase 3, chloroplastic-like [Lupinus angustifolius] >gi|1102695150|gb|OIV94647.1| hypothetical protein TanjilG_25871 [Lupinus angustifolius]	GO:0000272//GO:0008152//GO:0009056//GO:0009057//GO:0044238//GO:1901575//GO:0005975//GO:0005976//GO:0016052//GO:0043170//GO:0071704 GO:0016787//GO:0016160//GO:0016161//GO:0016798//GO:0003824//GO:0004553 --	polysaccharide catabolic process//metabolic process//catabolic process//macromolecule catabolic process//primary metabolic process//organic substance catabolic process//carbohydrate metabolic process//polysaccharide metabolic process//carbohydrate catabolic process//macromolecule metabolic process//organic substance metabolic process hydrolase activity//amylase activity//beta-amylase activity//hy…
Cluster-30086.53517	-5.5904	0.0108043	4229	LOW QUALITY PROTEIN: general negative regulator of transcription subunit 3-like [Cajanus cajan]	GO:0044238//GO:0080090//GO:0019222//GO:0051246//GO:0044248//GO:0044249//GO:0034641//GO:0034645//GO:1901362//GO:1901360//GO:1901361//GO:0006139//GO:0051248//GO:0010605//GO:0010608//GO:0043043//GO:0031326//GO:0048519//GO:0051172//GO:0000288//GO:0060255//GO:0009987//GO:0006725//GO:0034249//GO:0034248//GO:2001141//GO:0046483//GO:0032774//GO:0032269//GO:0032268//GO:1901564//GO:1901566//GO:0019538//GO:…	primary metabolic process//regulation of primary metabolic process//regulation of metabolic process//regulation of protein metabolic process//cellular catabolic process//cellular biosynthetic process//cellular nitrogen compound metabolic process//cellular macromolecule biosynthetic process//organic cyclic compound biosynthetic process//organic cyclic compound metabolic process//organic cyclic com…
Cluster-30086.80578	-4.24792	0.0108963	2423	phosphoinositide phosphatase SAC1 isoform X1 [Cajanus cajan]	-- GO:0042578//GO:0003824//GO:0016788//GO:0016787 --	-- phosphoric ester hydrolase activity//catalytic activity//hydrolase activity, acting on ester bonds//hydrolase activity --
Cluster-30086.146095	-4.19639	0.0109133	2165	--	-- -- --	-- -- --
Cluster-30086.47613	6.06608	0.0109723	6327	PH-interacting protein [Cajanus cajan]	-- -- --	-- -- --
Cluster-30086.56106	-4.14295	0.0111581	4304	hypothetical protein PHAVU_002G091900g [Phaseolus vulgaris] >gi|561031127|gb|ESW29706.1| hypothetical protein PHAVU_002G091900g [Phaseolus vulgaris]	GO:0016310//GO:0006807//GO:0044267//GO:0044260//GO:0071704//GO:0006468//GO:0009987//GO:0006464//GO:0043412//GO:0036211//GO:0008152//GO:0044238//GO:1901564//GO:0044237//GO:0043170//GO:0006796//GO:0006793//GO:0019538 GO:0035639//GO:0008144//GO:0005488//GO:0043167//GO:1901363//GO:1901265//GO:0043168//GO:0000166//GO:0004674//GO:0016740//GO:0004672//GO:0017076//GO:0005524//GO:0016301//GO:0140096//GO:0…	phosphorylation//nitrogen compound metabolic process//cellular protein metabolic process//cellular macromolecule metabolic process//organic substance metabolic process//protein phosphorylation//cellular process//cellular protein modification process//macromolecule modification//protein modification process//metabolic process//primary metabolic process//organonitrogen compound metabolic process//c…
Cluster-30086.67680	5.02974	0.0112143	4502	DExH-box ATP-dependent RNA helicase DExH17 [Cajanus cajan]	GO:0034641//GO:1901360//GO:0006139//GO:0007127//GO:0051321//GO:0000003//GO:0045132//GO:0000280//GO:0007129//GO:0140013//GO:0061982//GO:0006996//GO:0009987//GO:0006725//GO:0007131//GO:0045143//GO:0046483//GO:0098813//GO:0043170//GO:0006259//GO:0051026//GO:0022607//GO:1903046//GO:0090304//GO:0006807//GO:0022402//GO:0044260//GO:0016043//GO:0071704//GO:0071840//GO:0007049//GO:0022414//GO:0008152//GO:…	cellular nitrogen compound metabolic process//organic cyclic compound metabolic process//nucleobase-containing compound metabolic process//meiosis I//meiotic cell cycle//reproduction//meiotic chromosome segregation//nuclear division//synapsis//meiotic nuclear division//meiosis I cell cycle process//organelle organization//cellular process//cellular aromatic compound metabolic process//reciprocal …
Cluster-30086.117823	4.14295	0.011422	2698	uncharacterized protein LOC100785671 [Glycine max] >gi|734431631|gb|KHN45837.1| 26S proteasome non-ATPase regulatory subunit 5 [Glycine soja] >gi|947106805|gb|KRH55188.1| hypothetical protein GLYMA_06G236100 [Glycine max]	GO:0022607//GO:0043933//GO:0009987//GO:0043248//GO:0034622//GO:0071840//GO:0016043//GO:0065003//GO:0044085//GO:0070682 -- GO:1902494//GO:0022624//GO:1905368//GO:1905369//GO:0032991//GO:0000502//GO:0008540//GO:0005838//GO:0005623//GO:0044464//GO:0005622//GO:0044424	cellular component assembly//protein-containing complex subunit organization//cellular process//proteasome assembly//cellular protein-containing complex assembly//cellular component organization or biogenesis//cellular component organization//protein-containing complex assembly//cellular component biogenesis//proteasome regulatory particle assembly -- catalytic complex//proteasome accessory compl…
Cluster-30086.61140	6.08036	0.011422	4991	hypothetical protein GLYMA_13G372600 [Glycine max]	-- GO:0043169//GO:0046914//GO:0043167//GO:0003824//GO:0005488//GO:0046872//GO:0016874//GO:0008270 GO:0016021//GO:0016020//GO:0044425//GO:0031224	-- cation binding//transition metal ion binding//ion binding//catalytic activity//binding//metal ion binding//ligase activity//zinc ion binding integral component of membrane//membrane//membrane part//intrinsic component of membrane
Cluster-30086.27974	4.16992	0.0115013	2510	uncharacterized protein LOC100816705 isoform X2 [Glycine max] >gi|955376789|ref|XP_014624645.1| uncharacterized protein LOC100816705 isoform X2 [Glycine max] >gi|947057277|gb|KRH06683.1| hypothetical protein GLYMA_16G039400 [Glycine max] >gi|947057278|gb|KRH06684.1| hypothetical protein GLYMA_16G039400 [Glycine max]	GO:0000272//GO:0009251//GO:0008152//GO:0009056//GO:0009057//GO:0044042//GO:0044238//GO:1901575//GO:0005975//GO:0005976//GO:0016052//GO:0043170//GO:0071704 GO:0016787//GO:0015926//GO:0016798//GO:0003824//GO:0008422//GO:0004553 --	polysaccharide catabolic process//glucan catabolic process//metabolic process//catabolic process//macromolecule catabolic process//glucan metabolic process//primary metabolic process//organic substance catabolic process//carbohydrate metabolic process//polysaccharide metabolic process//carbohydrate catabolic process//macromolecule metabolic process//organic substance metabolic process hydrolase a…
Cluster-114842.2	-6.75931	0.0115401	901	chlorophyll A/B binding protein 1 [Arabidopsis thaliana] >gi|115783|sp|P04778.1|CB1C_ARATH RecName: Full=Chlorophyll a-b binding protein 1, chloroplastic; AltName: Full=Chlorophyll a-b protein 140; Short=CAB-140; AltName: Full=LHCII type I CAB-1; Flags: Precursor >gi|9972353|gb|AAG10603.1|AC008030_3 Putative chlorophyll a/b-binding protein [Arabidopsis thaliana] >gi|16226883|gb|AAL16289.1|AF42835…	GO:0009314//GO:0009416//GO:0010218//GO:0010114//GO:0009750//GO:0010033//GO:0044238//GO:0009987//GO:0009768//GO:0006464//GO:0009765//GO:1901564//GO:0034284//GO:0019538//GO:0043170//GO:0006807//GO:0044260//GO:0019684//GO:0009637//GO:0015979//GO:0071704//GO:0044267//GO:1901700//GO:0009639//GO:0018298//GO:0043412//GO:0036211//GO:0008152//GO:0042221//GO:0006091//GO:0009746//GO:0009628//GO:0009743//GO:…	response to radiation//response to light stimulus//response to far red light//response to red light//response to fructose//response to organic substance//primary metabolic process//cellular process//photosynthesis, light harvesting in photosystem I//cellular protein modification process//photosynthesis, light harvesting//organonitrogen compound metabolic process//response to monosaccharide//prote…
Cluster-30086.3087	6.02973	0.0115821	3216	homeobox-leucine zipper protein MERISTEM L1-like [Cajanus cajan] >gi|1150146051|ref|XP_020217013.1| homeobox-leucine zipper protein MERISTEM L1-like [Cajanus cajan] >gi|1012356222|gb|KYP67409.1| Homeobox-leucine zipper protein MERISTEM L1 [Cajanus cajan]	-- GO:0005488 --	-- binding --
Cluster-30086.92935	-4.14295	0.0115821	4712	acetyl-coenzyme A synthetase, chloroplastic/glyoxysomal [Cajanus cajan] >gi|1150117280|ref|XP_020206397.1| acetyl-coenzyme A synthetase, chloroplastic/glyoxysomal [Cajanus cajan] >gi|1150117282|ref|XP_020206399.1| acetyl-coenzyme A synthetase, chloroplastic/glyoxysomal [Cajanus cajan] >gi|1150117284|ref|XP_020206400.1| acetyl-coenzyme A synthetase, chloroplastic/glyoxysomal [Cajanus cajan] >gi|10…	GO:0044238//GO:0006637//GO:0006732//GO:0044249//GO:0034641//GO:0009165//GO:0044281//GO:1901362//GO:1901360//GO:0006139//GO:0016999//GO:0033875//GO:0019427//GO:0034033//GO:0043604//GO:0006725//GO:0032787//GO:0043436//GO:0034030//GO:0034032//GO:0046483//GO:0006084//GO:0006085//GO:1901564//GO:1901566//GO:0043603//GO:1901135//GO:0006083//GO:0006163//GO:1901137//GO:0071616//GO:0006164//GO:0019637//GO:…	primary metabolic process//acyl-CoA metabolic process//coenzyme metabolic process//cellular biosynthetic process//cellular nitrogen compound metabolic process//nucleotide biosynthetic process//small molecule metabolic process//organic cyclic compound biosynthetic process//organic cyclic compound metabolic process//nucleobase-containing compound metabolic process//antibiotic metabolic process//rib…
Cluster-30086.41507	3.58496	0.0115884	3718	nucleobase-ascorbate transporter 11 isoform X1 [Arachis duranensis]	GO:0006810//GO:0051179//GO:0051234//GO:0055085 GO:0005215 GO:0016020//GO:0016021//GO:0044425//GO:0031224	transport//localization//establishment of localization//transmembrane transport transporter activity membrane//integral component of membrane//membrane part//intrinsic component of membrane
Cluster-30086.81031	-3.75488	0.0117663	2156	cyclin-D1-1 [Cajanus cajan] >gi|1012355027|gb|KYP66214.1| Cyclin-D1-1 [Cajanus cajan]	-- -- GO:0043231//GO:0005634//GO:0044464//GO:0005623//GO:0005622//GO:0043229//GO:0044424//GO:0043227//GO:0043226	-- -- intracellular membrane-bounded organelle//nucleus//cell part//cell//intracellular//intracellular organelle//intracellular part//membrane-bounded organelle//organelle
Cluster-30086.86604	4.32192	0.0117946	2438	unknown [Lotus japonicus]	GO:0044248//GO:0061919//GO:0008152//GO:0006914//GO:0009987//GO:0009056//GO:0044237 -- --	cellular catabolic process//process utilizing autophagic mechanism//metabolic process//autophagy//cellular process//catabolic process//cellular metabolic process -- --
Cluster-30086.104116	-4.24792	0.0118297	6789	CASP-like protein 5C1 [Glycine max] >gi|947080745|gb|KRH29534.1| hypothetical protein GLYMA_11G122200 [Glycine max]	-- -- GO:0016020	-- -- membrane
Cluster-30086.115865	3.61244	0.0119423	2733	phosphatidylinositol/phosphatidylcholine transfer protein SFH13 [Glycine max] >gi|955316056|ref|XP_014630102.1| phosphatidylinositol/phosphatidylcholine transfer protein SFH13 [Glycine max] >gi|947114205|gb|KRH62507.1| hypothetical protein GLYMA_04G112300 [Glycine max] >gi|947114206|gb|KRH62508.1| hypothetical protein GLYMA_04G112300 [Glycine max]	-- -- --	-- -- --
Cluster-30086.61703	4.95419	0.0119423	2659	pheophytinase, chloroplastic [Glycine max] >gi|947042754|gb|KRG92478.1| hypothetical protein GLYMA_20G214000 [Glycine max]	-- GO:0016787//GO:0003824 GO:0009941//GO:0009526//GO:0031976//GO:0031967//GO:0031975//GO:0043229//GO:0009536//GO:0043227//GO:0043226//GO:0009507//GO:0009579//GO:0009534//GO:0031984//GO:0043231//GO:0044464//GO:0005737//GO:0005623//GO:0005622//GO:0044446//GO:0044444//GO:0044435//GO:0044434//GO:0044424//GO:0044422	-- hydrolase activity//catalytic activity chloroplast envelope//plastid envelope//plastid thylakoid//organelle envelope//envelope//intracellular organelle//plastid//membrane-bounded organelle//organelle//chloroplast//thylakoid//chloroplast thylakoid//organelle subcompartment//intracellular membrane-bounded organelle//cell part//cytoplasm//cell//intracellular//intracellular organelle part//cytopla…
Cluster-30086.56238	-4.23029	0.0123581	3707	--	-- -- --	-- -- --
Cluster-30086.104084	-4.71881	0.0126433	4250	uncharacterized protein LOC100798960 isoform X1 [Glycine max] >gi|947090211|gb|KRH38876.1| hypothetical protein GLYMA_09G164300 [Glycine max]	-- -- --	-- -- --
Cluster-30086.122135	-3.71505	0.0126433	4861	PREDICTED: zinc transporter 1-like [Gossypium hirsutum] >gi|1347693563|gb|PPR94067.1| hypothetical protein GOBAR_AA26599 [Gossypium barbadense]	GO:0006811//GO:0006810//GO:0055085//GO:0030001//GO:0006812//GO:0051234//GO:0051179 GO:0022890//GO:0015318//GO:0005215//GO:0015075//GO:0022857//GO:0046873//GO:0008324 GO:0016020	ion transport//transport//transmembrane transport//metal ion transport//cation transport//establishment of localization//localization inorganic cation transmembrane transporter activity//inorganic molecular entity transmembrane transporter activity//transporter activity//ion transmembrane transporter activity//transmembrane transporter activity//metal ion transmembrane transporter activity//catio…
Cluster-30086.73792	-2.23331	0.0127192	1256	cysteine synthase-like protein [Trifolium pratense]	GO:0019752//GO:0044249//GO:0006807//GO:0044281//GO:0044283//GO:0009069//GO:1901576//GO:0006563//GO:0071704//GO:0006520//GO:1901605//GO:1901607//GO:0009987//GO:0044238//GO:0000097//GO:0000096//GO:0009058//GO:0008152//GO:0043436//GO:0009070//GO:0008652//GO:1901564//GO:1901566//GO:0006082//GO:0044272//GO:0046394//GO:0016053//GO:0044237//GO:0006534//GO:0006535//GO:0019344//GO:0006790 GO:0016765//GO:0…	carboxylic acid metabolic process//cellular biosynthetic process//nitrogen compound metabolic process//small molecule metabolic process//small molecule biosynthetic process//serine family amino acid metabolic process//organic substance biosynthetic process//L-serine metabolic process//organic substance metabolic process//cellular amino acid metabolic process//alpha-amino acid metabolic process//a…
Cluster-30086.87838	-2.26158	0.0127218	2743	isoflavone reductase related protein [Pyrus communis]	-- -- --	-- -- --
Cluster-30086.74310	3.70526	0.0127664	1122	--	-- -- --	-- -- --
Cluster-30086.73588	5.89999	0.0127819	8991	glutamate synthase [NADH], amyloplastic isoform X2 [Cajanus cajan] >gi|1150129718|ref|XP_020234642.1| glutamate synthase [NADH], amyloplastic isoform X2 [Cajanus cajan]	GO:0044238//GO:0044283//GO:0019752//GO:0044249//GO:0006807//GO:0009064//GO:0043650//GO:0006520//GO:0071704//GO:0008652//GO:1901605//GO:1901607//GO:1901576//GO:0009987//GO:0009058//GO:0008152//GO:0043436//GO:0055114//GO:0043648//GO:1901564//GO:1901566//GO:0006082//GO:0046394//GO:0016053//GO:0044237//GO:0006536//GO:0006537//GO:0009084//GO:0044281 GO:0015930//GO:0016638//GO:0043169//GO:0005488//GO:0…	primary metabolic process//small molecule biosynthetic process//carboxylic acid metabolic process//cellular biosynthetic process//nitrogen compound metabolic process//glutamine family amino acid metabolic process//dicarboxylic acid biosynthetic process//cellular amino acid metabolic process//organic substance metabolic process//cellular amino acid biosynthetic process//alpha-amino acid metabolic …
Cluster-30086.121601	6.42065	0.0127969	7151	putative disease resistance RPP13-like protein 1 [Cajanus cajan]	GO:0006479//GO:0080090//GO:0019222//GO:0034641//GO:0034645//GO:0019919//GO:1901362//GO:0071840//GO:0032774//GO:0071704//GO:0018195//GO:0018193//GO:0065007//GO:0006996//GO:0060255//GO:0009987//GO:0006725//GO:1903506//GO:2001141//GO:0046483//GO:0090304//GO:1901564//GO:0044249//GO:0019538//GO:0006807//GO:0019438//GO:0016569//GO:0051252//GO:0031326//GO:0031323//GO:0008213//GO:0035246//GO:0035247//GO:…	protein methylation//regulation of primary metabolic process//regulation of metabolic process//cellular nitrogen compound metabolic process//cellular macromolecule biosynthetic process//peptidyl-arginine methylation, to asymmetrical-dimethyl arginine//organic cyclic compound biosynthetic process//cellular component organization or biogenesis//RNA biosynthetic process//organic substance metabolic …
Cluster-30086.122040	-3.56985	0.012881	3451	Putative leucine-rich repeat receptor-like protein kinase [Glycine soja]	GO:0016310//GO:0009987//GO:0008152//GO:0006796//GO:0044237//GO:0006793 GO:0016301//GO:0036094//GO:0003824//GO:0005488//GO:0016772//GO:1901363//GO:1901265//GO:0097159//GO:0000166//GO:0016740 GO:0016020	phosphorylation//cellular process//metabolic process//phosphate-containing compound metabolic process//cellular metabolic process//phosphorus metabolic process kinase activity//small molecule binding//catalytic activity//binding//transferase activity, transferring phosphorus-containing groups//heterocyclic compound binding//nucleoside phosphate binding//organic cyclic compound binding//nucleotide…
Cluster-30086.63184	5.98488	0.0129935	3388	GTP 3',8-cyclase, mitochondrial isoform X3 [Glycine max]	GO:0006777//GO:0006732//GO:0044249//GO:0006807//GO:0009108//GO:1901576//GO:1901362//GO:1901360//GO:0051186//GO:0044260//GO:0043545//GO:0051189//GO:0051188//GO:0071704//GO:0018130//GO:0019720//GO:0044267//GO:0009987//GO:0009058//GO:0008152//GO:0090407//GO:0046483//GO:0044238//GO:1901564//GO:1901566//GO:0019538//GO:0044237//GO:0043170//GO:0006796//GO:0006793//GO:0019637 GO:0043169//GO:0051540//GO:0…	Mo-molybdopterin cofactor biosynthetic process//coenzyme metabolic process//cellular biosynthetic process//nitrogen compound metabolic process//coenzyme biosynthetic process//organic substance biosynthetic process//organic cyclic compound biosynthetic process//organic cyclic compound metabolic process//cofactor metabolic process//cellular macromolecule metabolic process//molybdopterin cofactor me…
Cluster-30086.80053	-5.96191	0.013235	8843	pentatricopeptide repeat-containing protein At1g62260, mitochondrial [Cajanus cajan] >gi|1150097332|ref|XP_020234515.1| pentatricopeptide repeat-containing protein At1g62260, mitochondrial [Cajanus cajan] >gi|1150097334|ref|XP_020234516.1| pentatricopeptide repeat-containing protein At1g62260, mitochondrial [Cajanus cajan] >gi|1150097336|ref|XP_020234517.1| pentatricopeptide repeat-containing pro…	GO:0032774//GO:0019222//GO:0031326//GO:0031323//GO:0090304//GO:0044249//GO:0034641//GO:0006807//GO:0034645//GO:1901362//GO:0050789//GO:0097659//GO:0080090//GO:0006139//GO:0044260//GO:2000112//GO:0071704//GO:0010467//GO:0065007//GO:1901360//GO:0010468//GO:0018130//GO:1901576//GO:0019219//GO:0006725//GO:0009987//GO:0009889//GO:1903506//GO:0050794//GO:0009058//GO:0009059//GO:0051171//GO:0008152//GO:…	RNA biosynthetic process//regulation of metabolic process//regulation of cellular biosynthetic process//regulation of cellular metabolic process//nucleic acid metabolic process//cellular biosynthetic process//cellular nitrogen compound metabolic process//nitrogen compound metabolic process//cellular macromolecule biosynthetic process//organic cyclic compound biosynthetic process//regulation of bi…
Cluster-30086.107334	4.52356	0.0133211	1403	transcription factor GTE8 [Durio zibethinus]	-- -- --	-- -- --
Cluster-30086.144167	4.05166	0.0133211	7998	hypothetical protein L916_10864 [Phytophthora parasitica]	-- GO:0005488//GO:0005515 GO:0005576	-- binding//protein binding extracellular region
Cluster-30086.54342	6.0945	0.0133211	1834	hypothetical protein PHAVU_001G155900g [Phaseolus vulgaris] >gi|561035945|gb|ESW34475.1| hypothetical protein PHAVU_001G155900g [Phaseolus vulgaris]	-- -- --	-- -- --
Cluster-30086.76396	5.93859	0.0133211	3008	uncharacterized protein LOC109804380 isoform X1 [Cajanus cajan]	GO:0090304//GO:0010239//GO:0034641//GO:0006807//GO:0044237//GO:0043170//GO:1901360//GO:0006139//GO:0071704//GO:0010467//GO:0046483//GO:0044238//GO:0009987//GO:0006725//GO:0008152//GO:0016070//GO:0016071//GO:0031425//GO:0031426//GO:0006396//GO:0006397 -- GO:0042646//GO:0042644//GO:0043227//GO:0043226//GO:0005737//GO:0009536//GO:0009532//GO:0009570//GO:0005739//GO:0009295//GO:0044435//GO:0044434//G…	nucleic acid metabolic process//chloroplast mRNA processing//cellular nitrogen compound metabolic process//nitrogen compound metabolic process//cellular metabolic process//macromolecule metabolic process//organic cyclic compound metabolic process//nucleobase-containing compound metabolic process//organic substance metabolic process//gene expression//heterocycle metabolic process//primary metaboli…
Cluster-30086.81787	5.30985	0.0133211	4667	serine/threonine-protein kinase CTR1 isoform X1 [Glycine max] >gi|947113947|gb|KRH62249.1| hypothetical protein GLYMA_04G096000 [Glycine max]	GO:0016310//GO:0006807//GO:0044267//GO:0044260//GO:0071704//GO:0006468//GO:0009987//GO:0006464//GO:0043412//GO:0036211//GO:0008152//GO:0044238//GO:1901564//GO:0044237//GO:0043170//GO:0006796//GO:0006793//GO:0019538 GO:0035639//GO:0008144//GO:0005488//GO:0043167//GO:1901363//GO:1901265//GO:0043168//GO:0000166//GO:0004674//GO:0016740//GO:0004672//GO:0017076//GO:0005524//GO:0016301//GO:0140096//GO:0…	phosphorylation//nitrogen compound metabolic process//cellular protein metabolic process//cellular macromolecule metabolic process//organic substance metabolic process//protein phosphorylation//cellular process//cellular protein modification process//macromolecule modification//protein modification process//metabolic process//primary metabolic process//organonitrogen compound metabolic process//c…
Cluster-30086.84086	-3.79007	0.0133211	2188	rho GDP-dissociation inhibitor 1 [Glycine max] >gi|734350428|gb|KHN12375.1| Rho GDP-dissociation inhibitor 1 [Glycine soja] >gi|947094112|gb|KRH42697.1| hypothetical protein GLYMA_08G105700 [Glycine max]	GO:0050790//GO:0065007//GO:0065009 GO:0005092//GO:0030234//GO:0005094//GO:0030695//GO:0098772//GO:0060589 GO:0005737//GO:0044464//GO:0005622//GO:0005623//GO:0044424	regulation of catalytic activity//biological regulation//regulation of molecular function GDP-dissociation inhibitor activity//enzyme regulator activity//Rho GDP-dissociation inhibitor activity//GTPase regulator activity//molecular function regulator//nucleoside-triphosphatase regulator activity cytoplasm//cell part//intracellular//cell//intracellular part
Cluster-30086.81200	-2.75589	0.0133736	5189	protein GIGANTEA isoform X2 [Cajanus cajan]	GO:0032502//GO:0048573//GO:0009648//GO:0032501//GO:0048608//GO:0061458//GO:0009314//GO:2000241//GO:0048583//GO:0048580//GO:0009791//GO:0022414//GO:0009416//GO:0051239//GO:0010228//GO:0007275//GO:2000028//GO:0009628//GO:0000003//GO:0003006//GO:0050896//GO:0048856//GO:0050789//GO:0050793//GO:0065007//GO:2000026//GO:0048731 -- --	developmental process//photoperiodism, flowering//photoperiodism//multicellular organismal process//reproductive structure development//reproductive system development//response to radiation//regulation of reproductive process//regulation of response to stimulus//regulation of post-embryonic development//post-embryonic development//reproductive process//response to light stimulus//regulation of m…
Cluster-30086.103801	-2.37851	0.0134424	634	unknown [Lotus japonicus]	GO:0050790//GO:0065009//GO:0019748//GO:0006725//GO:0044249//GO:0009058//GO:0008152//GO:1901362//GO:0009699//GO:1901360//GO:1901576//GO:0044550//GO:0009698//GO:0044237//GO:0071704//GO:0065007//GO:0019438//GO:0009987 GO:0030234//GO:0098772//GO:0042349 --	regulation of catalytic activity//regulation of molecular function//secondary metabolic process//cellular aromatic compound metabolic process//cellular biosynthetic process//biosynthetic process//metabolic process//organic cyclic compound biosynthetic process//phenylpropanoid biosynthetic process//organic cyclic compound metabolic process//organic substance biosynthetic process//secondary metabol…
Cluster-30086.111695	-5.96191	0.0134424	7326	Ty3/gypsy retrotransposon protein, partial [Trifolium pratense]	GO:0044238//GO:0009987//GO:0006725//GO:0090304//GO:0034641//GO:0006807//GO:0008152//GO:1901360//GO:0046483//GO:0006139//GO:1901564//GO:0044260//GO:0015074//GO:0019538//GO:0044237//GO:0043170//GO:0071704//GO:0006259//GO:0006508 GO:0016787//GO:0004175//GO:0140096//GO:0070011//GO:0003824//GO:0008168//GO:0008233//GO:0070001//GO:0016740//GO:0016741//GO:0004190 --	primary metabolic process//cellular process//cellular aromatic compound metabolic process//nucleic acid metabolic process//cellular nitrogen compound metabolic process//nitrogen compound metabolic process//metabolic process//organic cyclic compound metabolic process//heterocycle metabolic process//nucleobase-containing compound metabolic process//organonitrogen compound metabolic process//cellula…
Cluster-30086.122981	-4.29767	0.0134873	3237	PREDICTED: BTB/POZ domain-containing protein At3g50780-like [Vigna angularis] >gi|1044522808|ref|XP_017405702.1| PREDICTED: BTB/POZ domain-containing protein At3g50780-like [Vigna angularis] >gi|965659093|dbj|BAT75512.1| hypothetical protein VIGAN_01338500 [Vigna angularis var. angularis]	-- -- --	-- -- --
Cluster-30086.49959	4.32192	0.0136249	4606	DNA-directed RNA polymerase III subunit 2 isoform X2 [Cajanus cajan]	GO:0032774//GO:0044249//GO:0034641//GO:0034645//GO:1901362//GO:1901360//GO:0006139//GO:0006383//GO:0009987//GO:0006725//GO:0044271//GO:0046483//GO:0090304//GO:0006807//GO:0043170//GO:0097659//GO:1901576//GO:0044260//GO:0071704//GO:0010467//GO:0018130//GO:0009058//GO:0009059//GO:0008152//GO:0019438//GO:0034654//GO:0016070//GO:0044238//GO:0044237//GO:0006351 GO:1901363//GO:0016740//GO:0097367//GO:0…	RNA biosynthetic process//cellular biosynthetic process//cellular nitrogen compound metabolic process//cellular macromolecule biosynthetic process//organic cyclic compound biosynthetic process//organic cyclic compound metabolic process//nucleobase-containing compound metabolic process//transcription by RNA polymerase III//cellular process//cellular aromatic compound metabolic process//cellular ni…
Cluster-30086.61773	-4.14295	0.0136249	3275	putative dihydrolipoyllysine-residue succinyltransferase [Lupinus angustifolius]	GO:0019752//GO:0006099//GO:0009060//GO:0044281//GO:0006091//GO:0072350//GO:0016999//GO:0071704//GO:0006082//GO:0009987//GO:0045333//GO:0008152//GO:0043436//GO:0055114//GO:0044238//GO:0015980//GO:0044237//GO:0006101//GO:0017144 GO:0016417//GO:0016740//GO:0016746//GO:0016747//GO:0004149//GO:0016748//GO:0140096//GO:0003824//GO:0016751 GO:1990234//GO:1990204//GO:0005737//GO:0045240//GO:0005623//GO:19…	carboxylic acid metabolic process//tricarboxylic acid cycle//aerobic respiration//small molecule metabolic process//generation of precursor metabolites and energy//tricarboxylic acid metabolic process//antibiotic metabolic process//organic substance metabolic process//organic acid metabolic process//cellular process//cellular respiration//metabolic process//oxoacid metabolic process//oxidation-re…
Cluster-30086.85763	3.56985	0.0136249	1274	hypothetical protein L195_g042285 [Trifolium pratense]	-- -- --	-- -- --
Cluster-30086.65959	3.56071	0.0138676	3384	mitogen-activated protein kinase 4-like [Cajanus cajan] >gi|1150146075|ref|XP_020217026.1| mitogen-activated protein kinase 4-like [Cajanus cajan]	GO:0016310//GO:0023052//GO:0007165//GO:0042221//GO:0014070//GO:0009719//GO:0051716//GO:0071704//GO:0000165//GO:0009987//GO:0001101//GO:0010033//GO:1901564//GO:0009725//GO:0010243//GO:0043170//GO:0019538//GO:1901698//GO:0006807//GO:0035556//GO:0009733//GO:0044267//GO:0080026//GO:0050789//GO:0065007//GO:0023014//GO:0006468//GO:0006464//GO:0050794//GO:0043412//GO:0036211//GO:0008152//GO:0007154//GO:…	phosphorylation//signaling//signal transduction//response to chemical//response to organic cyclic compound//response to endogenous stimulus//cellular response to stimulus//organic substance metabolic process//MAPK cascade//cellular process//response to acid chemical//response to organic substance//organonitrogen compound metabolic process//response to hormone//response to organonitrogen compound/…
Cluster-30086.85900	4.14295	0.0138676	4374	protein TIME FOR COFFEE isoform X1 [Glycine max]	-- -- --	-- -- --
Cluster-30086.291	-2.92283	0.0141888	1261	PREDICTED: uncharacterized protein LOC101508048 isoform X1 [Cicer arietinum]	-- -- --	-- -- --
Cluster-30086.15693	-3.62449	0.0145663	3310	ribonuclease E/G-like protein, chloroplastic isoform X2 [Glycine max]	GO:0044237//GO:0090304//GO:0090305//GO:0034641//GO:0006807//GO:0034660//GO:0071840//GO:0006139//GO:0042254//GO:0071704//GO:0010467//GO:1901360//GO:0022613//GO:0006364//GO:0034470//GO:0009987//GO:0006725//GO:0008152//GO:0046483//GO:0016070//GO:0044238//GO:0016072//GO:0090501//GO:0043170//GO:0044085//GO:0006396 GO:2001070//GO:0030247//GO:0030246//GO:0005488//GO:0003676//GO:1901363//GO:0004540//GO:0…	cellular metabolic process//nucleic acid metabolic process//nucleic acid phosphodiester bond hydrolysis//cellular nitrogen compound metabolic process//nitrogen compound metabolic process//ncRNA metabolic process//cellular component organization or biogenesis//nucleobase-containing compound metabolic process//ribosome biogenesis//organic substance metabolic process//gene expression//organic cyclic…
Cluster-30086.82862	-5.96191	0.0147665	3042	inactive protein kinase SELMODRAFT_444075-like isoform X1 [Cajanus cajan] >gi|1012326461|gb|KYP38262.1| putative LRR receptor-like serine/threonine-protein kinase At1g56130 family [Cajanus cajan]	GO:0016310//GO:0006807//GO:0044267//GO:0044260//GO:0071704//GO:0006468//GO:0009987//GO:0006464//GO:0043412//GO:0036211//GO:0008152//GO:0044238//GO:1901564//GO:0019538//GO:0044237//GO:0043170//GO:0006796//GO:0006793 GO:0035639//GO:0008144//GO:0005488//GO:0000166//GO:1901363//GO:1901265//GO:0043168//GO:0043167//GO:0016740//GO:0004672//GO:0017076//GO:0005524//GO:0016301//GO:0140096//GO:0036094//GO:0…	phosphorylation//nitrogen compound metabolic process//cellular protein metabolic process//cellular macromolecule metabolic process//organic substance metabolic process//protein phosphorylation//cellular process//cellular protein modification process//macromolecule modification//protein modification process//metabolic process//primary metabolic process//organonitrogen compound metabolic process//p…
Cluster-30086.70629	4.75488	0.0148288	5400	paired amphipathic helix protein Sin3-like 2 isoform X2 [Cajanus cajan]	GO:0080090//GO:0019222//GO:0006476//GO:0044249//GO:0034641//GO:0034645//GO:0098732//GO:1901362//GO:1901360//GO:0032774//GO:0010605//GO:0000122//GO:0071840//GO:0048519//GO:0051172//GO:0006996//GO:0043170//GO:0060255//GO:0009987//GO:0006725//GO:1903506//GO:1903507//GO:0045892//GO:2001141//GO:0046483//GO:1901564//GO:0019538//GO:0010629//GO:0006807//GO:0019438//GO:0051253//GO:0016569//GO:0051252//GO:…	regulation of primary metabolic process//regulation of metabolic process//protein deacetylation//cellular biosynthetic process//cellular nitrogen compound metabolic process//cellular macromolecule biosynthetic process//macromolecule deacylation//organic cyclic compound biosynthetic process//organic cyclic compound metabolic process//RNA biosynthetic process//negative regulation of macromolecule m…
Cluster-30086.81189	4.16992	0.0148334	4034	uncharacterized protein At1g04910 [Cajanus cajan] >gi|1012353632|gb|KYP64820.1| DUF246 domain-containing protein At1g04910 family [Cajanus cajan]	-- GO:0003824//GO:0016740//GO:0016757 --	-- catalytic activity//transferase activity//transferase activity, transferring glycosyl groups --
Cluster-30086.117133	-3.68993	0.0149953	3373	zinc transporter 4, chloroplastic isoform X2 [Vigna radiata var. radiata]	GO:0006811//GO:0006810//GO:0055085//GO:0030001//GO:0006812//GO:0051234//GO:0051179 GO:0022890//GO:0015318//GO:0005215//GO:0015075//GO:0022857//GO:0046873//GO:0008324 GO:0016020	ion transport//transport//transmembrane transport//metal ion transport//cation transport//establishment of localization//localization inorganic cation transmembrane transporter activity//inorganic molecular entity transmembrane transporter activity//transporter activity//ion transmembrane transporter activity//transmembrane transporter activity//metal ion transmembrane transporter activity//catio…
Cluster-30086.17116	6.13612	0.0151263	4199	E1A-binding protein p400 [Glycine soja]	-- -- --	-- -- --
Cluster-30086.50611	-4.41503	0.0151263	5024	exportin-T [Cajanus cajan]	GO:0015931//GO:0051169//GO:0051168//GO:0071426//GO:0051649//GO:0009791//GO:0015833//GO:0008104//GO:0009653//GO:0042886//GO:0097064//GO:0000003//GO:0071431//GO:0070727//GO:0061458//GO:0006913//GO:0033036//GO:0032502//GO:0032501//GO:0048608//GO:0045184//GO:0003006//GO:0031503//GO:0006403//GO:0071528//GO:0009908//GO:0048507//GO:0009933//GO:0048731//GO:0006611//GO:0048367//GO:0071166//GO:0006886//GO:…	nucleobase-containing compound transport//nuclear transport//nuclear export//ribonucleoprotein complex export from nucleus//establishment of localization in cell//post-embryonic development//peptide transport//protein localization//anatomical structure morphogenesis//amide transport//ncRNA export from nucleus//reproduction//tRNA-containing ribonucleoprotein complex export from nucleus//cellular m…
Cluster-30086.107206	3.0199	0.0154352	4604	PREDICTED: trihelix transcription factor ASIL1-like isoform X1 [Cicer arietinum]	-- -- --	-- -- --
Cluster-30086.134835	-4.48112	0.0154401	2007	serine carboxypeptidase 24-like [Cajanus cajan]	GO:0044238//GO:0044248//GO:0023052//GO:0007165//GO:0070887//GO:0007154//GO:0014070//GO:0009719//GO:0051716//GO:0006508//GO:0071495//GO:1901701//GO:0009987//GO:0071396//GO:0032870//GO:0030163//GO:0044257//GO:0010033//GO:1901565//GO:0071367//GO:1901564//GO:0019538//GO:0071407//GO:0043170//GO:0009725//GO:0048545//GO:0043401//GO:0071383//GO:0006807//GO:0050789//GO:0044267//GO:1901575//GO:0044265//GO:…	primary metabolic process//cellular catabolic process//signaling//signal transduction//cellular response to chemical stimulus//cell communication//response to organic cyclic compound//response to endogenous stimulus//cellular response to stimulus//proteolysis//cellular response to endogenous stimulus//cellular response to oxygen-containing compound//cellular process//cellular response to lipid//c…
Cluster-30086.26289	-3.56478	0.0154401	4205	uncharacterized GPI-anchored protein At3g06035-like [Cajanus cajan] >gi|1012360056|gb|KYP71240.1| putative GPI-anchored protein At3g06035 family [Cajanus cajan]	-- -- GO:0044425//GO:0016021//GO:0016020//GO:0031224	-- -- membrane part//integral component of membrane//membrane//intrinsic component of membrane
Cluster-30086.91272	-4.71881	0.0154401	4281	hypothetical protein VIGAN_04386700 [Vigna angularis var. angularis]	-- -- --	-- -- --
Cluster-30086.90616	4.90688	0.0154901	4207	auxilin-like protein 1 [Cajanus cajan]	-- -- --	-- -- --
Cluster-30086.139510	-4.14295	0.0154919	3894	uncharacterized protein LOC100814487 [Glycine max] >gi|734316966|gb|KHN02448.1| DENN domain-containing protein 5B [Glycine soja] >gi|947046144|gb|KRG95773.1| hypothetical protein GLYMA_19G170000 [Glycine max]	-- -- --	-- -- --
Cluster-30086.69716	-4.11547	0.0155812	3032	cleavage stimulating factor 64 [Cajanus cajan] >gi|1012350387|gb|KYP61576.1| hypothetical protein KK1_016070 [Cajanus cajan]	GO:0090304//GO:0006807//GO:1901360//GO:0006139//GO:0071704//GO:0010467//GO:0044238//GO:0009987//GO:0006725//GO:0008152//GO:0046483//GO:0016070//GO:0016071//GO:0034641//GO:0044237//GO:0043170//GO:0006396//GO:0006397 -- GO:0044464//GO:0043229//GO:0005623//GO:0005681//GO:0005622//GO:0043227//GO:0043226//GO:0005634//GO:0032991//GO:0043231//GO:1990904//GO:0044446//GO:0044428//GO:0044422//GO:0044424	nucleic acid metabolic process//nitrogen compound metabolic process//organic cyclic compound metabolic process//nucleobase-containing compound metabolic process//organic substance metabolic process//gene expression//primary metabolic process//cellular process//cellular aromatic compound metabolic process//metabolic process//heterocycle metabolic process//RNA metabolic process//mRNA metabolic proc…
Cluster-30086.69673	-5.84965	0.015885	2869	(+)-neomenthol dehydrogenase [Arachis ipaensis] >gi|1021479159|ref|XP_016182782.1| (+)-neomenthol dehydrogenase [Arachis ipaensis] >gi|1431682195|ref|XP_025632075.1| (+)-neomenthol dehydrogenase-like [Arachis hypogaea]	GO:0008152//GO:0055114 GO:0004090//GO:0016614//GO:0016616//GO:0003824//GO:0016491 --	metabolic process//oxidation-reduction process carbonyl reductase (NADPH) activity//oxidoreductase activity, acting on CH-OH group of donors//oxidoreductase activity, acting on the CH-OH group of donors, NAD or NADP as acceptor//catalytic activity//oxidoreductase activity --
Cluster-30086.13952	-3.32192	0.0159915	1435	hypothetical protein PHAVU_008G027900g [Phaseolus vulgaris] >gi|561012553|gb|ESW11414.1| hypothetical protein PHAVU_008G027900g [Phaseolus vulgaris]	GO:0032774//GO:0019222//GO:0044249//GO:0034641//GO:0034645//GO:1901362//GO:1901360//GO:0080090//GO:0006139//GO:0060255//GO:0009987//GO:0006725//GO:1903506//GO:2001141//GO:0046483//GO:0051252//GO:0019438//GO:0031326//GO:0031323//GO:0090304//GO:0006807//GO:0043170//GO:0050789//GO:0097659//GO:1901576//GO:0044260//GO:2000112//GO:0071704//GO:0010467//GO:0065007//GO:0010468//GO:0018130//GO:0019219//GO:…	RNA biosynthetic process//regulation of metabolic process//cellular biosynthetic process//cellular nitrogen compound metabolic process//cellular macromolecule biosynthetic process//organic cyclic compound biosynthetic process//organic cyclic compound metabolic process//regulation of primary metabolic process//nucleobase-containing compound metabolic process//regulation of macromolecule metabolic …
Cluster-30086.57213	-2.38801	0.0159915	1439	protein ALP1-like [Cajanus cajan]	-- -- --	-- -- --
Cluster-30086.94285	-3.34239	0.0159915	3267	hypothetical protein CCACVL1_02012 [Corchorus capsularis]	GO:0008152//GO:0055114 GO:0005488//GO:0043167//GO:0016491//GO:0043169//GO:0051539//GO:0016655//GO:0003954//GO:0050136//GO:0046872//GO:0016651//GO:0008137//GO:0003824//GO:0048037//GO:0051540//GO:0051536 GO:0019866//GO:0031975//GO:0043229//GO:0043227//GO:0043226//GO:0005737//GO:0031090//GO:0016020//GO:0005740//GO:0005739//GO:0031967//GO:0031966//GO:0043231//GO:0044464//GO:0005623//GO:0005622//GO:00…	metabolic process//oxidation-reduction process binding//ion binding//oxidoreductase activity//cation binding//4 iron, 4 sulfur cluster binding//oxidoreductase activity, acting on NAD(P)H, quinone or similar compound as acceptor//NADH dehydrogenase activity//NADH dehydrogenase (quinone) activity//metal ion binding//oxidoreductase activity, acting on NAD(P)H//NADH dehydrogenase (ubiquinone) activit…
Cluster-30086.60000	-4.05889	0.0160177	3299	protein LAZ1 [Medicago truncatula] >gi|355493145|gb|AES74348.1| organic solute transporter ostalpha protein [Medicago truncatula] >gi|1471999755|gb|RHN71417.1| putative organic solute transporter subunit alpha/Transmembrane protein [Medicago truncatula]	GO:0050896//GO:0006810//GO:0045087//GO:0009987//GO:0006952//GO:0012501//GO:0006950//GO:0034050//GO:0006955//GO:0008219//GO:0051234//GO:0051179//GO:0051716//GO:0009626//GO:0002376//GO:0033554 GO:0005215 GO:0031224//GO:0005737//GO:0016021//GO:0016020//GO:0044464//GO:0005623//GO:0005622//GO:0044444//GO:0044424//GO:0044425//GO:0005829	response to stimulus//transport//innate immune response//cellular process//defense response//programmed cell death//response to stress//host programmed cell death induced by symbiont//immune response//cell death//establishment of localization//localization//cellular response to stimulus//plant-type hypersensitive response//immune system process//cellular response to stress transporter activity in…
Cluster-30086.60944	-5.8159	0.0160177	5574	phosphomethylpyrimidine synthase, chloroplastic isoform X1 [Vigna radiata var. radiata]	GO:0006772//GO:0072528//GO:0044249//GO:0034641//GO:0006807//GO:0044283//GO:1901362//GO:1901360//GO:0072527//GO:1901576//GO:0042723//GO:0071704//GO:0018130//GO:0006767//GO:0006766//GO:0009228//GO:0009987//GO:0006725//GO:0009058//GO:0009110//GO:0008152//GO:1901564//GO:0046483//GO:0044271//GO:0042724//GO:1901566//GO:0044272//GO:0042364//GO:0044237//GO:0006790//GO:0019438//GO:0017144//GO:0044281 GO:0…	thiamine metabolic process//pyrimidine-containing compound biosynthetic process//cellular biosynthetic process//cellular nitrogen compound metabolic process//nitrogen compound metabolic process//small molecule biosynthetic process//organic cyclic compound biosynthetic process//organic cyclic compound metabolic process//pyrimidine-containing compound metabolic process//organic substance biosynthet…
Cluster-30086.39013	-5.80734	0.0162938	6225	uncharacterized protein LOC109800778 isoform X1 [Cajanus cajan] >gi|1150146461|ref|XP_020217236.1| uncharacterized protein LOC109800778 isoform X1 [Cajanus cajan] >gi|1150146463|ref|XP_020217237.1| uncharacterized protein LOC109800778 isoform X1 [Cajanus cajan] >gi|1150146465|ref|XP_020217238.1| uncharacterized protein LOC109800778 isoform X1 [Cajanus cajan]	-- -- GO:0044425//GO:0016021//GO:0016020//GO:0031224	-- -- membrane part//integral component of membrane//membrane//intrinsic component of membrane
Cluster-30086.145590	3.01886	0.0165313	1825	cyclic nucleotide-gated ion channel 15-like protein, partial [Trifolium pratense] >gi|1335256665|gb|PNY15617.1| cyclic nucleotide-gated ion channel 15-like protein, partial [Trifolium pratense]	GO:0042391//GO:0071804//GO:0071805//GO:0055085//GO:0065007//GO:0098662//GO:0098660//GO:0065008//GO:0015672//GO:0006810//GO:0006813//GO:0006811//GO:0009987//GO:0034220//GO:0030001//GO:0051234//GO:0051179//GO:0098655//GO:0006812 GO:0005267//GO:0005261//GO:0015318//GO:0022857//GO:0022803//GO:0046873//GO:0022843//GO:0005215//GO:0005216//GO:0008324//GO:0022890//GO:0005244//GO:0015075//GO:0022832//GO:0…	regulation of membrane potential//cellular potassium ion transport//potassium ion transmembrane transport//transmembrane transport//biological regulation//inorganic cation transmembrane transport//inorganic ion transmembrane transport//regulation of biological quality//monovalent inorganic cation transport//transport//potassium ion transport//ion transport//cellular process//ion transmembrane tra…
Cluster-30086.490	-2.64909	0.0167285	1190	PREDICTED: syntaxin-71-like [Cicer arietinum]	GO:0008104//GO:0006906//GO:0061025//GO:0061024//GO:0015833//GO:0042886//GO:0070727//GO:0140056//GO:0016043//GO:0071705//GO:0071840//GO:0071702//GO:0006886//GO:0033036//GO:0006810//GO:0034613//GO:0045184//GO:0048278//GO:0051649//GO:0051234//GO:0051179//GO:0051640//GO:0051641//GO:0006996//GO:0022406//GO:0016192//GO:0046907//GO:0090174//GO:0016050//GO:0048284//GO:0015031//GO:0009987 GO:0005484//GO:0…	protein localization//vesicle fusion//membrane fusion//membrane organization//peptide transport//amide transport//cellular macromolecule localization//organelle localization by membrane tethering//cellular component organization//nitrogen compound transport//cellular component organization or biogenesis//organic substance transport//intracellular protein transport//macromolecule localization//tra…
Cluster-30086.81295	5.47031	0.0167479	3884	hypothetical protein GLYMA_20G162400 [Glycine max]	-- -- --	-- -- --
Cluster-30086.62306	4.34577	0.0168557	3182	hypothetical protein TSUD_197520 [Trifolium subterraneum]	-- -- --	-- -- --
Cluster-30086.66542	3.6845	0.0170491	730	--	-- -- --	-- -- --
Cluster-30086.68495	-5.72108	0.0170491	4909	uncharacterized protein LOC100817397 isoform X1 [Glycine max] >gi|734318136|gb|KHN02939.1| Hypothetical protein glysoja_009805 [Glycine soja] >gi|947102307|gb|KRH50799.1| hypothetical protein GLYMA_07G244700 [Glycine max] >gi|947102308|gb|KRH50800.1| hypothetical protein GLYMA_07G244700 [Glycine max]	GO:0044238//GO:0016311//GO:0006470//GO:0009987//GO:0043412//GO:0006807//GO:0006464//GO:0008152//GO:0044267//GO:1901564//GO:0044260//GO:0019538//GO:0043170//GO:0071704//GO:0006796//GO:0036211//GO:0006793//GO:0044237 GO:0016787//GO:0016791//GO:0140096//GO:0016788//GO:0042578//GO:0003824//GO:0004722//GO:0004721 --	primary metabolic process//dephosphorylation//protein dephosphorylation//cellular process//macromolecule modification//nitrogen compound metabolic process//cellular protein modification process//metabolic process//cellular protein metabolic process//organonitrogen compound metabolic process//cellular macromolecule metabolic process//protein metabolic process//macromolecule metabolic process//orga…
Cluster-30086.31617	-4.07483	0.0172462	2936	F-box protein At5g67140 [Glycine max] >gi|947079658|gb|KRH28447.1| hypothetical protein GLYMA_11G054300 [Glycine max]	-- GO:0003824//GO:0016874 --	-- catalytic activity//ligase activity --
Cluster-30086.100400	-5.92281	0.0173533	6611	uncharacterized protein LOC109800002 [Cajanus cajan]	GO:0044238//GO:0019222//GO:0016310//GO:0044248//GO:0034641//GO:1901360//GO:1901361//GO:0006139//GO:0051716//GO:0010605//GO:0071704//GO:0048519//GO:0006281//GO:0060255//GO:0009987//GO:0006725//GO:0006974//GO:0006401//GO:0046483//GO:1901564//GO:0019538//GO:0000956//GO:0006259//GO:0033554//GO:0019439//GO:0000184//GO:0009892//GO:0090304//GO:0010629//GO:0006807//GO:0043170//GO:0044267//GO:1901575//GO:…	primary metabolic process//regulation of metabolic process//phosphorylation//cellular catabolic process//cellular nitrogen compound metabolic process//organic cyclic compound metabolic process//organic cyclic compound catabolic process//nucleobase-containing compound metabolic process//cellular response to stimulus//negative regulation of macromolecule metabolic process//organic substance metabol…
Cluster-30086.92131	-3.65535	0.0174685	3546	uncharacterized protein LOC100305725 [Glycine max] >gi|734417219|gb|KHN38822.1| Vesicle-associated protein 1-2 [Glycine soja] >gi|947117135|gb|KRH65384.1| hypothetical protein GLYMA_03G032100 [Glycine max]	-- -- GO:0005783//GO:0005789//GO:0042175//GO:0043229//GO:0012505//GO:0043227//GO:0043226//GO:0031224//GO:0005737//GO:0031984//GO:0043231//GO:0016021//GO:0016020//GO:0044464//GO:0044444//GO:0005623//GO:0005622//GO:0044446//GO:0044432//GO:0098827//GO:0044424//GO:0044425//GO:0044422	-- -- endoplasmic reticulum//endoplasmic reticulum membrane//nuclear outer membrane-endoplasmic reticulum membrane network//intracellular organelle//endomembrane system//membrane-bounded organelle//organelle//intrinsic component of membrane//cytoplasm//organelle subcompartment//intracellular membrane-bounded organelle//integral component of membrane//membrane//cell part//cytoplasmic part//cell//i…
Cluster-30086.94039	3.90689	0.0175045	3933	PHD finger protein At1g33420 [Arachis duranensis]	-- GO:0005488//GO:0043169//GO:0008270//GO:0046914//GO:0046872//GO:0043167 --	-- binding//cation binding//zinc ion binding//transition metal ion binding//metal ion binding//ion binding --
Cluster-30086.105121	-2.98868	0.0175239	8216	pentatricopeptide repeat-containing protein At4g04790, mitochondrial isoform X1 [Glycine max]	-- -- --	-- -- --
Cluster-30086.42000	-4.32192	0.0175539	4311	transcription factor-like protein DPB [Arachis ipaensis] >gi|1431705044|ref|XP_025642933.1| transcription factor-like protein DPB [Arachis hypogaea] >gi|1431705046|ref|XP_025642934.1| transcription factor-like protein DPB [Arachis hypogaea] >gi|1431705048|ref|XP_025642936.1| transcription factor-like protein DPB [Arachis hypogaea] >gi|1431705050|ref|XP_025642937.1| transcription factor-like prote…	GO:0032774//GO:0019222//GO:0031326//GO:0031323//GO:0090304//GO:0044249//GO:0006807//GO:0034645//GO:0097659//GO:0080090//GO:0006139//GO:0044260//GO:1901362//GO:2000112//GO:0050789//GO:0071704//GO:0010467//GO:0006357//GO:0065007//GO:1901360//GO:0006366//GO:0060255//GO:0010468//GO:0018130//GO:1901576//GO:0019219//GO:0006725//GO:0009987//GO:0009889//GO:1903506//GO:0050794//GO:0009058//GO:0009059//GO:…	RNA biosynthetic process//regulation of metabolic process//regulation of cellular biosynthetic process//regulation of cellular metabolic process//nucleic acid metabolic process//cellular biosynthetic process//nitrogen compound metabolic process//cellular macromolecule biosynthetic process//nucleic acid-templated transcription//regulation of primary metabolic process//nucleobase-containing compoun…
Cluster-30086.63813	6.44293	0.0175539	1030	serine/arginine-rich splicing factor SR34A isoform X2 [Arachis ipaensis] >gi|1432044223|ref|XP_025680936.1| serine/arginine-rich splicing factor SR34A-like isoform X2 [Arachis hypogaea]	-- GO:0097159//GO:0005488//GO:1901363 --	-- organic cyclic compound binding//binding//heterocyclic compound binding --
Cluster-30086.74884	-5.82441	0.0175585	2977	hypothetical protein GLYMA_04G049900 [Glycine max]	GO:0044248//GO:0016485//GO:0006807//GO:0044237//GO:0043170//GO:0044267//GO:1901575//GO:0044265//GO:0044260//GO:0071704//GO:0010467//GO:0006508//GO:0044238//GO:0006624//GO:0009987//GO:0030163//GO:0008152//GO:0044257//GO:0009056//GO:0009057//GO:0051603//GO:1901564//GO:1901565//GO:0051604//GO:0019538 GO:0004175//GO:0008233//GO:0008234//GO:0070011//GO:0016787//GO:0140096//GO:0003824//GO:0004197 GO:00…	cellular catabolic process//protein processing//nitrogen compound metabolic process//cellular metabolic process//macromolecule metabolic process//cellular protein metabolic process//organic substance catabolic process//cellular macromolecule catabolic process//cellular macromolecule metabolic process//organic substance metabolic process//gene expression//proteolysis//primary metabolic process//va…
Cluster-30086.72860	-3.9341	0.017627	2694	aspartic proteinase-like [Cajanus cajan] >gi|1012328351|gb|KYP39999.1| Aspartic proteinase [Cajanus cajan]	GO:0006629//GO:0006807//GO:0030163//GO:0008152//GO:0009056//GO:0009057//GO:0044238//GO:1901575//GO:1901564//GO:1901565//GO:0019538//GO:0043170//GO:0071704//GO:0006508 GO:0016787//GO:0004175//GO:0140096//GO:0003824//GO:0008233//GO:0070001//GO:0070011//GO:0004190 GO:0044425//GO:0031224//GO:0016021//GO:0016020	lipid metabolic process//nitrogen compound metabolic process//protein catabolic process//metabolic process//catabolic process//macromolecule catabolic process//primary metabolic process//organic substance catabolic process//organonitrogen compound metabolic process//organonitrogen compound catabolic process//protein metabolic process//macromolecule metabolic process//organic substance metabolic p…
Cluster-30086.80344	2.08177	0.0176691	1589	PREDICTED: alcohol dehydrogenase 1-like [Lupinus angustifolius] >gi|1117475895|ref|XP_019430441.1| PREDICTED: alcohol dehydrogenase 1-like [Lupinus angustifolius] >gi|1102718031|gb|OIW16636.1| hypothetical protein TanjilG_01875 [Lupinus angustifolius] >gi|1102718032|gb|OIW16637.1| hypothetical protein TanjilG_01876 [Lupinus angustifolius]	GO:0008152//GO:0055114 GO:0043169//GO:0046914//GO:0008270//GO:0043167//GO:0003824//GO:0005488//GO:0046872//GO:0016491 --	metabolic process//oxidation-reduction process cation binding//transition metal ion binding//zinc ion binding//ion binding//catalytic activity//binding//metal ion binding//oxidoreductase activity --
Cluster-30086.43614	-4.22239	0.0178727	3431	PREDICTED: probable serine incorporator [Cicer arietinum] >gi|828332272|ref|XP_012574737.1| PREDICTED: probable serine incorporator [Cicer arietinum]	GO:0006865//GO:0006820//GO:0071705//GO:0006810//GO:0015849//GO:0006811//GO:0015711//GO:0015804//GO:0015807//GO:0015825//GO:0051234//GO:0051179//GO:0046942//GO:0071702//GO:0006812//GO:0032329 GO:0015175//GO:0005342//GO:0015318//GO:0008509//GO:0022889//GO:0005215//GO:0008324//GO:0015194//GO:0046943//GO:0008514//GO:0015075//GO:0022857//GO:0015179//GO:0015171 GO:0016020//GO:0031224//GO:0016021//GO:00…	amino acid transport//anion transport//nitrogen compound transport//transport//organic acid transport//ion transport//organic anion transport//neutral amino acid transport//L-amino acid transport//L-serine transport//establishment of localization//localization//carboxylic acid transport//organic substance transport//cation transport//serine transport neutral amino acid transmembrane transporter a…
Cluster-30086.84992	-5.8159	0.0178748	8002	sphingoid long-chain bases kinase 1 [Glycine max] >gi|947043530|gb|KRG93159.1| hypothetical protein GLYMA_19G000300 [Glycine max]	GO:0009987//GO:0016310//GO:0006796//GO:0044237//GO:0008152//GO:0006793 GO:0016301//GO:0003824//GO:0016740//GO:0016772 --	cellular process//phosphorylation//phosphate-containing compound metabolic process//cellular metabolic process//metabolic process//phosphorus metabolic process kinase activity//catalytic activity//transferase activity//transferase activity, transferring phosphorus-containing groups --
Cluster-30086.71165	-5.79006	0.0178945	4885	protein TIC 100 [Cajanus cajan]	-- -- --	-- -- --
Cluster-30086.46214	-3.99999	0.018107	4107	probable galacturonosyltransferase 6 isoform X1 [Cajanus cajan] >gi|1012343603|gb|KYP54795.1| Glycosyltransferase QUASIMODO1 [Cajanus cajan]	GO:0010393//GO:0045229//GO:0044237//GO:0043170//GO:0071840//GO:1901576//GO:0045488//GO:0016043//GO:0045489//GO:0071555//GO:0071554//GO:0009987//GO:0000271//GO:0071704//GO:0009058//GO:0009059//GO:0008152//GO:0044238//GO:0005975//GO:0005976//GO:0016051//GO:0017144 GO:0016740//GO:0016757//GO:0047262//GO:0008194//GO:0003824//GO:0016758 GO:0043229//GO:0043227//GO:0043226//GO:0005737//GO:0031984//GO:00…	galacturonan metabolic process//external encapsulating structure organization//cellular metabolic process//macromolecule metabolic process//cellular component organization or biogenesis//organic substance biosynthetic process//pectin metabolic process//cellular component organization//pectin biosynthetic process//cell wall organization//cell wall organization or biogenesis//cellular process//poly…
Cluster-30086.75580	5.82442	0.0181285	4532	hypothetical protein LR48_Vigan04g219800 [Vigna angularis]	-- -- --	-- -- --
Cluster-30086.131680	-4.05889	0.0181408	2860	PREDICTED: glycerophosphodiester phosphodiesterase GDPD4 [Vigna angularis] >gi|920699708|gb|KOM42933.1| hypothetical protein LR48_Vigan05g053700 [Vigna angularis]	-- GO:0042578//GO:0016787//GO:0008081//GO:0003824//GO:0016788 GO:0016020	-- phosphoric ester hydrolase activity//hydrolase activity//phosphoric diester hydrolase activity//catalytic activity//hydrolase activity, acting on ester bonds membrane
Cluster-30086.45823	4.31158	0.0182454	3908	disease resistance protein (TIR-NBS-LRR class) [Medicago truncatula]	GO:0050896 GO:0036094//GO:0005488//GO:0043167//GO:1901363//GO:1901265//GO:0001882//GO:0043168//GO:0030554//GO:0097367//GO:0097159//GO:0000166//GO:0032559//GO:0001883//GO:0032549//GO:0032555//GO:0017076//GO:0032550//GO:0032553 --	response to stimulus small molecule binding//binding//ion binding//heterocyclic compound binding//nucleoside phosphate binding//nucleoside binding//anion binding//adenyl nucleotide binding//carbohydrate derivative binding//organic cyclic compound binding//nucleotide binding//adenyl ribonucleotide binding//purine nucleoside binding//ribonucleoside binding//purine ribonucleotide binding//purine nuc…
Cluster-30086.98498	-4.48112	0.0183397	1903	Putative pectinesterase/pectinesterase inhibitor 22 [Cajanus cajan]	GO:0010393//GO:0044248//GO:0045229//GO:0043086//GO:0071840//GO:1901575//GO:0071555//GO:0016043//GO:0071554//GO:0071704//GO:0065007//GO:0044092//GO:0065009//GO:0009987//GO:0050790//GO:0008152//GO:0000272//GO:0009056//GO:0009057//GO:0042545//GO:0044238//GO:0005975//GO:0042737//GO:0005976//GO:0016052//GO:0044237//GO:0043170//GO:0045488//GO:0045490//GO:0017144 GO:0004857//GO:0098772//GO:0016787//GO:0…	galacturonan metabolic process//cellular catabolic process//external encapsulating structure organization//negative regulation of catalytic activity//cellular component organization or biogenesis//organic substance catabolic process//cell wall organization//cellular component organization//cell wall organization or biogenesis//organic substance metabolic process//biological regulation//negative r…
Cluster-30086.108041	4.02974	0.0183522	2552	PREDICTED: putative SWI/SNF-related matrix-associated actin-dependent regulator of chromatin subfamily A member 3-like 2 isoform X1 [Cicer arietinum]	-- GO:0016787//GO:0035639//GO:0008144//GO:0036094//GO:0003824//GO:0005488//GO:0003676//GO:0000166//GO:1901363//GO:1901265//GO:0043168//GO:0043169//GO:0016818//GO:0046914//GO:0030554//GO:0097367//GO:0097159//GO:0016817//GO:0043167//GO:0032559//GO:0032553//GO:0032555//GO:0017076//GO:0046872//GO:0005524//GO:0008270 --	-- hydrolase activity//purine ribonucleoside triphosphate binding//drug binding//small molecule binding//catalytic activity//binding//nucleic acid binding//nucleotide binding//heterocyclic compound binding//nucleoside phosphate binding//anion binding//cation binding//hydrolase activity, acting on acid anhydrides, in phosphorus-containing anhydrides//transition metal ion binding//adenyl nucleotide…
Cluster-30086.93564	4.14295	0.0183861	8763	tRNA(adenine(34)) deaminase, chloroplastic isoform X1 [Glycine max] >gi|571439929|ref|XP_006575004.1| tRNA(adenine(34)) deaminase, chloroplastic isoform X1 [Glycine max] >gi|734333917|gb|KHN07725.1| tRNA-specific adenosine deaminase, chloroplastic [Glycine soja] >gi|947122897|gb|KRH71103.1| hypothetical protein GLYMA_02G129800 [Glycine max] >gi|947122898|gb|KRH71104.1| hypothetical protein GLYMA_…	-- GO:0003824//GO:0016787 --	-- catalytic activity//hydrolase activity --
Cluster-30086.34500	4.27301	0.0185058	2722	transcription factor bHLH112-like isoform X3 [Cajanus cajan]	-- -- --	-- -- --
Cluster-30086.38549	-3.70043	0.0185898	3719	protein ANTI-SILENCING 1 isoform X1 [Cajanus cajan]	GO:0080090//GO:0019222//GO:0044249//GO:0034641//GO:0006323//GO:0034645//GO:1901362//GO:0071840//GO:0032774//GO:0010605//GO:0006342//GO:0040029//GO:0016458//GO:0048519//GO:0051172//GO:0006996//GO:0006338//GO:0060255//GO:0009987//GO:1903506//GO:1903507//GO:0045892//GO:2001141//GO:0046483//GO:0031507//GO:0051253//GO:0051252//GO:0006333//GO:0043170//GO:0006807//GO:0019438//GO:0071103//GO:0022607//GO:…	regulation of primary metabolic process//regulation of metabolic process//cellular biosynthetic process//cellular nitrogen compound metabolic process//DNA packaging//cellular macromolecule biosynthetic process//organic cyclic compound biosynthetic process//cellular component organization or biogenesis//RNA biosynthetic process//negative regulation of macromolecule metabolic process//chromatin sil…
Cluster-30086.71705	5.71881	0.0185898	6409	protein TSS isoform X1 [Vigna radiata var. radiata] >gi|1255166906|ref|XP_022642142.1| protein TSS isoform X1 [Vigna radiata var. radiata]	-- -- --	-- -- --
Cluster-30086.72102	3.88264	0.0185898	3403	cellulose synthase A catalytic subunit 2 [UDP-forming]-like [Cajanus cajan] >gi|1012356629|gb|KYP67815.1| Cellulose synthase A catalytic subunit 6 [UDP-forming] [Cajanus cajan]	GO:0030243//GO:0030244//GO:0044249//GO:0009250//GO:0034645//GO:0033692//GO:0071840//GO:1901576//GO:0044264//GO:0044262//GO:0071704//GO:0043170//GO:0016043//GO:0071554//GO:0071555//GO:0006073//GO:0045229//GO:0051273//GO:0009987//GO:0000271//GO:0034637//GO:0009058//GO:0009059//GO:0008152//GO:0044042//GO:0044238//GO:0005975//GO:0044260//GO:0051274//GO:0044237//GO:0016051//GO:0005976 GO:0005488//GO:0…	cellulose metabolic process//cellulose biosynthetic process//cellular biosynthetic process//glucan biosynthetic process//cellular macromolecule biosynthetic process//cellular polysaccharide biosynthetic process//cellular component organization or biogenesis//organic substance biosynthetic process//cellular polysaccharide metabolic process//cellular carbohydrate metabolic process//organic substanc…
Cluster-30086.81798	6.4703	0.0186762	3713	pentatricopeptide repeat-containing protein At5g25630-like isoform X1 [Cajanus cajan] >gi|1150093913|ref|XP_020232685.1| pentatricopeptide repeat-containing protein At5g25630-like isoform X1 [Cajanus cajan] >gi|1150093915|ref|XP_020232686.1| pentatricopeptide repeat-containing protein At5g25630-like isoform X1 [Cajanus cajan] >gi|1150093917|ref|XP_020232687.1| pentatricopeptide repeat-containing …	-- GO:0016787//GO:0016818//GO:0042623//GO:0140096//GO:0017111//GO:0016817//GO:0003824//GO:0016887//GO:0008568//GO:0016462 --	-- hydrolase activity//hydrolase activity, acting on acid anhydrides, in phosphorus-containing anhydrides//ATPase activity, coupled//catalytic activity, acting on a protein//nucleoside-triphosphatase activity//hydrolase activity, acting on acid anhydrides//catalytic activity//ATPase activity//microtubule-severing ATPase activity//pyrophosphatase activity --
Cluster-30086.76203	-3.99999	0.0187559	2961	biotin carboxyl carrier protein of acetyl-CoA carboxylase 2, chloroplastic-like [Hevea brasiliensis]	-- -- --	-- -- --
Cluster-30086.83527	6.10851	0.0191413	5847	uncharacterized protein LOC109801761 isoform X2 [Cajanus cajan]	-- -- --	-- -- --
Cluster-30086.92247	-2.37973	0.0191413	3136	probable cadmium/zinc-transporting ATPase HMA1, chloroplastic [Medicago truncatula] >gi|1471991326|gb|RHN62989.1| putative calcium-transporting ATPase [Medicago truncatula]	GO:0006812//GO:0006810//GO:0006811//GO:0051234//GO:0051179//GO:0055085//GO:0034220//GO:0098655 GO:0035639//GO:0008144//GO:0005488//GO:0016887//GO:0000166//GO:1901363//GO:0043168//GO:0043169//GO:0042626//GO:0042623//GO:0015318//GO:0043167//GO:0015399//GO:1901265//GO:0017076//GO:0046872//GO:0005524//GO:0016787//GO:0042625//GO:0005215//GO:0008324//GO:0017111//GO:0036094//GO:0003824//GO:0022890//GO:0…	cation transport//transport//ion transport//establishment of localization//localization//transmembrane transport//ion transmembrane transport//cation transmembrane transport purine ribonucleoside triphosphate binding//drug binding//binding//ATPase activity//nucleotide binding//heterocyclic compound binding//anion binding//cation binding//ATPase activity, coupled to transmembrane movement of subst…
Cluster-30086.73204	-4.19639	0.0191417	5765	calcium-dependent protein kinase 13 [Cajanus cajan]	GO:0016310//GO:0023052//GO:0007165//GO:0070887//GO:0007154//GO:0009755//GO:0051716//GO:0018193//GO:0071495//GO:0044238//GO:0009987//GO:0071396//GO:0032870//GO:0001101//GO:0018209//GO:0010033//GO:1901564//GO:0019538//GO:0009725//GO:0018105//GO:0071229//GO:0050789//GO:0006807//GO:0035556//GO:0043170//GO:0044267//GO:0009737//GO:0044260//GO:0033993//GO:0009738//GO:0046777//GO:0071704//GO:0071310//GO:…	phosphorylation//signaling//signal transduction//cellular response to chemical stimulus//cell communication//hormone-mediated signaling pathway//cellular response to stimulus//peptidyl-amino acid modification//cellular response to endogenous stimulus//primary metabolic process//cellular process//cellular response to lipid//cellular response to hormone stimulus//response to acid chemical//peptidyl…
Cluster-30086.56823	5.86623	0.0191776	2587	GPN-loop GTPase QQT2 [Medicago truncatula] >gi|355481269|gb|AES62472.1| P-loop nucleoside triphosphate hydrolase superfamily protein [Medicago truncatula] >gi|1472010118|gb|RHN81778.1| putative GPN-loop GTPase, P-loop containing nucleoside triphosphate hydrolase [Medicago truncatula]	GO:0061458//GO:0009791//GO:0009790//GO:0009793//GO:0032501//GO:0048608//GO:0007275//GO:0051301//GO:0000003//GO:0032502//GO:0048316//GO:0009987//GO:0003006//GO:0010154//GO:0022414//GO:0048856//GO:0048731 GO:0016817//GO:0016462//GO:0016787//GO:0003924//GO:0017111//GO:0016818//GO:0003824 GO:0099512//GO:0099513//GO:0005874//GO:0005856//GO:0044446//GO:0043226//GO:0044430//GO:0015630//GO:0043232//GO:00…	reproductive system development//post-embryonic development//embryo development//embryo development ending in seed dormancy//multicellular organismal process//reproductive structure development//multicellular organism development//cell division//reproduction//developmental process//seed development//cellular process//developmental process involved in reproduction//fruit development//reproductive …
Cluster-30086.99772	4.24792	0.019381	4757	nucleobase-ascorbate transporter 11 [Glycine max] >gi|947049946|gb|KRG99474.1| hypothetical protein GLYMA_18G147700 [Glycine max]	GO:0006810//GO:0051179//GO:0051234//GO:0055085 GO:0005215//GO:0022857 GO:0016020//GO:0016021//GO:0044425//GO:0031224	transport//localization//establishment of localization//transmembrane transport transporter activity//transmembrane transporter activity membrane//integral component of membrane//membrane part//intrinsic component of membrane
Cluster-30086.51560	-4.50249	0.0194756	3350	protein ENHANCED DISEASE RESISTANCE 2-like [Glycine max] >gi|947071217|gb|KRH20108.1| hypothetical protein GLYMA_13G156600 [Glycine max] >gi|947071218|gb|KRH20109.1| hypothetical protein GLYMA_13G156600 [Glycine max]	-- GO:0005488//GO:0008289 --	-- binding//lipid binding --
Cluster-30086.29004	4.48112	0.0197911	3342	uncharacterized protein LOC100813969 isoform X2 [Glycine max] >gi|734372194|gb|KHN19770.1| Protein phosphatase 1 regulatory subunit pprA [Glycine soja] >gi|947114031|gb|KRH62333.1| hypothetical protein GLYMA_04G101000 [Glycine max] >gi|947114032|gb|KRH62334.1| hypothetical protein GLYMA_04G101000 [Glycine max]	-- GO:0005488//GO:0005515 --	-- binding//protein binding --
Cluster-30086.47541	3.45943	0.0197911	2877	PREDICTED: glucan endo-1,3-beta-glucosidase 12-like [Cicer arietinum]	-- GO:0016787//GO:0030247//GO:0030246//GO:0016798//GO:0005488//GO:0003824//GO:0004553//GO:0001871 GO:0046658//GO:0071944//GO:0005886//GO:0031226//GO:0031224//GO:0031225//GO:0016020//GO:0044464//GO:0005623//GO:0044425//GO:0044459	-- hydrolase activity//polysaccharide binding//carbohydrate binding//hydrolase activity, acting on glycosyl bonds//binding//catalytic activity//hydrolase activity, hydrolyzing O-glycosyl compounds//pattern binding anchored component of plasma membrane//cell periphery//plasma membrane//intrinsic component of plasma membrane//intrinsic component of membrane//anchored component of membrane//membrane…
Cluster-30086.89956	-4.39231	0.0198467	4030	probable amino-acid acetyltransferase NAGS1, chloroplastic isoform X1 [Glycine max] >gi|947129286|gb|KRH77140.1| hypothetical protein GLYMA_01G194700 [Glycine max]	GO:0009064//GO:0019752//GO:0044249//GO:0006807//GO:0044281//GO:0044283//GO:1901576//GO:0006520//GO:0006526//GO:0006525//GO:0071704//GO:1901605//GO:1901607//GO:0044238//GO:0009987//GO:0009058//GO:0008152//GO:0043436//GO:0008652//GO:1901564//GO:1901566//GO:0006082//GO:0046394//GO:0016053//GO:0044237//GO:0009084 GO:0008080//GO:0016740//GO:0016746//GO:0016747//GO:0016410//GO:0004042//GO:0003824//GO:0…	glutamine family amino acid metabolic process//carboxylic acid metabolic process//cellular biosynthetic process//nitrogen compound metabolic process//small molecule metabolic process//small molecule biosynthetic process//organic substance biosynthetic process//cellular amino acid metabolic process//arginine biosynthetic process//arginine metabolic process//organic substance metabolic process//alp…
Cluster-30086.13944	-4.45942	0.0200838	1119	lipid droplet-associated hydrolase isoform X2 [Cajanus cajan] >gi|1012337298|gb|KYP48576.1| UPF0554 protein [Cajanus cajan]	GO:0019915//GO:0051179//GO:0051235//GO:0010876//GO:0065008//GO:0065007//GO:0033036 GO:0016787//GO:0003824 GO:0043229//GO:0043228//GO:0043226//GO:0043232//GO:0005811//GO:0044464//GO:0005623//GO:0005622//GO:0044424	lipid storage//localization//maintenance of location//lipid localization//regulation of biological quality//biological regulation//macromolecule localization hydrolase activity//catalytic activity intracellular organelle//non-membrane-bounded organelle//organelle//intracellular non-membrane-bounded organelle//lipid droplet//cell part//cell//intracellular//intracellular part
Cluster-30086.72123	-5.86623	0.0200838	2565	O-methyltransferase [Pueraria montana var. lobata]	GO:0009987//GO:0006725//GO:0044249//GO:0009058//GO:0044237//GO:0008152//GO:0019438//GO:0032259 GO:0008757//GO:0008171//GO:0008168//GO:0003824//GO:0016740//GO:0016741//GO:0005515//GO:0046983//GO:0005488 GO:0005737//GO:0005829//GO:0044464//GO:0044444//GO:0005623//GO:0005622//GO:0044424	cellular process//cellular aromatic compound metabolic process//cellular biosynthetic process//biosynthetic process//cellular metabolic process//metabolic process//aromatic compound biosynthetic process//methylation S-adenosylmethionine-dependent methyltransferase activity//O-methyltransferase activity//methyltransferase activity//catalytic activity//transferase activity//transferase activity, tr…
Cluster-30086.77042	-5.67241	0.0200838	4086	hypothetical protein glysoja_014195 [Glycine soja]	-- -- --	-- -- --
Cluster-99774.0	-6.00747	0.0204967	1739	F5M15.5 [Arabidopsis thaliana] >gi|8886925|gb|AAF80611.1|AC069251_4 F2D10.11 [Arabidopsis thaliana]	GO:0017001//GO:0044248//GO:0042744//GO:0042743//GO:0070887//GO:0098754//GO:0051187//GO:0051186//GO:0016999//GO:0009636//GO:0098869//GO:0009987//GO:0051716//GO:0072593//GO:1990748//GO:0008152//GO:0042221//GO:0009056//GO:0006979//GO:0055114//GO:0042737//GO:0050896//GO:0006950//GO:0044237//GO:0017144//GO:0097237 GO:0005488//GO:1901363//GO:0016491//GO:0043169//GO:0043167//GO:0046872//GO:0020037//GO:0…	antibiotic catabolic process//cellular catabolic process//hydrogen peroxide catabolic process//hydrogen peroxide metabolic process//cellular response to chemical stimulus//detoxification//cofactor catabolic process//cofactor metabolic process//antibiotic metabolic process//response to toxic substance//cellular oxidant detoxification//cellular process//cellular response to stimulus//reactive oxyge…
Cluster-30086.49940	4.45943	0.0205873	4806	splicing factor arginine/serine-rich 13A [Phaseolus vulgaris]	-- GO:0036094//GO:0005488//GO:0003676//GO:0097159//GO:1901363//GO:1901265//GO:0000166 --	-- small molecule binding//binding//nucleic acid binding//organic cyclic compound binding//heterocyclic compound binding//nucleoside phosphate binding//nucleotide binding --
Cluster-30086.115677	-3.39854	0.0207641	800	Putative tRNA (cytidine(34)-2'-O)-methyltransferase [Glycine soja]	GO:0009451//GO:0090304//GO:0034641//GO:0002128//GO:0034660//GO:1901360//GO:0034470//GO:0006139//GO:0044260//GO:0071704//GO:0010467//GO:0006400//GO:0032259//GO:0008033//GO:0030488//GO:0009987//GO:0006725//GO:0043412//GO:0043414//GO:0008152//GO:0001510//GO:0046483//GO:0016070//GO:0044238//GO:0002130//GO:0002131//GO:0002132//GO:0044237//GO:0043170//GO:0006399//GO:0006807//GO:0006396 GO:0005488//GO:0…	RNA modification//nucleic acid metabolic process//cellular nitrogen compound metabolic process//tRNA nucleoside ribose methylation//ncRNA metabolic process//organic cyclic compound metabolic process//ncRNA processing//nucleobase-containing compound metabolic process//cellular macromolecule metabolic process//organic substance metabolic process//gene expression//tRNA modification//methylation//tRN…
Cluster-30086.18798	-2.63005	0.0207641	1086	PREDICTED: two-component response regulator ARR9-like [Cicer arietinum]	GO:0009987//GO:0050794//GO:0023052//GO:0007165//GO:0007154//GO:0035556//GO:0050789//GO:0051716//GO:0000160//GO:0065007//GO:0050896 -- GO:0031224//GO:0016021//GO:0016020//GO:0044464//GO:0005623//GO:0005622//GO:0044425	cellular process//regulation of cellular process//signaling//signal transduction//cell communication//intracellular signal transduction//regulation of biological process//cellular response to stimulus//phosphorelay signal transduction system//biological regulation//response to stimulus -- intrinsic component of membrane//integral component of membrane//membrane//cell part//cell//intracellular//me…
Cluster-30086.82665	5.70965	0.0207641	9819	Retrovirus-related Pol polyprotein from transposon TNT 1-94 [Cajanus cajan]	GO:0044238//GO:0009987//GO:0006725//GO:0090304//GO:0034641//GO:0006807//GO:0008152//GO:1901360//GO:0046483//GO:0006139//GO:0044260//GO:0015074//GO:0044237//GO:0043170//GO:0071704//GO:0006259 -- --	primary metabolic process//cellular process//cellular aromatic compound metabolic process//nucleic acid metabolic process//cellular nitrogen compound metabolic process//nitrogen compound metabolic process//metabolic process//organic cyclic compound metabolic process//heterocycle metabolic process//nucleobase-containing compound metabolic process//cellular macromolecule metabolic process//DNA inte…
Cluster-30086.86160	6.01494	0.0207641	5301	uncharacterized protein LOC109805602 [Cajanus cajan]	-- -- --	-- -- --
Cluster-30086.103197	-3.64385	0.0207736	4289	D-lactate dehydrogenase [cytochrome], mitochondrial [Glycine max] >gi|1433538053|gb|RCW19495.1| hypothetical protein GLYMA_03G205500 [Glycine max]	GO:0008152//GO:0055114 GO:0036094//GO:0003824//GO:0048037//GO:0005488//GO:0000166//GO:1901363//GO:0016491//GO:0043168//GO:0050662//GO:0050660//GO:0016614//GO:0097159//GO:0043167//GO:1901265 --	metabolic process//oxidation-reduction process small molecule binding//catalytic activity//cofactor binding//binding//nucleotide binding//heterocyclic compound binding//oxidoreductase activity//anion binding//coenzyme binding//flavin adenine dinucleotide binding//oxidoreductase activity, acting on CH-OH group of donors//organic cyclic compound binding//ion binding//nucleoside phosphate binding --
Cluster-30086.32839	5.76375	0.0207736	2371	protein disulfide-isomerase 5-4 [Glycine max] >gi|947107278|gb|KRH55661.1| hypothetical protein GLYMA_06G270200 [Glycine max]	GO:0019725//GO:0009987//GO:0050794//GO:0042592//GO:0065007//GO:0045454//GO:0065008//GO:0050789 GO:0016853//GO:0003824 GO:0016021//GO:0016020//GO:0005623//GO:0044425//GO:0031224	cellular homeostasis//cellular process//regulation of cellular process//homeostatic process//biological regulation//cell redox homeostasis//regulation of biological quality//regulation of biological process isomerase activity//catalytic activity integral component of membrane//membrane//cell//membrane part//intrinsic component of membrane
Cluster-30086.75491	-5.65343	0.0207744	7165	WD repeat-containing protein 44-like [Trifolium pratense]	-- GO:0005488//GO:0005515 --	-- binding//protein binding --
Cluster-30086.134974	4.29768	0.0208132	2455	uncharacterized protein LOC109791146 isoform X1 [Cajanus cajan]	-- GO:0043169//GO:0016779//GO:0016772//GO:0043167//GO:0003824//GO:0016740//GO:0005488//GO:0046872 --	-- cation binding//nucleotidyltransferase activity//transferase activity, transferring phosphorus-containing groups//ion binding//catalytic activity//transferase activity//binding//metal ion binding --
Cluster-30086.51350	5.96192	0.020853	4195	uncharacterized protein LOC100801329 [Glycine max] >gi|571489064|ref|XP_006591102.1| uncharacterized protein LOC100801329 [Glycine max] >gi|734416978|gb|KHN38695.1| E3 ubiquitin-protein ligase NEURL1B [Glycine soja] >gi|947081759|gb|KRH30548.1| hypothetical protein GLYMA_11G191900 [Glycine max]	GO:0009987//GO:0048583//GO:0050794//GO:0023052//GO:0007165//GO:0023051//GO:0007154//GO:0010646//GO:0050789//GO:0051716//GO:0009966//GO:0050896//GO:0065007 GO:0140096//GO:0003824//GO:0004842//GO:0019787//GO:0016740 GO:0005737//GO:0044464//GO:0005623//GO:0005622//GO:0044424	cellular process//regulation of response to stimulus//regulation of cellular process//signaling//signal transduction//regulation of signaling//cell communication//regulation of cell communication//regulation of biological process//cellular response to stimulus//regulation of signal transduction//response to stimulus//biological regulation catalytic activity, acting on a protein//catalytic activit…
Cluster-30086.73329	-5.63419	0.0209033	3864	uncharacterized protein LOC100801613 [Glycine max] >gi|734407430|gb|KHN34292.1| hypothetical protein glysoja_039742 [Glycine soja] >gi|947058680|gb|KRH08086.1| hypothetical protein GLYMA_16G129200 [Glycine max] >gi|947058681|gb|KRH08087.1| hypothetical protein GLYMA_16G129200 [Glycine max] >gi|947058682|gb|KRH08088.1| hypothetical protein GLYMA_16G129200 [Glycine max]	-- -- --	-- -- --
Cluster-30086.14738	-4.64385	0.0211165	1559	phosphatidylinositol 4-phosphate 5-kinase 6-like [Cajanus cajan] >gi|1012329806|gb|KYP41365.1| Phosphatidylinositol-4-phosphate 5-kinase 6 [Cajanus cajan]	GO:0006650//GO:0016310//GO:0044255//GO:0071704//GO:0046834//GO:0046854//GO:0006644//GO:0009987//GO:0006629//GO:0046488//GO:0008152//GO:0046486//GO:0030258//GO:0044238//GO:0044237//GO:0006796//GO:0006793//GO:0019637 GO:0035639//GO:0016308//GO:0008144//GO:0005488//GO:0000166//GO:1901363//GO:1901265//GO:0043168//GO:0043167//GO:0016740//GO:0017076//GO:0005524//GO:0016301//GO:0016307//GO:0036094//GO:0…	glycerophospholipid metabolic process//phosphorylation//cellular lipid metabolic process//organic substance metabolic process//lipid phosphorylation//phosphatidylinositol phosphorylation//phospholipid metabolic process//cellular process//lipid metabolic process//phosphatidylinositol metabolic process//metabolic process//glycerolipid metabolic process//lipid modification//primary metabolic process…
Cluster-30086.46828	-4.02974	0.0211625	2450	pentatricopeptide repeat-containing protein At4g18975, chloroplastic-like [Cajanus cajan] >gi|1012324357|gb|KYP36365.1| hypothetical protein KK1_042511 [Cajanus cajan]	-- -- --	-- -- --
Cluster-30086.43387	-4.93859	0.021325	3221	peroxisome biogenesis protein 6 [Glycine max] >gi|734425858|gb|KHN43535.1| Peroxisome biogenesis protein 6 [Glycine soja] >gi|947046772|gb|KRG96401.1| hypothetical protein GLYMA_19G208300 [Glycine max]	-- GO:0035639//GO:0008144//GO:0036094//GO:0005488//GO:0000166//GO:1901363//GO:1901265//GO:0043168//GO:0030554//GO:0097367//GO:0097159//GO:0043167//GO:0032559//GO:0032553//GO:0032555//GO:0017076//GO:0005524 --	-- purine ribonucleoside triphosphate binding//drug binding//small molecule binding//binding//nucleotide binding//heterocyclic compound binding//nucleoside phosphate binding//anion binding//adenyl nucleotide binding//carbohydrate derivative binding//organic cyclic compound binding//ion binding//adenyl ribonucleotide binding//ribonucleotide binding//purine ribonucleotide binding//purine nucleotide…
Cluster-30086.125049	-4.56767	0.0213338	1982	probable terpene synthase 2 isoform X2 [Cajanus cajan]	-- GO:0043169//GO:0016838//GO:0016835//GO:0016829//GO:0000287//GO:0043167//GO:0003824//GO:0005488//GO:0046872//GO:0010333 --	-- cation binding//carbon-oxygen lyase activity, acting on phosphates//carbon-oxygen lyase activity//lyase activity//magnesium ion binding//ion binding//catalytic activity//binding//metal ion binding//terpene synthase activity --
Cluster-30086.23189	-4.4374	0.021453	1258	PREDICTED: kinesin-3-like [Cicer arietinum] >gi|502083969|ref|XP_004487620.1| PREDICTED: kinesin-3-like [Cicer arietinum]	GO:0009987//GO:0006928//GO:0007017//GO:0007018 GO:0035639//GO:0008144//GO:0005488//GO:0016887//GO:0000166//GO:1901363//GO:1901265//GO:0043168//GO:0016462//GO:0043167//GO:0017076//GO:0003774//GO:0005524//GO:0016787//GO:0015631//GO:0008017//GO:0017111//GO:0036094//GO:0003824//GO:0016818//GO:0030554//GO:0097367//GO:0097159//GO:0016817//GO:0032559//GO:0003777//GO:0005515//GO:0032555//GO:0032553//GO:0…	cellular process//movement of cell or subcellular component//microtubule-based process//microtubule-based movement purine ribonucleoside triphosphate binding//drug binding//binding//ATPase activity//nucleotide binding//heterocyclic compound binding//nucleoside phosphate binding//anion binding//pyrophosphatase activity//ion binding//purine nucleotide binding//motor activity//ATP binding//hydrolase…
Cluster-30086.37120	-5.79872	0.0217113	1778	PREDICTED: uncharacterized protein LOC108330675 isoform X1 [Vigna angularis] >gi|920699046|gb|KOM42271.1| hypothetical protein LR48_Vigan04g246900 [Vigna angularis] >gi|965661846|dbj|BAT77555.1| hypothetical protein VIGAN_02014000 [Vigna angularis var. angularis]	-- GO:0043169//GO:0043167//GO:0005488//GO:0046872//GO:0005509 GO:0016021//GO:0016020//GO:0044425//GO:0031224	-- cation binding//ion binding//binding//metal ion binding//calcium ion binding integral component of membrane//membrane//membrane part//intrinsic component of membrane
Cluster-30086.61304	4.29767	0.0218165	1536	protein PTST, chloroplastic isoform X2 [Arachis ipaensis]	-- -- --	-- -- --
Cluster-30086.94281	4.29767	0.0218165	3345	hypothetical protein CCACVL1_02012 [Corchorus capsularis]	-- GO:0005488//GO:0003824//GO:0016651//GO:0016491 GO:0016020	-- binding//catalytic activity//oxidoreductase activity, acting on NAD(P)H//oxidoreductase activity membrane
Cluster-30086.72971	4.54431	0.0220503	2251	40S ribosomal protein SA [Glycine max] >gi|3334320|sp|O22518.1|RSSA_SOYBN RecName: Full=40S ribosomal protein SA; AltName: Full=p40 >gi|2444420|gb|AAB82659.1| ribosome-associated protein p40 [Glycine max] >gi|947099189|gb|KRH47681.1| hypothetical protein GLYMA_07G043800 [Glycine max]	GO:0015931//GO:0051169//GO:0051168//GO:0071426//GO:0043628//GO:0006403//GO:0044249//GO:0034641//GO:0008104//GO:1901360//GO:0034645//GO:0000447//GO:0071840//GO:0065003//GO:0042886//GO:0070925//GO:0097064//GO:0070727//GO:0043043//GO:0043933//GO:0022618//GO:0022613//GO:0033036//GO:0090502//GO:0034470//GO:0044238//GO:0009987//GO:0006725//GO:0050658//GO:0000460//GO:0000461//GO:0000462//GO:0000466//GO:…	nucleobase-containing compound transport//nuclear transport//nuclear export//ribonucleoprotein complex export from nucleus//ncRNA 3'-end processing//RNA localization//cellular biosynthetic process//cellular nitrogen compound metabolic process//protein localization//organic cyclic compound metabolic process//cellular macromolecule biosynthetic process//endonucleolytic cleavage in ITS1 to separate …
Cluster-30086.71871	4.02974	0.0221151	2964	probable LRR receptor-like serine/threonine-protein kinase At2g23950 [Glycine max] >gi|947124156|gb|KRH72362.1| hypothetical protein GLYMA_02G207400 [Glycine max]	GO:0016310//GO:0006807//GO:0044267//GO:0044260//GO:0071704//GO:0006468//GO:0009987//GO:0006464//GO:0043412//GO:0036211//GO:0008152//GO:0044238//GO:1901564//GO:0019538//GO:0044237//GO:0043170//GO:0006796//GO:0006793 GO:0035639//GO:0008144//GO:0005488//GO:0043167//GO:1901363//GO:0043168//GO:0000166//GO:0004674//GO:0016740//GO:1901265//GO:0004672//GO:0017076//GO:0005524//GO:0016301//GO:0140096//GO:0…	phosphorylation//nitrogen compound metabolic process//cellular protein metabolic process//cellular macromolecule metabolic process//organic substance metabolic process//protein phosphorylation//cellular process//cellular protein modification process//macromolecule modification//protein modification process//metabolic process//primary metabolic process//organonitrogen compound metabolic process//p…
Cluster-30086.34222	-5.70042	0.0221901	3271	PREDICTED: cellulose synthase-like protein G2 isoform X1 [Lupinus angustifolius] >gi|1102693687|gb|OIV93238.1| hypothetical protein TanjilG_27417 [Lupinus angustifolius]	GO:0030243//GO:0030244//GO:0044249//GO:0009250//GO:0034645//GO:0033692//GO:1901576//GO:0044264//GO:0044262//GO:0044260//GO:0071704//GO:0016043//GO:0071554//GO:0071555//GO:0071840//GO:0006073//GO:0045229//GO:0051273//GO:0043170//GO:0009987//GO:0000271//GO:0034637//GO:0009058//GO:0009059//GO:0008152//GO:0044042//GO:0044238//GO:0005975//GO:0051274//GO:0044237//GO:0016051//GO:0005976 GO:0046527//GO:0…	cellulose metabolic process//cellulose biosynthetic process//cellular biosynthetic process//glucan biosynthetic process//cellular macromolecule biosynthetic process//cellular polysaccharide biosynthetic process//organic substance biosynthetic process//cellular polysaccharide metabolic process//cellular carbohydrate metabolic process//cellular macromolecule metabolic process//organic substance met…
Cluster-30086.36192	4.23703	0.0223631	3183	ATP-dependent DNA helicase DDM1 [Cajanus cajan] >gi|1012355563|gb|KYP66750.1| Lymphoid-specific helicase [Cajanus cajan]	GO:0006479//GO:0080090//GO:0019222//GO:0035067//GO:0006473//GO:0006475//GO:0090241//GO:0031057//GO:0031056//GO:0051567//GO:0031058//GO:0009292//GO:0009294//GO:1901360//GO:0035065//GO:0006306//GO:0006305//GO:0006304//GO:0010605//GO:0010604//GO:0071840//GO:0040029//GO:0018193//GO:0016458//GO:0048518//GO:0048519//GO:0046483//GO:1905269//GO:1905268//GO:0032392//GO:0051052//GO:0043967//GO:0060255//GO:…	protein methylation//regulation of primary metabolic process//regulation of metabolic process//negative regulation of histone acetylation//protein acetylation//internal protein amino acid acetylation//negative regulation of histone H4 acetylation//negative regulation of histone modification//regulation of histone modification//histone H3-K9 methylation//positive regulation of histone modification…
Cluster-30086.73554	-5.07324	0.0224493	2467	golgin candidate 5 [Glycine max] >gi|571503568|ref|XP_006595130.1| golgin candidate 5 [Glycine max] >gi|955360561|ref|XP_014621617.1| golgin candidate 5 [Glycine max] >gi|947074538|gb|KRH23429.1| hypothetical protein GLYMA_13G356900 [Glycine max] >gi|947074539|gb|KRH23430.1| hypothetical protein GLYMA_13G356900 [Glycine max]	-- -- --	-- -- --
Cluster-30086.84745	4.82442	0.0224493	4388	PREDICTED: uncharacterized protein LOC101491263 isoform X2 [Cicer arietinum]	-- -- --	-- -- --
Cluster-30086.96412	-3.96962	0.022592	3484	unknown [Lotus japonicus]	-- -- GO:0044425//GO:0016021//GO:0016020//GO:0031224	-- -- membrane part//integral component of membrane//membrane//intrinsic component of membrane
Cluster-30086.59466	-2.10842	0.0226612	1434	PREDICTED: expansin-like B1 [Cicer arietinum] >gi|828326044|ref|XP_012573615.1| PREDICTED: expansin-like B1 [Cicer arietinum]	-- -- GO:0005576	-- -- extracellular region
Cluster-30086.15387	-4.52355	0.0230142	3571	uncharacterized zinc finger CCHC domain-containing protein At4g19190 isoform X1 [Vigna radiata var. radiata]	GO:0022607//GO:0043933//GO:0000301//GO:0034622//GO:0071840//GO:0010256//GO:0016043//GO:0065003//GO:0006810//GO:0048193//GO:0009987//GO:0048213//GO:0007030//GO:0051234//GO:0051179//GO:0016192//GO:0006996//GO:0006891//GO:0006890//GO:0044085 -- GO:0043229//GO:0099023//GO:0043227//GO:0043226//GO:0005737//GO:0044431//GO:0005794//GO:0017119//GO:0012505//GO:0032991//GO:0043231//GO:0044464//GO:0005623//G…	cellular component assembly//protein-containing complex subunit organization//retrograde transport, vesicle recycling within Golgi//cellular protein-containing complex assembly//cellular component organization or biogenesis//endomembrane system organization//cellular component organization//protein-containing complex assembly//transport//Golgi vesicle transport//cellular process//Golgi vesicle pr…
Cluster-30086.25902	-5.56477	0.0230749	2668	PREDICTED: 3-phosphoinositide-dependent protein kinase B [Cicer arietinum]	GO:0009987 GO:0016773//GO:0016772//GO:0016301//GO:0140096//GO:0003824//GO:0016740//GO:0004672 --	cellular process phosphotransferase activity, alcohol group as acceptor//transferase activity, transferring phosphorus-containing groups//kinase activity//catalytic activity, acting on a protein//catalytic activity//transferase activity//protein kinase activity --
Cluster-30086.144391	-3.99999	0.0239724	2161	uncharacterized protein LOC102663118 [Glycine max] >gi|947079562|gb|KRH28351.1| hypothetical protein GLYMA_11G047500 [Glycine max]	-- -- GO:0044425//GO:0016021//GO:0016020//GO:0031224	-- -- membrane part//integral component of membrane//membrane//intrinsic component of membrane
Cluster-30086.97686	4	0.0239724	4606	unknown [Lotus japonicus]	-- GO:0005488//GO:0005515 GO:0005737//GO:0005829//GO:0044464//GO:0005623//GO:0005622//GO:0044444//GO:0044424	-- binding//protein binding cytoplasm//cytosol//cell part//cell//intracellular//cytoplasmic part//intracellular part
Cluster-30086.41174	-5.57489	0.0240443	1739	hypothetical protein PHAVU_006G208100g [Phaseolus vulgaris] >gi|561021655|gb|ESW20426.1| hypothetical protein PHAVU_006G208100g [Phaseolus vulgaris]	GO:0016310//GO:0023052//GO:0007165//GO:0051716//GO:0071704//GO:0018212//GO:0018193//GO:0009987//GO:0055114//GO:1901564//GO:0043170//GO:0019538//GO:0018108//GO:0006807//GO:0050789//GO:0044267//GO:0044260//GO:0065007//GO:0006468//GO:0006464//GO:0050794//GO:0043412//GO:0036211//GO:0008152//GO:0007154//GO:0044238//GO:0050896//GO:0044237//GO:0006796//GO:0006793 GO:0035639//GO:0008144//GO:0060089//GO:0…	phosphorylation//signaling//signal transduction//cellular response to stimulus//organic substance metabolic process//peptidyl-tyrosine modification//peptidyl-amino acid modification//cellular process//oxidation-reduction process//organonitrogen compound metabolic process//macromolecule metabolic process//protein metabolic process//peptidyl-tyrosine phosphorylation//nitrogen compound metabolic pro…
Cluster-30086.106423	5.56477	0.0240587	7956	putative disease resistance RPP13-like protein 1 [Cajanus cajan]	-- GO:0043168//GO:0030554//GO:0097367//GO:0097159//GO:0043167//GO:0036094//GO:0032553//GO:0032559//GO:0005488//GO:0043531//GO:0032555//GO:0017076//GO:0000166//GO:1901363//GO:1901265 --	-- anion binding//adenyl nucleotide binding//carbohydrate derivative binding//organic cyclic compound binding//ion binding//small molecule binding//ribonucleotide binding//adenyl ribonucleotide binding//binding//ADP binding//purine ribonucleotide binding//purine nucleotide binding//nucleotide binding//heterocyclic compound binding//nucleoside phosphate binding --
Cluster-30086.12638	-4.54431	0.0241179	3144	hypothetical protein PHAVU_005G132700g [Phaseolus vulgaris] >gi|561023436|gb|ESW22166.1| hypothetical protein PHAVU_005G132700g [Phaseolus vulgaris]	GO:0032774//GO:0019222//GO:0031326//GO:0031323//GO:0090304//GO:0044249//GO:0034641//GO:0006807//GO:0034645//GO:1901362//GO:0050789//GO:0097659//GO:0080090//GO:0006139//GO:0044260//GO:2000112//GO:0071704//GO:0010467//GO:0065007//GO:1901360//GO:0010468//GO:0018130//GO:1901576//GO:0019219//GO:0006725//GO:0009987//GO:0009889//GO:1903506//GO:0050794//GO:0009058//GO:0009059//GO:0051171//GO:0008152//GO:…	RNA biosynthetic process//regulation of metabolic process//regulation of cellular biosynthetic process//regulation of cellular metabolic process//nucleic acid metabolic process//cellular biosynthetic process//cellular nitrogen compound metabolic process//nitrogen compound metabolic process//cellular macromolecule biosynthetic process//organic cyclic compound biosynthetic process//regulation of bi…
Cluster-30086.95856	5.70043	0.0243256	12474	uncharacterized protein LOC109798563 [Cajanus cajan]	GO:0055114//GO:0008152 GO:0003824//GO:0016491 --	oxidation-reduction process//metabolic process catalytic activity//oxidoreductase activity --
Cluster-30086.125415	-5.55457	0.0244901	2160	tonoplast dicarboxylate transporter [Glycine max] >gi|947062274|gb|KRH11535.1| hypothetical protein GLYMA_15G115200 [Glycine max]	GO:0006811//GO:0006810//GO:0006814//GO:0034220//GO:0006820//GO:0030001//GO:0051234//GO:0055085//GO:0051179//GO:0006812//GO:0098656//GO:0015672 GO:0005215 GO:0031224//GO:0016021//GO:0016020//GO:0044425	ion transport//transport//sodium ion transport//ion transmembrane transport//anion transport//metal ion transport//establishment of localization//transmembrane transport//localization//cation transport//anion transmembrane transport//monovalent inorganic cation transport transporter activity intrinsic component of membrane//integral component of membrane//membrane//membrane part
Cluster-30086.60608	5.55458	0.0244901	2891	pentatricopeptide repeat-containing protein At2g13600 isoform X1 [Glycine max] >gi|947099609|gb|KRH48101.1| hypothetical protein GLYMA_07G068600 [Glycine max]	-- -- --	-- -- --
Cluster-30086.8127	-4.11547	0.0246351	1559	Disease resistance protein [Glycine soja]	-- -- --	-- -- --
Cluster-124076.0	3.90689	0.0248523	3875	--	-- -- --	-- -- --
Cluster-30086.74907	-5.52355	0.0249378	4185	PREDICTED: staphylococcal nuclease domain-containing protein 1 [Vigna angularis] >gi|965656759|dbj|BAT73178.1| hypothetical protein VIGAN_01064100 [Vigna angularis var. angularis]	GO:0009892//GO:0080090//GO:0019222//GO:0031326//GO:0031323//GO:0090304//GO:0044249//GO:0034641//GO:0006807//GO:0010467//GO:1901362//GO:0050789//GO:1901360//GO:0032774//GO:0006139//GO:0010605//GO:0010608//GO:0040029//GO:0071704//GO:0016458//GO:0065007//GO:0097659//GO:0048519//GO:0010468//GO:1901576//GO:0060255//GO:0009889//GO:0009987//GO:0006725//GO:1903506//GO:0050794//GO:0009058//GO:0009059//GO:…	negative regulation of metabolic process//regulation of primary metabolic process//regulation of metabolic process//regulation of cellular biosynthetic process//regulation of cellular metabolic process//nucleic acid metabolic process//cellular biosynthetic process//cellular nitrogen compound metabolic process//nitrogen compound metabolic process//gene expression//organic cyclic compound biosynthe…
Cluster-51140.1	5.65343	0.0249378	1278	PREDICTED: MADS-box protein SOC1-like isoform X1 [Lupinus angustifolius]	GO:0044238//GO:0032774//GO:0008152//GO:1901576//GO:0009987//GO:0006725//GO:0090304//GO:0044249//GO:0034641//GO:0006807//GO:0034645//GO:0034654//GO:1901362//GO:0097659//GO:0046483//GO:0016070//GO:0006139//GO:0006351//GO:0044271//GO:0044260//GO:0009058//GO:0044237//GO:0043170//GO:0071704//GO:0010467//GO:0009059//GO:1901360//GO:0019438//GO:0018130 GO:0005488 --	primary metabolic process//RNA biosynthetic process//metabolic process//organic substance biosynthetic process//cellular process//cellular aromatic compound metabolic process//nucleic acid metabolic process//cellular biosynthetic process//cellular nitrogen compound metabolic process//nitrogen compound metabolic process//cellular macromolecule biosynthetic process//nucleobase-containing compound b…
Cluster-30086.34121	-4.02974	0.0253159	1758	zinc finger protein-like 1 homolog [Cajanus cajan]	GO:0009719//GO:0042221//GO:0010033//GO:1901700//GO:0009737//GO:0009725//GO:0050896//GO:0001101//GO:0033993//GO:0097305 GO:0008270//GO:0043169//GO:0046914//GO:0043167//GO:0046872//GO:0005488 GO:0031224//GO:0016020//GO:0044425//GO:0016021	response to endogenous stimulus//response to chemical//response to organic substance//response to oxygen-containing compound//response to abscisic acid//response to hormone//response to stimulus//response to acid chemical//response to lipid//response to alcohol zinc ion binding//cation binding//transition metal ion binding//ion binding//metal ion binding//binding intrinsic component of membrane//…
Cluster-30086.34407	3.53796	0.0253159	5722	putative disease resistance protein At3g14460 [Cajanus cajan] >gi|1012343254|gb|KYP54446.1| Putative disease resistance RPP13-like protein 1 [Cajanus cajan]	-- GO:0043168//GO:0030554//GO:0097367//GO:0097159//GO:0043167//GO:0036094//GO:0032553//GO:0032559//GO:0005488//GO:0043531//GO:0032555//GO:0017076//GO:0000166//GO:1901363//GO:1901265 --	-- anion binding//adenyl nucleotide binding//carbohydrate derivative binding//organic cyclic compound binding//ion binding//small molecule binding//ribonucleotide binding//adenyl ribonucleotide binding//binding//ADP binding//purine ribonucleotide binding//purine nucleotide binding//nucleotide binding//heterocyclic compound binding//nucleoside phosphate binding --
Cluster-30086.43666	5.84129	0.0253159	3181	MORC family CW-type zinc finger protein 4 [Glycine soja] >gi|947058726|gb|KRH08132.1| hypothetical protein GLYMA_16G131900 [Glycine max]	-- -- --	-- -- --
Cluster-30086.53177	4.02974	0.0253159	2819	protein AAR2 homolog isoform X1 [Cajanus cajan]	GO:0022607//GO:0000244//GO:0043933//GO:0090304//GO:0034641//GO:0006807//GO:0044237//GO:0034622//GO:0071840//GO:0006139//GO:0000387//GO:0016043//GO:0065003//GO:0071704//GO:0010467//GO:0022618//GO:1901360//GO:0022613//GO:0008380//GO:0044238//GO:0009987//GO:0006725//GO:0071826//GO:0000375//GO:0000377//GO:0008152//GO:0046483//GO:0016070//GO:0016071//GO:0000398//GO:0043170//GO:0044085//GO:0006396//GO:…	cellular component assembly//spliceosomal tri-snRNP complex assembly//protein-containing complex subunit organization//nucleic acid metabolic process//cellular nitrogen compound metabolic process//nitrogen compound metabolic process//cellular metabolic process//cellular protein-containing complex assembly//cellular component organization or biogenesis//nucleobase-containing compound metabolic pro…
Cluster-30086.48364	-3.58496	0.0253622	1645	uncharacterized protein LOC100813574 isoform X1 [Glycine max] >gi|955312601|ref|XP_014629364.1| uncharacterized protein LOC100813574 isoform X1 [Glycine max] >gi|955312603|ref|XP_014629365.1| uncharacterized protein LOC100813574 isoform X1 [Glycine max] >gi|1448255132|ref|XP_025983680.1| uncharacterized protein LOC100813574 isoform X1 [Glycine max] >gi|947119453|gb|KRH67702.1| hypothetical protei…	-- GO:0043169//GO:0046872//GO:0005488//GO:0043167 --	-- cation binding//metal ion binding//binding//ion binding --
Cluster-30086.36615	-3.19264	0.0254982	896	ethylene-responsive transcription factor ERF107-like [Cajanus cajan]	-- -- --	-- -- --
Cluster-30086.28150	-3.61471	0.0255461	3707	PREDICTED: rac-like GTP-binding protein ARAC8 [Cicer arietinum]	GO:0023052//GO:0007165//GO:0035556//GO:0051716//GO:0065007//GO:0009987//GO:0050794//GO:0007154//GO:0007264//GO:0050896//GO:0050789 GO:0035639//GO:0043167//GO:1901363//GO:1901265//GO:0001882//GO:0043168//GO:0016462//GO:0000166//GO:0032561//GO:0001883//GO:0032549//GO:0017076//GO:0005525//GO:0016787//GO:0003924//GO:0017111//GO:0036094//GO:0003824//GO:0016818//GO:0097367//GO:0097159//GO:0016817//GO:0…	signaling//signal transduction//intracellular signal transduction//cellular response to stimulus//biological regulation//cellular process//regulation of cellular process//cell communication//small GTPase mediated signal transduction//response to stimulus//regulation of biological process purine ribonucleoside triphosphate binding//ion binding//heterocyclic compound binding//nucleoside phosphate b…
Cluster-30086.104243	-4.02974	0.0256338	2315	protein ABIL1 [Cajanus cajan]	-- -- --	-- -- --
Cluster-30086.51387	4.62448	0.0256338	6830	Autophagy-related protein 2 [Glycine soja]	GO:0022607//GO:0016236//GO:1903008//GO:0044248//GO:1905037//GO:0071840//GO:0016043//GO:0000045//GO:0007005//GO:0061726//GO:0006914//GO:0009987//GO:0044804//GO:0061919//GO:0008152//GO:0070925//GO:0009056//GO:0006996//GO:0007033//GO:0000422//GO:0044237//GO:0044085//GO:0022411 -- GO:0019898//GO:0005623//GO:0005737//GO:0016020//GO:0000407//GO:0044464//GO:0005622//GO:0044444//GO:0044424//GO:0044425	cellular component assembly//macroautophagy//organelle disassembly//cellular catabolic process//autophagosome organization//cellular component organization or biogenesis//cellular component organization//autophagosome assembly//mitochondrion organization//mitochondrion disassembly//autophagy//cellular process//autophagy of nucleus//process utilizing autophagic mechanism//metabolic process//organe…
Cluster-30086.59019	5.54431	0.0257021	2614	D-xylose-proton symporter-like 3, chloroplastic [Glycine max] >gi|955352992|ref|XP_014620015.1| D-xylose-proton symporter-like 3, chloroplastic [Glycine max] >gi|1448284700|ref|XP_025980346.1| D-xylose-proton symporter-like 3, chloroplastic [Glycine max] >gi|947075901|gb|KRH24741.1| hypothetical protein GLYMA_12G059900 [Glycine max] >gi|947075902|gb|KRH24742.1| hypothetical protein GLYMA_12G05990…	GO:0046323//GO:0034219//GO:0008645//GO:0008643//GO:0071702//GO:0006810//GO:0051234//GO:0051179//GO:0055085//GO:1904659//GO:0015749 GO:0005355//GO:0015291//GO:0015318//GO:0015077//GO:0015149//GO:0015145//GO:0015144//GO:0022804//GO:0015295//GO:0015294//GO:0005351//GO:0015293//GO:0051119//GO:0005215//GO:0008324//GO:0022890//GO:0005402//GO:0015075//GO:0022857//GO:0015078 GO:0071944//GO:0031226//GO:00…	glucose import//carbohydrate transmembrane transport//hexose transmembrane transport//carbohydrate transport//organic substance transport//transport//establishment of localization//localization//transmembrane transport//glucose transmembrane transport//monosaccharide transmembrane transport glucose transmembrane transporter activity//secondary active transmembrane transporter activity//inorganic …
Cluster-76540.0	-6.19637	0.0257981	740	ribulose bisphosphate carboxylase small chain 1A [Arabidopsis thaliana] >gi|27735223|sp|P10795.2|RBS1A_ARATH RecName: Full=Ribulose bisphosphate carboxylase small chain 1A, chloroplastic; Short=RuBisCO small subunit 1A; Flags: Precursor >gi|11762170|gb|AAG40363.1|AF325011_1 000C10C11 [Arabidopsis thaliana] >gi|15294200|gb|AAK95277.1|AF410291_1 F1O19.10/F1O19.10 [Arabidopsis thaliana] >gi|4204274|…	GO:0009314//GO:0015977//GO:0015979//GO:0010218//GO:0019253//GO:0009628//GO:0009987//GO:0009058//GO:0009409//GO:0055114//GO:0016051//GO:0009416//GO:1901576//GO:0019685//GO:0009637//GO:0071704//GO:0006950//GO:0009639//GO:0008152//GO:0009266//GO:0010114//GO:0043094//GO:0044238//GO:0005975//GO:0050896//GO:0044237//GO:0009853 GO:0004497//GO:0016491//GO:0043169//GO:0016829//GO:0043167//GO:0046872//GO:0…	response to radiation//carbon fixation//photosynthesis//response to far red light//reductive pentose-phosphate cycle//response to abiotic stimulus//cellular process//biosynthetic process//response to cold//oxidation-reduction process//carbohydrate biosynthetic process//response to light stimulus//organic substance biosynthetic process//photosynthesis, dark reaction//response to blue light//organi…
Cluster-30086.30854	-2.14684	0.0258738	5161	hypothetical protein TSUD_229790 [Trifolium subterraneum]	-- GO:0043169//GO:0005488//GO:0097159//GO:0046872//GO:1901363//GO:0043167 --	-- cation binding//binding//organic cyclic compound binding//metal ion binding//heterocyclic compound binding//ion binding --
Cluster-30086.62830	-5.49184	0.0258738	6037	FGGY carbohydrate kinase domain-containing protein isoform X1 [Glycine max] >gi|947053445|gb|KRH02898.1| hypothetical protein GLYMA_17G065600 [Glycine max]	GO:0016310//GO:0009987//GO:0008152//GO:0044238//GO:0005975//GO:0044237//GO:0071704//GO:0006796//GO:0006793 GO:0003824//GO:0016773//GO:0016772//GO:0016740 GO:0005623//GO:0005737//GO:0044464//GO:0005622//GO:0044424	phosphorylation//cellular process//metabolic process//primary metabolic process//carbohydrate metabolic process//cellular metabolic process//organic substance metabolic process//phosphate-containing compound metabolic process//phosphorus metabolic process catalytic activity//phosphotransferase activity, alcohol group as acceptor//transferase activity, transferring phosphorus-containing groups//tr…
Cluster-30086.55878	-4.16992	0.0261165	3916	SUMO-activating enzyme subunit 2 [Cajanus cajan]	GO:0070647//GO:0006807//GO:0044237//GO:0043170//GO:0044267//GO:0044260//GO:0032446//GO:0018193//GO:0071704//GO:0009987//GO:0006464//GO:0043412//GO:0036211//GO:0008152//GO:1901564//GO:0016925//GO:0044238//GO:0018205//GO:0019538 GO:0008641//GO:0019948//GO:0003824//GO:0016874//GO:0016877 GO:0043229//GO:0043227//GO:0043226//GO:1902494//GO:0005737//GO:0005634//GO:0031510//GO:0032991//GO:0043231//GO:00…	protein modification by small protein conjugation or removal//nitrogen compound metabolic process//cellular metabolic process//macromolecule metabolic process//cellular protein metabolic process//cellular macromolecule metabolic process//protein modification by small protein conjugation//peptidyl-amino acid modification//organic substance metabolic process//cellular process//cellular protein modi…
Cluster-30086.74513	-2.52995	0.0261165	818	signal recognition particle 54 kDa protein, chloroplastic [Cajanus cajan] >gi|1012359951|gb|KYP71135.1| hypothetical protein KK1_010379 [Cajanus cajan]	GO:0008104//GO:0015833//GO:0042886//GO:0070972//GO:0070727//GO:0033036//GO:0072599//GO:0072594//GO:0071702//GO:0006605//GO:0045184//GO:0072657//GO:0006613//GO:0006612//GO:0006614//GO:0006886//GO:0071705//GO:0034613//GO:0006810//GO:0051649//GO:0051234//GO:0033365//GO:0051179//GO:0051641//GO:0046907//GO:0090150//GO:0045047//GO:0015031 GO:0035639//GO:0043167//GO:1901363//GO:0043168//GO:0000166//GO:0…	protein localization//peptide transport//amide transport//protein localization to endoplasmic reticulum//cellular macromolecule localization//macromolecule localization//establishment of protein localization to endoplasmic reticulum//establishment of protein localization to organelle//organic substance transport//protein targeting//establishment of protein localization//protein localization to me…
Cluster-30086.48166	-3.64385	0.026154	4117	serine/threonine-protein kinase/endoribonuclease IRE1a [Cajanus cajan]	GO:0016310//GO:0006468//GO:0090304//GO:0034641//GO:0006807//GO:0006139//GO:0016071//GO:0044260//GO:0071704//GO:0010467//GO:1901360//GO:0009987//GO:0044267//GO:0006725//GO:0006464//GO:0043412//GO:0036211//GO:0008152//GO:0046483//GO:0016070//GO:0044238//GO:1901564//GO:0044237//GO:0043170//GO:0006796//GO:0006793//GO:0019538//GO:0006396//GO:0006397 GO:0004540//GO:0035639//GO:0008144//GO:0005488//GO:0…	phosphorylation//protein phosphorylation//nucleic acid metabolic process//cellular nitrogen compound metabolic process//nitrogen compound metabolic process//nucleobase-containing compound metabolic process//mRNA metabolic process//cellular macromolecule metabolic process//organic substance metabolic process//gene expression//organic cyclic compound metabolic process//cellular process//cellular pr…
Cluster-30086.80151	4.01792	0.026154	5816	chalcone reductase [Sesbania rostrata]	GO:0055114//GO:0008152 GO:0003824//GO:0016491 --	oxidation-reduction process//metabolic process catalytic activity//oxidoreductase activity --
Cluster-30086.96471	3.51096	0.026154	2212	uncharacterized protein LOC109809325 [Cajanus cajan]	-- -- --	-- -- --
Cluster-30086.67965	-5.35754	0.0261822	4335	PREDICTED: omega-3 fatty acid desaturase, chloroplastic-like [Vigna angularis] >gi|1044552186|ref|XP_017442482.1| PREDICTED: omega-3 fatty acid desaturase, chloroplastic-like [Vigna angularis] >gi|1044552188|ref|XP_017442483.1| PREDICTED: omega-3 fatty acid desaturase, chloroplastic-like [Vigna angularis] >gi|920718903|gb|KOM58100.1| hypothetical protein LR48_Vigan11g113400 [Vigna angularis] >gi|…	GO:0044238//GO:0006629//GO:0071704//GO:0008152//GO:0055114 GO:0003824//GO:0016705//GO:0016717//GO:0016491 GO:0016020//GO:0016021//GO:0031224//GO:0044425	primary metabolic process//lipid metabolic process//organic substance metabolic process//metabolic process//oxidation-reduction process catalytic activity//oxidoreductase activity, acting on paired donors, with incorporation or reduction of molecular oxygen//oxidoreductase activity, acting on paired donors, with oxidation of a pair of donors resulting in the reduction of molecular oxygen to two m…
Cluster-30086.104264	-5.50248	0.0262104	2027	Aldose reductase [Cajanus cajan]	GO:0008152//GO:0055114 GO:0004033//GO:0008106//GO:0016614//GO:0016616//GO:0003824//GO:0016491 --	metabolic process//oxidation-reduction process aldo-keto reductase (NADP) activity//alcohol dehydrogenase (NADP+) activity//oxidoreductase activity, acting on CH-OH group of donors//oxidoreductase activity, acting on the CH-OH group of donors, NAD or NADP as acceptor//catalytic activity//oxidoreductase activity --
Cluster-30086.15567	5.59493	0.0263732	9121	Retrovirus-related Pol polyprotein from transposon TNT 1-94 [Cajanus cajan]	-- -- --	-- -- --
Cluster-30086.37578	-4.02974	0.0263732	4054	probable cellulose synthase A catalytic subunit 3 [UDP-forming] isoform X1 [Cajanus cajan]	GO:0030243//GO:0030244//GO:0044249//GO:0009250//GO:0034645//GO:0033692//GO:0071840//GO:1901576//GO:0044264//GO:0044262//GO:0071704//GO:0043170//GO:0016043//GO:0071554//GO:0071555//GO:0006073//GO:0045229//GO:0051273//GO:0009987//GO:0000271//GO:0034637//GO:0009058//GO:0009059//GO:0008152//GO:0044042//GO:0044238//GO:0005975//GO:0044260//GO:0051274//GO:0044237//GO:0016051//GO:0005976 GO:0005488//GO:0…	cellulose metabolic process//cellulose biosynthetic process//cellular biosynthetic process//glucan biosynthetic process//cellular macromolecule biosynthetic process//cellular polysaccharide biosynthetic process//cellular component organization or biogenesis//organic substance biosynthetic process//cellular polysaccharide metabolic process//cellular carbohydrate metabolic process//organic substanc…
Cluster-30086.83481	3.80047	0.0265627	10209	uncharacterized protein LOC100818143 isoform X1 [Glycine max]	-- -- --	-- -- --
Cluster-30086.67735	-2.59253	0.0268307	8184	protein NRT1/ PTR FAMILY 5.10 [Glycine max] >gi|947074910|gb|KRH23750.1| hypothetical protein GLYMA_12G001700 [Glycine max]	GO:0006857//GO:0006810//GO:0015833//GO:0051234//GO:0051179//GO:0042886//GO:0055085//GO:0071705//GO:0071702 GO:0016787//GO:0005215//GO:0016788//GO:0003824//GO:0004518//GO:0022857 GO:0031224//GO:0016021//GO:0016020//GO:0044425	oligopeptide transport//transport//peptide transport//establishment of localization//localization//amide transport//transmembrane transport//nitrogen compound transport//organic substance transport hydrolase activity//transporter activity//hydrolase activity, acting on ester bonds//catalytic activity//nuclease activity//transmembrane transporter activity intrinsic component of membrane//integral …
Cluster-30086.59943	-2.12744	0.0270135	1800	zinc transporter 8 [Medicago truncatula] >gi|657394612|gb|KEH35205.1| ZIP zinc/iron transport family protein [Medicago truncatula] >gi|1471997368|gb|RHN69030.1| putative zinc/iron permease [Medicago truncatula]	GO:0006811//GO:0006810//GO:0051179//GO:0051234 -- --	ion transport//transport//localization//establishment of localization -- --
Cluster-30086.55546	4.52356	0.0271262	2470	PREDICTED: CRS2-associated factor 1, mitochondrial [Cicer arietinum]	-- GO:0097159//GO:0003723//GO:1901363//GO:0003676//GO:0005488 --	-- organic cyclic compound binding//RNA binding//heterocyclic compound binding//nucleic acid binding//binding --
Cluster-30086.89023	-5.7279	0.0271262	5849	hypothetical protein GLYMA_05G041000 [Glycine max] >gi|947108804|gb|KRH57130.1| hypothetical protein GLYMA_05G041000 [Glycine max]	-- GO:0016787//GO:0035639//GO:0017111//GO:0008144//GO:0036094//GO:0003824//GO:0005488//GO:0003676//GO:0004386//GO:0000166//GO:1901363//GO:1901265//GO:0043168//GO:0016818//GO:0030554//GO:0097367//GO:0097159//GO:0016817//GO:0043167//GO:0016462//GO:0032559//GO:0032553//GO:0032555//GO:0017076//GO:0005524 --	-- hydrolase activity//purine ribonucleoside triphosphate binding//nucleoside-triphosphatase activity//drug binding//small molecule binding//catalytic activity//binding//nucleic acid binding//helicase activity//nucleotide binding//heterocyclic compound binding//nucleoside phosphate binding//anion binding//hydrolase activity, acting on acid anhydrides, in phosphorus-containing anhydrides//adenyl n…
Cluster-30086.18177	4.27301	0.0271586	3309	hypothetical protein glysoja_035751 [Glycine soja]	-- -- --	-- -- --
Cluster-30086.95298	-2.16992	0.0271596	3168	PREDICTED: uncharacterized WD repeat-containing protein C2A9.03 [Cicer arietinum] >gi|502127402|ref|XP_004499694.1| PREDICTED: uncharacterized WD repeat-containing protein C2A9.03 [Cicer arietinum]	-- -- --	-- -- --
Cluster-30086.148037	-2.61891	0.0272868	1182	probable WRKY transcription factor 70 [Glycine max] >gi|947067777|gb|KRH16920.1| hypothetical protein GLYMA_14G186000 [Glycine max]	-- -- --	-- -- --
Cluster-41647.2	-5.62447	0.0272868	2011	--	-- -- GO:0005576//GO:0044421//GO:0005615	-- -- extracellular region//extracellular region part//extracellular space
Cluster-30086.16854	3.37851	0.0273666	884	protein kinase 2 isoform X1 [Glycine max]	GO:0016310//GO:0006807//GO:0023052//GO:0035556//GO:0044267//GO:0051716//GO:0044260//GO:0071704//GO:0065007//GO:0006468//GO:0009987//GO:0006464//GO:0050794//GO:0043412//GO:0036211//GO:0008152//GO:0007154//GO:0044238//GO:1901564//GO:0050896//GO:0043170//GO:0050789//GO:0006796//GO:0006793//GO:0019538//GO:0044237//GO:0007165 GO:0035639//GO:0008144//GO:0005488//GO:0000166//GO:1901363//GO:1901265//GO:0…	phosphorylation//nitrogen compound metabolic process//signaling//intracellular signal transduction//cellular protein metabolic process//cellular response to stimulus//cellular macromolecule metabolic process//organic substance metabolic process//biological regulation//protein phosphorylation//cellular process//cellular protein modification process//regulation of cellular process//macromolecule mo…
Cluster-30086.51489	-5.44844	0.0274057	1972	neutral ceramidase 1 [Glycine max] >gi|947065015|gb|KRH14158.1| hypothetical protein GLYMA_14G009700 [Glycine max]	-- -- GO:0044425//GO:0016021//GO:0016020//GO:0031224	-- -- membrane part//integral component of membrane//membrane//intrinsic component of membrane
Cluster-30086.79560	-2.39604	0.0274057	3367	uncharacterized protein LOC100777954 [Glycine max] >gi|947082560|gb|KRH31349.1| hypothetical protein GLYMA_11G243600 [Glycine max]	GO:0044238//GO:0005975//GO:0071704//GO:0008152 GO:0015925//GO:0016787//GO:0003824//GO:0052692//GO:0016798//GO:0004557//GO:0004553 --	primary metabolic process//carbohydrate metabolic process//organic substance metabolic process//metabolic process galactosidase activity//hydrolase activity//catalytic activity//raffinose alpha-galactosidase activity//hydrolase activity, acting on glycosyl bonds//alpha-galactosidase activity//hydrolase activity, hydrolyzing O-glycosyl compounds --
Cluster-30086.18688	4.24792	0.0275258	2191	PREDICTED: metallophosphoesterase 1-like [Lupinus angustifolius]	-- -- --	-- -- --
Cluster-30086.118376	3.86625	0.0276107	6155	ABC transporter C family member 12-like [Cajanus cajan] >gi|1012348795|gb|KYP59986.1| ABC transporter C family member 12 [Cajanus cajan]	GO:0006810//GO:0051234//GO:0051179//GO:0055085 GO:0035639//GO:0008144//GO:0005488//GO:0016887//GO:0000166//GO:1901363//GO:0043168//GO:0042626//GO:0042623//GO:0043167//GO:0015399//GO:1901265//GO:0017076//GO:0005524//GO:0016787//GO:0005215//GO:0017111//GO:0036094//GO:0003824//GO:0016818//GO:0030554//GO:0097367//GO:0097159//GO:0043492//GO:0016817//GO:0016462//GO:0022857//GO:0032559//GO:0022804//GO:0…	transport//establishment of localization//localization//transmembrane transport purine ribonucleoside triphosphate binding//drug binding//binding//ATPase activity//nucleotide binding//heterocyclic compound binding//anion binding//ATPase activity, coupled to transmembrane movement of substances//ATPase activity, coupled//ion binding//primary active transmembrane transporter activity//nucleoside ph…
Cluster-30086.24201	-4.14295	0.0276479	1709	PREDICTED: uncharacterized protein LOC108334575 [Vigna angularis] >gi|920702839|gb|KOM46064.1| hypothetical protein LR48_Vigan06g137000 [Vigna angularis] >gi|965613281|dbj|BAT98913.1| hypothetical protein VIGAN_10027800 [Vigna angularis var. angularis]	GO:0071705//GO:0042886//GO:0008104//GO:0051234//GO:0006810//GO:0045184//GO:0015833//GO:0071702//GO:0015031//GO:0033036//GO:0051179 -- --	nitrogen compound transport//amide transport//protein localization//establishment of localization//transport//establishment of protein localization//peptide transport//organic substance transport//protein transport//macromolecule localization//localization -- --
Cluster-30086.81756	5.43739	0.0276479	4023	tubby-like F-box protein 8 [Glycine max] >gi|571516003|ref|XP_006597338.1| tubby-like F-box protein 8 [Glycine max] >gi|734405682|gb|KHN33484.1| Tubby-like F-box protein 8 [Glycine soja] >gi|947061215|gb|KRH10476.1| hypothetical protein GLYMA_15G049500 [Glycine max]	GO:0008104//GO:0061512//GO:0043207//GO:0070727//GO:0051641//GO:0034613//GO:0033365//GO:0051707//GO:0051179//GO:0051704//GO:0033036//GO:0009607//GO:0009605//GO:0009620//GO:0050896 GO:0005488//GO:0043168//GO:0043167//GO:0008289//GO:0005543//GO:0035091//GO:0005515 GO:0043229//GO:0005929//GO:0043227//GO:0043226//GO:0009536//GO:0005634//GO:0016020//GO:0005737//GO:0005886//GO:0120025//GO:0042995//GO:00…	protein localization//protein localization to cilium//response to external biotic stimulus//cellular macromolecule localization//cellular localization//cellular protein localization//protein localization to organelle//response to other organism//localization//multi-organism process//macromolecule localization//response to biotic stimulus//response to external stimulus//response to fungus//respons…
Cluster-30086.25311	-4.27301	0.0279913	1863	hypothetical protein PHAVU_008G264200g [Phaseolus vulgaris] >gi|561015374|gb|ESW14235.1| hypothetical protein PHAVU_008G264200g [Phaseolus vulgaris]	GO:0006732//GO:0006733//GO:0009311//GO:0009312//GO:0044249//GO:0044281//GO:0044283//GO:0044419//GO:0006744//GO:0006743//GO:0009987//GO:0005975//GO:0051704//GO:0016051//GO:0009877//GO:0009108//GO:1901576//GO:0051186//GO:1901663//GO:0051188//GO:1901661//GO:0071704//GO:0032259//GO:0009058//GO:0008152//GO:0044238//GO:0042181//GO:0042180//GO:0044237//GO:0044403 GO:0030580//GO:0008425//GO:0016740//GO:0…	coenzyme metabolic process//oxidoreduction coenzyme metabolic process//oligosaccharide metabolic process//oligosaccharide biosynthetic process//cellular biosynthetic process//small molecule metabolic process//small molecule biosynthetic process//interspecies interaction between organisms//ubiquinone biosynthetic process//ubiquinone metabolic process//cellular process//carbohydrate metabolic proce…
Cluster-30086.11273	-3.58496	0.0280093	2160	1-deoxy-D-xylulose-5-phosphate synthase 1, chloroplastic [Vigna radiata var. radiata]	GO:0006629//GO:0044238//GO:0006721//GO:0006720//GO:0009987//GO:0044249//GO:0009058//GO:0008152//GO:0044255//GO:1901576//GO:0016114//GO:0008299//GO:0044237//GO:0071704//GO:0008610 GO:0016903//GO:0016491//GO:0003824//GO:0016624//GO:0008661//GO:0016740//GO:0016744 --	lipid metabolic process//primary metabolic process//terpenoid metabolic process//isoprenoid metabolic process//cellular process//cellular biosynthetic process//biosynthetic process//metabolic process//cellular lipid metabolic process//organic substance biosynthetic process//terpenoid biosynthetic process//isoprenoid biosynthetic process//cellular metabolic process//organic substance metabolic pro…
Cluster-30086.76447	5.65343	0.0280093	3129	uncharacterized protein LOC109810669 isoform X2 [Cajanus cajan]	-- GO:0043169//GO:0046914//GO:0043167//GO:0005488//GO:0046872//GO:0008270 GO:0043231//GO:0005634//GO:0044464//GO:0005623//GO:0005622//GO:0043229//GO:0044424//GO:0043227//GO:0043226	-- cation binding//transition metal ion binding//ion binding//binding//metal ion binding//zinc ion binding intracellular membrane-bounded organelle//nucleus//cell part//cell//intracellular//intracellular organelle//intracellular part//membrane-bounded organelle//organelle
Cluster-30086.85032	5.48111	0.0280093	3064	eukaryotic peptide chain release factor GTP-binding subunit ERF3A isoform X2 [Glycine max]	GO:0044249//GO:0034641//GO:0034645//GO:0071840//GO:0043043//GO:0002181//GO:0002184//GO:0009987//GO:0043604//GO:1901564//GO:1901566//GO:0043603//GO:0043170//GO:0019538//GO:0006412//GO:0043933//GO:0006807//GO:1901576//GO:0032984//GO:0044260//GO:0016043//GO:0071704//GO:0010467//GO:0044267//GO:0009058//GO:0009059//GO:0022411//GO:0008152//GO:0043624//GO:0006415//GO:0044238//GO:0044271//GO:0044237//GO:…	cellular biosynthetic process//cellular nitrogen compound metabolic process//cellular macromolecule biosynthetic process//cellular component organization or biogenesis//peptide biosynthetic process//cytoplasmic translation//cytoplasmic translational termination//cellular process//amide biosynthetic process//organonitrogen compound metabolic process//organonitrogen compound biosynthetic process//c…
Cluster-30086.45226	-2.28824	0.0283826	1281	histidinol dehydrogenase, chloroplastic [Glycine max] >gi|571470418|ref|XP_006585003.1| histidinol dehydrogenase, chloroplastic [Glycine max] >gi|571470420|ref|XP_006585004.1| histidinol dehydrogenase, chloroplastic [Glycine max] >gi|734417831|gb|KHN39143.1| Histidinol dehydrogenase, chloroplastic [Glycine soja] >gi|947093705|gb|KRH42290.1| hypothetical protein GLYMA_08G081500 [Glycine max] >gi|9…	GO:0044249//GO:0034641//GO:0044283//GO:1901362//GO:1901360//GO:0006547//GO:0009072//GO:0009073//GO:1901605//GO:1901607//GO:0008652//GO:0009987//GO:0006725//GO:0043436//GO:0055114//GO:0046483//GO:1901564//GO:0006082//GO:1901566//GO:0016053//GO:0052803//GO:0019438//GO:0044281//GO:0019752//GO:0006807//GO:0000105//GO:0006520//GO:0071704//GO:0018130//GO:1901576//GO:0009058//GO:0008152//GO:0044238//GO:…	cellular biosynthetic process//cellular nitrogen compound metabolic process//small molecule biosynthetic process//organic cyclic compound biosynthetic process//organic cyclic compound metabolic process//histidine metabolic process//aromatic amino acid family metabolic process//aromatic amino acid family biosynthetic process//alpha-amino acid metabolic process//alpha-amino acid biosynthetic proces…
Cluster-30086.45832	-5.42625	0.0284146	3652	disease resistance protein (TIR-NBS-LRR class) [Medicago truncatula]	GO:0050896 GO:0036094//GO:0005488//GO:0043167//GO:1901363//GO:1901265//GO:0001882//GO:0043168//GO:0030554//GO:0097367//GO:0097159//GO:0000166//GO:0032559//GO:0001883//GO:0032549//GO:0032555//GO:0017076//GO:0032550//GO:0032553 --	response to stimulus small molecule binding//binding//ion binding//heterocyclic compound binding//nucleoside phosphate binding//nucleoside binding//anion binding//adenyl nucleotide binding//carbohydrate derivative binding//organic cyclic compound binding//nucleotide binding//adenyl ribonucleotide binding//purine nucleoside binding//ribonucleoside binding//purine ribonucleotide binding//purine nuc…
Cluster-30086.104478	-3.96962	0.0284343	2795	2-carboxy-1,4-naphthoquinone phytyltransferase, chloroplastic [Cajanus cajan]	GO:0006766//GO:0006732//GO:0044237//GO:0009987//GO:0044249//GO:0009058//GO:0009110//GO:0009108//GO:1901661//GO:0008152//GO:0044283//GO:1901576//GO:0051186//GO:0042181//GO:0042180//GO:0071704//GO:0042372//GO:1901663//GO:0051188//GO:0042374//GO:0044281 GO:0003824//GO:0004659//GO:0016765//GO:0016740 GO:0031224//GO:0016021//GO:0016020//GO:0044425	vitamin metabolic process//coenzyme metabolic process//cellular metabolic process//cellular process//cellular biosynthetic process//biosynthetic process//vitamin biosynthetic process//coenzyme biosynthetic process//quinone metabolic process//metabolic process//small molecule biosynthetic process//organic substance biosynthetic process//cofactor metabolic process//ketone biosynthetic process//cell…
Cluster-30086.118781	-3.96962	0.0284343	2757	hypothetical protein PHAVU_009G121600g [Phaseolus vulgaris] >gi|561010456|gb|ESW09363.1| hypothetical protein PHAVU_009G121600g [Phaseolus vulgaris]	GO:0009987//GO:0016310//GO:0022402//GO:0008152//GO:0007049//GO:0044237//GO:0006796//GO:0006793 GO:0016301//GO:0140096//GO:0036094//GO:0003824//GO:0005488//GO:0016772//GO:1901363//GO:0016773//GO:0097159//GO:0016740//GO:0000166//GO:1901265//GO:0004672 --	cellular process//phosphorylation//cell cycle process//metabolic process//cell cycle//cellular metabolic process//phosphate-containing compound metabolic process//phosphorus metabolic process kinase activity//catalytic activity, acting on a protein//small molecule binding//catalytic activity//binding//transferase activity, transferring phosphorus-containing groups//heterocyclic compound binding//…
Cluster-30086.56359	3.49923	0.0284884	3647	unknown [Lotus japonicus]	GO:0015936//GO:0015937//GO:0006732//GO:0016310//GO:0044249//GO:0034641//GO:0009165//GO:0009108//GO:0044281//GO:0072521//GO:0072522//GO:1901362//GO:0009259//GO:1901360//GO:0006139//GO:0051186//GO:0090407//GO:0033875//GO:0051188//GO:0071704//GO:0055086//GO:0034033//GO:0006793//GO:0046390//GO:1901576//GO:0009987//GO:0006725//GO:0009152//GO:0009150//GO:0009058//GO:0009117//GO:0008152//GO:0034654//GO:…	coenzyme A metabolic process//coenzyme A biosynthetic process//coenzyme metabolic process//phosphorylation//cellular biosynthetic process//cellular nitrogen compound metabolic process//nucleotide biosynthetic process//coenzyme biosynthetic process//small molecule metabolic process//purine-containing compound metabolic process//purine-containing compound biosynthetic process//organic cyclic compou…
Cluster-30086.42020	-2.68012	0.0286133	674	--	-- -- --	-- -- --
Cluster-30086.49523	4.87446	0.0286739	4695	PREDICTED: superoxide dismutase [Cu-Zn] 2 [Lupinus angustifolius]	GO:0000305//GO:0009636//GO:0000303//GO:0000302//GO:0006801//GO:0070887//GO:0098754//GO:0051716//GO:0071451//GO:0071450//GO:0009987//GO:0034614//GO:0072593//GO:0006950//GO:0008152//GO:0034599//GO:0010035//GO:0006979//GO:0055114//GO:1901700//GO:0042221//GO:0050896//GO:1990748//GO:0019430//GO:1901701//GO:0033554//GO:0098869//GO:0044237//GO:0097237 GO:0016491//GO:0043169//GO:0043167//GO:0046872//GO:0…	response to oxygen radical//response to toxic substance//response to superoxide//response to reactive oxygen species//superoxide metabolic process//cellular response to chemical stimulus//detoxification//cellular response to stimulus//cellular response to superoxide//cellular response to oxygen radical//cellular process//cellular response to reactive oxygen species//reactive oxygen species metabo…
Cluster-30086.54119	-5.41502	0.0286739	3776	organic cation/carnitine transporter 4-like protein [Trifolium pratense]	GO:0006810//GO:0051179//GO:0051234//GO:0055085 GO:0005215//GO:0022857 GO:0016020//GO:0016021//GO:0044425//GO:0031224	transport//localization//establishment of localization//transmembrane transport transporter activity//transmembrane transporter activity membrane//integral component of membrane//membrane part//intrinsic component of membrane
Cluster-30086.50707	-3.87446	0.0287803	2260	--	-- -- --	-- -- --
Cluster-30086.68586	4.02974	0.0289813	5868	U-box domain-containing protein 43-like [Trifolium pratense]	GO:0044238//GO:0009987//GO:0006464//GO:0043412//GO:0006807//GO:0008152//GO:0016567//GO:0044267//GO:1901564//GO:0044260//GO:0032446//GO:0019538//GO:0070647//GO:0044237//GO:0043170//GO:0071704//GO:0036211 GO:0140096//GO:0003824//GO:0004842//GO:0019787//GO:0016740 --	primary metabolic process//cellular process//cellular protein modification process//macromolecule modification//nitrogen compound metabolic process//metabolic process//protein ubiquitination//cellular protein metabolic process//organonitrogen compound metabolic process//cellular macromolecule metabolic process//protein modification by small protein conjugation//protein metabolic process//protein …
Cluster-30086.101464	4.27301	0.0290376	2545	ferric reduction oxidase 8, mitochondrial [Cajanus cajan] >gi|1012359043|gb|KYP70227.1| hypothetical protein KK1_009438 [Cajanus cajan]	GO:0008152//GO:0055114 GO:0000293//GO:0003824//GO:0016491//GO:0016722//GO:0016723 GO:0043229//GO:0071944//GO:0005623//GO:0005886//GO:0043227//GO:0043226//GO:0031224//GO:0005737//GO:0043231//GO:0016021//GO:0016020//GO:0044464//GO:0005739//GO:0005622//GO:0044444//GO:0044424//GO:0044425	metabolic process//oxidation-reduction process ferric-chelate reductase activity//catalytic activity//oxidoreductase activity//oxidoreductase activity, oxidizing metal ions//oxidoreductase activity, oxidizing metal ions, NAD or NADP as acceptor intracellular organelle//cell periphery//cell//plasma membrane//membrane-bounded organelle//organelle//intrinsic component of membrane//cytoplasm//intrace…
Cluster-30086.142823	4.16992	0.0290376	3150	PREDICTED: flavone 3'-O-methyltransferase 1-like isoform X2 [Cicer arietinum]	-- GO:0003824//GO:0016740//GO:0008171//GO:0016741//GO:0008168 --	-- catalytic activity//transferase activity//O-methyltransferase activity//transferase activity, transferring one-carbon groups//methyltransferase activity --
Cluster-30086.22487	-4.16992	0.0290376	2146	hydroxyproline O-galactosyltransferase GALT3 isoform X2 [Glycine max]	GO:0044249//GO:0006807//GO:0034645//GO:0044267//GO:0006486//GO:0009100//GO:0009101//GO:0071704//GO:1901576//GO:0009987//GO:0070085//GO:0006464//GO:0043412//GO:0036211//GO:0008152//GO:0009059//GO:0044238//GO:1901564//GO:0044260//GO:1901566//GO:0019538//GO:1901135//GO:0009058//GO:0044237//GO:0043170//GO:1901137//GO:0043413 GO:0030246//GO:0008378//GO:0016740//GO:0003824//GO:0016758//GO:0016757//GO:0…	cellular biosynthetic process//nitrogen compound metabolic process//cellular macromolecule biosynthetic process//cellular protein metabolic process//protein glycosylation//glycoprotein metabolic process//glycoprotein biosynthetic process//organic substance metabolic process//organic substance biosynthetic process//cellular process//glycosylation//cellular protein modification process//macromolecu…
Cluster-30086.83231	5.56984	0.0290376	6347	protein indeterminate-domain 9-like [Cajanus cajan]	-- -- --	-- -- --
Cluster-30086.93310	-4.27301	0.0290376	5114	acyltransferase-like protein At1g54570, chloroplastic [Vigna radiata var. radiata]	GO:0044237//GO:0006639//GO:0006638//GO:0044249//GO:0044281//GO:0046486//GO:1901576//GO:0071704//GO:0034308//GO:0016101//GO:0008610//GO:0046463//GO:0046460//GO:0009987//GO:0006629//GO:1903173//GO:0006641//GO:0006721//GO:0006720//GO:0009058//GO:0045017//GO:0008152//GO:0044255//GO:0044238//GO:0019432//GO:0006066//GO:0017144//GO:0033306//GO:1901615 GO:0008374//GO:0016740//GO:0016746//GO:0016747//GO:0…	cellular metabolic process//acylglycerol metabolic process//neutral lipid metabolic process//cellular biosynthetic process//small molecule metabolic process//glycerolipid metabolic process//organic substance biosynthetic process//organic substance metabolic process//primary alcohol metabolic process//diterpenoid metabolic process//lipid biosynthetic process//acylglycerol biosynthetic process//neu…
Cluster-30086.16745	3.96962	0.029149	3728	PREDICTED: kinesin-like protein KIN-7N [Lupinus angustifolius]	GO:0009987//GO:0006928//GO:0007017//GO:0007018 GO:0035639//GO:0008144//GO:0005488//GO:0016887//GO:0000166//GO:1901363//GO:1901265//GO:0043168//GO:0016462//GO:0043167//GO:0017076//GO:0003774//GO:0005524//GO:0016787//GO:0015631//GO:0008017//GO:0017111//GO:0036094//GO:0003824//GO:0016818//GO:0030554//GO:0097367//GO:0097159//GO:0016817//GO:0032559//GO:0003777//GO:0005515//GO:0032555//GO:0032553//GO:0…	cellular process//movement of cell or subcellular component//microtubule-based process//microtubule-based movement purine ribonucleoside triphosphate binding//drug binding//binding//ATPase activity//nucleotide binding//heterocyclic compound binding//nucleoside phosphate binding//anion binding//pyrophosphatase activity//ion binding//purine nucleotide binding//motor activity//ATP binding//hydrolase…
Cluster-30086.31615	-3.26965	0.0293528	994	PREDICTED: F-box protein At5g67140-like [Lupinus angustifolius]	-- GO:0003824//GO:0016874 --	-- catalytic activity//ligase activity --
Cluster-30086.50593	-5.49184	0.0293528	4757	sister chromatid cohesion protein PDS5 homolog A isoform X2 [Glycine max] >gi|947052496|gb|KRH01949.1| hypothetical protein GLYMA_17G005500 [Glycine max]	-- -- --	-- -- --
Cluster-30086.118183	-2.09741	0.0294078	1296	annexin-like protein RJ4 [Vigna radiata var. radiata]	-- GO:0043168//GO:0043169//GO:0005543//GO:0005544//GO:0008289//GO:0043167//GO:0005488//GO:0046872//GO:0005509 --	-- anion binding//cation binding//phospholipid binding//calcium-dependent phospholipid binding//lipid binding//ion binding//binding//metal ion binding//calcium ion binding --
Cluster-30086.133522	3.06609	0.0294078	2051	PREDICTED: DNA polymerase eta isoform X2 [Cicer arietinum]	GO:0009628//GO:0006139//GO:0009314//GO:0009987//GO:0006725//GO:0090304//GO:0034641//GO:0009411//GO:0009416//GO:0008152//GO:1901360//GO:0046483//GO:0044238//GO:0051716//GO:0044260//GO:0050896//GO:0006281//GO:0006950//GO:0044237//GO:0043170//GO:0006974//GO:0071704//GO:0006807//GO:0033554//GO:0006259 -- --	response to abiotic stimulus//nucleobase-containing compound metabolic process//response to radiation//cellular process//cellular aromatic compound metabolic process//nucleic acid metabolic process//cellular nitrogen compound metabolic process//response to UV//response to light stimulus//metabolic process//organic cyclic compound metabolic process//heterocycle metabolic process//primary metabolic…
Cluster-30086.61926	-5.44844	0.0294078	2922	protein FAR1-RELATED SEQUENCE 6-like [Cajanus cajan] >gi|1150104399|ref|XP_020238348.1| protein FAR1-RELATED SEQUENCE 6-like [Cajanus cajan] >gi|1012332225|gb|KYP43665.1| Protein FAR1-RELATED SEQUENCE 6 [Cajanus cajan]	GO:0032774//GO:0019222//GO:0031326//GO:0031323//GO:0090304//GO:0044249//GO:0034641//GO:0006807//GO:0034645//GO:1901362//GO:0050789//GO:0097659//GO:0080090//GO:0006139//GO:0044260//GO:2000112//GO:0071704//GO:0010467//GO:0065007//GO:1901360//GO:0010468//GO:0018130//GO:1901576//GO:0019219//GO:0006725//GO:0009987//GO:0009889//GO:1903506//GO:0050794//GO:0009058//GO:0009059//GO:0051171//GO:0008152//GO:…	RNA biosynthetic process//regulation of metabolic process//regulation of cellular biosynthetic process//regulation of cellular metabolic process//nucleic acid metabolic process//cellular biosynthetic process//cellular nitrogen compound metabolic process//nitrogen compound metabolic process//cellular macromolecule biosynthetic process//organic cyclic compound biosynthetic process//regulation of bi…
Cluster-30086.69504	-5.41502	0.0294078	2518	4-hydroxy-3-methylbut-2-en-1-yl diphosphate synthase (ferredoxin), chloroplastic [Arachis ipaensis] >gi|1021556819|ref|XP_016169730.1| 4-hydroxy-3-methylbut-2-en-1-yl diphosphate synthase (ferredoxin), chloroplastic [Arachis ipaensis] >gi|1432016486|ref|XP_025669372.1| 4-hydroxy-3-methylbut-2-en-1-yl diphosphate synthase (ferredoxin), chloroplastic-like [Arachis hypogaea] >gi|1432016488|ref|XP_02…	GO:0044237//GO:0019752//GO:0044249//GO:0019288//GO:0046490//GO:0044281//GO:0006090//GO:1901576//GO:0019682//GO:0006796//GO:0071704//GO:0019637//GO:0006644//GO:0009240//GO:0006629//GO:0008610//GO:0006721//GO:0006720//GO:0032787//GO:0009058//GO:0008152//GO:0043436//GO:0044255//GO:0090407//GO:0055114//GO:0044238//GO:0006081//GO:0006082//GO:0008654//GO:1901135//GO:0008299//GO:0006793//GO:0009987//GO:…	cellular metabolic process//carboxylic acid metabolic process//cellular biosynthetic process//isopentenyl diphosphate biosynthetic process, methylerythritol 4-phosphate pathway//isopentenyl diphosphate metabolic process//small molecule metabolic process//pyruvate metabolic process//organic substance biosynthetic process//glyceraldehyde-3-phosphate metabolic process//phosphate-containing compound …
Cluster-30086.96293	-2.85798	0.0294078	686	H+-pyrophosphatase [Ammopiptanthus nanus]	GO:0006810//GO:0051234//GO:0055085//GO:0051179 GO:0016787//GO:0005215//GO:0003824//GO:0016818//GO:0004427//GO:0016817//GO:0009678//GO:0015399//GO:0022857//GO:0016462//GO:0015405//GO:0022804 GO:0031224//GO:0016021//GO:0016020//GO:0044425	transport//establishment of localization//transmembrane transport//localization hydrolase activity//transporter activity//catalytic activity//hydrolase activity, acting on acid anhydrides, in phosphorus-containing anhydrides//inorganic diphosphatase activity//hydrolase activity, acting on acid anhydrides//hydrogen-translocating pyrophosphatase activity//primary active transmembrane transporter ac…
Cluster-30086.87463	3.04439	0.0296827	3242	disease resistance protein (CC-NBS-LRR class) family protein [Medicago truncatula]	-- -- --	-- -- --
Cluster-30086.87619	5.6147	0.0297036	4692	pre-mRNA-processing protein 40A [Cajanus cajan]	GO:0090304//GO:0006807//GO:1901360//GO:0006139//GO:0071704//GO:0010467//GO:0044237//GO:0008380//GO:0016071//GO:0009987//GO:0006725//GO:0000375//GO:0000377//GO:0008152//GO:0046483//GO:0016070//GO:0044238//GO:0034641//GO:0000398//GO:0043170//GO:0006396//GO:0006397 GO:0005488//GO:0003676//GO:1901363//GO:0003723//GO:0097159//GO:0005515 GO:1990904//GO:0071004//GO:0043229//GO:0120114//GO:0005622//GO:00…	nucleic acid metabolic process//nitrogen compound metabolic process//organic cyclic compound metabolic process//nucleobase-containing compound metabolic process//organic substance metabolic process//gene expression//cellular metabolic process//RNA splicing//mRNA metabolic process//cellular process//cellular aromatic compound metabolic process//RNA splicing, via transesterification reactions//RNA …
Cluster-30086.102375	-3.99999	0.0300401	3873	Centromere/kinetochore protein zw10 like [Glycine soja]	GO:0033044//GO:0033045//GO:0033046//GO:0033047//GO:0033043//GO:0000280//GO:0033048//GO:0051129//GO:0051128//GO:1901991//GO:1901990//GO:0010965//GO:0071840//GO:0045786//GO:0010564//GO:0051179//GO:1901988//GO:0140014//GO:0045839//GO:0007088//GO:1905818//GO:1905819//GO:0009987//GO:0030071//GO:0010948//GO:0048519//GO:0051985//GO:1902099//GO:0051983//GO:0016192//GO:0000819//GO:0098813//GO:0010639//GO:…	regulation of chromosome organization//regulation of sister chromatid segregation//negative regulation of sister chromatid segregation//regulation of mitotic sister chromatid segregation//regulation of organelle organization//nuclear division//negative regulation of mitotic sister chromatid segregation//negative regulation of cellular component organization//regulation of cellular component organ…
Cluster-30086.102458	5.55458	0.0300401	4928	putative WD repeat-containing protein C2A9.03 [Cajanus cajan]	-- GO:0005488//GO:0005515 --	-- binding//protein binding --
Cluster-30086.85546	-5.3923	0.0300401	2994	hypothetical protein PHAVU_002G303300g [Phaseolus vulgaris] >gi|593794371|ref|XP_007160224.1| hypothetical protein PHAVU_002G303300g [Phaseolus vulgaris] >gi|593794373|ref|XP_007160225.1| hypothetical protein PHAVU_002G303300g [Phaseolus vulgaris] >gi|561033638|gb|ESW32217.1| hypothetical protein PHAVU_002G303300g [Phaseolus vulgaris] >gi|561033639|gb|ESW32218.1| hypothetical protein PHAVU_002G30…	GO:0006810//GO:0051179//GO:0051234 GO:0016787//GO:0035639//GO:0017111//GO:0008144//GO:0036094//GO:0003824//GO:0005488//GO:0016887//GO:0000166//GO:1901363//GO:1901265//GO:0043168//GO:0016818//GO:0030554//GO:0097367//GO:0097159//GO:0016817//GO:0043167//GO:0016462//GO:0032559//GO:0032553//GO:0032555//GO:0017076//GO:0005524 --	transport//localization//establishment of localization hydrolase activity//purine ribonucleoside triphosphate binding//nucleoside-triphosphatase activity//drug binding//small molecule binding//catalytic activity//binding//ATPase activity//nucleotide binding//heterocyclic compound binding//nucleoside phosphate binding//anion binding//hydrolase activity, acting on acid anhydrides, in phosphorus-con…
Cluster-30086.59774	3.51457	0.0302036	770	nuclear pore complex protein NUP1-like isoform X2 [Cajanus cajan]	-- -- --	-- -- --
Cluster-30086.47014	-5.84128	0.0304336	6036	PREDICTED: serine/threonine-protein kinase EDR1 [Cicer arietinum]	GO:0032101//GO:0016310//GO:0048583//GO:0023052//GO:0007165//GO:0070887//GO:0023051//GO:0010646//GO:0023014//GO:0009719//GO:0051716//GO:0043207//GO:0009966//GO:0009617//GO:0000165//GO:0044238//GO:0009987//GO:0042221//GO:0098542//GO:0001101//GO:1901564//GO:0051707//GO:0010033//GO:0051704//GO:0009607//GO:0009605//GO:0019538//GO:0009725//GO:0043170//GO:0080134//GO:0002831//GO:0071229//GO:0006807//GO:…	regulation of response to external stimulus//phosphorylation//regulation of response to stimulus//signaling//signal transduction//cellular response to chemical stimulus//regulation of signaling//regulation of cell communication//signal transduction by protein phosphorylation//response to endogenous stimulus//cellular response to stimulus//response to external biotic stimulus//regulation of signal…
Cluster-30086.79037	-5.35754	0.0305702	6809	hypothetical protein TSUD_112880 [Trifolium subterraneum]	GO:0008152//GO:0055114 GO:0050662//GO:0016614//GO:0016616//GO:0097159//GO:1901265//GO:0000166//GO:0036094//GO:0003824//GO:0048037//GO:0005488//GO:0051287//GO:1901363//GO:0016491 --	metabolic process//oxidation-reduction process coenzyme binding//oxidoreductase activity, acting on CH-OH group of donors//oxidoreductase activity, acting on the CH-OH group of donors, NAD or NADP as acceptor//organic cyclic compound binding//nucleoside phosphate binding//nucleotide binding//small molecule binding//catalytic activity//cofactor binding//binding//NAD binding//heterocyclic compound …
Cluster-30086.80817	-5.38081	0.0305702	6257	DCN1-like protein 2 [Glycine max] >gi|734376580|gb|KHN21382.1| DCN1-like protein 2 [Glycine soja] >gi|947095108|gb|KRH43693.1| hypothetical protein GLYMA_08G164900 [Glycine max]	GO:0080090//GO:0019222//GO:0051246//GO:0043085//GO:0010604//GO:0070647//GO:0051247//GO:1903320//GO:0032446//GO:1903322//GO:0032270//GO:0031398//GO:0031399//GO:0031396//GO:0044093//GO:0060255//GO:0009987//GO:0048518//GO:0032268//GO:1901564//GO:0019538//GO:0043170//GO:0016567//GO:0044237//GO:0051438//GO:0009893//GO:0031325//GO:0031323//GO:0006807//GO:0050789//GO:0044267//GO:0051347//GO:0045116//GO:…	regulation of primary metabolic process//regulation of metabolic process//regulation of protein metabolic process//positive regulation of catalytic activity//positive regulation of macromolecule metabolic process//protein modification by small protein conjugation or removal//positive regulation of protein metabolic process//regulation of protein modification by small protein conjugation or remova…
Cluster-30086.89570	-5.64384	0.0305702	1520	G patch domain-containing protein 8 isoform X1 [Ananas comosus] >gi|1147602747|ref|XP_020105341.1| G patch domain-containing protein 8 isoform X1 [Ananas comosus] >gi|1147602749|ref|XP_020105342.1| G patch domain-containing protein 8 isoform X1 [Ananas comosus]	-- GO:0043169//GO:0005488//GO:0003676//GO:0097159//GO:0046872//GO:1901363//GO:0043167 --	-- cation binding//binding//nucleic acid binding//organic cyclic compound binding//metal ion binding//heterocyclic compound binding//ion binding --
Cluster-30086.123848	-3.8413	0.0308474	1639	serine carboxypeptidase-like 45 isoform X4 [Glycine max] >gi|734363816|gb|KHN16877.1| Serine carboxypeptidase-like 45 [Glycine soja] >gi|947092491|gb|KRH41076.1| hypothetical protein GLYMA_08G008700 [Glycine max]	GO:0051603//GO:0044248//GO:0006807//GO:0044267//GO:1901575//GO:0044265//GO:0044260//GO:0071704//GO:0009987//GO:0019748//GO:0030163//GO:0008152//GO:0006508//GO:0044257//GO:0009056//GO:0009057//GO:0044238//GO:1901564//GO:1901565//GO:0019538//GO:0044237//GO:0043170 GO:0008238//GO:0008233//GO:0008236//GO:0004180//GO:0004185//GO:0016740//GO:0016746//GO:0016747//GO:0070008//GO:0016787//GO:0017171//GO:0…	proteolysis involved in cellular protein catabolic process//cellular catabolic process//nitrogen compound metabolic process//cellular protein metabolic process//organic substance catabolic process//cellular macromolecule catabolic process//cellular macromolecule metabolic process//organic substance metabolic process//cellular process//secondary metabolic process//protein catabolic process//metabo…
Cluster-30086.29222	3.8413	0.0308474	2527	hypothetical protein POPTR_007G005100v3 [Populus trichocarpa]	GO:0009631//GO:0006091//GO:0022900//GO:0009987//GO:0006950//GO:0006970//GO:0008152//GO:0009266//GO:0009409//GO:0055114//GO:0009628//GO:0050896//GO:0044237 GO:0016651//GO:0005488//GO:0043167//GO:0016491//GO:0043169//GO:0046914//GO:0046872//GO:0003824//GO:0050897 GO:0044464//GO:0031975//GO:0005623//GO:0043229//GO:0043227//GO:0043226//GO:0005737//GO:0031090//GO:0098796//GO:0016020//GO:0098803//GO:00…	cold acclimation//generation of precursor metabolites and energy//electron transport chain//cellular process//response to stress//response to osmotic stress//metabolic process//response to temperature stimulus//response to cold//oxidation-reduction process//response to abiotic stimulus//response to stimulus//cellular metabolic process oxidoreductase activity, acting on NAD(P)H//binding//ion bindi…
Cluster-30086.73017	5.35754	0.0308474	1585	PREDICTED: cysteine synthase-like [Lupinus angustifolius] >gi|1117481184|ref|XP_019427531.1| PREDICTED: cysteine synthase-like [Lupinus angustifolius] >gi|1102691899|gb|OIV91500.1| hypothetical protein TanjilG_26469 [Lupinus angustifolius]	GO:0044238//GO:0019752//GO:0044249//GO:0006807//GO:0044283//GO:0009069//GO:0006563//GO:0071704//GO:0006520//GO:1901605//GO:1901607//GO:0009987//GO:1901576//GO:0000097//GO:0000096//GO:0009058//GO:0008152//GO:0043436//GO:0009070//GO:0008652//GO:1901564//GO:1901566//GO:0006082//GO:0044272//GO:0046394//GO:0016053//GO:0044237//GO:0006534//GO:0006535//GO:0019344//GO:0006790//GO:0044281 GO:0030170//GO:0…	primary metabolic process//carboxylic acid metabolic process//cellular biosynthetic process//nitrogen compound metabolic process//small molecule biosynthetic process//serine family amino acid metabolic process//L-serine metabolic process//organic substance metabolic process//cellular amino acid metabolic process//alpha-amino acid metabolic process//alpha-amino acid biosynthetic process//cellular …
Cluster-30086.74270	-5.40371	0.030875	4862	ferredoxin-dependent glutamate synthase, chloroplastic isoform X2 [Cajanus cajan] >gi|1012335010|gb|KYP46353.1| hypothetical protein KK1_032080 [Cajanus cajan]	GO:0044238//GO:0044283//GO:0019752//GO:0044249//GO:0006807//GO:0044281//GO:0009064//GO:1901576//GO:0043650//GO:0006520//GO:0071704//GO:1901605//GO:1901607//GO:0008652//GO:0009987//GO:0009058//GO:0008152//GO:0043436//GO:0055114//GO:0043648//GO:1901564//GO:1901566//GO:0006082//GO:0046394//GO:0016053//GO:0044237//GO:0006536//GO:0006537//GO:0009084 GO:0015930//GO:0016638//GO:0016491//GO:0003824 --	primary metabolic process//small molecule biosynthetic process//carboxylic acid metabolic process//cellular biosynthetic process//nitrogen compound metabolic process//small molecule metabolic process//glutamine family amino acid metabolic process//organic substance biosynthetic process//dicarboxylic acid biosynthetic process//cellular amino acid metabolic process//organic substance metabolic proc…
Cluster-30086.130492	-3.93859	0.030885	3469	uncharacterized protein LOC100799956 [Glycine max] >gi|947104572|gb|KRH52955.1| hypothetical protein GLYMA_06G097100 [Glycine max]	GO:0060249//GO:0034641//GO:0071840//GO:0000723//GO:0006139//GO:0042592//GO:0009987//GO:0006725//GO:0046483//GO:0031627//GO:0090304//GO:0006807//GO:0043170//GO:0044260//GO:0016043//GO:0071704//GO:0065007//GO:1901360//GO:0065008//GO:0008152//GO:0006996//GO:0044238//GO:0051276//GO:0032200//GO:0044237//GO:0006259 GO:1901363//GO:0003690//GO:0003691//GO:0042162//GO:0005488//GO:0003676//GO:0003677//GO:0…	anatomical structure homeostasis//cellular nitrogen compound metabolic process//cellular component organization or biogenesis//telomere maintenance//nucleobase-containing compound metabolic process//homeostatic process//cellular process//cellular aromatic compound metabolic process//heterocycle metabolic process//telomeric loop formation//nucleic acid metabolic process//nitrogen compound metaboli…
Cluster-30086.50970	-3.49185	0.0310944	6031	hypothetical protein GOBAR_DD04925 [Gossypium barbadense]	-- GO:0003824//GO:0016740 --	-- catalytic activity//transferase activity --
Cluster-30086.50430	5.34576	0.0315032	3389	E3 ubiquitin-protein ligase Arkadia-like [Cajanus cajan] >gi|1150123098|ref|XP_020209022.1| E3 ubiquitin-protein ligase Arkadia-like [Cajanus cajan]	-- GO:0005488//GO:0043169//GO:0008270//GO:0046914//GO:0046872//GO:0043167 --	-- binding//cation binding//zinc ion binding//transition metal ion binding//metal ion binding//ion binding --
Cluster-30086.101347	-3.72792	0.0315555	2985	probable LRR receptor-like serine/threonine-protein kinase At5g45780 [Cajanus cajan]	GO:0016310//GO:0006807//GO:0044267//GO:0044260//GO:0071704//GO:0006468//GO:0009987//GO:0006464//GO:0043412//GO:0036211//GO:0008152//GO:0044238//GO:1901564//GO:0019538//GO:0044237//GO:0043170//GO:0006796//GO:0006793 GO:0035639//GO:0008144//GO:0005488//GO:0043167//GO:1901363//GO:0043168//GO:0000166//GO:0004674//GO:0016740//GO:1901265//GO:0004672//GO:0017076//GO:0005524//GO:0016301//GO:0140096//GO:0…	phosphorylation//nitrogen compound metabolic process//cellular protein metabolic process//cellular macromolecule metabolic process//organic substance metabolic process//protein phosphorylation//cellular process//cellular protein modification process//macromolecule modification//protein modification process//metabolic process//primary metabolic process//organonitrogen compound metabolic process//p…
Cluster-30086.18731	-3.70043	0.0321968	1176	extra-large guanine nucleotide-binding protein 1-like isoform X2 [Glycine max] >gi|947101067|gb|KRH49559.1| hypothetical protein GLYMA_07G163200 [Glycine max]	GO:0007165//GO:0051716//GO:0043207//GO:0009617//GO:0042742//GO:0065007//GO:0007186//GO:0009987//GO:0050794//GO:0006952//GO:0006950//GO:0098542//GO:0007154//GO:0051707//GO:0051704//GO:0009607//GO:0009605//GO:0050896//GO:0050789//GO:0023052 GO:0035639//GO:1901363//GO:0044877//GO:0000166//GO:0001883//GO:0001882//GO:0043168//GO:0016462//GO:0043167//GO:0032561//GO:1901265//GO:0032549//GO:0017076//GO:0…	signal transduction//cellular response to stimulus//response to external biotic stimulus//response to bacterium//defense response to bacterium//biological regulation//G protein-coupled receptor signaling pathway//cellular process//regulation of cellular process//defense response//response to stress//defense response to other organism//cell communication//response to other organism//multi-organism…
Cluster-30086.97178	-5.33389	0.032236	6960	PREDICTED: WD repeat-containing protein 25 isoform X2 [Lupinus angustifolius]	-- -- --	-- -- --
Cluster-30086.109895	3.41504	0.0324692	2744	probable cyclic nucleotide-gated ion channel 20, chloroplastic isoform X1 [Vigna radiata var. radiata] >gi|1255119236|ref|XP_022639671.1| probable cyclic nucleotide-gated ion channel 20, chloroplastic isoform X1 [Vigna radiata var. radiata] >gi|1255119238|ref|XP_022639673.1| probable cyclic nucleotide-gated ion channel 20, chloroplastic isoform X1 [Vigna radiata var. radiata]	GO:0006811//GO:0006810//GO:0034220//GO:0051234//GO:0055085//GO:0051179 GO:0005215//GO:0015318//GO:0015075//GO:0022857//GO:0015267//GO:0022803//GO:0022838//GO:0005216 GO:0044425//GO:0031224//GO:0016021//GO:0016020	ion transport//transport//ion transmembrane transport//establishment of localization//transmembrane transport//localization transporter activity//inorganic molecular entity transmembrane transporter activity//ion transmembrane transporter activity//transmembrane transporter activity//channel activity//passive transmembrane transporter activity//substrate-specific channel activity//ion channel act…
Cluster-30086.117876	-4.05889	0.0324692	2977	protein VASCULAR ASSOCIATED DEATH 1, chloroplastic isoform X2 [Medicago truncatula] >gi|657371893|gb|KEH17845.1| PH-GRAM1-TCB1D9-TCB1D9B domain protein [Medicago truncatula] >gi|1471966970|gb|RHN38637.1| putative GRAM domain-containing protein [Medicago truncatula]	GO:0042493//GO:0046677//GO:0042742//GO:0008219//GO:0010941//GO:0050789//GO:0014070//GO:0009719//GO:0009751//GO:0043207//GO:0009617//GO:0043067//GO:0065007//GO:0048519//GO:0043069//GO:0060548//GO:0009987//GO:0050794//GO:0006952//GO:0012501//GO:0006950//GO:0098542//GO:0001101//GO:0042221//GO:0051707//GO:0010033//GO:0051704//GO:1901700//GO:0009607//GO:0009605//GO:0009725//GO:0050896//GO:0009723//GO:…	response to drug//response to antibiotic//defense response to bacterium//cell death//regulation of cell death//regulation of biological process//response to organic cyclic compound//response to endogenous stimulus//response to salicylic acid//response to external biotic stimulus//response to bacterium//regulation of programmed cell death//biological regulation//negative regulation of biological p…
Cluster-30086.32700	4.05889	0.0324692	3089	calcium-dependent protein kinase 26 [Arachis duranensis] >gi|1431610889|ref|XP_025701905.1| calcium-dependent protein kinase 26-like [Arachis hypogaea]	GO:0016310//GO:0023052//GO:0007165//GO:0070887//GO:0007154//GO:0009755//GO:0051716//GO:0018193//GO:0071495//GO:0044238//GO:0009987//GO:0071396//GO:0032870//GO:0001101//GO:1901564//GO:0010033//GO:0018209//GO:0019538//GO:0009725//GO:0018105//GO:0071229//GO:0050789//GO:0006807//GO:0035556//GO:0043170//GO:0044267//GO:0009737//GO:0044260//GO:0033993//GO:0009738//GO:0046777//GO:0071704//GO:0071310//GO:…	phosphorylation//signaling//signal transduction//cellular response to chemical stimulus//cell communication//hormone-mediated signaling pathway//cellular response to stimulus//peptidyl-amino acid modification//cellular response to endogenous stimulus//primary metabolic process//cellular process//cellular response to lipid//cellular response to hormone stimulus//response to acid chemical//organoni…
Cluster-30086.41996	3.93859	0.0324692	3646	protein COFACTOR ASSEMBLY OF COMPLEX C SUBUNIT B CCB2, chloroplastic isoform X1 [Glycine max] >gi|947059729|gb|KRH09135.1| hypothetical protein GLYMA_16G198400 [Glycine max]	-- -- --	-- -- --
Cluster-30086.46595	5.33389	0.0324692	6664	nuclear-interacting partner of ALK, partial [Trifolium pratense]	-- GO:0043169//GO:0046914//GO:0043167//GO:0005488//GO:0046872//GO:0008270 GO:0043231//GO:0005634//GO:0044464//GO:0005623//GO:0005622//GO:0043229//GO:0044424//GO:0043227//GO:0043226	-- cation binding//transition metal ion binding//ion binding//binding//metal ion binding//zinc ion binding intracellular membrane-bounded organelle//nucleus//cell part//cell//intracellular//intracellular organelle//intracellular part//membrane-bounded organelle//organelle
Cluster-30086.69110	4.02974	0.0325709	1249	uncharacterized protein LOC107478270 isoform X1 [Arachis duranensis]	-- -- --	-- -- --
Cluster-30086.81111	-5.30984	0.0325709	3348	CSC1-like protein ERD4 [Cajanus cajan] >gi|1012333782|gb|KYP45164.1| putative membrane protein C24H6.13 [Cajanus cajan]	-- -- GO:0044425//GO:0016021//GO:0016020//GO:0031224	-- -- membrane part//integral component of membrane//membrane//intrinsic component of membrane
Cluster-30086.122644	-3.24345	0.0326204	4164	kinesin-like protein KIN-14F [Cajanus cajan]	GO:0009987//GO:0006928//GO:0007017//GO:0007018 GO:0035639//GO:0008144//GO:0005488//GO:0016887//GO:0000166//GO:1901363//GO:1901265//GO:0043168//GO:0043167//GO:0017076//GO:0003774//GO:0005524//GO:0016787//GO:0015631//GO:0008017//GO:0017111//GO:0036094//GO:0003824//GO:0016818//GO:0030554//GO:0097367//GO:0097159//GO:0016817//GO:0016462//GO:0032559//GO:0003777//GO:0005515//GO:0032555//GO:0032553//GO:0…	cellular process//movement of cell or subcellular component//microtubule-based process//microtubule-based movement purine ribonucleoside triphosphate binding//drug binding//binding//ATPase activity//nucleotide binding//heterocyclic compound binding//nucleoside phosphate binding//anion binding//ion binding//purine nucleotide binding//motor activity//ATP binding//hydrolase activity//tubulin binding…
Cluster-30086.57940	-5.52354	0.0326204	6940	PREDICTED: abscisic acid 8'-hydroxylase 4 [Cicer arietinum]	GO:0008152//GO:0055114 GO:0004497//GO:0020037//GO:0003824//GO:0048037//GO:0005488//GO:1901363//GO:0016491//GO:0043169//GO:0046914//GO:0046906//GO:0097159//GO:0016705//GO:0043167//GO:0005506//GO:0046872 --	metabolic process//oxidation-reduction process monooxygenase activity//heme binding//catalytic activity//cofactor binding//binding//heterocyclic compound binding//oxidoreductase activity//cation binding//transition metal ion binding//tetrapyrrole binding//organic cyclic compound binding//oxidoreductase activity, acting on paired donors, with incorporation or reduction of molecular oxygen//ion bin…
Cluster-30086.112104	5.55458	0.0327306	3440	PREDICTED: polypyrimidine tract-binding protein homolog 1-like [Vigna angularis]	-- GO:0036094//GO:0005488//GO:0003676//GO:0097159//GO:1901363//GO:1901265//GO:0000166 --	-- small molecule binding//binding//nucleic acid binding//organic cyclic compound binding//heterocyclic compound binding//nucleoside phosphate binding//nucleotide binding --
Cluster-30086.129205	5.33389	0.0327306	2982	probable WRKY transcription factor 41 [Cajanus cajan] >gi|1012347499|gb|KYP58690.1| putative WRKY transcription factor 41 [Cajanus cajan]	GO:0032774//GO:0019222//GO:0031326//GO:0031323//GO:0006139//GO:0090304//GO:0044249//GO:0034641//GO:0006807//GO:0034645//GO:1901362//GO:0050789//GO:0097659//GO:0080090//GO:1901576//GO:0044260//GO:2000112//GO:0071704//GO:0010467//GO:0065007//GO:1901360//GO:0060255//GO:0010468//GO:0019219//GO:0006725//GO:0009987//GO:0009889//GO:1903506//GO:0050794//GO:0009058//GO:0009059//GO:0051171//GO:0008152//GO:…	RNA biosynthetic process//regulation of metabolic process//regulation of cellular biosynthetic process//regulation of cellular metabolic process//nucleobase-containing compound metabolic process//nucleic acid metabolic process//cellular biosynthetic process//cellular nitrogen compound metabolic process//nitrogen compound metabolic process//cellular macromolecule biosynthetic process//organic cycl…
Cluster-30086.102590	4.60485	0.0331951	2810	putative importin-7 [Trifolium pratense]	GO:0034504//GO:0051169//GO:0008104//GO:0015833//GO:0023052//GO:0007165//GO:0050896//GO:0051716//GO:0070727//GO:0050789//GO:0071705//GO:0065007//GO:0071702//GO:0033036//GO:0034613//GO:0006810//GO:0015031//GO:0017038//GO:0006606//GO:0006913//GO:0050794//GO:0045184//GO:0033365//GO:0051170//GO:0051649//GO:0007154//GO:0051234//GO:0051179//GO:0051641//GO:0046907//GO:0072594//GO:0009987//GO:0042886//GO:…	protein localization to nucleus//nuclear transport//protein localization//peptide transport//signaling//signal transduction//response to stimulus//cellular response to stimulus//cellular macromolecule localization//regulation of biological process//nitrogen compound transport//biological regulation//organic substance transport//macromolecule localization//cellular protein localization//transport/…
Cluster-30086.88617	-5.32191	0.0332718	5334	rubber cis-polyprenyltransferase HRT2 [Glycine max] >gi|947090782|gb|KRH39447.1| hypothetical protein GLYMA_09G198800 [Glycine max]	-- GO:0003824//GO:0016740//GO:0016765 --	-- catalytic activity//transferase activity//transferase activity, transferring alkyl or aryl (other than methyl) groups --
Cluster-30086.129704	4.41503	0.0332835	3388	protein TIC 22-like, chloroplastic [Cajanus cajan] >gi|1150112927|ref|XP_020204062.1| protein TIC 22-like, chloroplastic [Cajanus cajan] >gi|1012326513|gb|KYP38309.1| hypothetical protein KK1_040472 [Cajanus cajan]	-- -- --	-- -- --
Cluster-30086.25400	-4.24792	0.0333154	7452	alpha-glucan water dikinase, chloroplastic [Arachis ipaensis] >gi|1191731389|ref|XP_020975289.1| alpha-glucan water dikinase, chloroplastic [Arachis ipaensis] >gi|1431697014|ref|XP_025638750.1| alpha-glucan water dikinase, chloroplastic-like [Arachis hypogaea]	GO:0016310//GO:0009987//GO:0008152//GO:0006796//GO:0044237//GO:0006793 GO:0016301//GO:0016781//GO:0035639//GO:0008144//GO:0036094//GO:0003824//GO:0005488//GO:0000166//GO:1901363//GO:1901265//GO:0043168//GO:0030554//GO:0097367//GO:0016772//GO:0043167//GO:0016740//GO:0032559//GO:0032553//GO:0032555//GO:0017076//GO:0050521//GO:0097159//GO:0005524 --	phosphorylation//cellular process//metabolic process//phosphate-containing compound metabolic process//cellular metabolic process//phosphorus metabolic process kinase activity//phosphotransferase activity, paired acceptors//purine ribonucleoside triphosphate binding//drug binding//small molecule binding//catalytic activity//binding//nucleotide binding//heterocyclic compound binding//nucleoside ph…
Cluster-30086.28408	-4.25191	0.0333154	3552	phosphate transporter [Sesbania rostrata]	GO:0006811//GO:0006810//GO:0006820//GO:0006817//GO:0015698//GO:0051234//GO:0055085//GO:0051179 GO:0015291//GO:0005215//GO:0005315//GO:0015318//GO:0022857//GO:0022804 GO:0031224//GO:0016021//GO:0016020//GO:0044425	ion transport//transport//anion transport//phosphate ion transport//inorganic anion transport//establishment of localization//transmembrane transport//localization secondary active transmembrane transporter activity//transporter activity//inorganic phosphate transmembrane transporter activity//inorganic molecular entity transmembrane transporter activity//transmembrane transporter activity//activ…
Cluster-30086.35276	-3.2895	0.0333154	4744	PREDICTED: uncharacterized protein LOC108329203 isoform X3 [Vigna angularis] >gi|1044565014|ref|XP_017418791.1| PREDICTED: uncharacterized protein LOC108329203 isoform X4 [Vigna angularis]	-- -- --	-- -- --
Cluster-30086.49877	-5.32191	0.0333154	2016	Putative chromatin-remodeling complex ATPase chain [Glycine soja]	GO:0006338//GO:0071840//GO:0043044//GO:0009987//GO:0006325//GO:0016043//GO:0006996//GO:0051276 GO:0035639//GO:0008144//GO:0031491//GO:0000166//GO:1901363//GO:0043168//GO:0043167//GO:0016818//GO:0097367//GO:0030554//GO:0016817//GO:0044877//GO:0016887//GO:0005488//GO:0003676//GO:0003677//GO:1901265//GO:0016462//GO:0017076//GO:0005524//GO:0016787//GO:0017111//GO:0036094//GO:0003824//GO:0003682//GO:0…	chromatin remodeling//cellular component organization or biogenesis//ATP-dependent chromatin remodeling//cellular process//chromatin organization//cellular component organization//organelle organization//chromosome organization purine ribonucleoside triphosphate binding//drug binding//nucleosome binding//nucleotide binding//heterocyclic compound binding//anion binding//ion binding//hydrolase acti…
Cluster-30086.63902	-2.97269	0.0333154	1608	AT-hook motif nuclear-localized protein 6-like [Cajanus cajan] >gi|1012350663|gb|KYP61852.1| Putative DNA-binding protein ESCAROLA [Cajanus cajan]	-- -- --	-- -- --
[truncated: 206 more rows]

## Sheet: T03R_vs_C03R
Gene	log2foldchange	padjust	Gene Length	NR Description	GO IDs	GO Description
[truncated: 8,283 more rows]

## Sheet: T22L_vs_C22L
Gene	log2foldchange	padjust	Gene Length	NR Description	GO IDs	GO Description
[truncated: 1,070 more rows]

## Sheet: T22R_vs_C22R
Gene	log2foldchange	padjust	Gene Length	NR Description	GO IDs	GO Description
[truncated: 1,006 more rows]

[truncated: 8 more sheets: C03L_vs_C22L, C03R_vs_C022R, T03L_vs_T22L, T03R_vs_T22R, C03L_vs_C03R, C22L_vs_C22R, T03L_vs_T03R, T22L_vs_T22R]
