# Supplementary material for: Deciphering Molecular Mechanisms Involved in Salinity Tolerance in Guar (Cyamopsis tetragonoloba (L.) Taub.) Using Transcriptome Analyses
Source: Plants (Basel). 2022 Jan 22;11(3):291. doi: 10.3390/plants11030291 (PMC8838131; doi:10.3390/plants11030291)
Supplement: Supplementary file 1 [file plants-11-00291-s001.zip › plants-1530720 (1)/Table_S4_11052021.xlsx]

## Sheet: Sheet1
Table S4. List of guar genes (clusters) used for expression analyses by qRT-PCR Assays
Cluster ID	Description
30086.7	A caffeic acid/5-hydroxyferulic acid O-methyltransferase
30086.9	RING/FYVE/PHD zinc finger superfamily protein;
30087	Tetratricopeptide repeat (TPR)-like superfamily protein
30086. 126836	GTP binding Elongation factor Tu family protein
30086. 36863	Hypothetical protein KK1_045679
30086 .58023	Signal recognition particle receptor alpha subunit family protein
30086 .72875	Encodes REDUCED CHLOROPLAST COVERAGE 1 (REC1) a protein with similarity to the FLOURY locus in maize
30086. 49518	Bifunctional inhibitor/lipid-transfer protein/seed storage 2S albumin superfamily protein
30086. 71280	A caffeic acid/5-hydroxyferulic acid O-methyltransferase
30086. 74310	Dehydrin xero 1
30086. 75125	Encodes a member of the lipid transfer protein family
30086. 79637	Encodes gibberellin 20-oxidase that is involved in the later steps of the gibberellin biosynthetic pathway
30086. 103296	HSP20-like chaperones superfamily protein
30086. 61669	EGR2 functions as a negative regulator of plant growth with prominent effect on plant growth during drought stress
30086. 66604	Transcription regulator NOT2/NOT3/NOT5 family protein
30086. 83278	FAD-dependent lysine-specific histone demethylase involved in the control of flowering time
30086. 31367	LURP-one-like protein (DUF567
30086. 62852	Polyketide cyclase/dehydrase and lipid transport superfamily protein
30086. 63340	NADH dehydrogenase ubiquinone 1 beta subcomplex subunit
30086. 51693	Regulator of chromosome condensation (RCC1) family with FYVE zinc finger domain-containing protein
30086. 62852	Polyketide cyclase/dehydrase and lipid transport superfamily protein
30086. 63340	NADH dehydrogenase ubiquinone 1 beta subcomplex subunit
30086. 68686	RNA-binding (RRM/RBD/RNP motifs) family protein
30086. 70649	Haloacid dehalogenase-like hydrolase (HAD) superfamily protein
30086. 55802	Regulator of chromosome condensation (RCC1) family with FYVE zinc finger domain-containing protein
30086. 65968	RNA-binding (RRM/RBD/RNP motifs) family protein
30086. 71321	WRKY transcription factor
30086. 36863	Homeobox-leucine zipper protein
30086. 53709	Encodes a member of the ERF (ethylene response factor) subfamily B-1 of ERF/AP2 transcription factor family (ATERF-3)
30086. 95380	Ubiquitin carboxyl-terminal hydrolase-related protein
30086. 108520	Encodes a progesterone-5beta-reductase-like protein
30086. 109956	KCBP-interacting protein kinase interacts specifically with the tail region of KCBP
30086.9	Encodes a member of VPS53 family protein involved in the retrograde trafficking of vesicles to the late Golgi
