# Supplementary material for: Deciphering Molecular Mechanisms Involved in Salinity Tolerance in Guar (Cyamopsis tetragonoloba (L.) Taub.) Using Transcriptome Analyses
Source: Plants (Basel). 2022 Jan 22;11(3):291. doi: 10.3390/plants11030291 (PMC8838131; doi:10.3390/plants11030291)
Supplement: Supplementary file 1 [file plants-11-00291-s001.zip › plants-1530720 (1)/Table_S5_11052021.xlsx]

## Sheet: Sheet1
Table S5. List of primers used for the qRT-PCR analyses
Primer Name	Primer Sequence (5' to 3')
30086. 72189-F	CCATTTACATGAAGTGGATTCTG
30086. 72189-R	ATGATCACCTTCCCTGTCT
30086. 96472-F	TTTGAAGGAGGTTTGTGGAG
30086. 96472-R	GCATAGAGGGACAGAACATTAC
30086. 94042-F	TCGAATTCAGGTTGGAACCT
30086. 94042-R	ATCGGAGATCACTTGCTCTTG
30086. 126286-F	TGTCAAGAGCGGTTGGAA
30086. 126286-R	TCATCAAGAACCTGGATATTTTGG
30086. 36863-F	TCTCAATCCGAAGCAAAAGC
30086. 36863-R	CCTGGCTCTCCTGTTTTG
30086. 49518-F	TGTTCTGCTCTCTGACACTG
30086. 49518-R	CAGTGTGTAAGGTCCACACTT
30086. 72875-F	ATGTCACAAGGTTGGAATTGAG
30086. 72875-R	ACTGGGACTAAGCTGACAATG
30086. 58023-F	TGTTCCAGAGTATTGCTGGG
30086. 58023-R	TCAGCCACATTCTTGGTCAT
30086. 75125-F	GGTTTCAATCCAGCCAATGC
30086. 75125-R	AGCCTTGATGGTAGCACAG
30086. 71280-F	TGATCATCAGGGTGTGAGC
30086. 71280-R	GGATTTGAGAGCCACGGAAT
30086. 79637-F	AGCAATTCGGGAAGGTTTACC
30086. 79637-R	TCCCTACTCCAAGGCTCATT
30086. 74310-F	CATGGAAGTGGAGTACCAGTAAC
30086. 74310-R	CTCCACCAGTGGTTCCATAAC
30086. 83278-F	ATGGATACGGGATTCAATGG
30086. 83278-R	GATAAGCGCACAGCAAGTA
30086. 66604-F	CTGGAACAAGGTTTACGACA
30086. 66604-R	ATCTGGTCTCTGTACCTCTG
30086. 103296-F	ATGGCCAGTGCTAGAGGAA
30086. 103296-R	GTCCTCTGTCCATCCTGAAT
30086. 61669-F	TGTGGATTCTAAGAGGAAGTAGAG
30086. 61669-R	TGGCATCCAAAGCCTGTA
30086. 70649-F	AGGACTGAAGACCCTTGG
30086. 70649-R	AGGTTCCTTAACACCGGAT
30086. 62852-F	GCCGATCCTGGTCTATTAGT
30086. 62852-R	CTGTTCCCATTTCCTCTGTTT
30086. 31367-F	TGCGATGCAGAAACCGAG
30086. 31367-R	GTCCGATAATCGACGATCTCTT
30086. 63340-F	ATGATAGCTATGGTTATGGTTGTG
30086. 63340-R	ACTGATAGGCATGCCTCTG
30086. 53709-F	GATAAGAGATCCGTGGAAGAAG
30086. 53709-R	AGTTGGTCTTGGCTTTGG
30086. 68686-F	GCAGATCAAAGGGTACGG
30086. 68686-R	GTTTCCCATCTAGTTGAACATTG
30086. 51693-F	GCTTCCAAGCGTGATGAC
30086. 51693-R	CCCATCGCAGCATCTTTAG
30086. 55802-F	CATAAGAGCGGTTGGATTTCT
30086. 55802-R	TTGTCGTCATTCGACCATTAG
30086. 71321-F	GTTCTTCAATTCCCTCCTCTAAG
30086. 71321-R	CCAAGCCCAAGTGACAAA
30086. 65968-F	CAGATCAAAGGGTACGGC
30086. 65968-R	CTTCATTGGTTTCCCATCTAGT
30086. 95380-F	GTACCTAAGGGCACTTTTGG
30086. 95380-R	CAAATCAAGAGCAAGTTCAGC
30086. 108520-F	CGTTTCATGGGTCAACAGA
30086. 108520-R	GATTTGGAGCGTTTGGAATAAC
30086. 109956-F	GATAAGCTCTGTTGTTTGGTTATGG
30086. 109956-R	TGGTGGCAGGTTCTGAGA
30086. 94775-F	TTCCCCAACGAGGCATCT
30086. 94775-R	AGTTCCCGAATTGCTCTGT
