# Supplementary material for: Deciphering Molecular Mechanisms Involved in Salinity Tolerance in Guar (Cyamopsis tetragonoloba (L.) Taub.) Using Transcriptome Analyses
Source: Plants (Basel). 2022 Jan 22;11(3):291. doi: 10.3390/plants11030291 (PMC8838131; doi:10.3390/plants11030291)
Supplement: Supplementary file 1 [file plants-11-00291-s001.zip › plants-1530720 (1)/Table_S6_11052021.xlsx]

## Sheet: C03L_vs_C03R
Table S6. Summary for gene ontology (GO) enrichment analysis of DEGs
Ontology	ID	Description	p.adj	Count	Genes
BP	GO:0015979	photosynthesis	6.2253e-62	270	Cluster-30086.68279,Cluster-30086.74607,Cluster-93082.0,Cluster-30086.72298,Cluster-30086.72068,Cluster-30086.71181,Cluster-30086.71227,Cluster-81142.0,Cluster-30086.139842,Cluster-30086.70194,Cluster-30086.75502,Cluster-30086.75503,Cluster-30086.75504,Cluster-30086.75505,Cluster-30086.88166,Cluster-30086.51412,Cluster-30086.71352,Cluster-30086.44417,Cluster-30086.72755,Cluster-30086.71291,Cluste…
BP	GO:0019748	secondary metabolic process	5.1211e-39	341	Cluster-30086.49817,Cluster-30086.78143,Cluster-30086.132775,Cluster-30086.98776,Cluster-30086.98775,Cluster-30086.73887,Cluster-30086.87343,Cluster-30086.87342,Cluster-30086.52688,Cluster-30086.104282,Cluster-30086.82668,Cluster-30086.103039,Cluster-30086.133166,Cluster-30086.138454,Cluster-30086.64762,Cluster-30086.82231,Cluster-30086.101291,Cluster-30086.48486,Cluster-30086.103031,Cluster-3008…
BP	GO:0005975	carbohydrate metabolic process	1.4433e-07	1401	Cluster-30086.859,Cluster-30086.108194,Cluster-30086.89941,Cluster-30086.134416,Cluster-30086.71358,Cluster-29324.0,Cluster-30086.104326,Cluster-30086.69652,Cluster-30086.67419,Cluster-30086.68702,Cluster-30086.80231,Cluster-30086.85090,Cluster-30086.46757,Cluster-30086.78119,Cluster-30086.95345,Cluster-27613.0,Cluster-32825.0,Cluster-30086.15948,Cluster-30086.44048,Cluster-30086.37389,Cluster-10…
BP	GO:0051186	cofactor metabolic process	1.6088e-07	746	Cluster-30086.99939,Cluster-30086.27122,Cluster-30086.57230,Cluster-88741.0,Cluster-30086.28080,Cluster-30086.46126,Cluster-55676.0,Cluster-115747.1,Cluster-30086.71227,Cluster-30086.68902,Cluster-91101.0,Cluster-95028.0,Cluster-65301.0,Cluster-30086.73155,Cluster-30086.72321,Cluster-30086.73156,Cluster-104910.0,Cluster-30086.66861,Cluster-30086.125526,Cluster-30086.57962,Cluster-30086.71358,Clus…
BP	GO:0044281	small molecule metabolic process	4.5005e-06	2322	Cluster-30086.11227,Cluster-30086.18032,Cluster-119021.1,Cluster-30086.108194,Cluster-30086.27188,Cluster-30086.67090,Cluster-30086.67093,Cluster-24264.0,Cluster-30086.24551,Cluster-30086.5186,Cluster-30086.71420,Cluster-30086.71358,Cluster-29324.0,Cluster-30086.67145,Cluster-30086.69652,Cluster-30086.67419,Cluster-30086.80231,Cluster-30086.142535,Cluster-30086.91825,Cluster-30086.46757,Cluster-3…
BP	GO:0055085	transmembrane transport	4.4317e-05	1665	Cluster-30086.41741,Cluster-30086.111358,Cluster-30086.2425,Cluster-30086.2426,Cluster-30086.2428,Cluster-109101.0,Cluster-30086.40836,Cluster-30086.131420,Cluster-30086.116234,Cluster-30086.35090,Cluster-94432.0,Cluster-30086.142534,Cluster-30086.29669,Cluster-30086.29662,Cluster-30086.18209,Cluster-30086.29664,Cluster-30086.104666,Cluster-30086.91319,Cluster-30086.91318,Cluster-30086.1526,Clust…
BP	GO:0006091	generation of precursor metabolites and energy	0.00029278	429	Cluster-30086.91861,Cluster-30086.46126,Cluster-30086.3016,Cluster-30086.108194,Cluster-115747.1,Cluster-30086.120127,Cluster-65301.0,Cluster-30086.71352,Cluster-30086.71358,Cluster-30086.73401,Cluster-30086.58241,Cluster-30086.68994,Cluster-30086.69651,Cluster-100470.0,Cluster-30086.71958,Cluster-30086.29097,Cluster-30086.80231,Cluster-30086.46757,Cluster-30086.113970,Cluster-30086.78294,Cluster…
BP	GO:0006790	sulfur compound metabolic process	0.00071507	344	Cluster-30086.66861,Cluster-30086.28080,Cluster-30086.76132,Cluster-30086.68902,Cluster-95028.0,Cluster-30086.72321,Cluster-104910.0,Cluster-30086.73017,Cluster-30086.73010,Cluster-30086.73011,Cluster-30086.73012,Cluster-30086.73792,Cluster-30086.66947,Cluster-106567.0,Cluster-30086.77212,Cluster-59432.0,Cluster-30086.135618,Cluster-30086.35389,Cluster-30086.68639,Cluster-61254.0,Cluster-30086.14…
BP	GO:0042592	homeostatic process	0.003948	459	Cluster-30086.50306,Cluster-30086.66861,Cluster-30086.103834,Cluster-30086.133209,Cluster-30086.77990,Cluster-30086.57690,Cluster-37981.0,Cluster-30086.40832,Cluster-30086.17615,Cluster-108286.0,Cluster-70497.0,Cluster-30086.6891,Cluster-30086.6890,Cluster-30086.142534,Cluster-30086.25086,Cluster-30086.25087,Cluster-76051.0,Cluster-30086.124240,Cluster-30086.78468,Cluster-30086.102333,Cluster-300…
BP	GO:0071554	cell wall organization or biogenesis	0.022245	350	Cluster-30086.50307,Cluster-30086.37578,Cluster-30086.81049,Cluster-30086.64767,Cluster-30086.64765,Cluster-30086.57683,Cluster-30086.102408,Cluster-30086.47969,Cluster-30086.19557,Cluster-30086.132683,Cluster-30086.41662,Cluster-30086.89675,Cluster-30086.19559,Cluster-30086.132834,Cluster-30086.102232,Cluster-30086.83131,Cluster-30086.59282,Cluster-87448.0,Cluster-30086.109185,Cluster-30086.1085…
BP	GO:0009058	biosynthetic process	0.02979	5338	Cluster-30086.114117,Cluster-30086.110973,Cluster-30086.84217,Cluster-30086.136967,Cluster-30086.41746,Cluster-30086.11227,Cluster-67144.1,Cluster-103032.0,Cluster-30086.46126,Cluster-55676.0,Cluster-30086.132273,Cluster-30086.76504,Cluster-30086.71227,Cluster-30086.24426,Cluster-30086.28621,Cluster-30086.94100,Cluster-30086.67093,Cluster-61963.0,Cluster-30086.127341,Cluster-30086.70547,Cluster-3…
BP	GO:0006412	translation	0.035788	1533	Cluster-30086.18115,Cluster-30086.132273,Cluster-78550.0,Cluster-30086.69495,Cluster-70235.1,Cluster-70235.0,Cluster-50585.0,Cluster-30086.67145,Cluster-30086.15363,Cluster-79431.0,Cluster-37569.0,Cluster-59432.0,Cluster-30086.29069,Cluster-30086.95721,Cluster-30086.68636,Cluster-30086.63627,Cluster-30086.19306,Cluster-30086.63628,Cluster-30086.70804,Cluster-30086.41571,Cluster-30086.41579,Cluste…
MF	GO:0016491	oxidoreductase activity	5.8373e-69	2940	Cluster-30086.35257,Cluster-30086.57230,Cluster-30086.11227,Cluster-119021.1,Cluster-108856.0,Cluster-30086.35258,Cluster-30086.105920,Cluster-30086.71824,Cluster-30086.71227,Cluster-24264.0,Cluster-30086.71423,Cluster-30086.71422,Cluster-30086.40832,Cluster-30086.24555,Cluster-30086.43838,Cluster-30086.106961,Cluster-30086.137761,Cluster-86219.0,Cluster-30086.89838,Cluster-29324.0,Cluster-30086.…
MF	GO:0016829	lyase activity	7.5008e-13	612	Cluster-30086.114117,Cluster-30086.46126,Cluster-30086.3016,Cluster-30086.50301,Cluster-30086.75932,Cluster-30086.76132,Cluster-55676.0,Cluster-30086.123587,Cluster-30086.58807,Cluster-86951.0,Cluster-30086.71420,Cluster-30086.71358,Cluster-30086.60727,Cluster-30086.67410,Cluster-30086.86988,Cluster-86931.0,Cluster-30086.488,Cluster-30086.142535,Cluster-30086.46757,Cluster-8612.0,Cluster-30086.48…
MF	GO:0003700	DNA-binding transcription factor activity	9.0283e-12	520	Cluster-30086.84217,Cluster-30086.123615,Cluster-30086.2389,Cluster-30086.76504,Cluster-30086.11141,Cluster-39152.3,Cluster-30086.48780,Cluster-30086.101688,Cluster-30086.107987,Cluster-30086.131546,Cluster-30086.145131,Cluster-30086.67147,Cluster-30086.103546,Cluster-30086.98372,Cluster-30086.133833,Cluster-30086.45928,Cluster-30086.50995,Cluster-30086.79959,Cluster-30086.115689,Cluster-30086.13…
MF	GO:0022857	transmembrane transporter activity	3.369e-10	1559	Cluster-30086.41741,Cluster-30086.111358,Cluster-30086.2425,Cluster-109101.0,Cluster-30086.40836,Cluster-30086.131420,Cluster-30086.116234,Cluster-30086.35090,Cluster-30086.142534,Cluster-30086.29662,Cluster-30086.18209,Cluster-30086.29664,Cluster-30086.104666,Cluster-30086.91319,Cluster-30086.91318,Cluster-30086.1526,Cluster-30086.48332,Cluster-30086.43901,Cluster-30086.43903,Cluster-30086.43902…
MF	GO:0043167	ion binding	0.00046237	8254	Cluster-30086.57230,Cluster-30086.999,Cluster-108584.0,Cluster-30086.57238,Cluster-35847.0,Cluster-30086.24551,Cluster-30086.71422,Cluster-30086.107982,Cluster-30086.31719,Cluster-30086.107984,Cluster-30086.71357,Cluster-30086.54475,Cluster-30086.34057,Cluster-30086.137764,Cluster-24244.0,Cluster-30086.6891,Cluster-30086.6890,Cluster-15040.0,Cluster-30086.11133,Cluster-30086.33714,Cluster-30086.4…
MF	GO:0016765	transferase activity, transferring alkyl or aryl (other than methyl) groups	0.00053605	189	Cluster-30086.49736,Cluster-30086.66861,Cluster-30086.132771,Cluster-30086.28080,Cluster-30086.24426,Cluster-30086.68902,Cluster-30086.141487,Cluster-72443.0,Cluster-25388.0,Cluster-30086.141720,Cluster-30086.80632,Cluster-30086.71351,Cluster-104910.0,Cluster-30086.72755,Cluster-30086.102653,Cluster-30086.73017,Cluster-30086.73011,Cluster-30086.44395,Cluster-107819.0,Cluster-30086.7679,Cluster-30…
MF	GO:0003924	GTPase activity	0.0011659	588	Cluster-7099.0,Cluster-30086.48476,Cluster-30086.999,Cluster-30086.132449,Cluster-39406.0,Cluster-94524.0,Cluster-84936.0,Cluster-124045.1,Cluster-30086.111217,Cluster-77726.0,Cluster-30086.31780,Cluster-35847.0,Cluster-89244.0,Cluster-28774.1,Cluster-30086.71427,Cluster-30086.106842,Cluster-30086.71357,Cluster-30086.106840,Cluster-30086.134063,Cluster-30086.16089,Cluster-30086.63036,Cluster-3008…
MF	GO:0003735	structural constituent of ribosome	0.039352	966	Cluster-75558.0,Cluster-84411.0,Cluster-30086.147226,Cluster-30086.132448,Cluster-93734.0,Cluster-30086.18115,Cluster-30086.48773,Cluster-96752.0,Cluster-69454.0,Cluster-30086.132273,Cluster-115800.0,Cluster-78550.0,Cluster-117482.0,Cluster-30086.5763,Cluster-105003.0,Cluster-99975.0,Cluster-30086.127967,Cluster-30086.71299,Cluster-30086.52054,Cluster-72165.0,Cluster-30086.69495,Cluster-101459.0,…
CC	GO:0009536	plastid	1.7939e-62	1243	Cluster-30086.46126,Cluster-30086.109322,Cluster-30086.107229,Cluster-30086.66861,Cluster-30086.84866,Cluster-30086.81522,Cluster-30086.50460,Cluster-30086.50461,Cluster-30086.108369,Cluster-30086.64881,Cluster-30086.67096,Cluster-30086.68902,Cluster-30086.80765,Cluster-30086.19377,Cluster-30086.81820,Cluster-30086.81821,Cluster-30086.77445,Cluster-30086.69493,Cluster-89656.0,Cluster-30086.71352,…
CC	GO:0009579	thylakoid	3.2827e-60	360	Cluster-30086.66861,Cluster-30086.64881,Cluster-30086.51412,Cluster-30086.71352,Cluster-30086.67949,Cluster-30086.71291,Cluster-30086.73401,Cluster-30086.58241,Cluster-30086.68994,Cluster-30086.69651,Cluster-30086.71958,Cluster-30086.74050,Cluster-30086.73796,Cluster-30086.71951,Cluster-30086.71950,Cluster-106567.0,Cluster-30086.70894,Cluster-30086.64085,Cluster-30086.21736,Cluster-30086.21737,Cl…
CC	GO:0005576	extracellular region	7.7439e-21	422	Cluster-30086.50307,Cluster-30086.27122,Cluster-30086.57230,Cluster-30086.9731,Cluster-91101.0,Cluster-30086.127963,Cluster-30086.81049,Cluster-30086.57683,Cluster-30086.71420,Cluster-30086.12469,Cluster-30086.143919,Cluster-30086.19557,Cluster-30086.5185,Cluster-30086.41988,Cluster-30086.19559,Cluster-30086.143598,Cluster-30086.16932,Cluster-30086.46750,Cluster-30086.99684,Cluster-30086.118468,C…
CC	GO:0005618	cell wall	8.8102e-07	299	Cluster-30086.50307,Cluster-30086.99731,Cluster-30086.67375,Cluster-30086.19106,Cluster-72291.0,Cluster-30086.121381,Cluster-30086.114540,Cluster-30086.84890,Cluster-30086.130712,Cluster-30086.50988,Cluster-69454.0,Cluster-30086.17390,Cluster-30086.90856,Cluster-30086.54897,Cluster-30086.102081,Cluster-30086.111591,Cluster-30086.12189,Cluster-30086.81049,Cluster-30086.19107,Cluster-30086.79562,Cl…
CC	GO:0030312	external encapsulating structure	1.0151e-06	299	Cluster-30086.50307,Cluster-30086.99731,Cluster-30086.67375,Cluster-30086.19106,Cluster-72291.0,Cluster-30086.121381,Cluster-30086.114540,Cluster-30086.84890,Cluster-30086.130712,Cluster-30086.50988,Cluster-69454.0,Cluster-30086.17390,Cluster-30086.90856,Cluster-30086.54897,Cluster-30086.102081,Cluster-30086.111591,Cluster-30086.12189,Cluster-30086.81049,Cluster-30086.19107,Cluster-30086.79562,Cl…
CC	GO:0005886	plasma membrane	5.4633e-05	1171	Cluster-30086.41741,Cluster-30086.14166,Cluster-30086.19398,Cluster-30086.103834,Cluster-30086.133209,Cluster-30086.97530,Cluster-30086.2988,Cluster-30086.65207,Cluster-30086.65204,Cluster-30086.118289,Cluster-30086.111358,Cluster-30086.28621,Cluster-30086.127748,Cluster-30086.118510,Cluster-30086.37578,Cluster-30086.42641,Cluster-30086.73155,Cluster-30086.44981,Cluster-30086.9482,Cluster-30086.1…
CC	GO:0005840	ribosome	0.0026341	1021	Cluster-75558.0,Cluster-84411.0,Cluster-30086.147226,Cluster-30086.132448,Cluster-93734.0,Cluster-30086.18115,Cluster-30086.48773,Cluster-96752.0,Cluster-69454.0,Cluster-30086.132273,Cluster-30086.29069,Cluster-115800.0,Cluster-78550.0,Cluster-117482.0,Cluster-30086.5763,Cluster-88555.0,Cluster-30086.127967,Cluster-30086.71299,Cluster-72165.0,Cluster-30086.69495,Cluster-101459.0,Cluster-70235.1,C…

## Sheet: C03L_vs_C22L
Ontology	ID	Description	p.adj	Count	Genes

## Sheet: C03R_vs_C22R
Ontology	ID	Description	p.adj	Count	Genes

## Sheet: C22L_vs_C22R
Ontology	ID	Description	p.adj	Count	Genes
BP	GO:0015979	photosynthesis	6.3214e-46	222	Cluster-30086.68279,Cluster-30086.72298,Cluster-30086.72068,Cluster-30086.71181,Cluster-30086.71227,Cluster-30086.68295,Cluster-30086.75502,Cluster-30086.80632,Cluster-30086.71421,Cluster-30086.51413,Cluster-30086.71178,Cluster-30086.74111,Cluster-30086.73401,Cluster-30086.71756,Cluster-30086.71684,Cluster-30086.68994,Cluster-30086.71753,Cluster-30086.73642,Cluster-30086.69651,Cluster-30086.70940…
BP	GO:0019748	secondary metabolic process	1.9984e-33	294	Cluster-30086.117046,Cluster-30086.98775,Cluster-30086.114979,Cluster-30086.87342,Cluster-30086.104282,Cluster-30086.132775,Cluster-30086.103039,Cluster-30086.52127,Cluster-30086.37577,Cluster-30086.82231,Cluster-30086.101291,Cluster-30086.103031,Cluster-30086.69493,Cluster-30086.74689,Cluster-30086.102522,Cluster-30086.75213,Cluster-30086.97225,Cluster-30086.106961,Cluster-30086.10064,Cluster-30…
BP	GO:0051186	cofactor metabolic process	6.4004e-11	664	Cluster-30086.46126,Cluster-30086.27122,Cluster-30086.66861,Cluster-30086.60007,Cluster-118805.0,Cluster-30086.28080,Cluster-55676.0,Cluster-115747.0,Cluster-115747.1,Cluster-30086.71227,Cluster-100830.0,Cluster-30086.68902,Cluster-30086.111368,Cluster-30086.73155,Cluster-30086.125526,Cluster-30086.71358,Cluster-30086.71293,Cluster-30086.60727,Cluster-30086.73012,Cluster-30086.67795,Cluster-30086…
BP	GO:0055085	transmembrane transport	3.4982e-09	1463	Cluster-30086.41741,Cluster-30086.111358,Cluster-30086.2426,Cluster-109101.0,Cluster-30086.111357,Cluster-30086.111356,Cluster-30086.131420,Cluster-30086.116234,Cluster-30086.115429,Cluster-30086.142533,Cluster-30086.142534,Cluster-30086.29669,Cluster-30086.29662,Cluster-30086.29663,Cluster-30086.29664,Cluster-30086.118346,Cluster-30086.29667,Cluster-30086.66385,Cluster-30086.66381,Cluster-30086.…
BP	GO:0005975	carbohydrate metabolic process	6.805e-07	1184	Cluster-30086.50307,Cluster-30086.73317,Cluster-30086.46126,Cluster-30086.69023,Cluster-121231.0,Cluster-30086.85425,Cluster-30086.14284,Cluster-30086.135312,Cluster-30086.115108,Cluster-115747.0,Cluster-115747.1,Cluster-30086.143727,Cluster-30086.143726,Cluster-30086.123994,Cluster-30086.13996,Cluster-91412.0,Cluster-30086.118047,Cluster-30086.40908,Cluster-30086.125810,Cluster-30086.100635,Clus…
BP	GO:0006790	sulfur compound metabolic process	0.00041637	294	Cluster-30086.117046,Cluster-30086.66861,Cluster-30086.71583,Cluster-30086.44071,Cluster-30086.72069,Cluster-30086.70562,Cluster-30086.76132,Cluster-30086.67940,Cluster-30086.65686,Cluster-30086.91983,Cluster-30086.91980,Cluster-30086.69454,Cluster-30086.68902,Cluster-30086.14576,Cluster-30086.91984,Cluster-104557.0,Cluster-30086.82230,Cluster-30086.82231,Cluster-30086.86255,Cluster-30086.76640,C…
BP	GO:0044281	small molecule metabolic process	0.0017047	1898	Cluster-30086.70581,Cluster-30086.57233,Cluster-30086.11227,Cluster-30086.18032,Cluster-119021.1,Cluster-30086.108194,Cluster-74227.0,Cluster-30086.24551,Cluster-30086.5186,Cluster-30086.71420,Cluster-30086.71358,Cluster-29324.0,Cluster-30086.69652,Cluster-30086.67419,Cluster-30086.142531,Cluster-30086.80231,Cluster-30086.142535,Cluster-30086.46757,Cluster-30086.54610,Cluster-67144.1,Cluster-3008…
BP	GO:0071554	cell wall organization or biogenesis	0.02413	301	Cluster-30086.50307,Cluster-102681.0,Cluster-30086.111591,Cluster-30086.77126,Cluster-30086.121443,Cluster-30086.13764,Cluster-30086.30451,Cluster-30086.61032,Cluster-30086.69997,Cluster-30086.38754,Cluster-30086.104283,Cluster-30086.90856,Cluster-30086.90855,Cluster-30086.97151,Cluster-30086.100862,Cluster-30086.69851,Cluster-30086.94436,Cluster-30086.64765,Cluster-30086.92424,Cluster-30086.1036…
MF	GO:0016491	oxidoreductase activity	2.9394e-57	2448	Cluster-30086.35257,Cluster-30086.37826,Cluster-30086.11227,Cluster-119021.1,Cluster-30086.108194,Cluster-30086.35258,Cluster-30086.105920,Cluster-30086.71824,Cluster-30086.89494,Cluster-30086.71227,Cluster-30086.69493,Cluster-30086.71422,Cluster-30086.40832,Cluster-30086.43838,Cluster-30086.106961,Cluster-30086.137761,Cluster-29324.0,Cluster-30086.69652,Cluster-30086.6890,Cluster-30086.67419,Clu…
MF	GO:0022857	transmembrane transporter activity	1.1531e-14	1376	Cluster-30086.41741,Cluster-30086.111358,Cluster-109101.0,Cluster-30086.111357,Cluster-30086.111356,Cluster-30086.110590,Cluster-30086.131420,Cluster-30086.116234,Cluster-30086.115429,Cluster-30086.142533,Cluster-30086.142534,Cluster-124298.0,Cluster-30086.29662,Cluster-30086.29663,Cluster-30086.29664,Cluster-30086.118346,Cluster-30086.29667,Cluster-30086.66385,Cluster-30086.66381,Cluster-30086.9…
MF	GO:0003700	DNA-binding transcription factor activity	6.5498e-11	446	Cluster-30086.123615,Cluster-30086.76504,Cluster-30086.11141,Cluster-39152.3,Cluster-30086.48780,Cluster-30086.101688,Cluster-30086.107987,Cluster-30086.131546,Cluster-30086.145131,Cluster-30086.67147,Cluster-30086.103546,Cluster-30086.133833,Cluster-30086.103937,Cluster-30086.45928,Cluster-30086.50998,Cluster-30086.50995,Cluster-30086.28850,Cluster-30086.4041,Cluster-30086.59287,Cluster-30086.13…
MF	GO:0016829	lyase activity	5.5614e-09	497	Cluster-30086.114117,Cluster-30086.46126,Cluster-30086.50301,Cluster-30086.14284,Cluster-30086.75932,Cluster-30086.76132,Cluster-55676.0,Cluster-30086.64885,Cluster-30086.37446,Cluster-30086.123587,Cluster-30086.58807,Cluster-30086.71420,Cluster-30086.71358,Cluster-30086.60727,Cluster-30086.67410,Cluster-30086.86988,Cluster-30086.86987,Cluster-30086.142535,Cluster-30086.46757,Cluster-30086.123533…
MF	GO:0043167	ion binding	0.03242	6830	Cluster-124768.0,Cluster-108584.0,Cluster-30086.57238,Cluster-35847.0,Cluster-30086.24551,Cluster-30086.71422,Cluster-30086.71352,Cluster-30086.107985,Cluster-30086.31718,Cluster-30086.71357,Cluster-24244.0,Cluster-30086.13187,Cluster-30086.6890,Cluster-30086.11132,Cluster-30086.33714,Cluster-30086.33712,Cluster-30086.135613,Cluster-30086.135616,Cluster-30086.136497,Cluster-55360.0,Cluster-30086.…
MF	GO:0016765	transferase activity, transferring alkyl or aryl (other than methyl) groups	0.038978	148	Cluster-30086.81332,Cluster-30086.66861,Cluster-30086.22110,Cluster-30086.28080,Cluster-30086.68902,Cluster-30086.102327,Cluster-30086.141488,Cluster-30086.86255,Cluster-30086.80632,Cluster-30086.71293,Cluster-30086.73011,Cluster-30086.44395,Cluster-30086.7679,Cluster-30086.73792,Cluster-30086.72773,Cluster-19732.0,Cluster-30144.0,Cluster-30086.78503,Cluster-30086.80410,Cluster-30086.48689,Cluste…
CC	GO:0009536	plastid	2.468e-52	1045	Cluster-30086.46126,Cluster-30086.90583,Cluster-30086.66861,Cluster-30086.81522,Cluster-30086.50460,Cluster-30086.50461,Cluster-30086.5183,Cluster-30086.64881,Cluster-30086.67096,Cluster-30086.68902,Cluster-30086.64885,Cluster-30086.70547,Cluster-30086.81821,Cluster-30086.77445,Cluster-30086.69493,Cluster-30086.71352,Cluster-30086.140329,Cluster-30086.87323,Cluster-30086.60720,Cluster-30086.71583…
CC	GO:0009579	thylakoid	9.6632e-51	308	Cluster-30086.73199,Cluster-30086.66861,Cluster-30086.50036,Cluster-30086.70525,Cluster-30086.72068,Cluster-30086.115101,Cluster-30086.72276,Cluster-30086.25710,Cluster-30086.72782,Cluster-30086.64881,Cluster-30086.68296,Cluster-30086.71387,Cluster-30086.65767,Cluster-30086.87915,Cluster-30086.71421,Cluster-30086.71352,Cluster-30086.69398,Cluster-30086.71178,Cluster-30086.76721,Cluster-30086.7411…
CC	GO:0005576	extracellular region	4.954e-20	363	Cluster-30086.50307,Cluster-30086.27122,Cluster-30086.9731,Cluster-30086.9732,Cluster-30086.19107,Cluster-30086.71420,Cluster-30086.12469,Cluster-30086.131543,Cluster-30086.143919,Cluster-30086.19559,Cluster-30086.143598,Cluster-30086.61032,Cluster-30086.99684,Cluster-30086.99683,Cluster-30086.59284,Cluster-30086.110678,Cluster-30086.7669,Cluster-30086.20232,Cluster-30086.145260,Cluster-30086.274…
CC	GO:0005886	plasma membrane	1.6098e-09	1050	Cluster-30086.41741,Cluster-30086.14166,Cluster-30086.65208,Cluster-30086.19398,Cluster-30086.103834,Cluster-30086.65202,Cluster-30086.65203,Cluster-30086.94530,Cluster-30086.65207,Cluster-69454.0,Cluster-30086.118289,Cluster-30086.5183,Cluster-30086.39335,Cluster-30086.111358,Cluster-30086.13996,Cluster-30086.42641,Cluster-30086.46505,Cluster-30086.73155,Cluster-30086.44981,Cluster-30086.44982,C…
CC	GO:0005618	cell wall	9.039e-06	253	Cluster-30086.50307,Cluster-30086.19106,Cluster-30086.19107,Cluster-30086.121381,Cluster-30086.121443,Cluster-30086.114540,Cluster-30086.61032,Cluster-30086.130712,Cluster-69454.0,Cluster-30086.97536,Cluster-30086.104283,Cluster-30086.90856,Cluster-30086.90855,Cluster-30086.17393,Cluster-57166.0,Cluster-30086.79562,Cluster-30086.64183,Cluster-30086.71420,Cluster-30086.59134,Cluster-63598.0,Cluste…
CC	GO:0030312	external encapsulating structure	1.2779e-05	253	Cluster-30086.50307,Cluster-30086.19106,Cluster-30086.19107,Cluster-30086.121381,Cluster-30086.121443,Cluster-30086.114540,Cluster-30086.61032,Cluster-30086.130712,Cluster-69454.0,Cluster-30086.97536,Cluster-30086.104283,Cluster-30086.90856,Cluster-30086.90855,Cluster-30086.17393,Cluster-57166.0,Cluster-30086.79562,Cluster-30086.64183,Cluster-30086.71420,Cluster-30086.59134,Cluster-63598.0,Cluste…
CC	GO:0000229	cytoplasmic chromosome	0.0079856	12	Cluster-30086.82884,Cluster-83938.0,Cluster-30086.82885,Cluster-107318.0,Cluster-30086.136093,Cluster-30086.123717,Cluster-111211.0,Cluster-101707.0,Cluster-30086.69861,Cluster-30086.124156,Cluster-55071.0,Cluster-30086.66086

## Sheet: T03L_vs_C03L
Ontology	ID	Description	p.adj	Count	Genes
BP	GO:0008219	cell death	0.032694	6	Cluster-30086.117876,Cluster-30086.108869,Cluster-30086.103120,Cluster-30086.60000,Cluster-30086.50054,Cluster-30086.50059
CC	GO:0005615	extracellular space	0.011412	7	Cluster-30086.74018,Cluster-41647.2,Cluster-30086.134835,Cluster-30086.74011,Cluster-30086.74572,Cluster-30086.74017,Cluster-30086.22025
CC	GO:0005576	extracellular region	0.011412	19	Cluster-30086.46894,Cluster-30086.144167,Cluster-30086.71420,Cluster-30086.74018,Cluster-41647.2,Cluster-30086.134835,Cluster-30086.74011,Cluster-30086.73597,Cluster-76540.0,Cluster-30086.74572,Cluster-30086.88300,Cluster-30086.74708,Cluster-30086.102163,Cluster-30086.58967,Cluster-30086.73600,Cluster-114842.2,Cluster-30086.73599,Cluster-30086.74017,Cluster-30086.22025

## Sheet: T03L_vs_T03R
Ontology	ID	Description	p.adj	Count	Genes
BP	GO:0015979	photosynthesis	1.7332e-79	216	Cluster-30086.87282,Cluster-30086.72298,Cluster-30086.72068,Cluster-30086.71181,Cluster-30086.71227,Cluster-30086.68295,Cluster-30086.75502,Cluster-30086.75503,Cluster-30086.75504,Cluster-30086.75505,Cluster-30086.88166,Cluster-30086.71421,Cluster-30086.51413,Cluster-30086.44416,Cluster-30086.71178,Cluster-30086.71291,Cluster-30086.73401,Cluster-30086.71756,Cluster-30086.71684,Cluster-30086.68994…
BP	GO:0019748	secondary metabolic process	2.3568e-59	265	Cluster-30086.49817,Cluster-30086.117046,Cluster-30086.98776,Cluster-30086.73888,Cluster-30086.73887,Cluster-30086.114979,Cluster-30086.104282,Cluster-30086.103039,Cluster-30086.133166,Cluster-30086.77209,Cluster-30086.82231,Cluster-30086.101291,Cluster-30086.48486,Cluster-30086.103031,Cluster-30086.69493,Cluster-30086.37256,Cluster-30086.31260,Cluster-30086.102522,Cluster-30086.28381,Cluster-300…
BP	GO:0055085	transmembrane transport	1.0488e-16	1005	Cluster-30086.35254,Cluster-30086.103834,Cluster-30086.105535,Cluster-30086.35251,Cluster-30086.133209,Cluster-30086.97153,Cluster-30086.94530,Cluster-30086.85133,Cluster-30086.101614,Cluster-30086.60698,Cluster-118655.1,Cluster-30086.42641,Cluster-109101.0,Cluster-30086.111219,Cluster-30086.58718,Cluster-30086.84140,Cluster-30086.38530,Cluster-30086.131420,Cluster-30086.116234,Cluster-30086.1109…
BP	GO:0005975	carbohydrate metabolic process	1.0352e-11	805	Cluster-30086.73317,Cluster-30086.46126,Cluster-30086.85425,Cluster-30086.14284,Cluster-30086.73884,Cluster-115747.1,Cluster-30086.143727,Cluster-30086.143726,Cluster-30086.123994,Cluster-30086.125810,Cluster-30086.100635,Cluster-30086.64766,Cluster-30086.64767,Cluster-30086.101619,Cluster-30086.57683,Cluster-30086.102408,Cluster-30086.56329,Cluster-30086.56327,Cluster-30086.71358,Cluster-30086.1…
BP	GO:0051186	cofactor metabolic process	2.491e-11	439	Cluster-30086.46126,Cluster-30086.27122,Cluster-30086.28080,Cluster-30086.106490,Cluster-30086.75936,Cluster-115747.1,Cluster-30086.71227,Cluster-30086.117046,Cluster-30086.71228,Cluster-30086.57962,Cluster-30086.71358,Cluster-30086.71429,Cluster-30086.71293,Cluster-30086.73010,Cluster-30086.60727,Cluster-30086.73012,Cluster-30086.67795,Cluster-30086.3144,Cluster-30086.51207,Cluster-30086.46757,C…
BP	GO:0006629	lipid metabolic process	1.4384e-06	590	Cluster-30086.67764,Cluster-30086.62477,Cluster-30086.52605,Cluster-30086.138936,Cluster-30086.50461,Cluster-30086.24427,Cluster-30086.143726,Cluster-30086.77990,Cluster-30086.81121,Cluster-30086.81123,Cluster-30086.60699,Cluster-30086.76509,Cluster-30086.71354,Cluster-30086.107989,Cluster-30086.107988,Cluster-30086.72380,Cluster-30086.73010,Cluster-107777.0,Cluster-30086.73012,Cluster-30086.5923…
BP	GO:0044281	small molecule metabolic process	3.8593e-06	1225	Cluster-30086.69317,Cluster-30086.103834,Cluster-30086.65161,Cluster-30086.99224,Cluster-30086.90583,Cluster-30086.50301,Cluster-119021.1,Cluster-30086.73884,Cluster-30086.83304,Cluster-30086.75042,Cluster-30086.76132,Cluster-30086.50461,Cluster-115747.1,Cluster-30086.143727,Cluster-30086.143726,Cluster-30086.123994,Cluster-118655.1,Cluster-108227.0,Cluster-30086.19106,Cluster-30086.488,Cluster-3…
BP	GO:0071554	cell wall organization or biogenesis	1.766e-05	217	Cluster-30086.93456,Cluster-30086.111591,Cluster-30086.72140,Cluster-30086.107274,Cluster-30086.69997,Cluster-30086.99361,Cluster-30086.100635,Cluster-30086.96851,Cluster-30086.64767,Cluster-30086.57683,Cluster-30086.85901,Cluster-30086.102408,Cluster-30086.48541,Cluster-30086.96900,Cluster-30086.139441,Cluster-30086.90441,Cluster-30086.12372,Cluster-30086.139442,Cluster-30086.102407,Cluster-3008…
BP	GO:0006091	generation of precursor metabolites and energy	0.00031723	234	Cluster-30086.73317,Cluster-30086.29374,Cluster-30086.115895,Cluster-30086.104172,Cluster-30086.29483,Cluster-30086.46126,Cluster-115747.1,Cluster-30086.104935,Cluster-83216.0,Cluster-30086.29546,Cluster-120388.0,Cluster-100922.0,Cluster-30086.93710,Cluster-30086.71352,Cluster-30086.44416,Cluster-30086.71358,Cluster-99897.0,Cluster-30086.71756,Cluster-30086.68994,Cluster-30086.71753,Cluster-11677…
BP	GO:0006790	sulfur compound metabolic process	0.0020211	186	Cluster-30086.117046,Cluster-30086.71583,Cluster-30086.133047,Cluster-30086.72069,Cluster-30086.76132,Cluster-104557.0,Cluster-30086.82230,Cluster-30086.82231,Cluster-30086.76640,Cluster-30086.31260,Cluster-30086.128033,Cluster-30086.21864,Cluster-30086.71293,Cluster-30086.90112,Cluster-30086.73011,Cluster-30086.73012,Cluster-30086.42565,Cluster-30086.42567,Cluster-30086.97346,Cluster-83237.0,Clu…
BP	GO:0000003	reproduction	0.0034213	173	Cluster-30086.98078,Cluster-30086.102031,Cluster-30086.22730,Cluster-30086.94506,Cluster-30086.40308,Cluster-30086.18549,Cluster-30086.133162,Cluster-30086.133164,Cluster-30086.22919,Cluster-30086.123290,Cluster-30086.107987,Cluster-30086.86121,Cluster-30086.12469,Cluster-30086.75219,Cluster-30086.68540,Cluster-30086.142275,Cluster-30086.15462,Cluster-30086.129329,Cluster-30086.15464,Cluster-3008…
BP	GO:0042592	homeostatic process	0.0041189	250	Cluster-30086.103834,Cluster-30086.18098,Cluster-30086.123,Cluster-30086.98777,Cluster-30086.99737,Cluster-30086.104172,Cluster-30086.133209,Cluster-30086.41901,Cluster-30086.99365,Cluster-30086.78102,Cluster-30086.40308,Cluster-73307.0,Cluster-30086.36563,Cluster-30086.119131,Cluster-30086.57644,Cluster-30086.147057,Cluster-30086.77990,Cluster-104557.0,Cluster-30086.57643,Cluster-30086.147059,Cl…
BP	GO:0006950	response to stress	0.0057694	637	Cluster-30086.19398,Cluster-30086.77994,Cluster-30086.27122,Cluster-30086.118518,Cluster-30086.44980,Cluster-30086.44981,Cluster-30086.110592,Cluster-30086.131422,Cluster-30086.5187,Cluster-30086.12469,Cluster-30086.71583,Cluster-30086.50837,Cluster-30086.53641,Cluster-30086.16932,Cluster-30086.46750,Cluster-30086.99684,Cluster-30086.145055,Cluster-30086.99683,Cluster-30086.26997,Cluster-30086.26…
BP	GO:0044403	symbiont process	0.032911	20	Cluster-30086.64775,Cluster-30086.133751,Cluster-30086.94468,Cluster-30086.80163,Cluster-30086.69717,Cluster-30086.69285,Cluster-30086.61425,Cluster-30086.65866,Cluster-30086.25860,Cluster-30086.70416,Cluster-30086.106273,Cluster-90164.0,Cluster-30086.14670,Cluster-30086.101560,Cluster-30086.52408,Cluster-30086.55387,Cluster-30086.64766,Cluster-30086.74700,Cluster-30086.78461,Cluster-30086.93118
MF	GO:0016491	oxidoreductase activity	4.5601e-81	1730	Cluster-119021.1,Cluster-30086.35258,Cluster-30086.105920,Cluster-30086.71824,Cluster-30086.71227,Cluster-30086.71423,Cluster-30086.71422,Cluster-30086.43838,Cluster-30086.106961,Cluster-86219.0,Cluster-30086.69652,Cluster-30086.67419,Cluster-30086.68701,Cluster-30086.119027,Cluster-30086.42298,Cluster-30086.11133,Cluster-30086.54610,Cluster-30086.46750,Cluster-30086.14568,Cluster-30086.14567,Clu…
MF	GO:0022857	transmembrane transporter activity	2.6106e-19	929	Cluster-30086.35254,Cluster-30086.103834,Cluster-30086.105535,Cluster-30086.35251,Cluster-30086.133209,Cluster-30086.94530,Cluster-30086.85133,Cluster-30086.101614,Cluster-30086.6003,Cluster-118655.1,Cluster-30086.42641,Cluster-109101.0,Cluster-30086.111219,Cluster-30086.58718,Cluster-30086.84140,Cluster-30086.38530,Cluster-30086.131420,Cluster-30086.116234,Cluster-30086.110987,Cluster-30086.1109…
MF	GO:0003700	DNA-binding transcription factor activity	1.7673e-11	302	Cluster-30086.45914,Cluster-30086.123507,Cluster-30086.84216,Cluster-30086.119586,Cluster-30086.45911,Cluster-30086.22292,Cluster-30086.116737,Cluster-30086.48592,Cluster-30086.67829,Cluster-30086.123615,Cluster-64997.0,Cluster-30086.116861,Cluster-30086.116863,Cluster-30086.42915,Cluster-30086.15985,Cluster-30086.125840,Cluster-30086.42910,Cluster-30086.42000,Cluster-30086.45910,Cluster-109759.0…
MF	GO:0016829	lyase activity	1.2199e-05	307	Cluster-30086.123851,Cluster-30086.114117,Cluster-30086.46126,Cluster-30086.19106,Cluster-30086.71822,Cluster-30086.50301,Cluster-30086.123850,Cluster-30086.14284,Cluster-30086.81984,Cluster-30086.106490,Cluster-30086.76132,Cluster-30086.71181,Cluster-30086.92889,Cluster-30086.102326,Cluster-30086.80599,Cluster-30086.92769,Cluster-30086.47904,Cluster-30086.123587,Cluster-30086.92766,Cluster-30086…
MF	GO:0043167	ion binding	0.0020211	4256	Cluster-30086.96430,Cluster-30086.118695,Cluster-30086.122233,Cluster-30086.113645,Cluster-30086.35258,Cluster-30086.105920,Cluster-30086.57238,Cluster-30086.27122,Cluster-124045.1,Cluster-30086.5174,Cluster-119320.0,Cluster-30086.124256,Cluster-30086.24551,Cluster-30086.71422,Cluster-30086.71352,Cluster-30086.71427,Cluster-30086.71354,Cluster-30086.71357,Cluster-30086.131420,Cluster-30086.106961…
MF	GO:0016765	transferase activity, transferring alkyl or aryl (other than methyl) groups	0.011897	99	Cluster-30086.62491,Cluster-30086.28080,Cluster-30086.24427,Cluster-30086.141720,Cluster-30086.80632,Cluster-30086.71228,Cluster-30086.87325,Cluster-30086.71293,Cluster-30086.73011,Cluster-30086.44395,Cluster-30086.73792,Cluster-30086.72773,Cluster-30086.76981,Cluster-30086.48689,Cluster-30086.102230,Cluster-30086.101756,Cluster-30086.101757,Cluster-30086.88953,Cluster-30086.34492,Cluster-30086.3…
CC	GO:0009536	plastid	1.1774e-96	851	Cluster-30086.46126,Cluster-30086.107229,Cluster-30086.50460,Cluster-30086.50461,Cluster-30086.64881,Cluster-30086.72325,Cluster-30086.22919,Cluster-30086.74256,Cluster-30086.69493,Cluster-30086.71352,Cluster-30086.87323,Cluster-30086.67389,Cluster-30086.71291,Cluster-30086.60720,Cluster-30086.22600,Cluster-30086.68994,Cluster-30086.69651,Cluster-30086.71774,Cluster-30086.57338,Cluster-30086.5733…
CC	GO:0009579	thylakoid	2.5877e-90	293	Cluster-30086.73199,Cluster-30086.81274,Cluster-30086.72068,Cluster-30086.25710,Cluster-30086.72782,Cluster-30086.25712,Cluster-30086.71387,Cluster-30086.65767,Cluster-30086.72276,Cluster-30086.73238,Cluster-30086.71421,Cluster-30086.71352,Cluster-30086.69398,Cluster-30086.83393,Cluster-30086.67389,Cluster-30086.71291,Cluster-30086.73401,Cluster-30086.71756,Cluster-30086.66856,Cluster-30086.68994…
CC	GO:0005576	extracellular region	2.3018e-30	283	Cluster-30086.98078,Cluster-30086.27122,Cluster-30086.111591,Cluster-30086.40635,Cluster-41647.2,Cluster-30086.17391,Cluster-30086.106765,Cluster-30086.99361,Cluster-30086.121036,Cluster-30086.17393,Cluster-30086.19106,Cluster-30086.57683,Cluster-30086.71420,Cluster-30086.44416,Cluster-30086.102522,Cluster-30086.123051,Cluster-30086.12469,Cluster-30086.45996,Cluster-30086.123896,Cluster-30086.111…
CC	GO:0005886	plasma membrane	1.2031e-17	741	Cluster-30086.41741,Cluster-30086.103834,Cluster-30086.19398,Cluster-30086.133209,Cluster-30086.94530,Cluster-30086.39335,Cluster-30086.101614,Cluster-30086.118510,Cluster-30086.42641,Cluster-30086.120531,Cluster-30086.44980,Cluster-30086.44981,Cluster-30086.102408,Cluster-30086.110592,Cluster-30086.44985,Cluster-30086.110590,Cluster-30086.71424,Cluster-30086.116234,Cluster-30086.123299,Cluster-3…
CC	GO:0005618	cell wall	1.4384e-06	172	Cluster-30086.34279,Cluster-30086.114540,Cluster-30086.107274,Cluster-30086.118354,Cluster-30086.111591,Cluster-30086.97536,Cluster-30086.19106,Cluster-30086.96851,Cluster-30086.79562,Cluster-30086.71420,Cluster-30086.48541,Cluster-30086.12372,Cluster-30086.116547,Cluster-30086.129324,Cluster-30086.57443,Cluster-30086.116548,Cluster-30086.66557,Cluster-30086.42100,Cluster-30086.121698,Cluster-300…
CC	GO:0030312	external encapsulating structure	1.4794e-06	172	Cluster-30086.34279,Cluster-30086.114540,Cluster-30086.107274,Cluster-30086.118354,Cluster-30086.111591,Cluster-30086.97536,Cluster-30086.19106,Cluster-30086.96851,Cluster-30086.79562,Cluster-30086.71420,Cluster-30086.48541,Cluster-30086.12372,Cluster-30086.116547,Cluster-30086.129324,Cluster-30086.57443,Cluster-30086.116548,Cluster-30086.66557,Cluster-30086.42100,Cluster-30086.121698,Cluster-300…
CC	GO:0000229	cytoplasmic chromosome	0.0077964	9	Cluster-30086.69861,Cluster-30086.123716,Cluster-30086.82885,Cluster-30086.66086,Cluster-30086.136093,Cluster-30086.123717,Cluster-111211.0,Cluster-30086.124155,Cluster-30086.125243

## Sheet: T03L_vs_T22L
Ontology	ID	Description	p.adj	Count	Genes
BP	GO:0055085	transmembrane transport	0.022631	81	Cluster-30086.104031,Cluster-30086.493,Cluster-30086.75814,Cluster-30086.75815,Cluster-30086.48618,Cluster-30086.42893,Cluster-30086.65530,Cluster-30086.25643,Cluster-30086.37884,Cluster-30086.128161,Cluster-30086.130878,Cluster-30086.92729,Cluster-30086.72928,Cluster-30086.13179,Cluster-30086.54119,Cluster-30086.62382,Cluster-30086.145593,Cluster-30086.57789,Cluster-30086.59019,Cluster-30086.145…
CC	GO:0005794	Golgi apparatus	0.026359	33	Cluster-30086.86537,Cluster-30086.29117,Cluster-30086.58026,Cluster-30086.80294,Cluster-30086.86539,Cluster-30086.86538,Cluster-30086.112465,Cluster-30086.112466,Cluster-30086.37884,Cluster-30086.64767,Cluster-30086.90165,Cluster-30086.122796,Cluster-30086.55954,Cluster-30086.66654,Cluster-30086.107729,Cluster-30086.62534,Cluster-30086.63228,Cluster-30086.125627,Cluster-30086.106342,Cluster-30086…

## Sheet: T03R_vs_C03R
Ontology	ID	Description	p.adj	Count	Genes
MF	GO:0003924	GTPase activity	2.0381e-05	123	Cluster-30086.1722,Cluster-7099.0,Cluster-24099.0,Cluster-39406.0,Cluster-30086.13449,Cluster-30086.64172,Cluster-30086.56813,Cluster-30086.78904,Cluster-32670.0,Cluster-28117.0,Cluster-30086.13725,Cluster-26290.0,Cluster-30086.91613,Cluster-58668.0,Cluster-30086.128509,Cluster-30086.56718,Cluster-30086.146597,Cluster-30086.18217,Cluster-33951.0,Cluster-37316.0,Cluster-30086.64173,Cluster-30086.1…
MF	GO:0008233	peptidase activity	8.2705e-05	204	Cluster-30086.1053,Cluster-30086.73888,Cluster-30086.73887,Cluster-30086.67946,Cluster-30307.0,Cluster-30086.136240,Cluster-30086.94101,Cluster-30086.12189,Cluster-58595.0,Cluster-29644.0,Cluster-119538.0,Cluster-76772.0,Cluster-24644.0,Cluster-30086.3466,Cluster-30086.136882,Cluster-38698.0,Cluster-30086.134483,Cluster-113681.0,Cluster-30086.71297,Cluster-30086.137806,Cluster-30086.113143,Cluste…

## Sheet: T03R_vs_T22R
Ontology	ID	Description	p.adj	Count	Genes

## Sheet: T22L_vs_C22L
Ontology	ID	Description	p.adj	Count	Genes
BP	GO:0005975	carbohydrate metabolic process	0.00072071	76	Cluster-30086.29,Cluster-30086.57423,Cluster-30086.129975,Cluster-30086.36083,Cluster-30086.72140,Cluster-30086.64237,Cluster-30086.84558,Cluster-30086.90856,Cluster-30086.48144,Cluster-30086.76110,Cluster-30086.122867,Cluster-30086.76406,Cluster-30086.24215,Cluster-30086.69089,Cluster-30086.67381,Cluster-30086.61271,Cluster-30086.79507,Cluster-30086.56329,Cluster-30086.71395,Cluster-30086.13996,…
BP	GO:0055085	transmembrane transport	0.00072071	91	Cluster-30086.103834,Cluster-30086.87993,Cluster-30086.124410,Cluster-30086.112648,Cluster-30086.124310,Cluster-30086.102121,Cluster-30086.111356,Cluster-30086.88921,Cluster-30086.84296,Cluster-30086.84297,Cluster-30086.95911,Cluster-30086.35920,Cluster-30086.60208,Cluster-30086.71959,Cluster-30086.47434,Cluster-30086.122136,Cluster-30086.67817,Cluster-30086.54120,Cluster-30086.70818,Cluster-3008…
BP	GO:0040007	growth	0.038957	9	Cluster-30086.90691,Cluster-30086.124705,Cluster-30086.77235,Cluster-30086.109271,Cluster-30086.64221,Cluster-30086.79637,Cluster-30086.30633,Cluster-30086.57445,Cluster-30086.69275
MF	GO:0016757	transferase activity, transferring glycosyl groups	0.0047507	47	Cluster-30086.57423,Cluster-30086.129975,Cluster-30086.72140,Cluster-30086.84558,Cluster-30086.78554,Cluster-30086.90856,Cluster-30086.48144,Cluster-30086.79502,Cluster-30086.81629,Cluster-30086.69089,Cluster-30086.91264,Cluster-30086.124747,Cluster-30086.79507,Cluster-30086.56329,Cluster-30086.54292,Cluster-30086.89525,Cluster-30086.13996,Cluster-30086.71489,Cluster-30086.57376,Cluster-30086.617…
MF	GO:0022857	transmembrane transporter activity	0.016255	76	Cluster-30086.35920,Cluster-30086.103834,Cluster-30086.79771,Cluster-30086.78272,Cluster-30086.87993,Cluster-30086.75814,Cluster-30086.75815,Cluster-30086.91212,Cluster-30086.93877,Cluster-30086.64050,Cluster-30086.119009,Cluster-30086.112648,Cluster-30086.46820,Cluster-30086.105496,Cluster-30086.11926,Cluster-30086.102121,Cluster-30086.105499,Cluster-30086.111356,Cluster-30086.83468,Cluster-3008…
CC	GO:0005764	lysosome	0.011335	6	Cluster-30086.74572,Cluster-30086.70161,Cluster-30086.54107,Cluster-30086.85410,Cluster-30086.60535,Cluster-30086.90888

[truncated: 2 more sheets: T22L_vs_T22R, T22R_vs_C22R]
