# Supplementary material for: Deciphering Molecular Mechanisms Involved in Salinity Tolerance in Guar (Cyamopsis tetragonoloba (L.) Taub.) Using Transcriptome Analyses
Source: Plants (Basel). 2022 Jan 22;11(3):291. doi: 10.3390/plants11030291 (PMC8838131; doi:10.3390/plants11030291)
Supplement: Supplementary file 1 [file plants-11-00291-s001.zip › plants-1530720 (1)/Table_S7_11062021.xlsx]

## Sheet: C03L_vs_C03R
Table S7. KEGG enrichment analysis of DEGs. Different sheets represent different comparisons.
Kegg Pathway ID	Pathway Description	P.adj	Count	Genes
ko00730	Thiamine metabolism	0.0313469	5	Cluster-106567.0|Cluster-30086.72069|Cluster-30086.82931|Cluster-30086.68643|Cluster-30086.71583
ko00600	Sphingolipid metabolism	0.0450473	8	Cluster-30086.86537|Cluster-30086.86536|Cluster-30086.57022|Cluster-30086.86539|Cluster-30086.86538|Cluster-30086.51489|Cluster-30086.72873|Cluster-30086.90360

## Sheet: C03L_vs_C22L
Kegg Pathway ID	Pathway Description	P.adj	Count	Genes

## Sheet: C03R_vs_C22R
Kegg Pathway ID	Pathway Description	P.adj	Count	Genes
ko00940	Phenylpropanoid biosynthesis	1.05548e-31	293	Cluster-30086.91862|Cluster-30086.23936|Cluster-30086.13769|Cluster-30086.121443|Cluster-30086.106765|Cluster-30086.131628|Cluster-30086.81197|Cluster-30086.25493|Cluster-30086.100869|Cluster-30086.27122|Cluster-30086.25399|Cluster-30086.25494|Cluster-30086.81121|Cluster-30086.81123|Cluster-30086.97204|Cluster-30086.134330|Cluster-30086.47112|Cluster-30086.21864|Cluster-30086.40635|Cluster-30086.…
ko00195	Photosynthesis	5.24195e-17	97	Cluster-30086.72068|Cluster-30086.116867|Cluster-30086.50309|Cluster-30086.50308|Cluster-30086.72782|Cluster-30086.68295|Cluster-30086.71421|Cluster-30086.71759|Cluster-30086.74111|Cluster-30086.71756|Cluster-30086.71297|Cluster-30086.67658|Cluster-30086.69701|Cluster-30086.74050|Cluster-30086.67657|Cluster-30086.67656|Cluster-30086.71951|Cluster-30086.70811|Cluster-30086.50310|Cluster-30086.7157…
ko04075	Plant hormone signal transduction	2.64774e-15	298	Cluster-30086.18798|Cluster-30086.94570|Cluster-19488.0|Cluster-30086.113131|Cluster-30086.82877|Cluster-30086.66713|Cluster-30086.111918|Cluster-30086.43549|Cluster-74997.0|Cluster-30086.13608|Cluster-73413.0|Cluster-30086.111591|Cluster-61497.0|Cluster-17117.0|Cluster-30086.87597|Cluster-30086.81442|Cluster-30086.59642|Cluster-25036.0|Cluster-30086.14365|Cluster-30086.28955|Cluster-30086.123742…
ko00941	Flavonoid biosynthesis	4.05765e-10	74	Cluster-30086.54529|Cluster-30086.113525|Cluster-30086.83960|Cluster-30086.39455|Cluster-30086.94906|Cluster-30086.77487|Cluster-30086.102731|Cluster-30086.73253|Cluster-30086.81197|Cluster-30086.103113|Cluster-30086.100029|Cluster-30086.3614|Cluster-30086.45212|Cluster-30086.98920|Cluster-30086.37577|Cluster-30086.64194|Cluster-30086.47753|Cluster-30086.36081|Cluster-30086.61309|Cluster-30086.76…
ko00073	Cutin, suberine and wax biosynthesis	1.02417e-08	65	Cluster-30086.71970|Cluster-30086.117046|Cluster-30086.93971|Cluster-30086.102908|Cluster-30086.73310|Cluster-30086.72303|Cluster-30086.144708|Cluster-30086.116953|Cluster-30086.72970|Cluster-30086.85117|Cluster-30086.82230|Cluster-30086.82231|Cluster-30086.72300|Cluster-30086.94431|Cluster-30086.9957|Cluster-30086.103896|Cluster-30086.132953|Cluster-30086.72304|Cluster-30086.139445|Cluster-30086…
ko00982	Drug metabolism - cytochrome P450	6.58874e-08	106	Cluster-30086.107575|Cluster-30086.28080|Cluster-30086.15983|Cluster-30086.127582|Cluster-30086.134798|Cluster-30086.11780|Cluster-30086.84000|Cluster-30086.131140|Cluster-30086.118559|Cluster-30086.113676|Cluster-30086.102230|Cluster-30086.93379|Cluster-30086.93378|Cluster-30086.97129|Cluster-30086.45090|Cluster-30086.38701|Cluster-30086.47501|Cluster-30086.105962|Cluster-30086.115199|Cluster-30…
ko00860	Porphyrin and chlorophyll metabolism	9.81562e-08	104	Cluster-30086.83088|Cluster-30086.83089|Cluster-30086.83711|Cluster-30086.79595|Cluster-30086.75932|Cluster-55676.0|Cluster-30086.75502|Cluster-30086.56323|Cluster-30086.71501|Cluster-30086.67410|Cluster-110097.0|Cluster-30086.63976|Cluster-30086.80410|Cluster-30086.20837|Cluster-30086.76451|Cluster-99886.0|Cluster-108017.0|Cluster-30086.89827|Cluster-30086.89823|Cluster-30086.67399|Cluster-30086…
ko00500	Starch and sucrose metabolism	1.53525e-07	335	Cluster-30086.83954|Cluster-102681.0|Cluster-30086.104171|Cluster-30086.102486|Cluster-30086.74814|Cluster-30086.107274|Cluster-30086.104672|Cluster-30086.104673|Cluster-30086.113885|Cluster-30086.75675|Cluster-104870.0|Cluster-30086.25399|Cluster-30086.53348|Cluster-105646.0|Cluster-30086.64766|Cluster-30086.5174|Cluster-30086.92424|Cluster-30086.71672|Cluster-30086.59817|Cluster-30086.31548|Clu…
ko05204	Chemical carcinogenesis	3.40243e-06	90	Cluster-30086.107575|Cluster-30086.28080|Cluster-30086.15983|Cluster-30086.127582|Cluster-30086.134798|Cluster-30086.11780|Cluster-30086.102716|Cluster-30086.131140|Cluster-30086.102230|Cluster-30086.97129|Cluster-30086.45090|Cluster-30086.38701|Cluster-30086.47501|Cluster-30086.105962|Cluster-30086.115199|Cluster-30086.115195|Cluster-30086.115197|Cluster-30086.16832|Cluster-30086.115193|Cluster-…
ko00460	Cyanoamino acid metabolism	3.40243e-06	104	Cluster-30086.23936|Cluster-30086.131628|Cluster-30086.75936|Cluster-30086.25399|Cluster-30086.73155|Cluster-30086.21864|Cluster-30086.67795|Cluster-30086.12266|Cluster-30086.12264|Cluster-30086.12262|Cluster-30086.12263|Cluster-30086.42567|Cluster-30086.43548|Cluster-30086.84490|Cluster-30086.27988|Cluster-30086.65979|Cluster-30086.74237|Cluster-30086.110465|Cluster-30086.19005|Cluster-30086.279…
ko00710	Carbon fixation in photosynthetic organisms	4.96755e-06	222	Cluster-30086.73317|Cluster-30086.71580|Cluster-30086.74917|Cluster-30086.13854|Cluster-30086.108194|Cluster-30086.71181|Cluster-30086.110261|Cluster-30086.110262|Cluster-27298.1|Cluster-30086.16476|Cluster-79680.0|Cluster-30086.66419|Cluster-30086.70965|Cluster-30086.145022|Cluster-30086.71120|Cluster-30086.101112|Cluster-30086.75401|Cluster-30086.74447|Cluster-30086.89651|Cluster-30086.73642|Cl…
ko00980	Metabolism of xenobiotics by cytochrome P450	9.08967e-06	94	Cluster-30086.107575|Cluster-30086.28080|Cluster-30086.15983|Cluster-30086.127582|Cluster-30086.134798|Cluster-30086.11780|Cluster-30086.102716|Cluster-30086.131140|Cluster-30086.113676|Cluster-30086.102230|Cluster-30086.97129|Cluster-30086.45090|Cluster-30086.38701|Cluster-30086.47501|Cluster-30086.105962|Cluster-30086.115199|Cluster-30086.115195|Cluster-30086.115197|Cluster-30086.16832|Cluster-…
ko00030	Pentose phosphate pathway	1.01879e-05	174	Cluster-30086.71587|Cluster-30086.13854|Cluster-30086.135312|Cluster-30086.60147|Cluster-30086.10409|Cluster-27298.1|Cluster-105646.0|Cluster-79680.0|Cluster-30086.66419|Cluster-30086.96907|Cluster-30086.5240|Cluster-30086.101112|Cluster-30086.75401|Cluster-30086.89651|Cluster-30086.73642|Cluster-65318.2|Cluster-30086.68702|Cluster-30086.131376|Cluster-30086.46757|Cluster-30086.44063|Cluster-3008…
ko00902	Monoterpenoid biosynthesis	1.20884e-05	43	Cluster-30086.17826|Cluster-30086.17825|Cluster-30086.17824|Cluster-30086.64135|Cluster-30086.64134|Cluster-30086.98635|Cluster-30086.18971|Cluster-30086.90606|Cluster-30086.100855|Cluster-30086.84736|Cluster-30086.84735|Cluster-30086.84738|Cluster-30086.115718|Cluster-30086.69048|Cluster-30086.105661|Cluster-30086.84733|Cluster-30086.38|Cluster-30086.125475|Cluster-30086.90290|Cluster-30086.7912…
ko00906	Carotenoid biosynthesis	3.1199e-05	66	Cluster-30086.65302|Cluster-30086.83639|Cluster-30086.83638|Cluster-30086.68928|Cluster-30086.68929|Cluster-30086.2462|Cluster-30086.87343|Cluster-30086.83637|Cluster-30086.83636|Cluster-30086.63317|Cluster-30086.13747|Cluster-90104.2|Cluster-30086.87951|Cluster-30086.72901|Cluster-30086.21644|Cluster-30086.65000|Cluster-30086.65002|Cluster-30086.63724|Cluster-30086.63723|Cluster-30086.92318|Clus…
ko00945	Stilbenoid, diarylheptanoid and gingerol biosynthesis	5.08713e-05	38	Cluster-30086.82417|Cluster-30086.46725|Cluster-30086.77487|Cluster-30086.73253|Cluster-30086.3614|Cluster-30086.64709|Cluster-30086.37577|Cluster-30086.76550|Cluster-30086.47753|Cluster-30086.40243|Cluster-30086.71957|Cluster-30086.104615|Cluster-30086.98461|Cluster-30086.57725|Cluster-30086.91904|Cluster-30086.39455|Cluster-30086.99829|Cluster-30086.48702|Cluster-30086.87074|Cluster-30086.86817…
ko00480	Glutathione metabolism	5.08713e-05	220	Cluster-30086.121445|Cluster-30086.121446|Cluster-30086.107575|Cluster-30086.86437|Cluster-30086.28080|Cluster-30086.81332|Cluster-30086.109368|Cluster-30086.15983|Cluster-30086.127582|Cluster-30086.71581|Cluster-104693.0|Cluster-30086.25695|Cluster-30086.134798|Cluster-30086.140329|Cluster-30086.72307|Cluster-30086.5240|Cluster-30086.77686|Cluster-30086.11780|Cluster-30086.102716|Cluster-30086.2…
ko00130	Ubiquinone and other terpenoid-quinone biosynthesis	0.000645142	83	Cluster-30086.81561|Cluster-30086.81560|Cluster-30086.81563|Cluster-30086.83595|Cluster-30086.75470|Cluster-30086.92769|Cluster-30086.59888|Cluster-30086.59296|Cluster-30086.86295|Cluster-30086.145204|Cluster-30086.83594|Cluster-30086.87843|Cluster-30086.143725|Cluster-30086.8715|Cluster-30086.81562|Cluster-30086.70198|Cluster-30086.4662|Cluster-30086.70889|Cluster-30086.37577|Cluster-30086.92766…
ko01053	Biosynthesis of siderophore group nonribosomal peptides	0.000695614	12	Cluster-30086.81561|Cluster-30086.81560|Cluster-30086.81563|Cluster-30086.83595|Cluster-30086.81565|Cluster-30086.86295|Cluster-30086.83594|Cluster-30086.92004|Cluster-30086.81562|Cluster-30086.81559|Cluster-30086.88276|Cluster-30086.52484
ko00360	Phenylalanine metabolism	0.00128234	109	Cluster-30086.34277|Cluster-30086.87843|Cluster-30086.80638|Cluster-30086.37577|Cluster-30086.101291|Cluster-30086.80635|Cluster-114450.0|Cluster-30086.104770|Cluster-30086.130797|Cluster-30086.41496|Cluster-30086.73790|Cluster-30086.91904|Cluster-30086.129915|Cluster-30086.85503|Cluster-30086.19071|Cluster-76990.0|Cluster-30086.67397|Cluster-30086.58238|Cluster-30086.58237|Cluster-30086.58236|Cl…
ko01230	Biosynthesis of amino acids	0.00128705	501	Cluster-30086.46126|Cluster-118805.0|Cluster-30086.135312|Cluster-30086.75936|Cluster-115747.0|Cluster-115747.1|Cluster-30086.64885|Cluster-30086.58807|Cluster-74227.0|Cluster-30086.73155|Cluster-83866.0|Cluster-30086.44827|Cluster-30086.71358|Cluster-30086.71293|Cluster-30086.73011|Cluster-30086.67795|Cluster-30086.28245|Cluster-83539.1|Cluster-30086.73792|Cluster-30086.68702|Cluster-30086.27078…
ko01524	Platinum drug resistance	0.00128705	130	Cluster-30086.107575|Cluster-30086.40142|Cluster-30086.28080|Cluster-30086.15983|Cluster-30086.127582|Cluster-30086.36290|Cluster-30086.134798|Cluster-30086.20436|Cluster-30086.11780|Cluster-30086.102716|Cluster-30086.131140|Cluster-30086.140487|Cluster-30086.131016|Cluster-30086.7266|Cluster-30086.97129|Cluster-30086.102230|Cluster-30086.43901|Cluster-30086.43903|Cluster-30086.43902|Cluster-3008…
ko00592	alpha-Linolenic acid metabolism	0.00169917	86	Cluster-30086.61938|Cluster-30086.101297|Cluster-30086.101296|Cluster-30086.73394|Cluster-30086.85983|Cluster-30086.85984|Cluster-30086.1732|Cluster-30086.110873|Cluster-30086.43542|Cluster-30086.93276|Cluster-30086.30995|Cluster-30086.86005|Cluster-30086.30996|Cluster-30086.36174|Cluster-30086.55339|Cluster-30086.86004|Cluster-30086.36173|Cluster-30086.3393|Cluster-30086.111055|Cluster-30086.690…
ko00680	Methane metabolism	0.00191457	139	Cluster-30086.46126|Cluster-30086.13854|Cluster-30086.75936|Cluster-30086.110261|Cluster-30086.110262|Cluster-30086.29546|Cluster-101787.0|Cluster-30086.73155|Cluster-30086.71358|Cluster-30086.101112|Cluster-30086.8684|Cluster-30086.73642|Cluster-65318.2|Cluster-30086.129529|Cluster-30086.46757|Cluster-30086.22421|Cluster-30086.15828|Cluster-30086.44063|Cluster-30086.78294|Cluster-30086.46758|Clu…
ko05410	Hypertrophic cardiomyopathy (HCM)	0.00548551	68	Cluster-30086.68126|Cluster-30086.10257|Cluster-30086.74600|Cluster-30086.140274|Cluster-30086.120229|Cluster-30086.105724|Cluster-30086.144474|Cluster-30086.97457|Cluster-37286.0|Cluster-30086.56811|Cluster-30086.142060|Cluster-30086.32800|Cluster-57622.0|Cluster-103127.0|Cluster-105822.0|Cluster-30086.86961|Cluster-110449.0|Cluster-30086.144276|Cluster-30086.33483|Cluster-30086.55724|Cluster-61…
ko01200	Carbon metabolism	0.00781155	632	Cluster-30086.46126|Cluster-30086.96430|Cluster-119021.1|Cluster-30086.108194|Cluster-30086.75936|Cluster-115747.0|Cluster-115747.1|Cluster-30086.39564|Cluster-30086.73155|Cluster-30086.141415|Cluster-30086.5240|Cluster-30086.73011|Cluster-30086.101683|Cluster-30086.28245|Cluster-30086.69652|Cluster-30086.19551|Cluster-30086.67419|Cluster-30086.6420|Cluster-30086.68702|Cluster-30086.69793|Cluster…
ko05145	Toxoplasmosis	0.0081828	118	Cluster-30086.119582|Cluster-30086.119580|Cluster-30086.126581|Cluster-30086.35160|Cluster-30086.119232|Cluster-30086.103230|Cluster-30086.37573|Cluster-30086.53873|Cluster-26917.0|Cluster-30086.23631|Cluster-46529.0|Cluster-30086.121695|Cluster-30086.131910|Cluster-30086.7266|Cluster-18069.0|Cluster-30086.43945|Cluster-30086.102245|Cluster-30086.50410|Cluster-30086.44469|Cluster-30086.51544|Clus…
ko00260	Glycine, serine and threonine metabolism	0.00851769	131	Cluster-119021.1|Cluster-30086.75936|Cluster-30086.64885|Cluster-101787.0|Cluster-30086.58807|Cluster-30086.73155|Cluster-30086.104770|Cluster-30086.72572|Cluster-30086.8684|Cluster-30086.67795|Cluster-30086.130797|Cluster-30086.67653|Cluster-30086.73790|Cluster-30086.34277|Cluster-30086.15362|Cluster-30086.67766|Cluster-30086.85555|Cluster-30086.48289|Cluster-30086.85503|Cluster-30086.13454|Clus…
ko05140	Leishmaniasis	0.0113934	61	Cluster-30086.119582|Cluster-30086.119580|Cluster-30086.66438|Cluster-30086.39798|Cluster-30086.35160|Cluster-30086.29037|Cluster-30086.27245|Cluster-30086.120144|Cluster-30086.20468|Cluster-30086.33898|Cluster-30086.20197|Cluster-30086.20196|Cluster-30086.122570|Cluster-30086.110938|Cluster-30086.2675|Cluster-30086.2674|Cluster-30086.2677|Cluster-30086.37573|Cluster-30086.96772|Cluster-30086.484…
ko04931	Insulin resistance	0.0145445	146	Cluster-30086.74600|Cluster-23603.0|Cluster-30086.56811|Cluster-30086.10257|Cluster-30086.10404|Cluster-30086.33483|Cluster-30086.68554|Cluster-30086.5174|Cluster-30086.68781|Cluster-30086.73018|Cluster-30086.50540|Cluster-24244.0|Cluster-30086.8888|Cluster-111935.0|Cluster-101127.0|Cluster-20324.0|Cluster-31317.1|Cluster-26172.0|Cluster-30086.40673|Cluster-30086.82430|Cluster-30086.140385|Cluste…
ko05142	Chagas disease (American trypanosomiasis)	0.0145445	81	Cluster-30086.119582|Cluster-30086.119580|Cluster-30086.66438|Cluster-30086.39798|Cluster-30086.17614|Cluster-87617.2|Cluster-30086.29037|Cluster-30086.27245|Cluster-30086.120144|Cluster-30086.20468|Cluster-30086.33898|Cluster-30086.20197|Cluster-30086.20196|Cluster-30086.11199|Cluster-30086.122570|Cluster-30086.37141|Cluster-30086.110938|Cluster-30086.9619|Cluster-30086.2675|Cluster-30086.2674|C…
ko00908	Zeatin biosynthesis	0.0164615	27	Cluster-30086.26244|Cluster-30086.22110|Cluster-30086.20654|Cluster-30086.105920|Cluster-30086.94122|Cluster-30086.91625|Cluster-30086.121908|Cluster-30086.20458|Cluster-30086.121907|Cluster-30086.121906|Cluster-30086.137511|Cluster-30086.51518|Cluster-30086.121903|Cluster-30086.44395|Cluster-30086.19536|Cluster-30086.31021|Cluster-30086.31020|Cluster-30086.22238|Cluster-98782.0|Cluster-30086.329…
ko00010	Glycolysis / Gluconeogenesis	0.0217896	310	Cluster-30086.46126|Cluster-30086.71587|Cluster-30086.104171|Cluster-111908.0|Cluster-30086.37826|Cluster-30086.13854|Cluster-30086.135842|Cluster-30086.116017|Cluster-115747.0|Cluster-115747.1|Cluster-30086.29546|Cluster-30086.16476|Cluster-30086.75401|Cluster-30086.93710|Cluster-30086.16560|Cluster-30086.129531|Cluster-117112.0|Cluster-109721.1|Cluster-30086.71358|Cluster-30086.101112|Cluster-3…
ko00591	Linoleic acid metabolism	0.0287984	35	Cluster-30086.108214|Cluster-30086.108215|Cluster-30086.79172|Cluster-30086.113587|Cluster-30086.101297|Cluster-30086.101296|Cluster-30086.113954|Cluster-30086.75041|Cluster-30086.24342|Cluster-30086.75042|Cluster-30086.144876|Cluster-30086.61724|Cluster-30086.73394|Cluster-30086.61723|Cluster-30086.60699|Cluster-30086.91825|Cluster-30086.133405|Cluster-30086.107728|Cluster-30086.36470|Cluster-30…
ko00910	Nitrogen metabolism	0.0374373	77	Cluster-30086.73000|Cluster-30086.135151|Cluster-30086.7042|Cluster-30086.7045|Cluster-30086.71822|Cluster-30086.59310|Cluster-30086.113498|Cluster-30086.83447|Cluster-30086.12622|Cluster-30086.72377|Cluster-30086.72922|Cluster-30086.75032|Cluster-30086.102326|Cluster-30086.5314|Cluster-30086.72234|Cluster-30086.71026|Cluster-30086.79263|Cluster-30086.129256|Cluster-30086.79264|Cluster-30086.9850…
ko03320	PPAR signaling pathway	0.0428251	203	Cluster-18432.1|Cluster-30086.76130|Cluster-30086.127107|Cluster-30086.61938|Cluster-30086.20525|Cluster-30086.8296|Cluster-30086.20573|Cluster-30086.20539|Cluster-30086.20538|Cluster-30086.20537|Cluster-30086.20027|Cluster-30086.20534|Cluster-30086.137766|Cluster-30086.20532|Cluster-30086.130011|Cluster-70893.0|Cluster-30086.134558|Cluster-59561.0|Cluster-30086.38342|Cluster-30086.130902|Cluster…
ko00943	Isoflavonoid biosynthesis	0.0445972	8	Cluster-30086.98046|Cluster-30086.42883|Cluster-30086.47569|Cluster-30086.48349|Cluster-30086.97722|Cluster-30086.44293|Cluster-30086.109631|Cluster-30086.48269
ko00051	Fructose and mannose metabolism	0.0445972	132	Cluster-30086.104171|Cluster-111908.0|Cluster-30086.13854|Cluster-30086.47618|Cluster-30086.53348|Cluster-30086.29546|Cluster-30086.48787|Cluster-30086.71358|Cluster-30086.101112|Cluster-30086.9189|Cluster-30086.67252|Cluster-30086.89651|Cluster-30086.73642|Cluster-65318.2|Cluster-30086.7577|Cluster-30086.142531|Cluster-30086.80231|Cluster-30086.39922|Cluster-30086.46757|Cluster-30086.113277|Clus…
ko00920	Sulfur metabolism	0.0457321	76	Cluster-21684.1|Cluster-30086.38359|Cluster-30086.84274|Cluster-30086.84275|Cluster-30086.9656|Cluster-32732.0|Cluster-30086.73011|Cluster-30086.79367|Cluster-30086.11204|Cluster-30086.43411|Cluster-30086.83329|Cluster-30086.48398|Cluster-99250.0|Cluster-30086.818|Cluster-30086.70561|Cluster-30086.48228|Cluster-30086.99027|Cluster-30086.70562|Cluster-30086.105379|Cluster-30086.43813|Cluster-30086…
ko00904	Diterpenoid biosynthesis	0.0457321	28	Cluster-30086.129837|Cluster-30086.148018|Cluster-30086.11227|Cluster-30086.129838|Cluster-30086.101685|Cluster-30086.22972|Cluster-30086.108393|Cluster-30086.24560|Cluster-30086.108394|Cluster-30086.93426|Cluster-30086.48138|Cluster-30086.103899|Cluster-30086.101988|Cluster-30086.8322|Cluster-30086.101983|Cluster-30086.101987|Cluster-30086.130459|Cluster-30086.148178|Cluster-30086.130460|Cluster…

## Sheet: C22L_vs_C22R
Kegg Pathway ID	Pathway Description	P.adj	Count	Genes
ko00940	Phenylpropanoid biosynthesis	7.90788e-52	302	Cluster-30086.91862|Cluster-30086.13769|Cluster-30086.40635|Cluster-30086.106765|Cluster-30086.73253|Cluster-30086.81197|Cluster-30086.100869|Cluster-30086.27122|Cluster-30086.96776|Cluster-30086.25494|Cluster-30086.81121|Cluster-30086.81123|Cluster-30086.97204|Cluster-30086.114190|Cluster-30086.82417|Cluster-30086.76176|Cluster-30086.21486|Cluster-30086.21862|Cluster-30086.21863|Cluster-30086.56…
ko04075	Plant hormone signal transduction	4.00447e-27	294	Cluster-30086.111918|Cluster-30086.81442|Cluster-30086.66713|Cluster-30086.43549|Cluster-30086.66650|Cluster-30086.103838|Cluster-30086.47331|Cluster-30086.87597|Cluster-30086.113131|Cluster-30086.86873|Cluster-30086.27885|Cluster-30086.101688|Cluster-30086.85906|Cluster-30086.80508|Cluster-30086.43462|Cluster-122926.3|Cluster-30086.23201|Cluster-30086.36165|Cluster-122926.0|Cluster-90234.0|Clust…
ko00195	Photosynthesis	5.82282e-26	102	Cluster-30086.116864|Cluster-30086.72068|Cluster-30086.116867|Cluster-30086.50309|Cluster-30086.50308|Cluster-30086.72782|Cluster-30086.68295|Cluster-30086.71421|Cluster-30086.71759|Cluster-30086.74111|Cluster-30086.71756|Cluster-30086.71297|Cluster-30086.67658|Cluster-30086.74050|Cluster-30086.68705|Cluster-30086.71951|Cluster-30086.70811|Cluster-30086.50310|Cluster-30086.75633|Cluster-30086.715…
ko00941	Flavonoid biosynthesis	6.43126e-16	77	Cluster-30086.54529|Cluster-30086.113525|Cluster-30086.98776|Cluster-30086.36081|Cluster-30086.50208|Cluster-30086.77487|Cluster-30086.64195|Cluster-30086.102731|Cluster-30086.73253|Cluster-30086.81197|Cluster-30086.103113|Cluster-30086.70935|Cluster-119461.0|Cluster-30086.98920|Cluster-30086.37577|Cluster-30086.64194|Cluster-30086.89625|Cluster-30086.76550|Cluster-30086.98318|Cluster-30086.96163…
ko00500	Starch and sucrose metabolism	2.34935e-14	315	Cluster-30086.35167|Cluster-102681.0|Cluster-30086.104171|Cluster-30086.102486|Cluster-30086.130440|Cluster-30086.122985|Cluster-30086.17598|Cluster-30086.107274|Cluster-30086.104672|Cluster-30086.131628|Cluster-30086.77201|Cluster-104870.0|Cluster-30086.126289|Cluster-30086.63549|Cluster-30086.18792|Cluster-30086.64766|Cluster-30086.5174|Cluster-30086.59817|Cluster-30086.31548|Cluster-30086.1379…
ko00945	Stilbenoid, diarylheptanoid and gingerol biosynthesis	1.86895e-11	48	Cluster-30086.82417|Cluster-30086.46725|Cluster-30086.77487|Cluster-30086.73253|Cluster-30086.64708|Cluster-30086.64709|Cluster-30086.37577|Cluster-30086.89625|Cluster-30086.58684|Cluster-30086.76550|Cluster-30086.47753|Cluster-30086.40243|Cluster-30086.71957|Cluster-30086.98461|Cluster-30086.57725|Cluster-30086.91904|Cluster-30086.39455|Cluster-30086.82804|Cluster-30086.99829|Cluster-30086.2538|…
ko00982	Drug metabolism - cytochrome P450	1.45337e-10	98	Cluster-30086.107575|Cluster-30086.28080|Cluster-30086.15983|Cluster-30086.127582|Cluster-30086.25393|Cluster-30086.11780|Cluster-30086.102716|Cluster-30086.131140|Cluster-30086.118559|Cluster-30086.102230|Cluster-30086.93379|Cluster-30086.93378|Cluster-30086.97129|Cluster-30086.38701|Cluster-30086.47501|Cluster-30086.138416|Cluster-30086.115199|Cluster-30086.115198|Cluster-30086.115195|Cluster-3…
ko00860	Porphyrin and chlorophyll metabolism	2.797e-10	96	Cluster-30086.83088|Cluster-30086.83710|Cluster-30086.79595|Cluster-30086.75932|Cluster-30086.71183|Cluster-30086.70194|Cluster-30086.75502|Cluster-30086.75504|Cluster-30086.75505|Cluster-30086.62411|Cluster-30086.56323|Cluster-30086.71501|Cluster-30086.67410|Cluster-30086.63976|Cluster-30086.80410|Cluster-30086.20837|Cluster-30086.20835|Cluster-30086.76451|Cluster-30086.70245|Cluster-30086.89827…
ko00073	Cutin, suberine and wax biosynthesis	7.56265e-10	58	Cluster-30086.18259|Cluster-119653.0|Cluster-30086.50032|Cluster-30086.93971|Cluster-30086.144707|Cluster-30086.102908|Cluster-30086.73310|Cluster-30086.144708|Cluster-30086.116953|Cluster-30086.144710|Cluster-30086.85117|Cluster-30086.82230|Cluster-30086.72968|Cluster-30086.77209|Cluster-30086.88429|Cluster-30086.42919|Cluster-30086.9957|Cluster-30086.103896|Cluster-30086.132953|Cluster-30086.13…
ko00710	Carbon fixation in photosynthetic organisms	1.83662e-09	202	Cluster-30086.73317|Cluster-30086.74914|Cluster-30086.71376|Cluster-113180.0|Cluster-30086.108194|Cluster-30086.71181|Cluster-30086.135748|Cluster-30086.29546|Cluster-30086.16476|Cluster-79680.0|Cluster-30086.77980|Cluster-30086.71580|Cluster-30086.70965|Cluster-30086.44416|Cluster-30086.71358|Cluster-30086.101112|Cluster-30086.73642|Cluster-30086.28245|Cluster-115245.0|Cluster-30086.67419|Cluste…
ko05204	Chemical carcinogenesis	2.30714e-08	83	Cluster-30086.101317|Cluster-30086.115200|Cluster-113538.0|Cluster-30086.143234|Cluster-30086.107575|Cluster-16732.0|Cluster-30086.65142|Cluster-30086.44108|Cluster-30086.8374|Cluster-30086.140487|Cluster-30086.40752|Cluster-30086.130884|Cluster-30086.46026|Cluster-30086.48500|Cluster-30086.118304|Cluster-30086.15983|Cluster-30086.8404|Cluster-30086.127582|Cluster-30086.94006|Cluster-30086.85359|…
ko00906	Carotenoid biosynthesis	4.20958e-08	65	Cluster-30086.107505|Cluster-30086.68928|Cluster-30086.68929|Cluster-30086.2462|Cluster-30086.98947|Cluster-30086.83637|Cluster-30086.13747|Cluster-90104.2|Cluster-30086.87951|Cluster-30086.72901|Cluster-30086.65000|Cluster-30086.65002|Cluster-30086.63724|Cluster-30086.63723|Cluster-30086.53340|Cluster-30086.69493|Cluster-30086.75216|Cluster-30086.74689|Cluster-30086.72837|Cluster-30086.75213|Clu…
ko00460	Cyanoamino acid metabolism	4.20958e-08	94	Cluster-30086.131628|Cluster-30086.75936|Cluster-30086.71429|Cluster-30086.21862|Cluster-30086.21863|Cluster-30086.56321|Cluster-30086.67795|Cluster-30086.104326|Cluster-30086.12262|Cluster-30086.12263|Cluster-30086.126349|Cluster-30086.117979|Cluster-30086.43548|Cluster-30086.64034|Cluster-30086.27988|Cluster-30086.126513|Cluster-30086.74237|Cluster-30086.74238|Cluster-30086.29145|Cluster-30086.…
ko00592	alpha-Linolenic acid metabolism	4.42842e-08	91	Cluster-30086.101297|Cluster-30086.101296|Cluster-30086.73394|Cluster-30086.56899|Cluster-30086.85984|Cluster-30086.110873|Cluster-30086.107233|Cluster-30086.107232|Cluster-30086.126861|Cluster-30086.39320|Cluster-30086.43542|Cluster-30086.93276|Cluster-30086.86005|Cluster-30086.61224|Cluster-30086.47388|Cluster-30086.3393|Cluster-30086.86770|Cluster-30086.58646|Cluster-30086.58647|Cluster-30086.…
ko00980	Metabolism of xenobiotics by cytochrome P450	1.66965e-07	85	Cluster-30086.101317|Cluster-30086.115200|Cluster-113538.0|Cluster-30086.143234|Cluster-30086.107575|Cluster-16732.0|Cluster-30086.65142|Cluster-30086.44108|Cluster-30086.8374|Cluster-30086.140487|Cluster-30086.40752|Cluster-30086.130884|Cluster-30086.46026|Cluster-30086.48500|Cluster-30086.118304|Cluster-30086.15983|Cluster-30086.8404|Cluster-30086.127582|Cluster-30086.94006|Cluster-30086.85359|…
ko00480	Glutathione metabolism	1.80469e-07	196	Cluster-30086.121445|Cluster-30086.121446|Cluster-30086.107575|Cluster-110288.1|Cluster-30086.28080|Cluster-30086.72147|Cluster-30086.15983|Cluster-30086.75037|Cluster-89928.0|Cluster-30086.127582|Cluster-30086.42853|Cluster-104693.0|Cluster-30086.140329|Cluster-30086.72307|Cluster-30086.77687|Cluster-30086.65966|Cluster-30086.11780|Cluster-30086.102716|Cluster-30086.83999|Cluster-30086.28486|Clu…
ko01200	Carbon metabolism	1.18232e-06	559	Cluster-30086.65161|Cluster-30086.65160|Cluster-101704.0|Cluster-101704.1|Cluster-30086.108194|Cluster-30086.46126|Cluster-30086.18110|Cluster-30086.75936|Cluster-115747.1|Cluster-30086.29097|Cluster-30086.67090|Cluster-89928.0|Cluster-30086.39564|Cluster-30086.71358|Cluster-30086.71429|Cluster-30086.73017|Cluster-30086.73011|Cluster-86219.0|Cluster-30086.101683|Cluster-30086.28245|Cluster-113180…
ko00030	Pentose phosphate pathway	1.42694e-06	148	Cluster-30086.71587|Cluster-30086.135312|Cluster-30086.60147|Cluster-30086.105830|Cluster-30086.29546|Cluster-89928.0|Cluster-79680.0|Cluster-30086.96907|Cluster-30086.71358|Cluster-30086.101112|Cluster-30086.73642|Cluster-113180.0|Cluster-30086.68702|Cluster-30086.129528|Cluster-30086.1591|Cluster-30086.86330|Cluster-30086.86332|Cluster-30086.46757|Cluster-30086.67486|Cluster-30086.85154|Cluster…
ko00360	Phenylalanine metabolism	3.0914e-06	103	Cluster-30086.87844|Cluster-30086.34277|Cluster-30086.80638|Cluster-30086.37577|Cluster-30086.101291|Cluster-30086.80635|Cluster-30086.104770|Cluster-30086.17931|Cluster-30086.41497|Cluster-30086.41496|Cluster-30086.73790|Cluster-30086.91904|Cluster-30086.129915|Cluster-30086.85503|Cluster-30086.19071|Cluster-76990.0|Cluster-30086.67397|Cluster-30086.58238|Cluster-30086.58237|Cluster-30086.58236|…
ko00591	Linoleic acid metabolism	1.25218e-05	41	Cluster-30086.73394|Cluster-30086.11489|Cluster-30086.108214|Cluster-30086.108215|Cluster-30086.113587|Cluster-30086.79172|Cluster-30086.132212|Cluster-30086.101297|Cluster-30086.101296|Cluster-30086.75041|Cluster-30086.75042|Cluster-30086.37319|Cluster-30086.61724|Cluster-30086.62477|Cluster-30086.61723|Cluster-30086.91825|Cluster-30086.133405|Cluster-30086.107728|Cluster-30086.36470|Cluster-300…
ko05140	Leishmaniasis	5.44327e-05	61	Cluster-30086.119582|Cluster-30086.119580|Cluster-30086.66438|Cluster-30086.39798|Cluster-30086.35160|Cluster-30086.14286|Cluster-30086.99283|Cluster-30086.27245|Cluster-30086.119232|Cluster-30086.20468|Cluster-30086.33898|Cluster-30086.20197|Cluster-30086.20196|Cluster-30086.122570|Cluster-30086.84433|Cluster-30086.37573|Cluster-30086.2674|Cluster-30086.2677|Cluster-30086.2676|Cluster-30086.1023…
ko00130	Ubiquinone and other terpenoid-quinone biosynthesis	7.124e-05	73	Cluster-30086.81561|Cluster-30086.75470|Cluster-30086.81563|Cluster-30086.83595|Cluster-30086.81565|Cluster-30086.48299|Cluster-30086.59888|Cluster-30086.87844|Cluster-30086.86295|Cluster-30086.145204|Cluster-30086.83594|Cluster-30086.119524|Cluster-30086.70198|Cluster-30086.2170|Cluster-30086.70889|Cluster-30086.37577|Cluster-30086.92766|Cluster-30086.92765|Cluster-30086.92764|Cluster-30086.4711…
ko00910	Nitrogen metabolism	7.13525e-05	78	Cluster-30086.135151|Cluster-30086.7042|Cluster-30086.7045|Cluster-30086.71822|Cluster-30086.59310|Cluster-30086.83447|Cluster-30086.72377|Cluster-30086.74851|Cluster-30086.72922|Cluster-30086.102326|Cluster-30086.74759|Cluster-30086.94508|Cluster-30086.71026|Cluster-30086.79263|Cluster-30086.129256|Cluster-30086.63895|Cluster-30086.79264|Cluster-30086.75263|Cluster-30086.74882|Cluster-30086.6454…
ko00909	Sesquiterpenoid and triterpenoid biosynthesis	7.13525e-05	41	Cluster-30086.133802|Cluster-30086.74581|Cluster-30086.3369|Cluster-112710.0|Cluster-38444.0|Cluster-30086.141720|Cluster-30086.86864|Cluster-30086.71351|Cluster-30086.22516|Cluster-30086.22515|Cluster-30086.22514|Cluster-30086.71563|Cluster-30086.85801|Cluster-30086.64427|Cluster-30086.58996|Cluster-30086.125401|Cluster-30086.58994|Cluster-30086.58995|Cluster-30086.75180|Cluster-30086.88238|Clus…
ko01230	Biosynthesis of amino acids	7.13525e-05	420	Cluster-30086.46126|Cluster-30086.135312|Cluster-30086.26436|Cluster-30086.75936|Cluster-115747.1|Cluster-30086.71358|Cluster-30086.71429|Cluster-30086.73017|Cluster-30086.73011|Cluster-30086.67795|Cluster-30086.28245|Cluster-30086.73792|Cluster-30086.68702|Cluster-30086.80231|Cluster-30086.131376|Cluster-30086.46757|Cluster-30086.116017|Cluster-30086.113970|Cluster-30086.33655|Cluster-30086.6863…
ko01053	Biosynthesis of siderophore group nonribosomal peptides	0.000280752	11	Cluster-30086.81561|Cluster-30086.81560|Cluster-30086.81563|Cluster-30086.83595|Cluster-30086.81565|Cluster-30086.86295|Cluster-30086.83594|Cluster-30086.92004|Cluster-30086.81559|Cluster-30086.88276|Cluster-30086.52484
ko00430	Taurine and hypotaurine metabolism	0.000285449	26	Cluster-30086.99819|Cluster-30086.33951|Cluster-30086.111211|Cluster-30086.142333|Cluster-30086.111794|Cluster-30086.22883|Cluster-30086.92889|Cluster-86931.0|Cluster-30086.28046|Cluster-30086.94725|Cluster-30086.109484|Cluster-30086.42042|Cluster-30086.29513|Cluster-30086.106559|Cluster-30086.71985|Cluster-30086.29514|Cluster-30086.29515|Cluster-30086.76614|Cluster-30086.27914|Cluster-30086.8752…
ko00010	Glycolysis / Gluconeogenesis	0.000322997	271	Cluster-30086.46126|Cluster-30086.71587|Cluster-30086.122706|Cluster-101704.0|Cluster-101704.1|Cluster-30086.78104|Cluster-30086.53954|Cluster-30086.135842|Cluster-30086.116017|Cluster-115747.1|Cluster-30086.105830|Cluster-30086.29546|Cluster-30086.16476|Cluster-30086.82438|Cluster-30086.25393|Cluster-30086.16560|Cluster-52362.1|Cluster-30086.101112|Cluster-30086.37826|Cluster-30086.63757|Cluster…
ko00902	Monoterpenoid biosynthesis	0.000330143	32	Cluster-30086.17826|Cluster-30086.17825|Cluster-30086.17824|Cluster-30086.64135|Cluster-30086.64134|Cluster-30086.98635|Cluster-30086.18971|Cluster-30086.100855|Cluster-30086.84736|Cluster-30086.84735|Cluster-30086.69674|Cluster-30086.69048|Cluster-30086.105661|Cluster-30086.125475|Cluster-30086.79122|Cluster-30086.79121|Cluster-30086.56944|Cluster-30086.31917|Cluster-30086.47904|Cluster-30086.81…
ko01524	Platinum drug resistance	0.000330143	110	Cluster-30086.107575|Cluster-30086.28080|Cluster-30086.15983|Cluster-30086.127582|Cluster-30086.36290|Cluster-30086.20436|Cluster-30086.11780|Cluster-30086.102716|Cluster-30086.131140|Cluster-30086.131016|Cluster-30086.97129|Cluster-30086.102230|Cluster-30086.43901|Cluster-30086.43903|Cluster-30086.43902|Cluster-30086.47971|Cluster-30086.38701|Cluster-30086.36289|Cluster-30086.47501|Cluster-30086…
ko00630	Glyoxylate and dicarboxylate metabolism	0.000432233	176	Cluster-30086.73317|Cluster-30086.135151|Cluster-30086.65160|Cluster-101704.0|Cluster-101704.1|Cluster-30086.108194|Cluster-30086.65161|Cluster-30086.18110|Cluster-30086.75936|Cluster-30086.71181|Cluster-30086.71824|Cluster-30086.71185|Cluster-83216.0|Cluster-79631.1|Cluster-91785.0|Cluster-30086.72572|Cluster-86219.0|Cluster-30086.67795|Cluster-95393.0|Cluster-30086.67653|Cluster-30086.12714|Clu…
ko00904	Diterpenoid biosynthesis	0.00130583	29	Cluster-30086.129837|Cluster-30086.11227|Cluster-30086.129839|Cluster-30086.129838|Cluster-30086.79637|Cluster-30086.22971|Cluster-30086.101685|Cluster-30086.22972|Cluster-30086.108393|Cluster-30086.24560|Cluster-30086.24561|Cluster-30086.93426|Cluster-30086.48138|Cluster-30086.103899|Cluster-30086.108394|Cluster-30086.101988|Cluster-30086.8320|Cluster-30086.57445|Cluster-30086.101987|Cluster-300…
ko05145	Toxoplasmosis	0.00233667	100	Cluster-30086.119582|Cluster-30086.119580|Cluster-30086.35160|Cluster-30086.119232|Cluster-30086.103230|Cluster-30086.37573|Cluster-30086.84458|Cluster-30086.102398|Cluster-30086.23631|Cluster-30086.117131|Cluster-30086.131910|Cluster-30086.14179|Cluster-30086.102245|Cluster-30086.44469|Cluster-30086.51546|Cluster-30086.51544|Cluster-30086.51542|Cluster-30086.37248|Cluster-30086.104064|Cluster-30…
ko00680	Methane metabolism	0.00233667	113	Cluster-30086.46126|Cluster-30086.75936|Cluster-30086.29546|Cluster-30086.44416|Cluster-30086.71358|Cluster-30086.101112|Cluster-30086.73642|Cluster-106334.0|Cluster-30086.129528|Cluster-30086.1591|Cluster-30086.46757|Cluster-30086.98704|Cluster-30086.116017|Cluster-80927.1|Cluster-30086.74237|Cluster-30086.128515|Cluster-30086.74238|Cluster-30086.79519|Cluster-30086.102728|Cluster-30086.47665|Cl…
ko00040	Pentose and glucuronate interconversions	0.00304723	127	Cluster-102681.0|Cluster-30086.37826|Cluster-30086.77201|Cluster-104870.0|Cluster-30086.16560|Cluster-30086.59817|Cluster-30086.12372|Cluster-99943.0|Cluster-30086.63757|Cluster-30086.112331|Cluster-30086.132075|Cluster-30086.68702|Cluster-30086.63878|Cluster-30086.19559|Cluster-89512.0|Cluster-105084.0|Cluster-90871.0|Cluster-30086.17598|Cluster-30086.104265|Cluster-30086.126289|Cluster-30086.12…
ko00920	Sulfur metabolism	0.0058953	68	Cluster-30086.69454|Cluster-30086.84276|Cluster-30086.43411|Cluster-30086.70394|Cluster-30086.78144|Cluster-30086.129563|Cluster-30086.43410|Cluster-30086.73011|Cluster-30086.43415|Cluster-30086.79367|Cluster-30086.43413|Cluster-30086.43412|Cluster-30086.120203|Cluster-30086.146473|Cluster-116659.0|Cluster-30086.15145|Cluster-30086.818|Cluster-30086.70561|Cluster-30086.48228|Cluster-30086.70562|C…
ko05142	Chagas disease (American trypanosomiasis)	0.00785226	68	Cluster-30086.119582|Cluster-30086.119580|Cluster-30086.66438|Cluster-30086.39798|Cluster-30086.35160|Cluster-30086.99283|Cluster-30086.51959|Cluster-30086.27245|Cluster-30086.119232|Cluster-30086.20468|Cluster-30086.33898|Cluster-30086.20197|Cluster-30086.20196|Cluster-30086.11199|Cluster-30086.122570|Cluster-30086.37573|Cluster-30086.9619|Cluster-30086.2674|Cluster-30086.2677|Cluster-30086.2676…
ko00260	Glycine, serine and threonine metabolism	0.0106543	106	Cluster-30086.65161|Cluster-30086.65160|Cluster-101704.0|Cluster-101704.1|Cluster-30086.34277|Cluster-30086.78104|Cluster-30086.75936|Cluster-30086.69776|Cluster-30086.104770|Cluster-30086.72572|Cluster-30086.67795|Cluster-30086.67653|Cluster-30086.73790|Cluster-30086.67766|Cluster-30086.98704|Cluster-30086.48289|Cluster-30086.72795|Cluster-30086.74237|Cluster-30086.34492|Cluster-30086.97724|Clus…
ko00943	Isoflavonoid biosynthesis	0.0116522	8	Cluster-30086.98046|Cluster-30086.118611|Cluster-30086.42883|Cluster-30086.47569|Cluster-30086.48349|Cluster-30086.97722|Cluster-30086.44293|Cluster-30086.48269
ko00051	Fructose and mannose metabolism	0.0127732	112	Cluster-30086.104171|Cluster-30086.53348|Cluster-30086.29546|Cluster-30086.65766|Cluster-30086.48787|Cluster-30086.71358|Cluster-30086.101112|Cluster-30086.67253|Cluster-30086.67252|Cluster-30086.58959|Cluster-30086.129528|Cluster-30086.1591|Cluster-30086.46757|Cluster-30086.113277|Cluster-30086.113672|Cluster-105084.0|Cluster-30086.113278|Cluster-30086.113279|Cluster-30086.6017|Cluster-30086.112…
ko04712	Circadian rhythm - plant	0.0152631	63	Cluster-30086.69372|Cluster-52879.0|Cluster-30086.92133|Cluster-30086.54338|Cluster-30086.82017|Cluster-30086.51032|Cluster-30086.69333|Cluster-30086.66005|Cluster-30086.103113|Cluster-30086.66006|Cluster-30086.72808|Cluster-30086.124024|Cluster-30086.32398|Cluster-30086.85700|Cluster-121269.0|Cluster-30086.70470|Cluster-30086.133308|Cluster-30086.49553|Cluster-30086.58404|Cluster-30086.38141|Clu…
ko00944	Flavone and flavonol biosynthesis	0.017895	10	Cluster-30086.44329|Cluster-30086.113524|Cluster-30086.113525|Cluster-30086.98776|Cluster-30086.41295|Cluster-30086.102931|Cluster-30086.823|Cluster-30086.97722|Cluster-30086.106434|Cluster-30086.54216
ko00053	Ascorbate and aldarate metabolism	0.0197342	80	Cluster-72669.0|Cluster-30086.76233|Cluster-30086.76231|Cluster-30086.89214|Cluster-30086.37826|Cluster-30086.65144|Cluster-30086.73885|Cluster-30086.73884|Cluster-30086.81750|Cluster-30086.63878|Cluster-30086.67961|Cluster-30086.67960|Cluster-30086.67963|Cluster-104870.0|Cluster-30086.67964|Cluster-30086.67967|Cluster-30086.67966|Cluster-30086.135746|Cluster-30086.67968|Cluster-30086.71366|Clust…
ko00905	Brassinosteroid biosynthesis	0.0197342	18	Cluster-30086.64322|Cluster-30086.125467|Cluster-30086.40832|Cluster-30086.18098|Cluster-30086.51146|Cluster-30086.86791|Cluster-30086.39665|Cluster-30086.53070|Cluster-30086.84631|Cluster-30086.18096|Cluster-30086.147057|Cluster-30086.86792|Cluster-30086.69507|Cluster-30086.47769|Cluster-30086.60300|Cluster-120061.1|Cluster-30086.147059|Cluster-30086.18099
ko00908	Zeatin biosynthesis	0.0206041	22	Cluster-30086.105920|Cluster-30086.121908|Cluster-30086.121907|Cluster-30086.121906|Cluster-30086.51518|Cluster-30086.121903|Cluster-30086.44395|Cluster-30086.104499|Cluster-30086.19536|Cluster-30086.31021|Cluster-30086.31020|Cluster-30086.114022|Cluster-30086.114576|Cluster-30086.115072|Cluster-30086.44154|Cluster-30086.45803|Cluster-30086.32931|Cluster-30086.142152|Cluster-30086.116207|Cluster-…
ko04620	Toll-like receptor signaling pathway	0.0266316	95	Cluster-30086.119582|Cluster-30086.119580|Cluster-30086.35160|Cluster-39406.0|Cluster-30086.119232|Cluster-30086.37573|Cluster-30086.84458|Cluster-30086.102398|Cluster-30086.134063|Cluster-30086.23631|Cluster-63783.0|Cluster-30086.16423|Cluster-30086.141533|Cluster-30086.28152|Cluster-63102.0|Cluster-30086.117131|Cluster-30086.131910|Cluster-30086.14179|Cluster-98712.0|Cluster-30086.54695|Cluster…
ko00670	One carbon pool by folate	0.02822	49	Cluster-30086.111861|Cluster-30086.111860|Cluster-30086.12585|Cluster-30086.111862|Cluster-30086.44646|Cluster-30086.53951|Cluster-30086.44644|Cluster-30086.68764|Cluster-30086.68762|Cluster-30086.68763|Cluster-30086.74480|Cluster-30086.75936|Cluster-30086.89598|Cluster-30086.59022|Cluster-30086.140308|Cluster-60359.0|Cluster-30086.73176|Cluster-30086.4467|Cluster-30086.71429|Cluster-30086.67795|…
ko00627	Aminobenzoate degradation	0.0338934	22	Cluster-30086.19168|Cluster-30086.80638|Cluster-30086.62052|Cluster-30086.80635|Cluster-30086.92214|Cluster-30086.62051|Cluster-30086.103997|Cluster-30086.70481|Cluster-30086.17931|Cluster-30086.129915|Cluster-30086.87812|Cluster-30086.56570|Cluster-30086.104000|Cluster-30086.90137|Cluster-30086.115697|Cluster-30086.67397|Cluster-30086.60298|Cluster-30086.75055|Cluster-30086.12125|Cluster-30086.7…
ko00620	Pyruvate metabolism	0.0341662	197	Cluster-30086.73317|Cluster-30086.74914|Cluster-30086.71376|Cluster-101704.0|Cluster-30086.37826|Cluster-30086.108194|Cluster-115747.1|Cluster-30086.67090|Cluster-30086.135748|Cluster-79631.1|Cluster-30086.51918|Cluster-30086.3094|Cluster-30086.16560|Cluster-30086.77556|Cluster-30086.44416|Cluster-52362.1|Cluster-101704.1|Cluster-30086.63757|Cluster-106334.0|Cluster-30086.133952|Cluster-30086.775…
ko04064	NF-kappa B signaling pathway	0.0378196	63	Cluster-30086.119582|Cluster-30086.119580|Cluster-30086.66438|Cluster-30086.39798|Cluster-30086.35160|Cluster-30086.99283|Cluster-30086.104795|Cluster-30086.69333|Cluster-30086.119232|Cluster-30086.20468|Cluster-30086.33898|Cluster-30086.20197|Cluster-30086.20196|Cluster-30086.122570|Cluster-30086.37573|Cluster-30086.2674|Cluster-30086.2677|Cluster-30086.2676|Cluster-30086.102398|Cluster-33417.0|…
ko04146	Peroxisome	0.0453018	183	Cluster-30086.71824|Cluster-24786.0|Cluster-85831.0|Cluster-30086.76130|Cluster-18432.1|Cluster-30086.71185|Cluster-30086.111214|Cluster-30086.75037|Cluster-30086.77209|Cluster-30086.134853|Cluster-30086.10010|Cluster-30086.54956|Cluster-30086.80789|Cluster-30086.103234|Cluster-30086.82990|Cluster-30086.60820|Cluster-30086.77687|Cluster-86219.0|Cluster-30086.130011|Cluster-30086.67308|Cluster-300…

## Sheet: T03L_vs_C03L
Kegg Pathway ID	Pathway Description	P.adj	Count	Genes
ko03320	PPAR signaling pathway	1.18387e-09	86	Cluster-18432.1|Cluster-30086.147112|Cluster-30086.135817|Cluster-30086.127198|Cluster-30086.20539|Cluster-30086.20538|Cluster-30086.20537|Cluster-30086.127911|Cluster-30086.12158|Cluster-30086.20526|Cluster-30086.147584|Cluster-30086.20523|Cluster-30086.135361|Cluster-30086.19783|Cluster-30086.20521|Cluster-30086.147361|Cluster-30086.128200|Cluster-30086.20450|Cluster-30086.128694|Cluster-30086.…
ko04931	Insulin resistance	0.000629429	50	Cluster-30086.91090|Cluster-30086.97514|Cluster-30086.6356|Cluster-23603.0|Cluster-37286.0|Cluster-30086.1556|Cluster-57622.0|Cluster-30086.6867|Cluster-30086.10257|Cluster-80676.0|Cluster-30086.140978|Cluster-7130.0|Cluster-61684.0|Cluster-22105.0|Cluster-20889.0|Cluster-30086.112137|Cluster-30086.49515|Cluster-30086.19894|Cluster-30086.489|Cluster-30086.51156|Cluster-30086.8888|Cluster-30086.62…
ko04151	PI3K-Akt signaling pathway	0.000629429	97	Cluster-30086.13602|Cluster-23603.0|Cluster-33112.1|Cluster-39406.0|Cluster-30086.1601|Cluster-30086.7142|Cluster-30086.7143|Cluster-30086.12116|Cluster-30086.10257|Cluster-109759.0|Cluster-33112.0|Cluster-30086.134063|Cluster-30086.2094|Cluster-30086.131275|Cluster-30086.6553|Cluster-109458.2|Cluster-30086.6555|Cluster-109458.1|Cluster-30086.126862|Cluster-26172.0|Cluster-54618.0|Cluster-30086.5…
ko04391	Hippo signaling pathway - fly	0.0339171	26	Cluster-30086.19512|Cluster-30086.67906|Cluster-33112.0|Cluster-33112.1|Cluster-30086.1601|Cluster-31240.0|Cluster-39115.1|Cluster-30086.62005|Cluster-30086.13551|Cluster-30086.12629|Cluster-30086.4554|Cluster-30086.12630|Cluster-30086.6553|Cluster-109458.2|Cluster-30086.6555|Cluster-109458.1|Cluster-30086.12631|Cluster-29175.0|Cluster-27841.0|Cluster-63305.0|Cluster-30086.1380|Cluster-30086.1385…
ko04011	MAPK signaling pathway - yeast	0.0390296	40	Cluster-30086.12629|Cluster-30086.19512|Cluster-33112.0|Cluster-33112.1|Cluster-30086.10178|Cluster-30086.1601|Cluster-30086.12952|Cluster-109925.0|Cluster-28299.0|Cluster-30086.135876|Cluster-39115.1|Cluster-61348.0|Cluster-30086.10177|Cluster-30086.4554|Cluster-30086.16849|Cluster-31240.0|Cluster-30086.9363|Cluster-30086.9025|Cluster-30086.93062|Cluster-30086.6553|Cluster-109458.2|Cluster-30086…
ko04932	Non-alcoholic fatty liver disease (NAFLD)	0.0390296	73	Cluster-30086.9326|Cluster-30086.121332|Cluster-30086.13724|Cluster-30086.13725|Cluster-37286.0|Cluster-30086.6067|Cluster-30086.9656|Cluster-30086.9068|Cluster-30086.102878|Cluster-30086.1556|Cluster-28313.0|Cluster-30086.147231|Cluster-30086.6867|Cluster-30086.36625|Cluster-30086.10257|Cluster-32536.0|Cluster-7130.0|Cluster-61684.0|Cluster-59462.0|Cluster-20889.0|Cluster-3231.0|Cluster-55418.0|…

## Sheet: T03L_vs_T03R
Kegg Pathway ID	Pathway Description	P.adj	Count	Genes
ko04075	Plant hormone signal transduction	5.23207e-05	22	Cluster-30086.42237|Cluster-30086.145617|Cluster-30086.94943|Cluster-30086.127969|Cluster-30086.23201|Cluster-30086.73867|Cluster-30086.59967|Cluster-30086.73018|Cluster-30086.49515|Cluster-30086.39960|Cluster-30086.98397|Cluster-30086.45779|Cluster-30086.105950|Cluster-30086.80510|Cluster-30086.69097|Cluster-30086.62360|Cluster-30086.85061|Cluster-30086.123742|Cluster-30086.69901|Cluster-30086.8…
ko00500	Starch and sucrose metabolism	0.0046195	22	Cluster-30086.36083|Cluster-30086.84558|Cluster-30086.54897|Cluster-30086.92424|Cluster-30086.61271|Cluster-30086.56329|Cluster-30086.13994|Cluster-30086.21863|Cluster-30086.66686|Cluster-30086.71489|Cluster-30086.64955|Cluster-30086.46215|Cluster-30086.40176|Cluster-30086.70899|Cluster-30086.60018|Cluster-30086.90647|Cluster-30086.73947|Cluster-30086.122867|Cluster-30086.60019|Cluster-30086.7394…
ko00260	Glycine, serine and threonine metabolism	0.0113343	12	Cluster-30086.75881|Cluster-30086.65152|Cluster-30086.51626|Cluster-30086.65150|Cluster-30086.65151|Cluster-30086.83196|Cluster-30086.65154|Cluster-30086.130797|Cluster-30086.92390|Cluster-30086.64648|Cluster-30086.58807|Cluster-30086.81844
ko00400	Phenylalanine, tyrosine and tryptophan biosynthesis	0.0113343	9	Cluster-30086.89153|Cluster-30086.65152|Cluster-30086.51626|Cluster-30086.65150|Cluster-30086.65151|Cluster-30086.65154|Cluster-30086.92390|Cluster-30086.55121|Cluster-30086.58807
ko04712	Circadian rhythm - plant	0.0246356	8	Cluster-30086.89267|Cluster-30086.65315|Cluster-30086.86370|Cluster-30086.32401|Cluster-30086.23201|Cluster-30086.123742|Cluster-30086.60629|Cluster-121269.1
ko04931	Insulin resistance	0.0246356	12	Cluster-30086.68126|Cluster-30086.73018|Cluster-30086.73947|Cluster-30086.49515|Cluster-30086.73948|Cluster-30086.44801|Cluster-30086.82997|Cluster-30086.60019|Cluster-30086.60018|Cluster-30086.73867|Cluster-30086.50064|Cluster-30086.59967

## Sheet: T03L_vs_T22L
Kegg Pathway ID	Pathway Description	P.adj	Count	Genes
ko00260	Glycine, serine and threonine metabolism	0.000706503	14	Cluster-30086.60266|Cluster-30086.60262|Cluster-30086.44645|Cluster-30086.65152|Cluster-30086.65150|Cluster-30086.65151|Cluster-30086.71408|Cluster-30086.92390|Cluster-30086.130797|Cluster-30086.79037|Cluster-30086.116015|Cluster-30086.65154|Cluster-30086.70835|Cluster-30086.58807
ko00511	Other glycan degradation	0.000706503	9	Cluster-30086.86537|Cluster-30086.90360|Cluster-30086.90362|Cluster-30086.86539|Cluster-30086.86538|Cluster-30086.62534|Cluster-30086.72873|Cluster-30086.63228|Cluster-30086.55712
ko00600	Sphingolipid metabolism	0.00271782	10	Cluster-30086.86537|Cluster-30086.90360|Cluster-30086.90362|Cluster-30086.118654|Cluster-30086.86539|Cluster-30086.86538|Cluster-30086.62534|Cluster-30086.72873|Cluster-30086.63228|Cluster-30086.55712
ko00400	Phenylalanine, tyrosine and tryptophan biosynthesis	0.0314422	8	Cluster-30086.36763|Cluster-30086.63368|Cluster-30086.65152|Cluster-30086.65150|Cluster-30086.65151|Cluster-30086.92390|Cluster-30086.65154|Cluster-30086.58807

## Sheet: T03R_vs_C03R
Kegg Pathway ID	Pathway Description	P.adj	Count	Genes
ko00940	Phenylpropanoid biosynthesis	2.81624e-21	304	Cluster-30086.91862|Cluster-30086.23936|Cluster-30086.92736|Cluster-30086.57230|Cluster-30086.122985|Cluster-30086.106765|Cluster-30086.131628|Cluster-30086.81197|Cluster-30086.25493|Cluster-30086.100869|Cluster-30086.27122|Cluster-30086.111368|Cluster-30086.25494|Cluster-30086.81121|Cluster-30086.81123|Cluster-30086.97204|Cluster-30086.114190|Cluster-30086.16943|Cluster-30086.82417|Cluster-30086…
ko00195	Photosynthesis	2.08565e-17	113	Cluster-93082.0|Cluster-30086.72068|Cluster-30086.116867|Cluster-30086.50308|Cluster-30086.72782|Cluster-30086.68295|Cluster-30086.71421|Cluster-30086.71759|Cluster-107328.0|Cluster-30086.74111|Cluster-108286.0|Cluster-96080.0|Cluster-28119.1|Cluster-30086.71297|Cluster-30086.67658|Cluster-30086.74050|Cluster-30086.67656|Cluster-30086.71951|Cluster-30086.70811|Cluster-30086.50310|Cluster-30086.71…
ko04075	Plant hormone signal transduction	1.35875e-14	351	Cluster-30086.113131|Cluster-74997.0|Cluster-30086.118120|Cluster-30086.101688|Cluster-30086.23201|Cluster-122926.0|Cluster-90234.0|Cluster-30086.129909|Cluster-30086.50995|Cluster-30086.63987|Cluster-30086.63986|Cluster-30086.113975|Cluster-30086.124989|Cluster-30086.63989|Cluster-30086.50396|Cluster-30086.32174|Cluster-30086.32175|Cluster-30086.32176|Cluster-30086.69052|Cluster-30086.78895|Clus…
ko00710	Carbon fixation in photosynthetic organisms	1.27327e-09	294	Cluster-30086.73317|Cluster-30086.29374|Cluster-52123.0|Cluster-30086.71580|Cluster-86142.0|Cluster-30086.70905|Cluster-30086.13854|Cluster-30086.108194|Cluster-65619.0|Cluster-30086.71181|Cluster-30086.10408|Cluster-30086.10409|Cluster-30086.135748|Cluster-27298.1|Cluster-30086.16476|Cluster-24264.0|Cluster-30086.60841|Cluster-30086.66419|Cluster-30086.70965|Cluster-30086.44417|Cluster-30086.145…
ko00941	Flavonoid biosynthesis	6.27125e-09	82	Cluster-30086.54529|Cluster-30086.113525|Cluster-30086.98776|Cluster-30086.39455|Cluster-30086.77487|Cluster-30086.96163|Cluster-30086.45770|Cluster-30086.73253|Cluster-30086.81197|Cluster-30086.54216|Cluster-30086.103113|Cluster-30086.70935|Cluster-30086.3614|Cluster-30086.98920|Cluster-30086.37577|Cluster-30086.64194|Cluster-30086.89625|Cluster-30086.36081|Cluster-30086.83960|Cluster-30086.6130…
ko03320	PPAR signaling pathway	2.05865e-07	303	Cluster-83855.0|Cluster-18432.0|Cluster-30086.1072|Cluster-30086.147112|Cluster-30086.126875|Cluster-30086.140850|Cluster-30086.76130|Cluster-30086.20558|Cluster-30086.127107|Cluster-30086.126748|Cluster-18432.1|Cluster-30086.135816|Cluster-30086.135817|Cluster-30086.140800|Cluster-30086.20525|Cluster-85645.0|Cluster-30086.10010|Cluster-30086.67099|Cluster-30086.71710|Cluster-30086.72506|Cluster-…
ko00073	Cutin, suberine and wax biosynthesis	8.17302e-07	69	Cluster-30086.18259|Cluster-30086.93971|Cluster-30086.144707|Cluster-30086.102908|Cluster-30086.73310|Cluster-30086.72303|Cluster-30086.144708|Cluster-30086.116953|Cluster-30086.72970|Cluster-30086.144710|Cluster-30086.55837|Cluster-30086.85117|Cluster-30086.82230|Cluster-30086.82231|Cluster-30086.133144|Cluster-30086.89838|Cluster-30086.94431|Cluster-30086.99863|Cluster-30086.103896|Cluster-3008…
ko00500	Starch and sucrose metabolism	9.24315e-07	398	Cluster-65301.0|Cluster-30086.64766|Cluster-30086.48787|Cluster-30086.56329|Cluster-30086.56326|Cluster-30086.56325|Cluster-30086.13994|Cluster-29324.0|Cluster-30086.116469|Cluster-30086.12264|Cluster-30086.84359|Cluster-54243.0|Cluster-30086.84354|Cluster-30086.84357|Cluster-30086.19559|Cluster-30086.74057|Cluster-30086.67897|Cluster-30086.67896|Cluster-30086.64647|Cluster-30086.86045|Cluster-30…
ko00860	Porphyrin and chlorophyll metabolism	4.27147e-06	115	Cluster-30086.83088|Cluster-30086.79597|Cluster-30086.79595|Cluster-30086.75932|Cluster-55676.0|Cluster-30086.10527|Cluster-30086.70194|Cluster-30086.75502|Cluster-30086.75503|Cluster-30086.75504|Cluster-30086.75505|Cluster-30086.62410|Cluster-30086.56323|Cluster-30086.71501|Cluster-30086.104571|Cluster-30086.67410|Cluster-110097.0|Cluster-30086.63976|Cluster-26990.0|Cluster-30086.95451|Cluster-3…
ko01200	Carbon metabolism	5.64798e-06	831	Cluster-30086.46126|Cluster-30086.99224|Cluster-30086.3016|Cluster-101704.0|Cluster-101704.1|Cluster-83039.0|Cluster-119021.1|Cluster-30086.108194|Cluster-30086.18110|Cluster-30086.75936|Cluster-65619.0|Cluster-115747.1|Cluster-30086.65160|Cluster-30086.67090|Cluster-89928.0|Cluster-24264.0|Cluster-65301.0|Cluster-30086.39564|Cluster-30086.73155|Cluster-30086.73156|Cluster-30086.127778|Cluster-30…
ko00982	Drug metabolism - cytochrome P450	6.3978e-06	115	Cluster-30086.28080|Cluster-79488.0|Cluster-30086.15983|Cluster-30086.127582|Cluster-30086.25393|Cluster-107819.0|Cluster-30086.11780|Cluster-30086.102716|Cluster-30086.131140|Cluster-78171.0|Cluster-30086.118559|Cluster-30086.102230|Cluster-30086.93379|Cluster-30086.93378|Cluster-30086.97129|Cluster-30086.38701|Cluster-30086.47501|Cluster-30086.138416|Cluster-30086.115199|Cluster-79033.0|Cluster…
ko00906	Carotenoid biosynthesis	1.24885e-05	80	Cluster-30086.107505|Cluster-30086.83638|Cluster-30086.68928|Cluster-30086.68929|Cluster-30086.87343|Cluster-30086.83637|Cluster-30086.115517|Cluster-30086.63317|Cluster-30086.13747|Cluster-90104.2|Cluster-30086.87951|Cluster-30086.72901|Cluster-30086.21644|Cluster-30086.65000|Cluster-30086.95797|Cluster-30086.65002|Cluster-30086.39994|Cluster-30086.54408|Cluster-30086.92318|Cluster-30086.75214|C…
ko00630	Glyoxylate and dicarboxylate metabolism	3.96647e-05	272	Cluster-30086.73317|Cluster-30086.135151|Cluster-30086.71824|Cluster-30086.3016|Cluster-101704.0|Cluster-101704.1|Cluster-30086.135269|Cluster-119021.1|Cluster-30086.108194|Cluster-30086.78103|Cluster-30086.71589|Cluster-30086.18110|Cluster-30086.75936|Cluster-30086.71181|Cluster-30086.65160|Cluster-30086.71185|Cluster-83216.0|Cluster-79631.1|Cluster-91785.0|Cluster-24264.0|Cluster-79991.0|Cluste…
ko01230	Biosynthesis of amino acids	3.96647e-05	636	Cluster-30086.46126|Cluster-83039.0|Cluster-30086.135312|Cluster-30086.26436|Cluster-30086.75936|Cluster-115747.1|Cluster-30086.67093|Cluster-30086.58807|Cluster-30086.73155|Cluster-30086.73156|Cluster-104910.0|Cluster-83866.0|Cluster-30086.71358|Cluster-30086.73017|Cluster-30086.73011|Cluster-30086.67795|Cluster-30086.28245|Cluster-83539.1|Cluster-30086.29097|Cluster-30086.68702|Cluster-30086.49…
ko05204	Chemical carcinogenesis	5.13618e-05	100	Cluster-30086.28080|Cluster-79488.0|Cluster-30086.15983|Cluster-30086.127582|Cluster-107819.0|Cluster-30086.11780|Cluster-30086.102716|Cluster-30086.131140|Cluster-78171.0|Cluster-30086.102230|Cluster-30086.97129|Cluster-30086.38701|Cluster-30086.47501|Cluster-30086.138416|Cluster-30086.115199|Cluster-79033.0|Cluster-30086.115195|Cluster-30086.115197|Cluster-30086.115193|Cluster-30086.115200|Clus…
ko00945	Stilbenoid, diarylheptanoid and gingerol biosynthesis	6.71748e-05	44	Cluster-30086.82417|Cluster-30086.46725|Cluster-30086.77487|Cluster-30086.73253|Cluster-30086.64708|Cluster-30086.64709|Cluster-30086.37577|Cluster-30086.89625|Cluster-30086.58684|Cluster-30086.76550|Cluster-30086.58247|Cluster-30086.47753|Cluster-30086.40243|Cluster-30086.3614|Cluster-30086.71957|Cluster-30086.104615|Cluster-30086.98461|Cluster-30086.57725|Cluster-30086.91904|Cluster-30086.39455…
ko00360	Phenylalanine metabolism	0.000260554	136	Cluster-105962.0|Cluster-9154.0|Cluster-30086.87844|Cluster-30086.34277|Cluster-30086.87843|Cluster-30086.80638|Cluster-30086.37577|Cluster-30086.101291|Cluster-30086.80635|Cluster-56612.0|Cluster-30086.104770|Cluster-30086.41497|Cluster-30086.41496|Cluster-30086.49676|Cluster-30086.91904|Cluster-30086.129915|Cluster-30086.19071|Cluster-76990.0|Cluster-30086.67397|Cluster-30086.58238|Cluster-3008…
ko00980	Metabolism of xenobiotics by cytochrome P450	0.000286023	103	Cluster-30086.28080|Cluster-79488.0|Cluster-30086.15983|Cluster-30086.127582|Cluster-30086.25393|Cluster-107819.0|Cluster-30086.11780|Cluster-30086.102716|Cluster-30086.131140|Cluster-78171.0|Cluster-30086.102230|Cluster-30086.97129|Cluster-30086.38701|Cluster-30086.47501|Cluster-30086.138416|Cluster-30086.115199|Cluster-79033.0|Cluster-30086.115195|Cluster-30086.115197|Cluster-30086.115193|Clust…
ko00480	Glutathione metabolism	0.000472321	257	Cluster-30086.31066|Cluster-30086.71581|Cluster-30086.28080|Cluster-30086.72147|Cluster-30086.14575|Cluster-79488.0|Cluster-30086.38229|Cluster-30086.15983|Cluster-89928.0|Cluster-30086.127582|Cluster-30086.39564|Cluster-30086.6078|Cluster-30086.96907|Cluster-30086.25695|Cluster-30086.140329|Cluster-30086.72307|Cluster-30086.67960|Cluster-109529.0|Cluster-30086.72164|Cluster-30086.65966|Cluster-1…
ko00902	Monoterpenoid biosynthesis	0.000991638	43	Cluster-30086.17826|Cluster-30086.17825|Cluster-30086.21959|Cluster-30086.64135|Cluster-30086.64134|Cluster-30086.98635|Cluster-30086.18971|Cluster-30086.17824|Cluster-30086.90606|Cluster-30086.58448|Cluster-30086.84736|Cluster-30086.84735|Cluster-30086.84738|Cluster-30086.69673|Cluster-30086.47903|Cluster-30086.115718|Cluster-30086.69048|Cluster-30086.105661|Cluster-30086.125475|Cluster-30086.12…
ko00260	Glycine, serine and threonine metabolism	0.00106713	167	Cluster-30086.65160|Cluster-101704.0|Cluster-101704.1|Cluster-30086.135269|Cluster-83039.0|Cluster-119021.1|Cluster-30086.78103|Cluster-30086.75936|Cluster-101787.0|Cluster-30086.2152|Cluster-30086.58807|Cluster-30086.73155|Cluster-30086.73156|Cluster-30086.69828|Cluster-30086.104770|Cluster-30086.72572|Cluster-30086.8684|Cluster-30086.67795|Cluster-83539.1|Cluster-30086.67653|Cluster-30086.11601…
ko00460	Cyanoamino acid metabolism	0.00111693	108	Cluster-30086.23936|Cluster-30086.23935|Cluster-30086.131628|Cluster-30086.75936|Cluster-30086.2152|Cluster-30086.73155|Cluster-30086.73156|Cluster-30086.69828|Cluster-30086.67795|Cluster-30086.12266|Cluster-30086.12264|Cluster-30086.12262|Cluster-30086.42565|Cluster-30086.126349|Cluster-30086.43548|Cluster-59228.0|Cluster-30086.64034|Cluster-30086.27988|Cluster-30086.126513|Cluster-30086.65979|C…
ko00030	Pentose phosphate pathway	0.00111693	192	Cluster-30086.91861|Cluster-30086.13854|Cluster-30086.135312|Cluster-30086.60147|Cluster-30086.146256|Cluster-30086.105830|Cluster-30086.10408|Cluster-30086.10409|Cluster-27298.1|Cluster-89928.0|Cluster-105646.0|Cluster-79680.0|Cluster-65301.0|Cluster-30086.39564|Cluster-111528.0|Cluster-30086.66419|Cluster-30086.96907|Cluster-30086.71358|Cluster-30086.101112|Cluster-30086.89651|Cluster-30086.736…
ko00010	Glycolysis / Gluconeogenesis	0.00120616	398	Cluster-30086.46126|Cluster-101704.0|Cluster-101704.1|Cluster-108856.0|Cluster-115747.1|Cluster-114804.0|Cluster-65301.0|Cluster-30086.71358|Cluster-30086.101683|Cluster-30086.28245|Cluster-30086.116015|Cluster-30086.80231|Cluster-30086.109877|Cluster-30086.46757|Cluster-30086.15828|Cluster-30086.78294|Cluster-59432.0|Cluster-30086.134745|Cluster-30086.86127|Cluster-66899.0|Cluster-89763.0|Cluste…
ko00680	Methane metabolism	0.00132117	169	Cluster-30086.46126|Cluster-83039.0|Cluster-30086.13854|Cluster-30086.75936|Cluster-30086.29546|Cluster-101787.0|Cluster-30086.2152|Cluster-30086.73155|Cluster-30086.73156|Cluster-30086.29503|Cluster-30086.69828|Cluster-30086.71358|Cluster-30086.101112|Cluster-30086.8684|Cluster-30086.73642|Cluster-106334.0|Cluster-65318.2|Cluster-30086.129526|Cluster-30086.129525|Cluster-30086.22423|Cluster-3008…
ko00130	Ubiquinone and other terpenoid-quinone biosynthesis	0.00227578	95	Cluster-9154.0|Cluster-30086.87844|Cluster-30086.119237|Cluster-30086.50226|Cluster-30086.87843|Cluster-30086.143725|Cluster-30086.70198|Cluster-30086.92769|Cluster-30086.37577|Cluster-30086.92766|Cluster-30086.92765|Cluster-30086.92764|Cluster-30086.104478|Cluster-93012.0|Cluster-30086.123910|Cluster-30086.123912|Cluster-30086.123913|Cluster-30086.123914|Cluster-30086.72773|Cluster-30086.49740|C…
ko00909	Sesquiterpenoid and triterpenoid biosynthesis	0.00492409	49	Cluster-30086.3369|Cluster-30086.125049|Cluster-30086.74581|Cluster-30086.50880|Cluster-30364.0|Cluster-30086.80944|Cluster-112710.0|Cluster-84714.0|Cluster-30086.141720|Cluster-30086.86864|Cluster-30086.71351|Cluster-30086.22516|Cluster-30086.22515|Cluster-30086.22514|Cluster-30086.71563|Cluster-30086.85801|Cluster-30086.141719|Cluster-30086.114758|Cluster-30086.75180|Cluster-30086.125401|Cluste…
ko00620	Pyruvate metabolism	0.00585577	310	Cluster-30086.73317|Cluster-85888.0|Cluster-101704.0|Cluster-101704.1|Cluster-30086.135269|Cluster-30086.108194|Cluster-30086.78103|Cluster-90296.0|Cluster-85222.0|Cluster-30086.102128|Cluster-30086.52689|Cluster-114804.0|Cluster-30086.67090|Cluster-30086.135748|Cluster-79631.1|Cluster-24264.0|Cluster-30086.96777|Cluster-30086.93710|Cluster-30086.3094|Cluster-30086.19485|Cluster-30086.16560|Clust…
ko00910	Nitrogen metabolism	0.0130846	97	Cluster-30086.135151|Cluster-30086.71822|Cluster-30086.102326|Cluster-30086.67093|Cluster-30086.71026|Cluster-30086.61434|Cluster-30086.130497|Cluster-105130.1|Cluster-30086.139154|Cluster-30086.66171|Cluster-30086.76454|Cluster-30086.94508|Cluster-30086.67853|Cluster-30086.110779|Cluster-35615.0|Cluster-30086.47502|Cluster-30086.43219|Cluster-30086.71747|Cluster-30086.44387|Cluster-30086.20846|C…
ko00592	alpha-Linolenic acid metabolism	0.0207821	95	Cluster-30086.32967|Cluster-117518.0|Cluster-30086.101297|Cluster-30086.101296|Cluster-30086.73394|Cluster-30086.36852|Cluster-30086.85983|Cluster-30086.85984|Cluster-30086.110873|Cluster-30086.126861|Cluster-30086.43542|Cluster-30086.93276|Cluster-30086.30996|Cluster-30086.3393|Cluster-30086.86770|Cluster-30086.58646|Cluster-30086.58647|Cluster-30086.106247|Cluster-30086.140270|Cluster-30086.108…
ko05410	Hypertrophic cardiomyopathy (HCM)	0.0218583	77	Cluster-30086.6204|Cluster-30086.68126|Cluster-30086.68963|Cluster-30086.74600|Cluster-105822.0|Cluster-30086.74602|Cluster-30086.105724|Cluster-30086.144474|Cluster-37286.0|Cluster-30086.56811|Cluster-30086.142060|Cluster-30086.1556|Cluster-57622.0|Cluster-30086.6867|Cluster-30086.86961|Cluster-30086.10257|Cluster-30086.144276|Cluster-30086.33483|Cluster-32536.0|Cluster-7130.0|Cluster-100148.0|C…
ko00943	Isoflavonoid biosynthesis	0.0218583	10	Cluster-30086.98046|Cluster-30086.47483|Cluster-30086.118611|Cluster-30086.42883|Cluster-30086.47569|Cluster-30086.48349|Cluster-30086.97722|Cluster-30086.44293|Cluster-30086.48269|Cluster-30086.107910
ko01053	Biosynthesis of siderophore group nonribosomal peptides	0.0218583	10	Cluster-30086.81561|Cluster-30086.81560|Cluster-30086.81563|Cluster-30086.81565|Cluster-30086.86295|Cluster-30086.83594|Cluster-30086.92004|Cluster-30086.81559|Cluster-30086.88276|Cluster-30086.52484
ko05145	Toxoplasmosis	0.0220467	138	Cluster-30086.119582|Cluster-30086.119580|Cluster-30086.126581|Cluster-30086.35160|Cluster-30086.119232|Cluster-30086.2678|Cluster-97787.1|Cluster-30086.134708|Cluster-30086.103230|Cluster-30086.37573|Cluster-30086.110269|Cluster-65351.0|Cluster-30086.53874|Cluster-63908.0|Cluster-18945.0|Cluster-69197.0|Cluster-63508.0|Cluster-30086.23631|Cluster-30086.25467|Cluster-46529.0|Cluster-30086.138807|…
ko00904	Diterpenoid biosynthesis	0.0220467	35	Cluster-30086.129837|Cluster-30086.148018|Cluster-30086.11227|Cluster-30086.129839|Cluster-30086.148178|Cluster-30086.101685|Cluster-30086.22972|Cluster-30086.108393|Cluster-30086.24560|Cluster-30086.108394|Cluster-30086.93426|Cluster-30086.147840|Cluster-30086.48138|Cluster-30086.103899|Cluster-30086.136450|Cluster-30086.166|Cluster-30086.101988|Cluster-30086.8322|Cluster-30086.26320|Cluster-300…
ko01524	Platinum drug resistance	0.0259825	144	Cluster-30086.40142|Cluster-30086.28080|Cluster-79488.0|Cluster-30086.17047|Cluster-30086.15983|Cluster-30086.127582|Cluster-30086.36290|Cluster-63508.0|Cluster-30086.20436|Cluster-107819.0|Cluster-30086.11780|Cluster-30086.102716|Cluster-30086.15460|Cluster-30086.131140|Cluster-78171.0|Cluster-30086.131016|Cluster-30086.131014|Cluster-30086.131015|Cluster-30086.97129|Cluster-30086.102230|Cluster…
ko05140	Leishmaniasis	0.0275725	70	Cluster-30086.119582|Cluster-30086.119580|Cluster-30086.119003|Cluster-30086.39798|Cluster-30086.35160|Cluster-30086.99283|Cluster-30086.115120|Cluster-30086.27245|Cluster-30086.119232|Cluster-30086.2678|Cluster-30086.33898|Cluster-30086.26946|Cluster-30086.20197|Cluster-30086.20196|Cluster-30086.51545|Cluster-30086.122570|Cluster-30086.78177|Cluster-30086.37573|Cluster-30086.125588|Cluster-30086…
ko04626	Plant-pathogen interaction	0.0322865	347	Cluster-65384.0|Cluster-30086.126581|Cluster-63908.0|Cluster-18069.0|Cluster-97787.1|Cluster-30086.134708|Cluster-30086.138807|Cluster-30086.115523|Cluster-30086.30359|Cluster-30086.66265|Cluster-30086.66266|Cluster-30086.96521|Cluster-30086.96520|Cluster-30086.29408|Cluster-55640.0|Cluster-30086.135721|Cluster-30086.13030|Cluster-30086.13032|Cluster-30086.13033|Cluster-30086.128204|Cluster-89301…
ko00920	Sulfur metabolism	0.0332029	93	Cluster-30086.100736|Cluster-30086.79367|Cluster-30086.83329|Cluster-63508.0|Cluster-30086.73017|Cluster-30086.73011|Cluster-30086.73792|Cluster-30086.66947|Cluster-30086.57996|Cluster-30086.57994|Cluster-30086.57993|Cluster-30086.48689|Cluster-66669.0|Cluster-30086.101756|Cluster-30086.101757|Cluster-30086.6395|Cluster-30086.68639|Cluster-30086.31460|Cluster-30086.73020|Cluster-61254.0|Cluster-3…
ko04920	Adipocytokine signaling pathway	0.0332029	133	Cluster-52932.0|Cluster-18432.0|Cluster-18432.1|Cluster-30086.74600|Cluster-30086.74602|Cluster-30086.147112|Cluster-30086.76130|Cluster-30086.10257|Cluster-30086.33483|Cluster-30086.10010|Cluster-30086.68781|Cluster-30086.116238|Cluster-118375.0|Cluster-70893.0|Cluster-30086.77842|Cluster-30086.54744|Cluster-30086.51156|Cluster-30086.8888|Cluster-111935.0|Cluster-20324.0|Cluster-30086.56811|Clus…
ko00670	One carbon pool by folate	0.0353704	71	Cluster-30086.111861|Cluster-105761.0|Cluster-30086.12585|Cluster-88129.1|Cluster-30086.66433|Cluster-16709.0|Cluster-30086.53951|Cluster-30086.111860|Cluster-30086.60473|Cluster-30086.68764|Cluster-30086.68762|Cluster-30086.68763|Cluster-30086.74480|Cluster-30086.75936|Cluster-25679.1|Cluster-30086.59024|Cluster-30086.89598|Cluster-30086.2152|Cluster-104336.0|Cluster-111222.0|Cluster-21519.1|Clu…
ko04712	Circadian rhythm - plant	0.0361422	89	Cluster-30086.65200|Cluster-80951.0|Cluster-30086.2716|Cluster-30086.58405|Cluster-30086.18293|Cluster-30086.18292|Cluster-30086.65196|Cluster-30086.23201|Cluster-33417.1|Cluster-30086.62992|Cluster-30086.18484|Cluster-30086.123741|Cluster-30086.123742|Cluster-30086.27983|Cluster-30086.94188|Cluster-30086.44787|Cluster-30086.94187|Cluster-52879.0|Cluster-92178.0|Cluster-30086.90577|Cluster-30086.…
ko00051	Fructose and mannose metabolism	0.0446941	160	Cluster-30086.91861|Cluster-30086.13854|Cluster-30086.79610|Cluster-16932.0|Cluster-30086.53348|Cluster-30086.29546|Cluster-95817.0|Cluster-30086.71358|Cluster-30086.101112|Cluster-30086.9189|Cluster-30086.67253|Cluster-30086.67252|Cluster-30086.89651|Cluster-30086.58959|Cluster-30086.61337|Cluster-65318.2|Cluster-30086.129526|Cluster-30086.129525|Cluster-30086.129528|Cluster-30086.1591|Cluster-3…

## Sheet: T03R_vs_T22R
Kegg Pathway ID	Pathway Description	P.adj	Count	Genes
ko04213	Longevity regulating pathway - multiple species	0.0278546	12	Cluster-99774.0|Cluster-30086.121712|Cluster-30086.26528|Cluster-30086.78521|Cluster-30086.106557|Cluster-30086.67064|Cluster-30086.49523|Cluster-30086.63865|Cluster-30086.82997|Cluster-30086.47608|Cluster-30086.28101|Cluster-30086.113471
ko04614	Renin-angiotensin system	0.0278546	5	Cluster-30086.38213|Cluster-30086.103799|Cluster-30086.103798|Cluster-30086.103793|Cluster-30086.107065
ko05162	Measles	0.0368485	10	Cluster-30086.67567|Cluster-30086.79227|Cluster-30086.121794|Cluster-30086.74938|Cluster-30086.55706|Cluster-30086.122570|Cluster-30086.104064|Cluster-30086.91339|Cluster-30086.73235|Cluster-30086.82862
ko00627	Aminobenzoate degradation	0.0368485	4	Cluster-30086.62052|Cluster-30086.56570|Cluster-30086.62051|Cluster-30086.78587
ko05140	Leishmaniasis	0.0368485	6	Cluster-30086.79227|Cluster-30086.121794|Cluster-30086.55706|Cluster-30086.122570|Cluster-30086.104064|Cluster-30086.82862
ko00360	Phenylalanine metabolism	0.0393716	8	Cluster-30086.60266|Cluster-30086.56570|Cluster-30086.60262|Cluster-30086.58236|Cluster-30086.68728|Cluster-30086.78587|Cluster-30086.62052|Cluster-30086.62051

## Sheet: T22L_vs_C22L
Kegg Pathway ID	Pathway Description	P.adj	Count	Genes

[truncated: 2 more sheets: T22L_vs_T22R, T22R_vs_C22R]
