# Supplementary material for: Deciphering Molecular Mechanisms Involved in Salinity Tolerance in Guar (Cyamopsis tetragonoloba (L.) Taub.) Using Transcriptome Analyses
Source: Plants (Basel). 2022 Jan 22;11(3):291. doi: 10.3390/plants11030291 (PMC8838131; doi:10.3390/plants11030291)
Supplement: Supplementary file 1 [file plants-11-00291-s001.zip › plants-1530720 (1)/Table_S8_11062021.xlsx]

## Sheet: T03L_vs_C03L
Table S8. DEGs associated with hormonal signaling
ABA					BR					Cytokinin					Ethylene					Gibberellin					IAA					Jasmonate					Salicylic Acid
Gene	Pathway	NR Description	log2foldchange		Gene	Pathway	NR Description	log2foldchange		Gene	Pathway	NR Description	log2foldchange		Gene	Pathway	NR Description	log2foldchange		Gene	Pathway	NR Description	log2foldchange		Gene	Pathway	NR Description	log2foldchange		Gene	Pathway	NR Description	log2foldchange		Gene	Pathway	NR Description	log2foldchange
Cluster-30086.57940	Hormone	PREDICTED: abscisic acid 8'-hydroxylase 4 [Cicer arietinum]	-5.52354							Cluster-30086.31021	Hormone	cytokinin dehydrogenase 6 [Glycine max] >gi|947075086|gb|KRH23926.1| hypothetical protein GLYMA_12G011400 [Glycine max]	-1.83561		Cluster-30086.82959	Hormone	ethylene-responsive transcription factor RAP2-7-like isoform X2 [Cajanus cajan]	-4.77258							Cluster-30086.57303	Hormone	Auxin-induced protein 10A5 [Cajanus cajan]	-1.85798
Cluster-30086.92323	Hormone	abscisic acid 8'-hydroxylase 2 [Cajanus cajan]	-1.35851							Cluster-30086.103718	Hormone	histidine kinase 4 [Medicago truncatula] >gi|1379759642|ref|XP_024629694.1| histidine kinase 4 [Medicago truncatula] >gi|657376272|gb|AET05490.2| cytokinin receptor histidine kinase [Medicago truncatula] >gi|1471972183|gb|RHN43850.1| putative histidine kinase, Protein-serine/threonine phosphatase [Medicago truncatula]	-5.20944		Cluster-30086.36615	Hormone	ethylene-responsive transcription factor ERF107-like [Cajanus cajan]	-3.19264							Cluster-30086.85061	Hormone	Auxin-induced protein 6B, partial [Cajanus cajan]	-1.50103
Cluster-30086.110149	Hormone	PREDICTED: abscisic acid receptor PYL1 [Cicer arietinum]	-2.64385												Cluster-30086.36612	Hormone	ethylene response sensor 1 [Cajanus cajan] >gi|1012339754|gb|KYP50981.1| Ethylene receptor [Cajanus cajan]	4.08746

## Sheet: T03R_vs_C03R
ABA					BR					Cytokinin					Ethylene					Gibberellin					IAA					Jasmonate					Salicylic Acid
Gene	Pathway	NR Description	log2foldchange		Gene	Pathway	NR Description	log2foldchange		Gene	Pathway	NR Description	log2foldchange		Gene	Pathway	NR Description	log2foldchange		Gene	Pathway	NR Description	log2foldchange		Gene	Pathway	NR Description	log2foldchange		Gene	Pathway	NR Description	log2foldchange		Gene	Pathway	NR Description	log2foldchange
Cluster-30086.128000	Hormone	abscisic acid receptor PYL4 [Glycine max] >gi|947082404|gb|KRH31193.1| hypothetical protein GLYMA_11G233300 [Glycine max]	-3.05871							Cluster-30086.20654	Hormone	PREDICTED: cytokinin hydroxylase-like [Tarenaya hassleriana]	-5.39813		Cluster-30086.115378	Hormone	ethylene-responsive transcription factor ERF039-like [Cajanus cajan]	4.76891		Cluster-30086.11227	Hormone	PREDICTED: gibberellin 20 oxidase 2-like [Cicer arietinum]	-3.03694		Cluster-30086.91121	Hormone	auxin response factor 8-like [Cajanus cajan] >gi|1150125620|ref|XP_020210553.1| auxin response factor 8-like [Cajanus cajan]	5.60828
Cluster-30086.72901	Hormone	abscisic acid 8'-hydroxylase 4 [Cajanus cajan]	4.43892							Cluster-30086.138117	Hormone	PREDICTED: cytokinin hydroxylase [Raphanus sativus]	-4.03725		Cluster-30086.12585	Hormone	methylenetetrahydrofolate reductase 1 [Quercus suber]	-4.83956		Cluster-30086.28807	Hormone	PREDICTED: gibberellin 2-beta-dioxygenase 2 [Cicer arietinum]	-3.47335		Cluster-30086.103838	Hormone	PREDICTED: auxin response factor 18-like [Vigna angularis] >gi|965600654|dbj|BAT87832.1| hypothetical protein VIGAN_05124500 [Vigna angularis var. angularis]	-4.38117
Cluster-30086.15045	Hormone	Abscisic acid 8'-hydroxylase 3 [Glycine soja]	-3.26559							Cluster-30086.3614	Hormone	cytokinin hydroxylase [Selaginella moellendorffii] >gi|300162887|gb|EFJ29499.1| hypothetical protein SELMODRAFT_410461 [Selaginella moellendorffii]	-4.5962		Cluster-30086.24323	Hormone	PREDICTED: ethylene-responsive transcription factor ERF109-like [Nicotiana sylvestris]	5.47226		Cluster-30086.101984	Hormone	gibberellin 2-beta-dioxygenase 1 [Medicago truncatula] >gi|657398908|gb|KEH38429.1| plant gibberellin 2-oxidase [Medicago truncatula] >gi|1472003033|gb|RHN74694.1| Gibberellin 2-beta-dioxygenase 1 [Medicago truncatula]	-4.46172		Cluster-30086.36530	Hormone	WAT1-related protein At3g28050 isoform X1 [Glycine max] >gi|734382167|gb|KHN23568.1| Auxin-induced protein 5NG4 [Glycine soja] >gi|947043732|gb|KRG93361.1| hypothetical protein GLYMA_19G011500 [Glycine max]	5.2938
Cluster-30086.16840	Hormone	Abscisic acid 8'-hydroxylase 3 [Glycine soja]	-3.83451							Cluster-30086.121903	Hormone	cytokinin hydroxylase [Glycine max] >gi|734364569|gb|KHN17316.1| Cytokinin hydroxylase [Glycine soja] >gi|947052231|gb|KRH01760.1| hypothetical protein GLYMA_18G297200 [Glycine max]	2.23405		Cluster-30086.36615	Hormone	ethylene-responsive transcription factor ERF107-like [Cajanus cajan]	-3.17106							Cluster-30086.34928	Hormone	auxin response factor 2A [Vigna radiata var. radiata] >gi|1255135533|ref|XP_022635039.1| auxin response factor 2A [Vigna radiata var. radiata]	-5.09248
Cluster-30086.21105	Hormone	abscisic acid receptor PYL4 [Vigna radiata var. radiata]	-2.27628												Cluster-30086.130067	Hormone	Ethylene-responsive transcription factor WRI1 [Cajanus cajan]	-3.98326							Cluster-30086.89580	Hormone	WAT1-related protein At3g30340-like [Cajanus cajan] >gi|1012354241|gb|KYP65428.1| Auxin-induced protein 5NG4 [Cajanus cajan]	-3.70085
Cluster-30086.102798	Hormone	abscisic acid-responsive (TB2/DP1, HVA22) family protein [Medicago truncatula]	-3.91314												Cluster-30086.132415	Hormone	AP2-like ethylene-responsive transcription factor At1g16060 [Glycine max] >gi|947091466|gb|KRH40131.1| hypothetical protein GLYMA_09G240400 [Glycine max]	-4.45991							Cluster-30086.118717	Hormone	auxin-induced protein 5ng4-like [Trifolium pratense]	-4.08422
Cluster-30086.16842	Hormone	Abscisic acid 8'-hydroxylase 3 [Glycine soja]	-4.27417												Cluster-16709.0	Hormone	methylenetetrahydrofolate reductase [Aphanomyces astaci] >gi|574110559|gb|ETV76057.1| methylenetetrahydrofolate reductase [Aphanomyces astaci]	-4.15188							Cluster-30086.105005	Hormone	auxin response factor 6-like isoform X2 [Cajanus cajan]	-4.61186
															Cluster-30086.17394	Hormone	Ethylene-responsive transcription factor WRI1 [Glycine soja]	-4.58145							Cluster-30086.80509	Hormone	PREDICTED: auxin response factor 1 [Cicer arietinum] >gi|502076652|ref|XP_004485417.1| PREDICTED: auxin response factor 1 [Cicer arietinum]	4.2366
															Cluster-30086.3929	Hormone	2-methylene-furan-3-one reductase-like [Cajanus cajan]	-3.38142							Cluster-30086.21612	Hormone	auxin canalisation and PH-like domain-containing protein isoform X1 [Glycine max]	-2.99291
															Cluster-30086.129270	Hormone	AP2-like ethylene-responsive transcription factor At1g16060 [Glycine max] >gi|947091466|gb|KRH40131.1| hypothetical protein GLYMA_09G240400 [Glycine max]	-2.9482							Cluster-30086.63988	Hormone	auxin-responsive protein IAA8 [Vigna radiata var. radiata] >gi|951052561|ref|XP_014520739.1| auxin-responsive protein IAA8 [Vigna radiata var. radiata] >gi|951052565|ref|XP_014520740.1| auxin-responsive protein IAA8 [Vigna radiata var. radiata]	-3.31533
															Cluster-120917.0	Hormone	PREDICTED: ethylene-responsive transcription factor ABR1-like isoform X1 [Lupinus angustifolius] >gi|1117547816|ref|XP_019450456.1| PREDICTED: ethylene-responsive transcription factor ABR1-like isoform X1 [Lupinus angustifolius] >gi|1102694366|gb|OIV93886.1| hypothetical protein TanjilG_05589 [Lupinus angustifolius] >gi|1102708982|gb|OIW07848.1| hypothetical protein TanjilG_32704 [Lupinus angusti…	-3.14478							Cluster-30086.127388	Hormone	auxin response factor 2A [Vigna radiata var. radiata] >gi|1255135533|ref|XP_022635039.1| auxin response factor 2A [Vigna radiata var. radiata]	-3.40841
															Cluster-104209.0	Hormone	ethylene-responsive transcription factor LEP [Arachis ipaensis] >gi|1431741772|ref|XP_025658583.1| ethylene-responsive transcription factor LEP-like [Arachis hypogaea]	3.52091
															Cluster-30086.19358	Hormone	Ethylene-responsive transcription factor WRI1 [Cajanus cajan]	-4.74778
															Cluster-21519.1	Hormone	methylenetetrahydrofolate reductase [Aphanomyces astaci] >gi|574110559|gb|ETV76057.1| methylenetetrahydrofolate reductase [Aphanomyces astaci]	-4.25529
															Cluster-30086.15770	Hormone	AP2-like ethylene-responsive transcription factor At1g79700 [Glycine max] >gi|947097267|gb|KRH45852.1| hypothetical protein GLYMA_08G297000 [Glycine max]	-3.31722
															Cluster-30086.87456	Hormone	ethylene receptor isoform X1 [Glycine max] >gi|571475696|ref|XP_006586744.1| ethylene receptor isoform X1 [Glycine max] >gi|571475698|ref|XP_006586745.1| ethylene receptor isoform X1 [Glycine max] >gi|571475700|ref|XP_006586746.1| ethylene receptor isoform X1 [Glycine max] >gi|571475702|ref|XP_006586747.1| ethylene receptor isoform X1 [Glycine max] >gi|571475705|ref|XP_006586748.1| ethylene recep…	4.31236
															Cluster-30086.131363	Hormone	AP2-like ethylene-responsive transcription factor At1g16060 [Cajanus cajan]	-3.05919

## Sheet: T22L_vs_C22L
ABA					BR					Cytokinin					Ethylene					Gibberellin					IAA					Jasmonate					Salicylic Acid
Gene	Pathway	NR Description	log2foldchange		Gene	Pathway	NR Description	log2foldchange		Gene	Pathway	NR Description	log2foldchange		Gene	Pathway	NR Description	log2foldchange		Gene	Pathway	NR Description	log2foldchange		Gene	Pathway	NR Description	log2foldchange		Gene	Pathway	NR Description	log2foldchange		Gene	Pathway	NR Description	log2foldchange
Cluster-30086.110149	Hormone	PREDICTED: abscisic acid receptor PYL1 [Cicer arietinum]	-2.1314												Cluster-30086.23716	Hormone	PREDICTED: ethylene-responsive transcription factor RAP2-1-like [Cicer arietinum]	4.07744		Cluster-30086.79637	Hormone	gibberellin 20 oxidase 1 [Vigna radiata var. radiata]	3.99606		Cluster-30086.85061	Hormone	Auxin-induced protein 6B, partial [Cajanus cajan]	-2.25132
Cluster-30086.45779	Hormone	ABSCISIC ACID-INSENSITIVE 5-like protein 2 [Cajanus cajan]	-5.08745												Cluster-30086.68355	Hormone	ethylene-responsive transcription factor RAP2-7 isoform X2 [Glycine max] >gi|947074063|gb|KRH22954.1| hypothetical protein GLYMA_13G329700 [Glycine max] >gi|947074064|gb|KRH22955.1| hypothetical protein GLYMA_13G329700 [Glycine max]	1.52395		Cluster-30086.42237	Hormone	gibberellin receptor GID1B-like [Cajanus cajan]	3.49907		Cluster-30086.120063	Hormone	auxin response factor 8 isoform X2 [Glycine max] >gi|947124690|gb|KRH72896.1| hypothetical protein GLYMA_02G239600 [Glycine max]	-4.4374
															Cluster-30086.71187	Hormone	ethylene-responsive transcription factor RAP2-7 isoform X1 [Vigna radiata var. radiata]	2.11025		Cluster-30086.57445	Hormone	gibberellin 20-oxidase 1 isoform X1 [Glycine max] >gi|947089987|gb|KRH38652.1| hypothetical protein GLYMA_09G149200 [Glycine max]	3.97654		Cluster-30086.80510	Hormone	auxin response factor 1 [Medicago truncatula] >gi|1379610409|ref|XP_024631839.1| auxin response factor 1 [Medicago truncatula] >gi|355481922|gb|AES63125.1| auxin response factor 2 [Medicago truncatula] >gi|1471999768|gb|RHN71429.1| putative transcription factor ARF family [Medicago truncatula]	5.08745
															Cluster-30086.74005	Hormone	ethylene-insensitive protein 2 [Glycine max] >gi|734436643|gb|KHN48249.1| Ethylene-insensitive protein 2 [Glycine soja] >gi|947071052|gb|KRH19943.1| hypothetical protein GLYMA_13G145100 [Glycine max] >gi|947071053|gb|KRH19944.1| hypothetical protein GLYMA_13G145100 [Glycine max] >gi|947071054|gb|KRH19945.1| hypothetical protein GLYMA_13G145100 [Glycine max]	4.22239		Cluster-30086.98397	Hormone	gibberellin receptor GID1B [Arachis duranensis] >gi|1021482609|ref|XP_016184368.1| gibberellin receptor GID1B [Arachis ipaensis] >gi|1431571351|ref|XP_025659258.1| gibberellin receptor GID1B-like [Arachis hypogaea] >gi|1431687403|ref|XP_025634394.1| gibberellin receptor GID1B-like [Arachis hypogaea]	2.26424		Cluster-30086.94943	Hormone	auxin response factor 1 [Medicago truncatula] >gi|1379610409|ref|XP_024631839.1| auxin response factor 1 [Medicago truncatula] >gi|355481922|gb|AES63125.1| auxin response factor 2 [Medicago truncatula] >gi|1471999768|gb|RHN71429.1| putative transcription factor ARF family [Medicago truncatula]	5.91487
																				Cluster-30086.90691	Hormone	gibberellin 20 oxidase 2 [Glycine max] >gi|947116293|gb|KRH64595.1| hypothetical protein GLYMA_04G244200 [Glycine max]	-4.79007		Cluster-30086.69901	Hormone	auxin-responsive protein IAA16-like protein, partial [Lupinus luteus]	-4.08746
																				Cluster-30086.124325	Hormone	PREDICTED: gibberellin-regulated protein 11-like [Vigna angularis] >gi|965667360|dbj|BAT82848.1| hypothetical protein VIGAN_03291700 [Vigna angularis var. angularis]	3.82782		Cluster-30086.69097	Hormone	auxin transporter-like protein 5 [Vigna radiata var. radiata]	3.29768
																				Cluster-30086.77235	Hormone	gibberellin 20 oxidase 1 [Vigna radiata var. radiata]	2.80735		Cluster-30086.145617	Hormone	Auxin-induced protein 6B, partial [Cajanus cajan]	-2.3516
																				Cluster-30086.46171	Hormone	gibberellin receptor GID1B-like [Cajanus cajan]	4.08746		Cluster-30086.99512	Hormone	WAT1-related protein At3g28050 isoform X1 [Glycine max] >gi|734382167|gb|KHN23568.1| Auxin-induced protein 5NG4 [Glycine soja] >gi|947043732|gb|KRG93361.1| hypothetical protein GLYMA_19G011500 [Glycine max]	2

## Sheet: T22R_vs_C22R
ABA					BR					Cytokinin					Ethylene					Gibberellin					IAA					Jasmonate					Salicylic Acid
Gene	Pathway	NR Description	log2foldchange		Gene	Pathway	NR Description	log2foldchange		Gene	Pathway	NR Description	log2foldchange		Gene	Pathway	NR Description	log2foldchange		Gene	Pathway	NR Description	log2foldchange		Gene	Pathway	NR Description	log2foldchange		Gene	Pathway	NR Description	log2foldchange		Gene	Pathway	NR Description	log2foldchange
Cluster-30086.71175	Hormone	ABSCISIC ACID-INSENSITIVE 5-like protein 2 [Cajanus cajan]	6.03904							Cluster-30086.121908	Hormone	cytokinin hydroxylase [Glycine max] >gi|734364569|gb|KHN17316.1| Cytokinin hydroxylase [Glycine soja] >gi|947052231|gb|KRH01760.1| hypothetical protein GLYMA_18G297200 [Glycine max]	2.36379		Cluster-30086.36615	Hormone	ethylene-responsive transcription factor ERF107-like [Cajanus cajan]	-2.40057							Cluster-30086.93879	Hormone	auxin response factor 3 [Vigna radiata var. radiata]	-5.57529
Cluster-30086.21105	Hormone	abscisic acid receptor PYL4 [Vigna radiata var. radiata]	-1.39505												Cluster-30086.36612	Hormone	ethylene response sensor 1 [Cajanus cajan] >gi|1012339754|gb|KYP50981.1| Ethylene receptor [Cajanus cajan]	4.18161							Cluster-30086.78001	Hormone	Protein AUXIN SIGNALING F-BOX 3 [Cajanus cajan]	5.33834
Cluster-30086.128000	Hormone	abscisic acid receptor PYL4 [Glycine max] >gi|947082404|gb|KRH31193.1| hypothetical protein GLYMA_11G233300 [Glycine max]	-1.9855																						Cluster-30086.120126	Hormone	WAT1-related protein At4g15540 isoform X1 [Glycine max] >gi|734314812|gb|KHN01840.1| Auxin-induced protein 5NG4 [Glycine soja] >gi|947097939|gb|KRH46524.1| hypothetical protein GLYMA_08G339700 [Glycine max]	4.64998
Cluster-30086.32323	Hormone	abscisic acid receptor PYL4-like [Vigna radiata var. radiata]	-1.15267
Cluster-30086.72901	Hormone	abscisic acid 8'-hydroxylase 4 [Cajanus cajan]	4.66529
Cluster-30086.114040	Hormone	ABSCISIC ACID-INSENSITIVE 5-like protein 2 [Cajanus cajan]	-5.03615
Cluster-30086.17550	Hormone	abscisic acid 8'-hydroxylase 1 [Vigna radiata var. radiata]	1.64411

## Sheet: C03L_vs_C22L
ABA					BR					Cytokinin					Ethylene					Gibberellin					IAA					Jasmonate					Salicylic Acid
Gene	Pathway	NR Description	log2foldchange		Gene	Pathway	NR Description	log2foldchange		Gene	Pathway	NR Description	log2foldchange		Gene	Pathway	NR Description	log2foldchange		Gene	Pathway	NR Description	log2foldchange		Gene	Pathway	NR Description	log2foldchange		Gene	Pathway	NR Description	log2foldchange		Gene	Pathway	NR Description	log2foldchange
										Cluster-30086.103718	Hormone	histidine kinase 4 [Medicago truncatula] >gi|1379759642|ref|XP_024629694.1| histidine kinase 4 [Medicago truncatula] >gi|657376272|gb|AET05490.2| cytokinin receptor histidine kinase [Medicago truncatula] >gi|1471972183|gb|RHN43850.1| putative histidine kinase, Protein-serine/threonine phosphatase [Medicago truncatula]	5.20944		Cluster-30086.53709	Hormone	PREDICTED: ethylene-responsive transcription factor 3-like [Vigna angularis] >gi|920703577|gb|KOM46802.1| hypothetical protein LR48_Vigan07g050600 [Vigna angularis] >gi|965665529|dbj|BAT81017.1| hypothetical protein VIGAN_03065900 [Vigna angularis var. angularis]	-7.28886							Cluster-30086.46640	Hormone	auxin transporter-like protein 2 [Glycine max] >gi|955302725|ref|XP_014630072.1| auxin transporter-like protein 2 [Glycine max] >gi|955302727|ref|XP_014630074.1| auxin transporter-like protein 2 [Glycine max] >gi|734310805|gb|KHM99981.1| Auxin transporter-like protein 2 [Glycine soja] >gi|947127991|gb|KRH75845.1| hypothetical protein GLYMA_01G114000 [Glycine max] >gi|947127992|gb|KRH75846.1| hypo…	2.24511
															Cluster-30086.83386	Hormone	methylenetetrahydrofolate reductase 2 [Glycine max] >gi|734373995|gb|KHN20539.1| Methylenetetrahydrofolate reductase 2 [Glycine soja] >gi|947108095|gb|KRH56478.1| hypothetical protein GLYMA_06G325300 [Glycine max]	-5.04439							Cluster-30086.66409	Hormone	auxin response factor 9-like [Cajanus cajan]	4.64385
															Cluster-30086.80927	Hormone	methylenetetrahydrofolate reductase 2 [Glycine max] >gi|734373995|gb|KHN20539.1| Methylenetetrahydrofolate reductase 2 [Glycine soja] >gi|947108095|gb|KRH56478.1| hypothetical protein GLYMA_06G325300 [Glycine max]	4.89077							Cluster-30086.105008	Hormone	auxin response factor 6-like isoform X2 [Cajanus cajan]	-4.84482
															Cluster-30086.82959	Hormone	ethylene-responsive transcription factor RAP2-7-like isoform X2 [Cajanus cajan]	3.77259							Cluster-30086.80510	Hormone	auxin response factor 1 [Medicago truncatula] >gi|1379610409|ref|XP_024631839.1| auxin response factor 1 [Medicago truncatula] >gi|355481922|gb|AES63125.1| auxin response factor 2 [Medicago truncatula] >gi|1471999768|gb|RHN71429.1| putative transcription factor ARF family [Medicago truncatula]	5.49184
																									Cluster-30086.94943	Hormone	auxin response factor 1 [Medicago truncatula] >gi|1379610409|ref|XP_024631839.1| auxin response factor 1 [Medicago truncatula] >gi|355481922|gb|AES63125.1| auxin response factor 2 [Medicago truncatula] >gi|1471999768|gb|RHN71429.1| putative transcription factor ARF family [Medicago truncatula]	5.85797
																									Cluster-30086.69901	Hormone	auxin-responsive protein IAA16-like protein, partial [Lupinus luteus]	-4.08746
																									Cluster-30086.91952	Hormone	PREDICTED: auxin response factor 1 [Cicer arietinum] >gi|502076652|ref|XP_004485417.1| PREDICTED: auxin response factor 1 [Cicer arietinum]	5.12927

## Sheet: C03R_vs_C22R
ABA					BR					Cytokinin					Ethylene					Gibberellin					IAA					Jasmonate					Salicylic Acid
Gene	Pathway	NR Description	log2foldchange		Gene	Pathway	NR Description	log2foldchange		Gene	Pathway	NR Description	log2foldchange		Gene	Pathway	NR Description	log2foldchange		Gene	Pathway	NR Description	log2foldchange		Gene	Pathway	NR Description	log2foldchange		Gene	Pathway	NR Description	log2foldchange		Gene	Pathway	NR Description	log2foldchange
															Cluster-30086.53709	Hormone	PREDICTED: ethylene-responsive transcription factor 3-like [Vigna angularis] >gi|920703577|gb|KOM46802.1| hypothetical protein LR48_Vigan07g050600 [Vigna angularis] >gi|965665529|dbj|BAT81017.1| hypothetical protein VIGAN_03065900 [Vigna angularis var. angularis]	-9.60353							Cluster-30086.63988	Hormone	auxin-responsive protein IAA8 [Vigna radiata var. radiata] >gi|951052561|ref|XP_014520739.1| auxin-responsive protein IAA8 [Vigna radiata var. radiata] >gi|951052565|ref|XP_014520740.1| auxin-responsive protein IAA8 [Vigna radiata var. radiata]	5.83196
																									Cluster-30086.110364	Hormone	auxin response factor 6-like isoform X2 [Cajanus cajan]	-1.5941
																									Cluster-30086.34928	Hormone	auxin response factor 2A [Vigna radiata var. radiata] >gi|1255135533|ref|XP_022635039.1| auxin response factor 2A [Vigna radiata var. radiata]	5.2612
																									Cluster-30086.91121	Hormone	auxin response factor 8-like [Cajanus cajan] >gi|1150125620|ref|XP_020210553.1| auxin response factor 8-like [Cajanus cajan]	-5.31849
																									Cluster-30086.94569	Hormone	auxin response factor 19-like protein, partial [Trifolium pratense] >gi|1335248427|gb|PNY07379.1| auxin response factor 19-like protein, partial [Trifolium pratense]	-0.928737

## Sheet: T03L_vs_T22L
ABA					BR					Cytokinin					Ethylene					Gibberellin					IAA					Jasmonate					Salicylic Acid
Gene	Pathway	NR Description	log2foldchange		Gene	Pathway	NR Description	log2foldchange		Gene	Pathway	NR Description	log2foldchange		Gene	Pathway	NR Description	log2foldchange		Gene	Pathway	NR Description	log2foldchange		Gene	Pathway	NR Description	log2foldchange		Gene	Pathway	NR Description	log2foldchange		Gene	Pathway	NR Description	log2foldchange
Cluster-30086.43976	Hormone	PREDICTED: abscisic acid receptor PYL8-like [Lupinus angustifolius] >gi|1102698565|gb|OIV97969.1| hypothetical protein TanjilG_14069 [Lupinus angustifolius]	-4.02974							Cluster-30086.70580	Hormone	cytokinin dehydrogenase 5 isoform X1 [Glycine max] >gi|1448256926|ref|XP_025983940.1| cytokinin dehydrogenase 5 isoform X2 [Glycine max]	3.65136		Cluster-30086.53710	Hormone	ethylene-responsive transcription factor 3-like [Cajanus cajan] >gi|1012361965|gb|KYP73148.1| Ethylene-responsive transcription factor 3 [Cajanus cajan]	9.11113							Cluster-30086.53833	Hormone	PREDICTED: auxin response factor 4 [Vigna angularis] >gi|920708718|gb|KOM50715.1| hypothetical protein LR48_Vigan08g154200 [Vigna angularis] >gi|965603437|dbj|BAT90614.1| hypothetical protein VIGAN_06188300 [Vigna angularis var. angularis]	-5.81591							Cluster-30086.49982	Hormone	salicylic acid-binding protein 2 isoform X1 [Arachis ipaensis] >gi|1431670048|ref|XP_025627145.1| salicylic acid-binding protein 2-like [Arachis hypogaea]	-2.80735
Cluster-30086.111827	Hormone	ABSCISIC ACID-INSENSITIVE 5-like protein 5 isoform X1 [Vigna radiata var. radiata] >gi|1255143298|ref|XP_022636691.1| ABSCISIC ACID-INSENSITIVE 5-like protein 5 isoform X1 [Vigna radiata var. radiata]	-3.19878												Cluster-30086.53709	Hormone	PREDICTED: ethylene-responsive transcription factor 3-like [Vigna angularis] >gi|920703577|gb|KOM46802.1| hypothetical protein LR48_Vigan07g050600 [Vigna angularis] >gi|965665529|dbj|BAT81017.1| hypothetical protein VIGAN_03065900 [Vigna angularis var. angularis]	-9.24237							Cluster-30086.35512	Hormone	auxin response factor 8-like [Cajanus cajan] >gi|1150125620|ref|XP_020210553.1| auxin response factor 8-like [Cajanus cajan]	4.09953
															Cluster-30086.111886	Hormone	ethylene-responsive transcription factor-like protein at4g13040-like protein [Trifolium pratense]	-1.95633							Cluster-30086.80508	Hormone	PREDICTED: auxin response factor 1 [Cicer arietinum] >gi|502076652|ref|XP_004485417.1| PREDICTED: auxin response factor 1 [Cicer arietinum]	5.70965
															Cluster-30086.92703	Hormone	ethylene-responsive transcription factor ERF039 [Glycine max] >gi|947054716|gb|KRH04169.1| hypothetical protein GLYMA_17G143900 [Glycine max]	-2.51612
															Cluster-124628.0	Hormone	ethylene-responsive transcription factor ERF113 [Vigna radiata var. radiata]	-3.20945
															Cluster-30086.68355	Hormone	ethylene-responsive transcription factor RAP2-7 isoform X2 [Glycine max] >gi|947074063|gb|KRH22954.1| hypothetical protein GLYMA_13G329700 [Glycine max] >gi|947074064|gb|KRH22955.1| hypothetical protein GLYMA_13G329700 [Glycine max]	-1.58808
															Cluster-30086.82959	Hormone	ethylene-responsive transcription factor RAP2-7-like isoform X2 [Cajanus cajan]	-3.8413
															Cluster-30086.74005	Hormone	ethylene-insensitive protein 2 [Glycine max] >gi|734436643|gb|KHN48249.1| Ethylene-insensitive protein 2 [Glycine soja] >gi|947071052|gb|KRH19943.1| hypothetical protein GLYMA_13G145100 [Glycine max] >gi|947071053|gb|KRH19944.1| hypothetical protein GLYMA_13G145100 [Glycine max] >gi|947071054|gb|KRH19945.1| hypothetical protein GLYMA_13G145100 [Glycine max]	-4.22238

## Sheet: T03R_vs_T22R
ABA					BR					Cytokinin					Ethylene					Gibberellin					IAA					Jasmonate					Salicylic Acid
Gene	Pathway	NR Description	log2foldchange		Gene	Pathway	NR Description	log2foldchange		Gene	Pathway	NR Description	log2foldchange		Gene	Pathway	NR Description	log2foldchange		Gene	Pathway	NR Description	log2foldchange		Gene	Pathway	NR Description	log2foldchange		Gene	Pathway	NR Description	log2foldchange		Gene	Pathway	NR Description	log2foldchange
										Cluster-30086.103551	Hormone	histidine kinase 4 [Medicago truncatula] >gi|1379759642|ref|XP_024629694.1| histidine kinase 4 [Medicago truncatula] >gi|657376272|gb|AET05490.2| cytokinin receptor histidine kinase [Medicago truncatula] >gi|1471972183|gb|RHN43850.1| putative histidine kinase, Protein-serine/threonine phosphatase [Medicago truncatula]	-5.67364		Cluster-30086.53710	Hormone	ethylene-responsive transcription factor 3-like [Cajanus cajan] >gi|1012361965|gb|KYP73148.1| Ethylene-responsive transcription factor 3 [Cajanus cajan]	10.0319							Cluster-30086.105007	Hormone	auxin response factor 6-like isoform X2 [Cajanus cajan]	1.79504
															Cluster-30086.53709	Hormone	PREDICTED: ethylene-responsive transcription factor 3-like [Vigna angularis] >gi|920703577|gb|KOM46802.1| hypothetical protein LR48_Vigan07g050600 [Vigna angularis] >gi|965665529|dbj|BAT81017.1| hypothetical protein VIGAN_03065900 [Vigna angularis var. angularis]	-9.5104							Cluster-30086.63188	Hormone	auxin response factor 2 [Cajanus cajan] >gi|1012337737|gb|KYP49005.1| Auxin response factor 2 [Cajanus cajan]	6.56205
															Cluster-30086.70382	Hormone	PREDICTED: methylenetetrahydrofolate reductase 2-like [Vigna angularis]	-7.93849							Cluster-30086.60360	Hormone	auxin response factor 2 [Cajanus cajan] >gi|1012337737|gb|KYP49005.1| Auxin response factor 2 [Cajanus cajan]	-4.42811
															Cluster-30086.111901	Hormone	ethylene receptor isoform X1 [Glycine max] >gi|571475696|ref|XP_006586744.1| ethylene receptor isoform X1 [Glycine max] >gi|571475698|ref|XP_006586745.1| ethylene receptor isoform X1 [Glycine max] >gi|571475700|ref|XP_006586746.1| ethylene receptor isoform X1 [Glycine max] >gi|571475702|ref|XP_006586747.1| ethylene receptor isoform X1 [Glycine max] >gi|571475705|ref|XP_006586748.1| ethylene recep…	-6.48779							Cluster-30086.95662	Hormone	PREDICTED: auxin response factor 1 [Cicer arietinum] >gi|502076652|ref|XP_004485417.1| PREDICTED: auxin response factor 1 [Cicer arietinum]	-5.03232
															Cluster-30086.36612	Hormone	ethylene response sensor 1 [Cajanus cajan] >gi|1012339754|gb|KYP50981.1| Ethylene receptor [Cajanus cajan]	-5.36056							Cluster-30086.97889	Hormone	auxin response factor 6-like isoform X1 [Cajanus cajan]	-2.11493
															Cluster-30086.43865	Hormone	ethylene receptor isoform X1 [Glycine max] >gi|571475696|ref|XP_006586744.1| ethylene receptor isoform X1 [Glycine max] >gi|571475698|ref|XP_006586745.1| ethylene receptor isoform X1 [Glycine max] >gi|571475700|ref|XP_006586746.1| ethylene receptor isoform X1 [Glycine max] >gi|571475702|ref|XP_006586747.1| ethylene receptor isoform X1 [Glycine max] >gi|571475705|ref|XP_006586748.1| ethylene recep…	-1.71809							Cluster-30086.53828	Hormone	PREDICTED: auxin response factor 4 [Vigna angularis] >gi|920708718|gb|KOM50715.1| hypothetical protein LR48_Vigan08g154200 [Vigna angularis] >gi|965603437|dbj|BAT90614.1| hypothetical protein VIGAN_06188300 [Vigna angularis var. angularis]	-1.58771
															Cluster-30086.12585	Hormone	methylenetetrahydrofolate reductase 1 [Quercus suber]	-4.80309							Cluster-30086.132613	Hormone	PREDICTED: auxin efflux carrier component 5 [Vigna angularis] >gi|920693804|gb|KOM37029.1| hypothetical protein LR48_Vigan03g041000 [Vigna angularis] >gi|965668932|dbj|BAT83539.1| hypothetical protein VIGAN_04070100 [Vigna angularis var. angularis]	5.19419
															Cluster-30086.99007	Hormone	ethylene receptor isoform X1 [Glycine max] >gi|571494932|ref|XP_006592984.1| ethylene receptor isoform X1 [Glycine max] >gi|947078700|gb|KRH27540.1| hypothetical protein GLYMA_12G241700 [Glycine max] >gi|947078701|gb|KRH27541.1| hypothetical protein GLYMA_12G241700 [Glycine max] >gi|947078702|gb|KRH27542.1| hypothetical protein GLYMA_12G241700 [Glycine max]	-4.52164							Cluster-30086.94570	Hormone	auxin response factor 19-like protein, partial [Trifolium pratense] >gi|1335248427|gb|PNY07379.1| auxin response factor 19-like protein, partial [Trifolium pratense]	-1.46843
															Cluster-30086.129270	Hormone	AP2-like ethylene-responsive transcription factor At1g16060 [Glycine max] >gi|947091466|gb|KRH40131.1| hypothetical protein GLYMA_09G240400 [Glycine max]	-2.05172							Cluster-30086.97892	Hormone	auxin response factor 6-like isoform X2 [Cajanus cajan]	4.44729
															Cluster-30086.114881	Hormone	PREDICTED: AP2-like ethylene-responsive transcription factor At2g41710 [Lupinus angustifolius]	-3.2337

## Sheet: C03L_vs_C03R
ABA					BR					Cytokinin					Ethylene					Gibberellin					IAA					Jasmonate					Salicylic Acid
Gene	Pathway	NR Description	log2foldchange		Gene	Pathway	NR Description	log2foldchange		Gene	Pathway	NR Description	log2foldchange		Gene	Pathway	NR Description	log2foldchange		Gene	Pathway	NR Description	log2foldchange		Gene	Pathway	NR Description	log2foldchange		Gene	Pathway	NR Description	log2foldchange		Gene	Pathway	NR Description	log2foldchange
Cluster-30086.92323	Hormone	abscisic acid 8'-hydroxylase 2 [Cajanus cajan]	10.3513		Cluster-30086.41175	Hormone	BRASSINOSTEROID INSENSITIVE 1-associated receptor kinase 1 isoform X2 [Arachis duranensis]	-5.22149		Cluster-30086.55165	Hormone	cytokinin riboside 5'-monophosphate phosphoribohydrolase LOG1 [Medicago truncatula] >gi|657399993|gb|KEH39342.1| lysine decarboxylase family protein [Medicago truncatula] >gi|1472004300|gb|RHN75961.1| putative LOG family protein [Medicago truncatula]	4.90437		Cluster-30086.99949	Hormone	ethylene-responsive transcription factor RAP2-3 [Vigna radiata var. radiata]	-5.71125		Cluster-30086.42237	Hormone	gibberellin receptor GID1B-like [Cajanus cajan]	-7.32533		Cluster-30086.71168	Hormone	PREDICTED: auxin-binding protein ABP19a-like [Cicer arietinum]	14.6848		Cluster-30086.65793	Hormone	salicylic acid-binding protein 2 [Medicago truncatula] >gi|355513165|gb|AES94788.1| methyl jasmonate esterase [Medicago truncatula] >gi|1471982423|gb|RHN54087.1| putative 3-oxolaurate decarboxylase [Medicago truncatula]	1.91983		Cluster-30086.106063	Hormone	PREDICTED: salicylic acid-binding protein 2-like [Lupinus angustifolius]	-10.8491
Cluster-30086.15045	Hormone	Abscisic acid 8'-hydroxylase 3 [Glycine soja]	-9.35907		Cluster-30086.36817	Hormone	BRASSINOSTEROID INSENSITIVE 1-associated receptor kinase 1, partial [Cajanus cajan]	-4.97742		Cluster-30086.121903	Hormone	cytokinin hydroxylase [Glycine max] >gi|734364569|gb|KHN17316.1| Cytokinin hydroxylase [Glycine soja] >gi|947052231|gb|KRH01760.1| hypothetical protein GLYMA_18G297200 [Glycine max]	-7.19596		Cluster-30086.131363	Hormone	AP2-like ethylene-responsive transcription factor At1g16060 [Cajanus cajan]	-8.78814		Cluster-30086.98397	Hormone	gibberellin receptor GID1B [Arachis duranensis] >gi|1021482609|ref|XP_016184368.1| gibberellin receptor GID1B [Arachis ipaensis] >gi|1431571351|ref|XP_025659258.1| gibberellin receptor GID1B-like [Arachis hypogaea] >gi|1431687403|ref|XP_025634394.1| gibberellin receptor GID1B-like [Arachis hypogaea]	-4.7921		Cluster-30086.107405	Hormone	WAT1-related protein At3g28050 [Glycine max] >gi|734367613|gb|KHN18316.1| Auxin-induced protein 5NG4 [Glycine soja] >gi|947127461|gb|KRH75315.1| hypothetical protein GLYMA_01G077700 [Glycine max]	-4.19516		Cluster-30086.5096	Hormone	jasmonate O-methyltransferase [Cajanus cajan]	1.67462		Cluster-30086.49982	Hormone	salicylic acid-binding protein 2 isoform X1 [Arachis ipaensis] >gi|1431670048|ref|XP_025627145.1| salicylic acid-binding protein 2-like [Arachis hypogaea]	-3.26785
Cluster-30086.92318	Hormone	PREDICTED: abscisic acid 8'-hydroxylase 2-like, partial [Cicer arietinum]	7.08346		Cluster-30086.72485	Hormone	brassinosteroid receptor precursor [Glycine max] >gi|212717157|gb|ACJ37420.1| brassinosteroid receptor [Glycine max] >gi|947115829|gb|KRH64131.1| hypothetical protein GLYMA_04G218300 [Glycine max] >gi|1041555677|gb|ANO53907.1| brassinosteroid receptor 1b [Glycine max]	1.77365		Cluster-30086.44154	Hormone	cytokinin hydroxylase [Glycine max] >gi|734435226|gb|KHN47661.1| Cytokinin hydroxylase [Glycine soja] >gi|947069358|gb|KRH18249.1| hypothetical protein GLYMA_13G046400 [Glycine max]	-6.64235		Cluster-30086.129270	Hormone	AP2-like ethylene-responsive transcription factor At1g16060 [Glycine max] >gi|947091466|gb|KRH40131.1| hypothetical protein GLYMA_09G240400 [Glycine max]	-8.17753		Cluster-30086.101987	Hormone	gibberellin 2-beta-dioxygenase 1 [Medicago truncatula] >gi|657398908|gb|KEH38429.1| plant gibberellin 2-oxidase [Medicago truncatula] >gi|1472003033|gb|RHN74694.1| Gibberellin 2-beta-dioxygenase 1 [Medicago truncatula]	-5.95689		Cluster-30086.99064	Hormone	Auxin-induced protein 5NG4 [Cajanus cajan]	-6.37535							Cluster-30086.106064	Hormone	PREDICTED: salicylic acid-binding protein 2-like [Lupinus angustifolius]	-4.37141
Cluster-30086.72901	Hormone	abscisic acid 8'-hydroxylase 4 [Cajanus cajan]	7.48563		Cluster-30086.36816	Hormone	BRASSINOSTEROID INSENSITIVE 1-associated receptor kinase 1, partial [Cajanus cajan]	-3.8343		Cluster-30086.87397	Hormone	cytokinin riboside 5'-monophosphate phosphoribohydrolase LOG8 [Arachis ipaensis] >gi|1432012874|ref|XP_025668367.1| cytokinin riboside 5'-monophosphate phosphoribohydrolase LOG8-like [Arachis hypogaea]	2.31034		Cluster-30086.33399	Hormone	ethylene-responsive transcription factor 4-like [Cajanus cajan]	-2.9229		Cluster-30086.129837	Hormone	gibberellin 2-beta-dioxygenase 2 [Glycine max] >gi|947083042|gb|KRH31763.1| hypothetical protein GLYMA_10G010700 [Glycine max]	-6.09508		Cluster-30086.145612	Hormone	auxin-responsive protein IAA28 [Medicago truncatula] >gi|657390669|gb|KEH32129.1| auxin-responsive AUX/IAA family protein [Medicago truncatula] >gi|1471992314|gb|RHN63977.1| putative transcription factor interactor and regulator AUX-IAA family [Medicago truncatula]	6.22869							Cluster-30086.65793	Hormone	salicylic acid-binding protein 2 [Medicago truncatula] >gi|355513165|gb|AES94788.1| methyl jasmonate esterase [Medicago truncatula] >gi|1471982423|gb|RHN54087.1| putative 3-oxolaurate decarboxylase [Medicago truncatula]	1.91983
Cluster-30086.136370	Hormone	abscisic acid receptor PYL4 [Medicago truncatula] >gi|355498381|gb|AES79584.1| abscisic acid receptor [Medicago truncatula] >gi|1471974870|gb|RHN46536.1| putative polyketide cyclase/dehydrase, START-like domain-containing protein [Medicago truncatula]	-4.48526		Cluster-30086.38616	Hormone	BRASSINOSTEROID INSENSITIVE 1-associated receptor kinase 1, partial [Cajanus cajan]	-3.31684		Cluster-30086.71795	Hormone	UDP-glycosyltransferase 83A1-like [Cajanus cajan] >gi|1012341347|gb|KYP52551.1| Cytokinin-O-glucosyltransferase 2 [Cajanus cajan]	7.40303		Cluster-30086.15770	Hormone	AP2-like ethylene-responsive transcription factor At1g79700 [Glycine max] >gi|947097267|gb|KRH45852.1| hypothetical protein GLYMA_08G297000 [Glycine max]	-7.21154		Cluster-30086.32233	Hormone	probable inactive 2-oxoglutarate-dependent dioxygenase AOP2 [Cajanus cajan] >gi|1012348668|gb|KYP59859.1| Gibberellin 20 oxidase 1 [Cajanus cajan]	-7.41129		Cluster-30086.85061	Hormone	Auxin-induced protein 6B, partial [Cajanus cajan]	8.48229
Cluster-30086.92325	Hormone	abscisic acid 8'-hydroxylase 2 [Glycine max] >gi|947092218|gb|KRH40883.1| hypothetical protein GLYMA_09G282900 [Glycine max]	5.63266							Cluster-30086.57707	Hormone	Cytokinin-O-glucosyltransferase 3 [Cajanus cajan]	7.67402		Cluster-30086.23716	Hormone	PREDICTED: ethylene-responsive transcription factor RAP2-1-like [Cicer arietinum]	-4.33326		Cluster-30086.102028	Hormone	gibberellin 3-beta-dioxygenase 1 [Glycine max] >gi|734363374|gb|KHN16493.1| Gibberellin 3-beta-dioxygenase 1 [Glycine soja] >gi|947104135|gb|KRH52518.1| hypothetical protein GLYMA_06G072600 [Glycine max]	-8.2495		Cluster-30086.22136	Hormone	PREDICTED: auxin-induced protein 15A-like [Prunus mume] >gi|1220064538|ref|XP_021818585.1| auxin-responsive protein SAUR50-like [Prunus avium] >gi|1139755442|gb|ONH90899.1| hypothetical protein PRUPE_8G082100 [Prunus persica] >gi|1352869283|gb|PQM35891.1| auxin-induced protein 15A-like [Prunus yedoensis var. nudiflora] >gi|1353892972|gb|PQQ07072.1| auxin-induced protein 15A-like [Prunus yedoensis…	7.4041
Cluster-30086.122026	Hormone	glycine-rich RNA-binding, abscisic acid-inducible protein-like [Quercus suber]	-6.76973							Cluster-30086.96076	Hormone	UDP-glycosyltransferase 76B1 [Medicago truncatula] >gi|355489862|gb|AES71065.1| UDP-glucosyltransferase family protein [Medicago truncatula] >gi|1471996671|gb|RHN68333.1| putative cytokinin 7-beta-glucosyltransferase [Medicago truncatula]	6.50138		Cluster-30086.130959	Hormone	AP2-like ethylene-responsive transcription factor At1g16060 [Glycine max]	-7.41741		Cluster-30086.75023	Hormone	gibberellin-regulated protein 4-like [Cajanus cajan]	4.68068		Cluster-30086.96421	Hormone	uncharacterized protein LOC100804562 [Glycine max] >gi|255635558|gb|ACU18129.1| unknown [Glycine max] >gi|734340940|gb|KHN09578.1| Auxin-induced protein 5NG4 [Glycine soja] >gi|947105459|gb|KRH53842.1| hypothetical protein GLYMA_06G149500 [Glycine max]	-7.98735
Cluster-30086.115517	Hormone	PREDICTED: abscisic acid 8'-hydroxylase 1-like isoform X1 [Vigna angularis]	-5.61653							Cluster-30086.111990	Hormone	Cytokinin-O-glucosyltransferase 2 [Cajanus cajan]	-5.0294		Cluster-30086.123507	Hormone	ethylene-responsive transcription factor [Glycine max] >gi|34099926|gb|AAQ57226.1| DREB2 [Glycine max] >gi|947094627|gb|KRH43212.1| hypothetical protein GLYMA_08G137600 [Glycine max] >gi|947094628|gb|KRH43213.1| hypothetical protein GLYMA_08G137600 [Glycine max]	-3.17589		Cluster-30086.24560	Hormone	Gibberellin 2-beta-dioxygenase [Glycine soja] >gi|947061925|gb|KRH11186.1| hypothetical protein GLYMA_15G093900 [Glycine max]	-4.38801		Cluster-30086.134182	Hormone	Auxin-induced protein 5NG4 [Glycine soja]	-6.322
Cluster-30086.90870	Hormone	abscisic acid receptor PYL4 [Vigna radiata var. radiata]	-4.79383							Cluster-30086.31021	Hormone	cytokinin dehydrogenase 6 [Glycine max] >gi|947075086|gb|KRH23926.1| hypothetical protein GLYMA_12G011400 [Glycine max]	-2.55847		Cluster-30086.6300	Hormone	AP2-like ethylene-responsive transcription factor BBM1 [Cajanus cajan]	-6.16101		Cluster-30086.28801	Hormone	PREDICTED: gibberellin 2-beta-dioxygenase 2 [Cicer arietinum]	-5.31745		Cluster-30086.84482	Hormone	auxin-induced protein AUX28-like isoform X1 [Glycine max] >gi|734368623|gb|KHN18836.1| Auxin-induced protein AUX28 [Glycine soja]	3.33768
Cluster-30086.88527	Hormone	abscisic acid receptor PYL2 [Medicago truncatula] >gi|657400869|gb|AES59276.2| abscisic acid receptor [Medicago truncatula] >gi|1472005490|gb|RHN77150.1| putative polyketide cyclase/dehydrase, START-like domain-containing protein [Medicago truncatula]	3.64578							Cluster-30086.45675	Hormone	UDP-glycosyltransferase 87A1-like [Cajanus cajan] >gi|1012358449|gb|KYP69633.1| Cytokinin-O-glucosyltransferase 2 [Cajanus cajan]	2.46815		Cluster-30086.101340	Hormone	ethylene-responsive transcription factor ERN2 [Glycine max] >gi|947043950|gb|KRG93579.1| hypothetical protein GLYMA_19G026000 [Glycine max]	-6.30373		Cluster-30086.46171	Hormone	gibberellin receptor GID1B-like [Cajanus cajan]	-5.27542		Cluster-30086.73303	Hormone	Auxin responsive SAUR protein [Corchorus olitorius]	4.28381
Cluster-30086.27695	Hormone	abscisic acid receptor PYL4 [Vigna radiata var. radiata]	-4.92645							Cluster-30086.2411	Hormone	7-deoxyloganetic acid glucosyltransferase-like [Cajanus cajan] >gi|1012355164|gb|KYP66351.1| Cytokinin-O-glucosyltransferase 2 [Cajanus cajan]	5.06658		Cluster-30086.297	Hormone	ethylene-responsive transcription factor WIN1 [Glycine max] >gi|947071371|gb|KRH20262.1| hypothetical protein GLYMA_13G166700 [Glycine max]	6.45518		Cluster-30086.101983	Hormone	gibberellin 2-beta-dioxygenase 1 [Medicago truncatula] >gi|657398908|gb|KEH38429.1| plant gibberellin 2-oxidase [Medicago truncatula] >gi|1472003033|gb|RHN74694.1| Gibberellin 2-beta-dioxygenase 1 [Medicago truncatula]	-4.77237		Cluster-30086.98370	Hormone	cytochrome b561 and DOMON domain-containing protein At4g17280-like [Cajanus cajan] >gi|1012351484|gb|KYP62673.1| Auxin-induced in root cultures protein 12 [Cajanus cajan]	-2.31291
Cluster-30086.36234	Hormone	ABSCISIC ACID-INSENSITIVE 5-like protein 5 isoform X1 [Vigna radiata var. radiata] >gi|1255143298|ref|XP_022636691.1| ABSCISIC ACID-INSENSITIVE 5-like protein 5 isoform X1 [Vigna radiata var. radiata]	-1.51402							Cluster-30086.57565	Hormone	UDP-glycosyltransferase 73C2-like [Cajanus cajan] >gi|1012359814|gb|KYP70998.1| Cytokinin-O-glucosyltransferase 1 [Cajanus cajan]	3.56163		Cluster-30086.104932	Hormone	Ethylene-responsive transcription factor RAP2-11 [Cajanus cajan]	-4.2206		Cluster-123511.0	Hormone	Gibberellin 20 oxidase 3 [Glycine soja]	4.99025		Cluster-30086.45693	Hormone	auxin-responsive protein SAUR71 [Glycine max] >gi|734316838|gb|KHN02320.1| Auxin-induced protein X15 [Glycine soja] >gi|947046389|gb|KRG96018.1| hypothetical protein GLYMA_19G183900 [Glycine max]	-3.33403
Cluster-30086.4607	Hormone	PREDICTED: abscisic acid 8'-hydroxylase 1-like [Ipomoea nil]	-5.10828							Cluster-30086.114022	Hormone	cytokinin dehydrogenase 6 [Cajanus cajan] >gi|1012319815|gb|KYP32735.1| Cytokinin dehydrogenase 1 [Cajanus cajan]	-5.22151		Cluster-30086.125840	Hormone	ethylene-responsive transcription factor ERN3 [Glycine max] >gi|947108399|gb|KRH56725.1| hypothetical protein GLYMA_05G015900 [Glycine max]	-5.83258		Cluster-30086.100827	Hormone	gibberellin 2-beta-dioxygenase 2 [Cajanus cajan]	-4.22982		Cluster-30086.145617	Hormone	Auxin-induced protein 6B, partial [Cajanus cajan]	6.46965
Cluster-30086.128000	Hormone	abscisic acid receptor PYL4 [Glycine max] >gi|947082404|gb|KRH31193.1| hypothetical protein GLYMA_11G233300 [Glycine max]	-3.59412							Cluster-30086.100947	Hormone	cytokinin induced message [Glycine max] >gi|555616|gb|AAA50175.1| cytokinin induced message [Glycine max] >gi|734399411|gb|KHN30870.1| Putative expansin-B2 [Glycine soja] >gi|947127448|gb|KRH75302.1| hypothetical protein GLYMA_01G077000 [Glycine max]	-5.98078		Cluster-30086.12585	Hormone	methylenetetrahydrofolate reductase 1 [Quercus suber]	-5.77312		Cluster-30086.11227	Hormone	PREDICTED: gibberellin 20 oxidase 2-like [Cicer arietinum]	-4.81179		Cluster-30086.110014	Hormone	uncharacterized protein LOC100804562 [Glycine max] >gi|255635558|gb|ACU18129.1| unknown [Glycine max] >gi|734340940|gb|KHN09578.1| Auxin-induced protein 5NG4 [Glycine soja] >gi|947105459|gb|KRH53842.1| hypothetical protein GLYMA_06G149500 [Glycine max]	-6.6935
Cluster-30086.119327	Hormone	PREDICTED: abscisic acid 8'-hydroxylase 1-like isoform X2 [Vigna angularis] >gi|920702136|gb|KOM45361.1| hypothetical protein LR48_Vigan06g066700 [Vigna angularis] >gi|965614181|dbj|BAT99813.1| hypothetical protein VIGAN_10133400 [Vigna angularis var. angularis]	-3.75907							Cluster-30086.28684	Hormone	Putative cytokinin riboside 5'-monophosphate phosphoribohydrolase LOGL6 [Glycine soja]	-2.72537		Cluster-30086.129992	Hormone	Ethylene-responsive transcription factor RAP2-11 [Glycine soja]	-6.01458		Cluster-30086.123067	Hormone	gibberellin 20-oxidase-like protein [Cajanus cajan] >gi|1012353016|gb|KYP64204.1| Gibberellin 3-beta-dioxygenase 4 [Cajanus cajan]	-5.34451		Cluster-30086.105407	Hormone	Auxin-induced protein 5NG4 [Glycine soja]	-6.41226
Cluster-30086.53922	Hormone	abscisic-aldehyde oxidase-like [Cajanus cajan] >gi|1012359880|gb|KYP71064.1| Abscisic-aldehyde oxidase [Cajanus cajan]	-5.27921							Cluster-30086.113617	Hormone	probable cytokinin riboside 5'-monophosphate phosphoribohydrolase LOGL3 [Glycine max] >gi|734309685|gb|KHM99495.1| hypothetical protein glysoja_006338 [Glycine soja] >gi|947097705|gb|KRH46290.1| hypothetical protein GLYMA_08G325100 [Glycine max]	1.51341		Cluster-30086.125245	Hormone	ethylene-responsive transcription factor WIN1-like [Cajanus cajan] >gi|1012342846|gb|KYP54038.1| Ethylene-responsive transcription factor WIN1 [Cajanus cajan]	4.49655		Cluster-30086.87171	Hormone	PREDICTED: gibberellin-regulated protein 13-like [Lupinus angustifolius]	5.25727		Cluster-30086.57303	Hormone	Auxin-induced protein 10A5 [Cajanus cajan]	6.81938
Cluster-30086.114040	Hormone	ABSCISIC ACID-INSENSITIVE 5-like protein 2 [Cajanus cajan]	-5.25045							Cluster-30086.111992	Hormone	Cytokinin-O-glucosyltransferase 2 [Cajanus cajan]	-4.38108		Cluster-30086.25251	Hormone	2-methylene-furan-3-one reductase [Glycine max] >gi|734382139|gb|KHN23540.1| Quinone oxidoreductase-like protein, chloroplastic [Glycine soja] >gi|947043680|gb|KRG93309.1| hypothetical protein GLYMA_19G008500 [Glycine max]	-3.09238		Cluster-30086.129839	Hormone	gibberellin 2-beta-dioxygenase 2 [Glycine max] >gi|947120975|gb|KRH69181.1| hypothetical protein GLYMA_02G010100 [Glycine max]	-5.02032		Cluster-30086.3242	Hormone	auxin-induced protein 15A-like [Arachis duranensis]	6.92561
Cluster-30086.21105	Hormone	abscisic acid receptor PYL4 [Vigna radiata var. radiata]	-2.56507							Cluster-30086.96680	Hormone	uncharacterized protein LOC100791145 [Glycine max] >gi|255635431|gb|ACU18068.1| unknown [Glycine max] >gi|734417746|gb|KHN39072.1| Cytokinin riboside 5'-monophosphate phosphoribohydrolase LOG3 [Glycine soja] >gi|734436681|gb|KHN48287.1| Cytokinin riboside 5'-monophosphate phosphoribohydrolase LOG3 [Glycine soja] >gi|947070984|gb|KRH19875.1| hypothetical protein GLYMA_13G140900 [Glycine max]	2.23137		Cluster-30086.138496	Hormone	Ethylene-responsive transcription factor RAP2-11 [Glycine soja]	-5.02576		Cluster-125794.0	Hormone	PREDICTED: gibberellin 20 oxidase 2-like [Cicer arietinum]	5.00512		Cluster-30086.30798	Hormone	WAT1-related protein At4g28040-like [Cajanus cajan] >gi|1012340209|gb|KYP51429.1| Auxin-induced protein 5NG4 [Cajanus cajan]	-6.69343
Cluster-30086.16840	Hormone	Abscisic acid 8'-hydroxylase 3 [Glycine soja]	-3.75946							Cluster-30086.23288	Hormone	cytokinin riboside 5'-monophosphate phosphoribohydrolase LOG1 [Arachis duranensis] >gi|1021561688|ref|XP_016172043.1| cytokinin riboside 5'-monophosphate phosphoribohydrolase LOG1 [Arachis ipaensis] >gi|1432026065|ref|XP_025673801.1| cytokinin riboside 5'-monophosphate phosphoribohydrolase LOG1-like [Arachis hypogaea]	3.64633		Cluster-30086.130067	Hormone	Ethylene-responsive transcription factor WRI1 [Cajanus cajan]	-5.33547		Cluster-30086.86120	Hormone	gibberellin 20 oxidase 2 [Glycine max] >gi|947116293|gb|KRH64595.1| hypothetical protein GLYMA_04G244200 [Glycine max]	4.99409		Cluster-30086.14261	Hormone	auxin-induced protein X10A-like [Arachis ipaensis]	6.31135
Cluster-30086.72931	Hormone	PREDICTED: LOW QUALITY PROTEIN: abscisic acid 8'-hydroxylase 4-like [Cicer arietinum]	2.04294							Cluster-30086.32935	Hormone	cytokinin dehydrogenase 6 [Cajanus cajan] >gi|1012319815|gb|KYP32735.1| Cytokinin dehydrogenase 1 [Cajanus cajan]	-5.02027		Cluster-30086.92703	Hormone	ethylene-responsive transcription factor ERF039 [Glycine max] >gi|947054716|gb|KRH04169.1| hypothetical protein GLYMA_17G143900 [Glycine max]	2.22486		Cluster-30086.135502	Hormone	gibberellin 20-oxidase-like protein [Medicago truncatula] >gi|657373100|gb|KEH18860.1| gibberellin 2-beta-dioxygenase [Medicago truncatula] >gi|1471968233|gb|RHN39900.1| putative gibberellin 3-beta-dioxygenase [Medicago truncatula]	-2.95181		Cluster-30086.139914	Hormone	PREDICTED: auxin-responsive protein SAUR20-like [Vigna angularis] >gi|920699056|gb|KOM42281.1| hypothetical protein LR48_Vigan04g247900 [Vigna angularis] >gi|965661835|dbj|BAT77544.1| hypothetical protein VIGAN_02012900 [Vigna angularis var. angularis]	6.90677
Cluster-30086.84615	Hormone	glycine-rich RNA-binding, abscisic acid-inducible protein-like [Cajanus cajan]	-1.31867							Cluster-30086.142152	Hormone	PREDICTED: cytokinin dehydrogenase 3-like [Cicer arietinum]	-3.96092		Cluster-30086.83434	Hormone	ethylene-overproduction protein 1-like [Cajanus cajan] >gi|1012328419|gb|KYP40062.1| Ethylene-overproduction protein 1 [Cajanus cajan]	-2.25929		Cluster-30086.2260	Hormone	PREDICTED: gibberellin 20 oxidase 2-like [Cicer arietinum]	5.47872		Cluster-30086.144974	Hormone	auxin-induced protein 10A5-like [Glycine max] >gi|734348202|gb|KHN11780.1| Auxin-induced protein 10A5 [Glycine soja] >gi|947091119|gb|KRH39784.1| hypothetical protein GLYMA_09G219100 [Glycine max]	6.2066
Cluster-30086.43394	Hormone	abscisic acid 8'-hydroxylase 1 [Vigna radiata var. radiata]	-3.46291							Cluster-30086.108146	Hormone	cytokinin dehydrogenase 3 [Glycine max] >gi|947088739|gb|KRH37404.1| hypothetical protein GLYMA_09G063900 [Glycine max]	-4.88955		Cluster-30086.111918	Hormone	ethylene response sensor 1 [Cajanus cajan] >gi|1012339754|gb|KYP50981.1| Ethylene receptor [Cajanus cajan]	-2.11683		Cluster-30086.122325	Hormone	gibberellin 20 oxidase [Trifolium pratense]	-5.35337		Cluster-30086.116592	Hormone	auxin-responsive protein SAUR32 [Medicago truncatula] >gi|355501602|gb|AES82805.1| SAUR-like auxin-responsive family protein [Medicago truncatula] >gi|1471977920|gb|RHN49586.1| putative small auxin-up RNA [Medicago truncatula]	-4.67538
Cluster-30086.45779	Hormone	ABSCISIC ACID-INSENSITIVE 5-like protein 2 [Cajanus cajan]	4.15992							Cluster-30086.43892	Hormone	histidine kinase 4 [Medicago truncatula] >gi|1379759642|ref|XP_024629694.1| histidine kinase 4 [Medicago truncatula] >gi|657376272|gb|AET05490.2| cytokinin receptor histidine kinase [Medicago truncatula] >gi|1471972183|gb|RHN43850.1| putative histidine kinase, Protein-serine/threonine phosphatase [Medicago truncatula]	-4.73503		Cluster-30086.136186	Hormone	ethylene-responsive transcription factor ERN1 [Glycine max] >gi|734408305|gb|KHN34687.1| Ethylene-responsive transcription factor RAP2-11 [Glycine soja] >gi|947045214|gb|KRG94843.1| hypothetical protein GLYMA_19G113100 [Glycine max]	-5.97401		Cluster-30086.101988	Hormone	gibberellin 2-beta-dioxygenase 1 [Medicago truncatula] >gi|657398908|gb|KEH38429.1| plant gibberellin 2-oxidase [Medicago truncatula] >gi|1472003033|gb|RHN74694.1| Gibberellin 2-beta-dioxygenase 1 [Medicago truncatula]	-3.92338		Cluster-30086.110503	Hormone	PREDICTED: auxin-responsive protein IAA27 isoform X1 [Vigna angularis] >gi|965617740|dbj|BAU02890.1| hypothetical protein VIGAN_11248600 [Vigna angularis var. angularis]	-2.66916
Cluster-30086.124950	Hormone	ABSCISIC ACID-INSENSITIVE 5-like protein 2 [Glycine max] >gi|734425025|gb|KHN42872.1| ABSCISIC ACID-INSENSITIVE 5-like protein 2 [Glycine soja] >gi|947114387|gb|KRH62689.1| hypothetical protein GLYMA_04G124200 [Glycine max]	-3.27952							Cluster-30086.105920	Hormone	cytokinin hydroxylase [Glycine max] >gi|734435226|gb|KHN47661.1| Cytokinin hydroxylase [Glycine soja] >gi|947069358|gb|KRH18249.1| hypothetical protein GLYMA_13G046400 [Glycine max]	-4.38912		Cluster-30086.119586	Hormone	PREDICTED: ethylene-responsive transcription factor ERF091-like [Lupinus angustifolius] >gi|1102692110|gb|OIV91709.1| hypothetical protein TanjilG_26562 [Lupinus angustifolius] >gi|1325792445|emb|SBO16015.1| PREDICTED: ethylene responsive transcription factor [Lupinus angustifolius]	-5.16093		Cluster-30086.109444	Hormone	gibberellin 2-beta-dioxygenase 2 [Cajanus cajan]	-2.44487		Cluster-30086.36529	Hormone	WAT1-related protein At3g28050 isoform X1 [Glycine max] >gi|734382167|gb|KHN23568.1| Auxin-induced protein 5NG4 [Glycine soja] >gi|947043732|gb|KRG93361.1| hypothetical protein GLYMA_19G011500 [Glycine max]	-5.6853
Cluster-30086.16842	Hormone	Abscisic acid 8'-hydroxylase 3 [Glycine soja]	-4.20124							Cluster-30086.125224	Hormone	cytokinin riboside 5'-monophosphate phosphoribohydrolase [Trifolium pratense]	3.76946		Cluster-30086.122952	Hormone	PREDICTED: ethylene-responsive transcription factor ERF113-like, partial [Vigna angularis]	-2.77943		Cluster-30086.166	Hormone	PREDICTED: gibberellin 2-beta-dioxygenase 8-like [Vigna angularis]	4.37954		Cluster-30086.101331	Hormone	WAT1-related protein At3g28050 isoform X1 [Glycine max] >gi|734382167|gb|KHN23568.1| Auxin-induced protein 5NG4 [Glycine soja] >gi|947043732|gb|KRG93361.1| hypothetical protein GLYMA_19G011500 [Glycine max]	-2.62539
Cluster-30086.110149	Hormone	PREDICTED: abscisic acid receptor PYL1 [Cicer arietinum]	-1.76677							Cluster-30086.103718	Hormone	histidine kinase 4 [Medicago truncatula] >gi|1379759642|ref|XP_024629694.1| histidine kinase 4 [Medicago truncatula] >gi|657376272|gb|AET05490.2| cytokinin receptor histidine kinase [Medicago truncatula] >gi|1471972183|gb|RHN43850.1| putative histidine kinase, Protein-serine/threonine phosphatase [Medicago truncatula]	5.56212		Cluster-30086.86900	Hormone	PREDICTED: ethylene-responsive transcription factor 7-like [Cicer arietinum]	-1.49059		Cluster-30086.48138	Hormone	PREDICTED: gibberellin 20 oxidase 2 [Cicer arietinum]	-3.40804		Cluster-30086.75773	Hormone	auxin-induced protein ali50 [Glycine max] >gi|238058427|gb|ACR39367.1| Aux/IAA protein [Glycine max] >gi|947085656|gb|KRH34377.1| hypothetical protein GLYMA_10G180100 [Glycine max]	3.35748
Cluster-30086.55573	Hormone	PREDICTED: abscisic acid 8'-hydroxylase 4 [Cicer arietinum]	1.62321							Cluster-30086.43894	Hormone	histidine kinase 4 [Medicago truncatula] >gi|1379759642|ref|XP_024629694.1| histidine kinase 4 [Medicago truncatula] >gi|657376272|gb|AET05490.2| cytokinin receptor histidine kinase [Medicago truncatula] >gi|1471972183|gb|RHN43850.1| putative histidine kinase, Protein-serine/threonine phosphatase [Medicago truncatula]	-4.8011		Cluster-79567.0	Hormone	Ethylene-responsive transcription factor 1B [Cajanus cajan]	-4.64639		Cluster-30086.130459	Hormone	gibberellin 3-beta-dioxygenase 1 [Glycine max] >gi|947055620|gb|KRH05073.1| hypothetical protein GLYMA_17G205300 [Glycine max]	-4.61651		Cluster-30086.49420	Hormone	auxin response factor 8-like [Cajanus cajan] >gi|1150125620|ref|XP_020210553.1| auxin response factor 8-like [Cajanus cajan]	-4.6705
Cluster-30086.53529	Hormone	abscisic-aldehyde oxidase-like [Cajanus cajan] >gi|1012359880|gb|KYP71064.1| Abscisic-aldehyde oxidase [Cajanus cajan]	-4.00861							Cluster-30086.28683	Hormone	cytokinin riboside 5'-monophosphate phosphoribohydrolase LOG1 isoform X1 [Glycine max] >gi|947091270|gb|KRH39935.1| hypothetical protein GLYMA_09G229100 [Glycine max]	-2.83638		Cluster-30086.36615	Hormone	ethylene-responsive transcription factor ERF107-like [Cajanus cajan]	-2.40227		Cluster-30086.127879	Hormone	gibberellin-regulated protein 11 [Medicago truncatula] >gi|355523348|gb|AET03802.1| gibberellin-regulated family protein [Medicago truncatula] >gi|1471970319|gb|RHN41986.1| putative gibberellin regulated protein [Medicago truncatula]	-2.81206		Cluster-30086.82345	Hormone	auxin-induced protein 22E [Glycine max] >gi|734317056|gb|KHN02538.1| Auxin-induced protein 22E [Glycine soja] >gi|947045984|gb|KRG95613.1| hypothetical protein GLYMA_19G161000 [Glycine max]	3.02318
Cluster-30086.67438	Hormone	abscisic-aldehyde oxidase-like [Cajanus cajan] >gi|1012359880|gb|KYP71064.1| Abscisic-aldehyde oxidase [Cajanus cajan]	-4.21393							Cluster-30086.70579	Hormone	cytokinin dehydrogenase 5 isoform X1 [Glycine max] >gi|1448256926|ref|XP_025983940.1| cytokinin dehydrogenase 5 isoform X2 [Glycine max]	2.87785		Cluster-30086.132415	Hormone	AP2-like ethylene-responsive transcription factor At1g16060 [Glycine max] >gi|947091466|gb|KRH40131.1| hypothetical protein GLYMA_09G240400 [Glycine max]	-5.98559		Cluster-30086.45019	Hormone	probable carboxylesterase 15 [Cajanus cajan] >gi|1012359974|gb|KYP71158.1| putative gibberellin receptor GID1L2 [Cajanus cajan]	-3.59677		Cluster-30086.127389	Hormone	auxin response factor 2A [Vigna radiata var. radiata] >gi|1255135533|ref|XP_022635039.1| auxin response factor 2A [Vigna radiata var. radiata]	-4.30168
Cluster-30086.93355	Hormone	Abscisic acid 8'-hydroxylase 4 [Glycine soja]	-2.53908							Cluster-30086.20654	Hormone	PREDICTED: cytokinin hydroxylase-like [Tarenaya hassleriana]	-5.32589		Cluster-30086.125247	Hormone	ethylene-responsive transcription factor WIN1-like [Cajanus cajan] >gi|1012342846|gb|KYP54038.1| Ethylene-responsive transcription factor WIN1 [Cajanus cajan]	3.33231		Cluster-30086.25379	Hormone	PREDICTED: gibberellin 2-beta-dioxygenase [Lupinus angustifolius] >gi|1102696297|gb|OIV95767.1| hypothetical protein TanjilG_05315 [Lupinus angustifolius]	-3.43493		Cluster-122569.0	Hormone	Auxin-induced protein 5NG4 [Glycine soja]	-4.37803
Cluster-30086.57934	Hormone	PREDICTED: abscisic acid 8'-hydroxylase 4 [Cicer arietinum]	1.5495							Cluster-30086.138117	Hormone	PREDICTED: cytokinin hydroxylase [Raphanus sativus]	-3.96227		Cluster-120917.0	Hormone	PREDICTED: ethylene-responsive transcription factor ABR1-like isoform X1 [Lupinus angustifolius] >gi|1117547816|ref|XP_019450456.1| PREDICTED: ethylene-responsive transcription factor ABR1-like isoform X1 [Lupinus angustifolius] >gi|1102694366|gb|OIV93886.1| hypothetical protein TanjilG_05589 [Lupinus angustifolius] >gi|1102708982|gb|OIW07848.1| hypothetical protein TanjilG_32704 [Lupinus angusti…	-4.49111		Cluster-30086.95550	Hormone	2-hydroxyisoflavanone dehydratase-like [Cajanus cajan] >gi|1012339697|gb|KYP50925.1| putative gibberellin receptor GID1L1 [Cajanus cajan]	1.49809		Cluster-30086.53829	Hormone	PREDICTED: auxin response factor 4-like isoform X1 [Cicer arietinum]	-1.97897
Cluster-30086.67437	Hormone	abscisic-aldehyde oxidase-like [Cajanus cajan] >gi|1012359880|gb|KYP71064.1| Abscisic-aldehyde oxidase [Cajanus cajan]	-1.25402							Cluster-30086.22238	Hormone	PREDICTED: cytokinin dehydrogenase 9-like [Vigna angularis] >gi|965670604|dbj|BAT85211.1| hypothetical protein VIGAN_04273200 [Vigna angularis var. angularis]	3.75906		Cluster-30086.28891	Hormone	ethylene-responsive transcription factor 5 [Vigna radiata var. radiata]	-2.2456		Cluster-30086.25582	Hormone	gibberellin 20 oxidase 2 [Glycine max] >gi|947041691|gb|KRG91415.1| hypothetical protein GLYMA_20G153400 [Glycine max]	-3.99879		Cluster-30086.129909	Hormone	auxin-induced protein 6B [Vigna radiata var. radiata]	-4.11453
Cluster-30086.17550	Hormone	abscisic acid 8'-hydroxylase 1 [Vigna radiata var. radiata]	-2.12944							Cluster-30086.31020	Hormone	cytokinin dehydrogenase 6 [Glycine max] >gi|947075086|gb|KRH23926.1| hypothetical protein GLYMA_12G011400 [Glycine max]	-3.21118		Cluster-30086.4467	Hormone	methylenetetrahydrofolate reductase 2-like [Quercus suber] >gi|1336313963|gb|POE54582.1| methylenetetrahydrofolate reductase 2 [Quercus suber]	-4.52351		Cluster-30086.14705	Hormone	gibberellin 20 oxidase 2 [Glycine max] >gi|947116293|gb|KRH64595.1| hypothetical protein GLYMA_04G244200 [Glycine max]	4.80593		Cluster-30086.40148	Hormone	WAT1-related protein At5g07050 isoform X1 [Glycine max] >gi|734398946|gb|KHN30741.1| Auxin-induced protein 5NG4 [Glycine soja] >gi|947085775|gb|KRH34496.1| hypothetical protein GLYMA_10G187700 [Glycine max]	-6.12431
Cluster-30086.57935	Hormone	PREDICTED: abscisic acid 8'-hydroxylase 4 [Cicer arietinum]	1.57287							Cluster-30086.3614	Hormone	cytokinin hydroxylase [Selaginella moellendorffii] >gi|300162887|gb|EFJ29499.1| hypothetical protein SELMODRAFT_410461 [Selaginella moellendorffii]	-4.52319		Cluster-30086.86874	Hormone	ethylene receptor 2 [Vigna radiata var. radiata] >gi|951026172|ref|XP_014513853.1| ethylene receptor 2 [Vigna radiata var. radiata]	-1.736		Cluster-30086.22972	Hormone	PREDICTED: gibberellin 3-beta-dioxygenase 1-like [Cicer arietinum]	-2.47358		Cluster-30086.101669	Hormone	PREDICTED: auxin-responsive protein SAUR32-like [Juglans regia]	-1.88206
Cluster-30086.16841	Hormone	Abscisic acid 8'-hydroxylase 3 [Glycine soja]	-3.64605							Cluster-30086.121908	Hormone	cytokinin hydroxylase [Glycine max] >gi|734364569|gb|KHN17316.1| Cytokinin hydroxylase [Glycine soja] >gi|947052231|gb|KRH01760.1| hypothetical protein GLYMA_18G297200 [Glycine max]	-3.73192		Cluster-30086.111231	Hormone	PREDICTED: AP2-like ethylene-responsive transcription factor At2g41710 isoform X1 [Cicer arietinum]	-1.98319		Cluster-30086.136450	Hormone	gibberellin 2-beta-dioxygenase 8-like [Cajanus cajan] >gi|1012357174|gb|KYP68359.1| Gibberellin 2-beta-dioxygenase 8 [Cajanus cajan]	3.15891		Cluster-30086.61810	Hormone	auxin transporter-like protein 1 [Cajanus cajan] >gi|1012337414|gb|KYP48689.1| Auxin transporter-like protein 1 [Cajanus cajan]	-2.34135
Cluster-30086.36237	Hormone	ABSCISIC ACID-INSENSITIVE 5-like protein 5 isoform X1 [Vigna radiata var. radiata] >gi|1255143298|ref|XP_022636691.1| ABSCISIC ACID-INSENSITIVE 5-like protein 5 isoform X1 [Vigna radiata var. radiata]	-3.11894							Cluster-30086.94120	Hormone	LOW QUALITY PROTEIN: cytokinin dehydrogenase 7-like [Glycine max]	-1.21855		Cluster-30086.3929	Hormone	2-methylene-furan-3-one reductase-like [Cajanus cajan]	-3.80874		Cluster-30086.86121	Hormone	gibberellin 20 oxidase 2 [Glycine max] >gi|947116293|gb|KRH64595.1| hypothetical protein GLYMA_04G244200 [Glycine max]	4.25462		Cluster-30086.52911	Hormone	PREDICTED: auxin response factor 4-like isoform X1 [Cicer arietinum]	-2.5565
Cluster-30086.55137	Hormone	PREDICTED: abscisic-aldehyde oxidase-like [Cicer arietinum]	-3.42367							Cluster-30086.4538	Hormone	cytokinin riboside 5'-monophosphate phosphoribohydrolase LOG [Sorghum bicolor] >gi|241930045|gb|EES03190.1| hypothetical protein SORBI_3003G202200 [Sorghum bicolor]	-3.58609		Cluster-30086.44594	Hormone	ETHYLENE INSENSITIVE 3-like 3 protein [Glycine soja]	-4.73202		Cluster-30086.101984	Hormone	gibberellin 2-beta-dioxygenase 1 [Medicago truncatula] >gi|657398908|gb|KEH38429.1| plant gibberellin 2-oxidase [Medicago truncatula] >gi|1472003033|gb|RHN74694.1| Gibberellin 2-beta-dioxygenase 1 [Medicago truncatula]	-3.9733		Cluster-30086.146000	Hormone	Auxin-induced protein 6B, partial [Cajanus cajan]	5.83069
Cluster-30086.138257	Hormone	PREDICTED: abscisic acid 8'-hydroxylase 1-like [Ipomoea nil]	-3.52318							Cluster-30086.28686	Hormone	cytokinin riboside 5'-monophosphate phosphoribohydrolase LOG1 isoform X1 [Glycine max] >gi|947091270|gb|KRH39935.1| hypothetical protein GLYMA_09G229100 [Glycine max]	-2.78034		Cluster-120369.0	Hormone	ethylene responsive transcription factor 1b [Trifolium pratense]	4.56757		Cluster-30086.148018	Hormone	gibberellin 20 oxidase 2-like [Arachis ipaensis] >gi|1432014185|ref|XP_025668919.1| gibberellin 20 oxidase 2-like [Arachis hypogaea]	3.90534		Cluster-30086.2642	Hormone	auxin-responsive family protein [Glycine max] >gi|734372993|gb|KHN20018.1| Auxin-induced protein X10A [Glycine soja] >gi|947103058|gb|KRH51441.1| hypothetical protein GLYMA_06G006500 [Glycine max]	5.65778
Cluster-30086.114035	Hormone	ABSCISIC ACID-INSENSITIVE 5-like protein 2 [Cajanus cajan]	3.88908							Cluster-30086.121906	Hormone	cytokinin hydroxylase [Glycine max] >gi|734364569|gb|KHN17316.1| Cytokinin hydroxylase [Glycine soja] >gi|947052231|gb|KRH01760.1| hypothetical protein GLYMA_18G297200 [Glycine max]	-4.27925		Cluster-30086.122514	Hormone	ethylene response sensor 1 [Cajanus cajan] >gi|1012339754|gb|KYP50981.1| Ethylene receptor [Cajanus cajan]	-4.75943		Cluster-30086.125653	Hormone	Gibberellin 2-beta-dioxygenase 8 [Cajanus cajan]	3.86323		Cluster-30086.102009	Hormone	WAT1-related protein At1g68170-like [Cajanus cajan] >gi|1012351939|gb|KYP63128.1| Auxin-induced protein 5NG4 [Cajanus cajan]	-5.29414
										Cluster-30086.108145	Hormone	Cytokinin dehydrogenase 3 [Cajanus cajan]	-3.64618		Cluster-30086.125733	Hormone	ethylene-responsive transcription factor ERF003-like [Cajanus cajan] >gi|1012326576|gb|KYP38365.1| Ethylene-responsive transcription factor ERF003 family [Cajanus cajan]	-2.1958		Cluster-30086.34258	Hormone	putative gibberellin receptor GID1L2 [Cajanus cajan]	-1.25121		Cluster-30086.41923	Hormone	auxin-responsive protein SAUR71 [Glycine max] >gi|734316838|gb|KHN02320.1| Auxin-induced protein X15 [Glycine soja] >gi|947046389|gb|KRG96018.1| hypothetical protein GLYMA_19G183900 [Glycine max]	-3.92584
										Cluster-30086.70580	Hormone	cytokinin dehydrogenase 5 isoform X1 [Glycine max] >gi|1448256926|ref|XP_025983940.1| cytokinin dehydrogenase 5 isoform X2 [Glycine max]	3.32921		Cluster-111425.0	Hormone	ethylene-responsive transcription factor ERF098 [Glycine max] >gi|947042586|gb|KRG92310.1| hypothetical protein GLYMA_20G203600 [Glycine max]	-4.5707		Cluster-30086.114305	Hormone	PREDICTED: gibberellin 20 oxidase 1-like [Vigna angularis] >gi|920687848|gb|KOM31831.1| hypothetical protein LR48_Vigan01g138700 [Vigna angularis] >gi|965658641|dbj|BAT75060.1| hypothetical protein VIGAN_01286100 [Vigna angularis var. angularis]	-4.27909		Cluster-125808.0	Hormone	auxin-induced protein X10A-like [Glycine max]	5.11564
										Cluster-79447.0	Hormone	cytokinin riboside 5'-monophosphate phosphoribohydrolase LOG-like [Setaria italica] >gi|1433410610|gb|RCV16250.1| hypothetical protein SETIT_3G123000v2 [Setaria italica]	-3.03161		Cluster-16709.0	Hormone	methylenetetrahydrofolate reductase [Aphanomyces astaci] >gi|574110559|gb|ETV76057.1| methylenetetrahydrofolate reductase [Aphanomyces astaci]	-4.07606		Cluster-30086.24561	Hormone	gibberellin 2-beta-dioxygenase [Glycine max] >gi|947072177|gb|KRH21068.1| hypothetical protein GLYMA_13G218200 [Glycine max]	-3.35328		Cluster-30086.40924	Hormone	Auxin-induced protein 5NG4 [Glycine soja]	-5.10354
										Cluster-30086.35233	Hormone	7-deoxyloganetin glucosyltransferase-like [Cajanus cajan] >gi|1012361394|gb|KYP72577.1| Cytokinin-O-glucosyltransferase 2 [Cajanus cajan]	-2.57423		Cluster-106772.0	Hormone	carboxymethylenebutenolidase [Chlorella sorokiniana]	-4.29838							Cluster-30086.120063	Hormone	auxin response factor 8 isoform X2 [Glycine max] >gi|947124690|gb|KRH72896.1| hypothetical protein GLYMA_02G239600 [Glycine max]	5.13967
										Cluster-30086.124557	Hormone	cytokinin riboside 5'-monophosphate phosphoribohydrolase 2 [Pisum sativum]	2.82319		Cluster-30086.138730	Hormone	ethylene-responsive transcription factor ERF022-like [Cajanus cajan] >gi|1012341464|gb|KYP52667.1| Ethylene-responsive transcription factor ERF021 family [Cajanus cajan]	-4.81283							Cluster-30086.145324	Hormone	auxin-induced protein 6B-like [Glycine max] >gi|947075505|gb|KRH24345.1| hypothetical protein GLYMA_12G035300 [Glycine max]	5.23186
										Cluster-30086.84603	Hormone	probable cytokinin riboside 5'-monophosphate phosphoribohydrolase LOGL3 [Glycine max] >gi|734309685|gb|KHM99495.1| hypothetical protein glysoja_006338 [Glycine soja] >gi|947097705|gb|KRH46290.1| hypothetical protein GLYMA_08G325100 [Glycine max]	1.72475		Cluster-30086.8509	Hormone	ethylene-responsive transcription factor SHINE 2-like [Cajanus cajan] >gi|1012331964|gb|KYP43413.1| Ethylene-responsive transcription factor SHINE 3 [Cajanus cajan]	2.77787							Cluster-30086.43523	Hormone	PIN auxin efflux transporter family protein isoform X1 [Glycine max] >gi|481044558|gb|AGJ95061.1| PIN2a [Glycine max] >gi|947070228|gb|KRH19119.1| hypothetical protein GLYMA_13G101900 [Glycine max]	-2.72371
										Cluster-30086.14531	Hormone	probable cytokinin riboside 5'-monophosphate phosphoribohydrolase LOGL10 isoform X1 [Glycine max] >gi|947112752|gb|KRH61054.1| hypothetical protein GLYMA_04G025100 [Glycine max]	3.47804		Cluster-30086.104755	Hormone	enhanced ethylene response protein 5 [Glycine max] >gi|947053267|gb|KRH02720.1| hypothetical protein GLYMA_17G055500 [Glycine max]	-2.46925							Cluster-30086.145682	Hormone	PREDICTED: auxin-induced protein 15A [Cicer arietinum]	4.02137
															Cluster-30086.98372	Hormone	ethylene-responsive transcription factor-like protein At4g13040 [Medicago truncatula] >gi|1379711515|ref|XP_024627868.1| ethylene-responsive transcription factor-like protein At4g13040 [Medicago truncatula] >gi|1379711586|ref|XP_024627869.1| ethylene-responsive transcription factor-like protein At4g13040 [Medicago truncatula] >gi|1379711588|ref|XP_024627870.1| ethylene-responsive transcription fa…	-1.9397							Cluster-30086.113358	Hormone	WAT1-related protein At5g07050 isoform X1 [Glycine max] >gi|734398946|gb|KHN30741.1| Auxin-induced protein 5NG4 [Glycine soja] >gi|947085775|gb|KRH34496.1| hypothetical protein GLYMA_10G187700 [Glycine max]	-4.33847
															Cluster-30086.69830	Hormone	ethylene-responsive transcription factor ERF011-like [Cajanus cajan] >gi|1012355634|gb|KYP66821.1| Ethylene-responsive transcription factor ERF010 family [Cajanus cajan]	-1.73118							Cluster-30086.53830	Hormone	PREDICTED: auxin response factor 4 [Vigna angularis] >gi|920708718|gb|KOM50715.1| hypothetical protein LR48_Vigan08g154200 [Vigna angularis] >gi|965603437|dbj|BAT90614.1| hypothetical protein VIGAN_06188300 [Vigna angularis var. angularis]	-3.11755
															Cluster-30086.17394	Hormone	Ethylene-responsive transcription factor WRI1 [Glycine soja]	-4.50719							Cluster-30086.156	Hormone	auxin-induced protein 6B-like [Vigna radiata var. radiata]	5.2207
															Cluster-30086.75016	Hormone	ethylene-responsive transcription factor SHINE 2 [Glycine max] >gi|947104062|gb|KRH52445.1| hypothetical protein GLYMA_06G068800 [Glycine max] >gi|947104063|gb|KRH52446.1| hypothetical protein GLYMA_06G068800 [Glycine max]	2.79374							Cluster-30086.30452	Hormone	WAT1-related protein At5g07050 isoform X1 [Glycine max] >gi|734398946|gb|KHN30741.1| Auxin-induced protein 5NG4 [Glycine soja] >gi|947085775|gb|KRH34496.1| hypothetical protein GLYMA_10G187700 [Glycine max]	-4.7596
															Cluster-76111.1	Hormone	AP2-like ethylene-responsive transcription factor PLT2 [Herrania umbratica]	-5.31668							Cluster-30086.26466	Hormone	WAT1-related protein At5g07050 isoform X1 [Glycine max] >gi|734398946|gb|KHN30741.1| Auxin-induced protein 5NG4 [Glycine soja] >gi|947085775|gb|KRH34496.1| hypothetical protein GLYMA_10G187700 [Glycine max]	-5.31693
															Cluster-60359.0	Hormone	methylenetetrahydrofolate reductase 1 [Quercus suber]	-3.75951							Cluster-30086.25760	Hormone	WAT1-related protein At3g28050 isoform X1 [Glycine max] >gi|734382167|gb|KHN23568.1| Auxin-induced protein 5NG4 [Glycine soja] >gi|947043732|gb|KRG93361.1| hypothetical protein GLYMA_19G011500 [Glycine max]	-3.97811
															Cluster-21519.1	Hormone	methylenetetrahydrofolate reductase [Aphanomyces astaci] >gi|574110559|gb|ETV76057.1| methylenetetrahydrofolate reductase [Aphanomyces astaci]	-4.18119							Cluster-30086.99513	Hormone	WAT1-related protein At3g28050 isoform X1 [Glycine max] >gi|734382167|gb|KHN23568.1| Auxin-induced protein 5NG4 [Glycine soja] >gi|947043732|gb|KRG93361.1| hypothetical protein GLYMA_19G011500 [Glycine max]	-4.92641
															Cluster-110190.1	Hormone	methylenetetrahydrofolate dehydrogenase [NAD(+)]-like [Quercus suber]	-3.49107							Cluster-30086.98355	Hormone	PREDICTED: auxin response factor 18 [Vigna angularis] >gi|1044577573|ref|XP_017425547.1| PREDICTED: auxin response factor 18 [Vigna angularis] >gi|920700954|gb|KOM44179.1| hypothetical protein LR48_Vigan05g178400 [Vigna angularis]	1.33445
															Cluster-30086.32552	Hormone	ethylene receptor isoform X1 [Glycine max] >gi|571494932|ref|XP_006592984.1| ethylene receptor isoform X1 [Glycine max] >gi|947078700|gb|KRH27540.1| hypothetical protein GLYMA_12G241700 [Glycine max] >gi|947078701|gb|KRH27541.1| hypothetical protein GLYMA_12G241700 [Glycine max] >gi|947078702|gb|KRH27542.1| hypothetical protein GLYMA_12G241700 [Glycine max]	4.55711							Cluster-30086.72101	Hormone	Auxin-induced protein 5NG4 [Glycine soja]	-3.04229
															Cluster-30086.75557	Hormone	ethylene-overproduction protein 1-like [Cajanus cajan] >gi|1012328419|gb|KYP40062.1| Ethylene-overproduction protein 1 [Cajanus cajan]	-2.02027							Cluster-30086.32174	Hormone	auxin transporter-like protein 3 [Cajanus cajan]	1.22643
															Cluster-30086.109225	Hormone	AP2-like ethylene-responsive transcription factor At1g16060 [Cajanus cajan]	2.49185							Cluster-30086.122662	Hormone	auxin-responsive protein SAUR15 [Glycine max] >gi|947084050|gb|KRH32771.1| hypothetical protein GLYMA_10G074500 [Glycine max]	-3.93542
															Cluster-30086.75262	Hormone	ethylene-responsive transcription factor RAP2-4 [Cajanus cajan] >gi|1012341641|gb|KYP52842.1| Ethylene-responsive transcription factor RAP2-4 [Cajanus cajan]	-1.23392							Cluster-30086.82877	Hormone	auxin-induced protein 10A5-like [Vigna radiata var. radiata]	2.40592
															Cluster-30086.4773	Hormone	ethylene-responsive transcription factor 15 [Glycine max] >gi|947119122|gb|KRH67371.1| hypothetical protein GLYMA_03G162700 [Glycine max]	-3.86479							Cluster-30086.252	Hormone	Auxin-induced protein 6B, partial [Cajanus cajan]	4.28409
															Cluster-30086.19358	Hormone	Ethylene-responsive transcription factor WRI1 [Cajanus cajan]	-4.67515							Cluster-30086.105864	Hormone	WAT1-related protein At3g28050 isoform X1 [Glycine max] >gi|734382167|gb|KHN23568.1| Auxin-induced protein 5NG4 [Glycine soja] >gi|947043732|gb|KRG93361.1| hypothetical protein GLYMA_19G011500 [Glycine max]	-2.00304
															Cluster-122303.0	Hormone	PREDICTED: ethylene-responsive transcription factor 1-like [Vigna angularis] >gi|920693693|gb|KOM36918.1| hypothetical protein LR48_Vigan03g029900 [Vigna angularis] >gi|965668824|dbj|BAT83431.1| hypothetical protein VIGAN_04057400 [Vigna angularis var. angularis]	-1.81092							Cluster-30086.102412	Hormone	auxin response factor 6-like isoform X2 [Cajanus cajan]	-4.31862
															Cluster-30086.103360	Hormone	AP2-like ethylene-responsive transcription factor AIL5 [Arachis duranensis]	-1.76694							Cluster-30086.109669	Hormone	WAT1-related protein At1g43650 [Cajanus cajan] >gi|1012350246|gb|KYP61435.1| Auxin-induced protein 5NG4 [Cajanus cajan]	-3.05016
															Cluster-30086.72644	Hormone	PREDICTED: ethylene-responsive transcription factor RAP2-4-like [Vigna angularis] >gi|920704585|gb|KOM47810.1| hypothetical protein LR48_Vigan07g151400 [Vigna angularis] >gi|965666318|dbj|BAT81806.1| hypothetical protein VIGAN_03168900 [Vigna angularis var. angularis]	-1.15381							Cluster-30086.148150	Hormone	auxin-induced protein 15A-like [Arachis duranensis]	4.83719
															Cluster-30086.54271	Hormone	ethylene-responsive transcription factor [Glycine max] >gi|34099926|gb|AAQ57226.1| DREB2 [Glycine max] >gi|947094627|gb|KRH43212.1| hypothetical protein GLYMA_08G137600 [Glycine max] >gi|947094628|gb|KRH43213.1| hypothetical protein GLYMA_08G137600 [Glycine max]	-1.58554							Cluster-30086.32175	Hormone	auxin transporter-like protein 3 [Glycine max] >gi|947104814|gb|KRH53197.1| hypothetical protein GLYMA_06G110200 [Glycine max]	2.08684
															Cluster-30086.84967	Hormone	AP2-like ethylene-responsive transcription factor ANT [Cajanus cajan]	-2.55537							Cluster-30086.89580	Hormone	WAT1-related protein At3g30340-like [Cajanus cajan] >gi|1012354241|gb|KYP65428.1| Auxin-induced protein 5NG4 [Cajanus cajan]	-3.92447
															Cluster-30086.3930	Hormone	PREDICTED: 2-methylene-furan-3-one reductase-like [Cicer arietinum]	-3.49099							Cluster-30086.105008	Hormone	auxin response factor 6-like isoform X2 [Cajanus cajan]	-4.91467
															Cluster-30086.115626	Hormone	ethylene-responsive transcription factor ERF036 [Glycine max] >gi|918463521|gb|ALA09105.1| AP2-EREBP transcription factor, partial [Glycine max] >gi|947095713|gb|KRH44298.1| hypothetical protein GLYMA_08G202300 [Glycine max]	-1.97616							Cluster-30086.91121	Hormone	auxin response factor 8-like [Cajanus cajan] >gi|1150125620|ref|XP_020210553.1| auxin response factor 8-like [Cajanus cajan]	5.96765
															Cluster-126013.0	Hormone	ethylene-responsive transcription factor ERF091 [Glycine max] >gi|734337539|gb|KHN08476.1| Ethylene-responsive transcription factor ERF091 [Glycine soja] >gi|947072446|gb|KRH21337.1| hypothetical protein GLYMA_13G233800 [Glycine max]	-3.42389							Cluster-30086.56750	Hormone	LOW QUALITY PROTEIN: auxin-responsive protein IAA4 [Glycine max]	-3.63499
															Cluster-30086.86873	Hormone	Ethylene receptor 2 [Glycine soja]	-4.66062							Cluster-30086.42426	Hormone	PREDICTED: auxin-responsive protein IAA27 isoform X1 [Vigna angularis] >gi|965617740|dbj|BAU02890.1| hypothetical protein VIGAN_11248600 [Vigna angularis var. angularis]	-2.18703
															Cluster-122811.0	Hormone	ethylene-responsive transcription factor ERF020 [Vigna radiata var. radiata]	2.37595							Cluster-30086.55948	Hormone	auxin response factor 19-like [Cajanus cajan]	-3.52261
															Cluster-30086.72847	Hormone	ETHYLENE INSENSITIVE 3-like 1 protein [Glycine max] >gi|947065539|gb|KRH14682.1| hypothetical protein GLYMA_14G041500 [Glycine max]	-0.892577							Cluster-30086.75757	Hormone	auxin-induced protein ali50 [Glycine max] >gi|238058427|gb|ACR39367.1| Aux/IAA protein [Glycine max] >gi|947085656|gb|KRH34377.1| hypothetical protein GLYMA_10G180100 [Glycine max]	3.17367
															Cluster-30086.75159	Hormone	ethylene-insensitive protein 2 [Glycine max] >gi|734436643|gb|KHN48249.1| Ethylene-insensitive protein 2 [Glycine soja] >gi|947071052|gb|KRH19943.1| hypothetical protein GLYMA_13G145100 [Glycine max] >gi|947071053|gb|KRH19944.1| hypothetical protein GLYMA_13G145100 [Glycine max] >gi|947071054|gb|KRH19945.1| hypothetical protein GLYMA_13G145100 [Glycine max]	-0.807901							Cluster-30086.80860	Hormone	Auxin response factor 2 [Glycine soja]	-1.21802
															Cluster-30086.128206	Hormone	AP2-like ethylene-responsive transcription factor At1g16060 [Cajanus cajan]	-4.37114							Cluster-30086.110957	Hormone	uncharacterized protein LOC100804562 [Glycine max] >gi|255635558|gb|ACU18129.1| unknown [Glycine max] >gi|734340940|gb|KHN09578.1| Auxin-induced protein 5NG4 [Glycine soja] >gi|947105459|gb|KRH53842.1| hypothetical protein GLYMA_06G149500 [Glycine max]	-4.16083
															Cluster-30086.63513	Hormone	methylenetetrahydrofolate reductase 2 [Glycine max] >gi|734433885|gb|KHN47084.1| Methylenetetrahydrofolate reductase 2 [Glycine soja] >gi|947116506|gb|KRH64808.1| hypothetical protein GLYMA_04G256100 [Glycine max] >gi|947116507|gb|KRH64809.1| hypothetical protein GLYMA_04G256100 [Glycine max]	-2.44346							Cluster-30086.118717	Hormone	auxin-induced protein 5ng4-like [Trifolium pratense]	-4.00887
															Cluster-30086.75874	Hormone	AP2-like ethylene-responsive transcription factor ANT [Cajanus cajan]	-2.6632							Cluster-30086.106002	Hormone	WAT1-related protein At5g64700 isoform X2 [Glycine max] >gi|734395789|gb|KHN29147.1| Auxin-induced protein 5NG4 [Glycine soja] >gi|947094797|gb|KRH43382.1| hypothetical protein GLYMA_08G146100 [Glycine max]	-2.71709
															Cluster-30086.51895	Hormone	PREDICTED: ethylene-responsive transcription factor 9 [Cicer arietinum]	-1.65379							Cluster-30086.104359	Hormone	Auxin-induced protein 5NG4 [Glycine soja]	1.6224
															Cluster-30086.74372	Hormone	24-methylenesterol C-methyltransferase 2-2 [Glycine max] >gi|947103269|gb|KRH51652.1| hypothetical protein GLYMA_06G020700 [Glycine max]	1.32379							Cluster-30086.78016	Hormone	auxin transporter-like protein 1 [Cajanus cajan] >gi|1012337414|gb|KYP48689.1| Auxin transporter-like protein 1 [Cajanus cajan]	-1.75369
															Cluster-30086.114516	Hormone	AP2-like ethylene-responsive transcription factor [Medicago truncatula] >gi|1472005539|gb|RHN77199.1| putative transcription factor AP2-EREBP family [Medicago truncatula]	-2.41854							Cluster-30086.85711	Hormone	WAT1-related protein At4g19185-like isoform X1 [Cajanus cajan] >gi|1012321685|gb|KYP34142.1| Auxin-induced protein 5NG4 [Cajanus cajan]	2.59153
															Cluster-30086.45928	Hormone	PREDICTED: AP2-like ethylene-responsive transcription factor At2g41710 isoform X1 [Cicer arietinum]	-1.54454							Cluster-30086.36532	Hormone	WAT1-related protein At3g28050 isoform X1 [Glycine max] >gi|734382167|gb|KHN23568.1| Auxin-induced protein 5NG4 [Glycine soja] >gi|947043732|gb|KRG93361.1| hypothetical protein GLYMA_19G011500 [Glycine max]	-5.38882
															Cluster-30086.109226	Hormone	AP2-like ethylene-responsive transcription factor At1g16060 [Cajanus cajan]	3.87212							Cluster-30086.86356	Hormone	auxin response factor 6 isoform X2 [Glycine max] >gi|947072223|gb|KRH21114.1| hypothetical protein GLYMA_13G221400 [Glycine max]	-3.83895
															Cluster-82190.0	Hormone	PREDICTED: putative carboxymethylenebutenolidase [Pyrus x bretschneideri]	-3.24101							Cluster-30086.66660	Hormone	auxin response factor 9-like [Cajanus cajan]	-3.16332
															Cluster-30086.92146	Hormone	Ethylene receptor 2 [Glycine soja]	-1.35886							Cluster-30086.80422	Hormone	auxin-responsive protein IAA9-like [Cajanus cajan]	-4.35335
															Cluster-30086.43865	Hormone	ethylene receptor isoform X1 [Glycine max] >gi|571475696|ref|XP_006586744.1| ethylene receptor isoform X1 [Glycine max] >gi|571475698|ref|XP_006586745.1| ethylene receptor isoform X1 [Glycine max] >gi|571475700|ref|XP_006586746.1| ethylene receptor isoform X1 [Glycine max] >gi|571475702|ref|XP_006586747.1| ethylene receptor isoform X1 [Glycine max] >gi|571475705|ref|XP_006586748.1| ethylene recep…	-1.73806							Cluster-121410.0	Hormone	auxin-induced protein X10A-like [Glycine max]	4.0857
															Cluster-76111.0	Hormone	AP2-like ethylene-responsive transcription factor PLT2 [Herrania umbratica]	-4.3711							Cluster-30086.79422	Hormone	Auxin-induced protein 5NG4 [Cajanus cajan]	2.00377
															Cluster-108958.0	Hormone	PREDICTED: ethylene-responsive transcription factor 1B-like [Cicer arietinum]	-3.07598							Cluster-30086.29366	Hormone	auxin efflux carrier component 6 [Cajanus cajan]	-3.15203
															Cluster-123031.0	Hormone	Ethylene-responsive transcription factor RAP2-3 [Glycine soja]	-2.30376							Cluster-30086.91966	Hormone	auxin transporter-like protein 1 [Cajanus cajan] >gi|1012337414|gb|KYP48689.1| Auxin transporter-like protein 1 [Cajanus cajan]	-2.07676
															Cluster-30086.114880	Hormone	AP2-like ethylene-responsive transcription factor At2g41710 [Glycine max] >gi|947123805|gb|KRH72011.1| hypothetical protein GLYMA_02G185200 [Glycine max]	-1.19888							Cluster-30086.105007	Hormone	auxin response factor 6-like isoform X2 [Cajanus cajan]	-1.93294
															Cluster-124976.0	Hormone	ethylene-responsive transcription factor ABR1 [Glycine max] >gi|734406686|gb|KHN34033.1| Ethylene-responsive transcription factor ERF114 [Glycine soja] >gi|947111178|gb|KRH59504.1| hypothetical protein GLYMA_05G186700 [Glycine max]	-3.73178							Cluster-30086.63987	Hormone	auxin-responsive protein IAA8 [Vigna radiata var. radiata] >gi|951052561|ref|XP_014520739.1| auxin-responsive protein IAA8 [Vigna radiata var. radiata] >gi|951052565|ref|XP_014520740.1| auxin-responsive protein IAA8 [Vigna radiata var. radiata]	-3.74679
															Cluster-30086.45282	Hormone	AP2-like ethylene-responsive transcription factor [Medicago truncatula] >gi|1472005539|gb|RHN77199.1| putative transcription factor AP2-EREBP family [Medicago truncatula]	-3.70678							Cluster-30086.47064	Hormone	auxin-responsive protein IAA11 [Glycine max]	-1.14384
															Cluster-30086.112053	Hormone	AP2-like ethylene-responsive transcription factor At1g16060 [Cajanus cajan]	1.18714							Cluster-30086.52866	Hormone	auxin response factor 16 [Medicago truncatula] >gi|355480942|gb|AES62145.1| auxin response factor, putative [Medicago truncatula]	-3.61652
															Cluster-30807.0	Hormone	serine/threonine-protein kinase CTR1 [Medicago truncatula] >gi|657385206|gb|AES98273.2| ethylene-responsive kinase Le-CTR1 [Medicago truncatula] >gi|1471984607|gb|RHN56271.1| putative protein kinase TKL-CTR1-DRK-2 family [Medicago truncatula]	-3.49084							Cluster-30086.95664	Hormone	auxin response factor 3 isoform X1 [Glycine max] >gi|947071482|gb|KRH20373.1| hypothetical protein GLYMA_13G174000 [Glycine max]	-3.61651
															Cluster-30086.57005	Hormone	ethylene-overproduction protein 1 [Cajanus cajan]	1.42885							Cluster-30086.57549	Hormone	auxin efflux carrier component 1 [Vigna radiata var. radiata]	-1.87484
															Cluster-30086.83386	Hormone	methylenetetrahydrofolate reductase 2 [Glycine max] >gi|734373995|gb|KHN20539.1| Methylenetetrahydrofolate reductase 2 [Glycine soja] >gi|947108095|gb|KRH56478.1| hypothetical protein GLYMA_06G325300 [Glycine max]	-3.73178							Cluster-30086.72090	Hormone	auxin-responsive protein IAA8 [Vigna radiata var. radiata] >gi|951052561|ref|XP_014520739.1| auxin-responsive protein IAA8 [Vigna radiata var. radiata] >gi|951052565|ref|XP_014520740.1| auxin-responsive protein IAA8 [Vigna radiata var. radiata]	-2.32072
															Cluster-124628.0	Hormone	ethylene-responsive transcription factor ERF113 [Vigna radiata var. radiata]	1.89589							Cluster-30086.66363	Hormone	auxin response factor 9-like [Cajanus cajan]	-3.2768
															Cluster-30086.115378	Hormone	ethylene-responsive transcription factor ERF039-like [Cajanus cajan]	2.08534							Cluster-39789.0	Hormone	PREDICTED: auxin-induced protein 6B-like [Cicer arietinum]	3.71603
															Cluster-30086.141825	Hormone	PREDICTED: ethylene-responsive transcription factor ERF014 [Cicer arietinum]	-2.94349							Cluster-30086.59642	Hormone	auxin response factor 9 isoform X1 [Glycine max] >gi|947117673|gb|KRH65922.1| hypothetical protein GLYMA_03G070500 [Glycine max]	-3.17029
															Cluster-30086.130960	Hormone	AP2-like ethylene-responsive transcription factor At1g16060 [Vigna radiata var. radiata]	-2.98573							Cluster-30086.110602	Hormone	auxin response factor 5 [Cajanus cajan]	-4.42361
															Cluster-30086.75500	Hormone	AP2-like ethylene-responsive transcription factor ANT [Glycine soja]	-3.51652							Cluster-30086.85710	Hormone	WAT1-related protein At4g19185-like isoform X1 [Cajanus cajan] >gi|1012321685|gb|KYP34142.1| Auxin-induced protein 5NG4 [Cajanus cajan]	1.44974
															Cluster-30086.103439	Hormone	AP2-like ethylene-responsive transcription factor ANT [Vigna radiata var. radiata]	-3.26976							Cluster-30086.63989	Hormone	PREDICTED: auxin-responsive protein IAA16 [Cicer arietinum]	-1.2665
															Cluster-30086.17011	Hormone	ethylene response factor 11 [Medicago sativa]	-1.44747							Cluster-30086.3340	Hormone	auxin-responsive protein SAUR78 [Glycine max] >gi|947070482|gb|KRH19373.1| hypothetical protein GLYMA_13G113800 [Glycine max]	1.33299
															Cluster-30086.109223	Hormone	AP2-like ethylene-responsive transcription factor At1g16060 [Cajanus cajan]	2.54367							Cluster-30086.86358	Hormone	auxin response factor 6 [Vigna radiata var. radiata]	-1.02495
															Cluster-30086.79797	Hormone	Ethylene-responsive transcription factor RAP2-3 [Glycine soja]	-1.04112							Cluster-30086.73331	Hormone	auxin response factor 9 isoform X1 [Glycine max] >gi|947117673|gb|KRH65922.1| hypothetical protein GLYMA_03G070500 [Glycine max]	-2.36315
															Cluster-30086.111660	Hormone	AP2-like ethylene-responsive transcription factor AIL6 [Glycine max] >gi|947090805|gb|KRH39470.1| hypothetical protein GLYMA_09G199800 [Glycine max]	-2.7267							Cluster-30086.134180	Hormone	Auxin-induced protein 5NG4 [Glycine soja]	-3.31693
															Cluster-30086.18331	Hormone	Ethylene-responsive transcription factor WRI1 [Glycine soja]	-3.45761							Cluster-30086.148250	Hormone	auxin-induced protein X10A-like [Glycine max]	3.32817
															Cluster-104336.0	Hormone	methylenetetrahydrofolate reductase 1-like [Quercus suber]	-2.78646							Cluster-120679.1	Hormone	auxin-induced protein X10A-like [Arachis duranensis]	3.95838
															Cluster-30086.68355	Hormone	ethylene-responsive transcription factor RAP2-7 isoform X2 [Glycine max] >gi|947074063|gb|KRH22954.1| hypothetical protein GLYMA_13G329700 [Glycine max] >gi|947074064|gb|KRH22955.1| hypothetical protein GLYMA_13G329700 [Glycine max]	-1.06838							Cluster-30086.95662	Hormone	PREDICTED: auxin response factor 1 [Cicer arietinum] >gi|502076652|ref|XP_004485417.1| PREDICTED: auxin response factor 1 [Cicer arietinum]	4.77451
															Cluster-108386.0	Hormone	methylenetetrahydrofolate reductase 1 [Quercus suber]	-3.45759							Cluster-30086.133149	Hormone	auxin-responsive protein IAA30 [Glycine max] >gi|734356610|gb|KHN14235.1| Auxin-responsive protein IAA30 [Glycine soja] >gi|947084939|gb|KRH33660.1| hypothetical protein GLYMA_10G138500 [Glycine max]	2.67849
															Cluster-30086.25249	Hormone	2-methylene-furan-3-one reductase-like [Cajanus cajan]	-2.98566							Cluster-30086.32176	Hormone	auxin transporter-like protein 3 [Glycine max] >gi|947104814|gb|KRH53197.1| hypothetical protein GLYMA_06G110200 [Glycine max]	3.94168
																									Cluster-30086.79378	Hormone	auxin-responsive protein IAA9-like [Cajanus cajan]	-1.80209
																									Cluster-120048.0	Hormone	auxin-induced protein 6B-like [Vigna radiata var. radiata]	3.458
																									Cluster-30086.66944	Hormone	protein AUXIN SIGNALING F-BOX 2-like [Cajanus cajan]	-0.763999
																									Cluster-30086.53828	Hormone	PREDICTED: auxin response factor 4 [Vigna angularis] >gi|920708718|gb|KOM50715.1| hypothetical protein LR48_Vigan08g154200 [Vigna angularis] >gi|965603437|dbj|BAT90614.1| hypothetical protein VIGAN_06188300 [Vigna angularis var. angularis]	-3.04981
																									Cluster-30086.118558	Hormone	WAT1-related protein At5g07050 [Glycine max] >gi|734389765|gb|KHN26401.1| Auxin-induced protein 5NG4 [Glycine soja] >gi|947107835|gb|KRH56218.1| hypothetical protein GLYMA_06G310700 [Glycine max]	-3.52328
																									Cluster-30086.144333	Hormone	auxin-responsive protein IAA32 [Glycine max] >gi|734330483|gb|KHN06697.1| Auxin-responsive protein IAA32 [Glycine soja] >gi|947087174|gb|KRH35895.1| hypothetical protein GLYMA_10G270500 [Glycine max]	-2.9858
																									Cluster-30086.66650	Hormone	auxin response factor 9-like [Cajanus cajan]	-1.22719
																									Cluster-30086.53837	Hormone	auxin response factor 4 isoform X3 [Vigna radiata var. radiata]	-2.58769
																									Cluster-30086.105005	Hormone	auxin response factor 6-like isoform X2 [Cajanus cajan]	-3.52286
																									Cluster-30086.84303	Hormone	auxin-responsive protein IAA9-like [Cajanus cajan]	-1.41234
																									Cluster-30086.79377	Hormone	auxin-responsive protein IAA9-like [Cajanus cajan]	-1.23085
																									Cluster-120284.0	Hormone	Auxin-induced protein 5NG4 [Cajanus cajan]	-2.83892
																									Cluster-30086.53834	Hormone	PREDICTED: auxin response factor 4 [Vigna angularis] >gi|920708718|gb|KOM50715.1| hypothetical protein LR48_Vigan08g154200 [Vigna angularis] >gi|965603437|dbj|BAT90614.1| hypothetical protein VIGAN_06188300 [Vigna angularis var. angularis]	-2.71284
																									Cluster-30086.92076	Hormone	PREDICTED: auxin-responsive protein IAA27-like [Vigna angularis] >gi|920701281|gb|KOM44506.1| hypothetical protein LR48_Vigan05g211100 [Vigna angularis]	-0.885058
																									Cluster-30086.84302	Hormone	auxin-responsive protein IAA9-like [Cajanus cajan]	3.47147
																									Cluster-30086.30876	Hormone	auxin response factor 18 [Glycine max] >gi|947046358|gb|KRG95987.1| hypothetical protein GLYMA_19G181900 [Glycine max]	-1.87935
																									Cluster-30086.94569	Hormone	auxin response factor 19-like protein, partial [Trifolium pratense] >gi|1335248427|gb|PNY07379.1| auxin response factor 19-like protein, partial [Trifolium pratense]	-0.927025
																									Cluster-30086.14384	Hormone	WAT1-related protein At3g28050 isoform X1 [Glycine max] >gi|734382167|gb|KHN23568.1| Auxin-induced protein 5NG4 [Glycine soja] >gi|947043732|gb|KRG93361.1| hypothetical protein GLYMA_19G011500 [Glycine max]	-3.19779
																									Cluster-30086.47063	Hormone	auxin-responsive protein IAA11 [Glycine max]	-1.98887

## Sheet: C22L_vs_C22R
ABA					BR					Cytokinin					Ethylene					Gibberellin					IAA					Jasmonate					Salicylic Acid
Gene	Pathway	NR Description	log2foldchange		Gene	Pathway	NR Description	log2foldchange		Gene	Pathway	NR Description	log2foldchange		Gene	Pathway	NR Description	log2foldchange		Gene	Pathway	NR Description	log2foldchange		Gene	Pathway	NR Description	log2foldchange		Gene	Pathway	NR Description	log2foldchange		Gene	Pathway	NR Description	log2foldchange
Cluster-30086.92323	Hormone	abscisic acid 8'-hydroxylase 2 [Cajanus cajan]	10.3824		Cluster-30086.36817	Hormone	BRASSINOSTEROID INSENSITIVE 1-associated receptor kinase 1, partial [Cajanus cajan]	-5.03239		Cluster-30086.121903	Hormone	cytokinin hydroxylase [Glycine max] >gi|734364569|gb|KHN17316.1| Cytokinin hydroxylase [Glycine soja] >gi|947052231|gb|KRH01760.1| hypothetical protein GLYMA_18G297200 [Glycine max]	-6.55888		Cluster-30086.66432	Hormone	PREDICTED: methylenetetrahydrofolate reductase 2-like [Vigna angularis]	-10.9988		Cluster-30086.101987	Hormone	gibberellin 2-beta-dioxygenase 1 [Medicago truncatula] >gi|657398908|gb|KEH38429.1| plant gibberellin 2-oxidase [Medicago truncatula] >gi|1472003033|gb|RHN74694.1| Gibberellin 2-beta-dioxygenase 1 [Medicago truncatula]	-5.70922		Cluster-30086.71168	Hormone	PREDICTED: auxin-binding protein ABP19a-like [Cicer arietinum]	12.9252		Cluster-30086.104403	Hormone	salicylate carboxymethyltransferase [Cajanus cajan] >gi|1012358621|gb|KYP69805.1| Jasmonate O-methyltransferase [Cajanus cajan]	-2.34196		Cluster-30086.106063	Hormone	PREDICTED: salicylic acid-binding protein 2-like [Lupinus angustifolius]	-10.7754
Cluster-30086.72901	Hormone	abscisic acid 8'-hydroxylase 4 [Cajanus cajan]	8.09896		Cluster-30086.41175	Hormone	BRASSINOSTEROID INSENSITIVE 1-associated receptor kinase 1 isoform X2 [Arachis duranensis]	-4.42804		Cluster-30086.55165	Hormone	cytokinin riboside 5'-monophosphate phosphoribohydrolase LOG1 [Medicago truncatula] >gi|657399993|gb|KEH39342.1| lysine decarboxylase family protein [Medicago truncatula] >gi|1472004300|gb|RHN75961.1| putative LOG family protein [Medicago truncatula]	4.64243		Cluster-30086.99949	Hormone	ethylene-responsive transcription factor RAP2-3 [Vigna radiata var. radiata]	-5.37037		Cluster-30086.42237	Hormone	gibberellin receptor GID1B-like [Cajanus cajan]	-6.53613		Cluster-30086.22136	Hormone	PREDICTED: auxin-induced protein 15A-like [Prunus mume] >gi|1220064538|ref|XP_021818585.1| auxin-responsive protein SAUR50-like [Prunus avium] >gi|1139755442|gb|ONH90899.1| hypothetical protein PRUPE_8G082100 [Prunus persica] >gi|1352869283|gb|PQM35891.1| auxin-induced protein 15A-like [Prunus yedoensis var. nudiflora] >gi|1353892972|gb|PQQ07072.1| auxin-induced protein 15A-like [Prunus yedoensis…	9.05652							Cluster-30086.106064	Hormone	PREDICTED: salicylic acid-binding protein 2-like [Lupinus angustifolius]	-4.1964
Cluster-30086.136370	Hormone	abscisic acid receptor PYL4 [Medicago truncatula] >gi|355498381|gb|AES79584.1| abscisic acid receptor [Medicago truncatula] >gi|1471974870|gb|RHN46536.1| putative polyketide cyclase/dehydrase, START-like domain-containing protein [Medicago truncatula]	-4.27171		Cluster-30086.72485	Hormone	brassinosteroid receptor precursor [Glycine max] >gi|212717157|gb|ACJ37420.1| brassinosteroid receptor [Glycine max] >gi|947115829|gb|KRH64131.1| hypothetical protein GLYMA_04G218300 [Glycine max] >gi|1041555677|gb|ANO53907.1| brassinosteroid receptor 1b [Glycine max]	1.66766		Cluster-30086.44154	Hormone	cytokinin hydroxylase [Glycine max] >gi|734435226|gb|KHN47661.1| Cytokinin hydroxylase [Glycine soja] >gi|947069358|gb|KRH18249.1| hypothetical protein GLYMA_13G046400 [Glycine max]	-7.44781		Cluster-30086.297	Hormone	ethylene-responsive transcription factor WIN1 [Glycine max] >gi|947071371|gb|KRH20262.1| hypothetical protein GLYMA_13G166700 [Glycine max]	6.30598		Cluster-30086.101983	Hormone	gibberellin 2-beta-dioxygenase 1 [Medicago truncatula] >gi|657398908|gb|KEH38429.1| plant gibberellin 2-oxidase [Medicago truncatula] >gi|1472003033|gb|RHN74694.1| Gibberellin 2-beta-dioxygenase 1 [Medicago truncatula]	-6.65566		Cluster-30086.85061	Hormone	Auxin-induced protein 6B, partial [Cajanus cajan]	8.60099
Cluster-30086.92318	Hormone	PREDICTED: abscisic acid 8'-hydroxylase 2-like, partial [Cicer arietinum]	7.44265		Cluster-30086.13047	Hormone	PREDICTED: BRASSINOSTEROID INSENSITIVE 1-associated receptor kinase 1-like isoform X2 [Juglans regia]	3.71005		Cluster-30086.43892	Hormone	histidine kinase 4 [Medicago truncatula] >gi|1379759642|ref|XP_024629694.1| histidine kinase 4 [Medicago truncatula] >gi|657376272|gb|AET05490.2| cytokinin receptor histidine kinase [Medicago truncatula] >gi|1471972183|gb|RHN43850.1| putative histidine kinase, Protein-serine/threonine phosphatase [Medicago truncatula]	-4.78171		Cluster-30086.130959	Hormone	AP2-like ethylene-responsive transcription factor At1g16060 [Glycine max]	-6.88826		Cluster-30086.48138	Hormone	PREDICTED: gibberellin 20 oxidase 2 [Cicer arietinum]	-5.65394		Cluster-30086.75773	Hormone	auxin-induced protein ali50 [Glycine max] >gi|238058427|gb|ACR39367.1| Aux/IAA protein [Glycine max] >gi|947085656|gb|KRH34377.1| hypothetical protein GLYMA_10G180100 [Glycine max]	4.42904
Cluster-30086.92325	Hormone	abscisic acid 8'-hydroxylase 2 [Glycine max] >gi|947092218|gb|KRH40883.1| hypothetical protein GLYMA_09G282900 [Glycine max]	4.28504							Cluster-30086.57565	Hormone	UDP-glycosyltransferase 73C2-like [Cajanus cajan] >gi|1012359814|gb|KYP70998.1| Cytokinin-O-glucosyltransferase 1 [Cajanus cajan]	3.99891		Cluster-30086.23716	Hormone	PREDICTED: ethylene-responsive transcription factor RAP2-1-like [Cicer arietinum]	-5.16775		Cluster-30086.46171	Hormone	gibberellin receptor GID1B-like [Cajanus cajan]	-6.50774		Cluster-30086.96421	Hormone	uncharacterized protein LOC100804562 [Glycine max] >gi|255635558|gb|ACU18129.1| unknown [Glycine max] >gi|734340940|gb|KHN09578.1| Auxin-induced protein 5NG4 [Glycine soja] >gi|947105459|gb|KRH53842.1| hypothetical protein GLYMA_06G149500 [Glycine max]	-8.55172
Cluster-30086.128000	Hormone	abscisic acid receptor PYL4 [Glycine max] >gi|947082404|gb|KRH31193.1| hypothetical protein GLYMA_11G233300 [Glycine max]	-4.93329							Cluster-30086.71795	Hormone	UDP-glycosyltransferase 83A1-like [Cajanus cajan] >gi|1012341347|gb|KYP52551.1| Cytokinin-O-glucosyltransferase 2 [Cajanus cajan]	6.15367		Cluster-30086.131363	Hormone	AP2-like ethylene-responsive transcription factor At1g16060 [Cajanus cajan]	-7.79071		Cluster-30086.98397	Hormone	gibberellin receptor GID1B [Arachis duranensis] >gi|1021482609|ref|XP_016184368.1| gibberellin receptor GID1B [Arachis ipaensis] >gi|1431571351|ref|XP_025659258.1| gibberellin receptor GID1B-like [Arachis hypogaea] >gi|1431687403|ref|XP_025634394.1| gibberellin receptor GID1B-like [Arachis hypogaea]	-4.21002		Cluster-30086.107405	Hormone	WAT1-related protein At3g28050 [Glycine max] >gi|734367613|gb|KHN18316.1| Auxin-induced protein 5NG4 [Glycine soja] >gi|947127461|gb|KRH75315.1| hypothetical protein GLYMA_01G077700 [Glycine max]	-5.35136
Cluster-30086.15045	Hormone	Abscisic acid 8'-hydroxylase 3 [Glycine soja]	-8.58902							Cluster-30086.43894	Hormone	histidine kinase 4 [Medicago truncatula] >gi|1379759642|ref|XP_024629694.1| histidine kinase 4 [Medicago truncatula] >gi|657376272|gb|AET05490.2| cytokinin receptor histidine kinase [Medicago truncatula] >gi|1471972183|gb|RHN43850.1| putative histidine kinase, Protein-serine/threonine phosphatase [Medicago truncatula]	-6.81475		Cluster-30086.129270	Hormone	AP2-like ethylene-responsive transcription factor At1g16060 [Glycine max] >gi|947091466|gb|KRH40131.1| hypothetical protein GLYMA_09G240400 [Glycine max]	-6.81091		Cluster-125794.0	Hormone	PREDICTED: gibberellin 20 oxidase 2-like [Cicer arietinum]	5.2243		Cluster-30086.145617	Hormone	Auxin-induced protein 6B, partial [Cajanus cajan]	6.31672
Cluster-30086.21105	Hormone	abscisic acid receptor PYL4 [Vigna radiata var. radiata]	-3.41551							Cluster-30086.96076	Hormone	UDP-glycosyltransferase 76B1 [Medicago truncatula] >gi|355489862|gb|AES71065.1| UDP-glucosyltransferase family protein [Medicago truncatula] >gi|1471996671|gb|RHN68333.1| putative cytokinin 7-beta-glucosyltransferase [Medicago truncatula]	6.34513		Cluster-30086.36615	Hormone	ethylene-responsive transcription factor ERF107-like [Cajanus cajan]	-4.85354		Cluster-30086.129837	Hormone	gibberellin 2-beta-dioxygenase 2 [Glycine max] >gi|947083042|gb|KRH31763.1| hypothetical protein GLYMA_10G010700 [Glycine max]	-5.26288		Cluster-30086.99064	Hormone	Auxin-induced protein 5NG4 [Cajanus cajan]	-7.81593
Cluster-30086.122026	Hormone	glycine-rich RNA-binding, abscisic acid-inducible protein-like [Quercus suber]	-8.26187							Cluster-30086.57707	Hormone	Cytokinin-O-glucosyltransferase 3 [Cajanus cajan]	6.25282		Cluster-30086.75557	Hormone	ethylene-overproduction protein 1-like [Cajanus cajan] >gi|1012328419|gb|KYP40062.1| Ethylene-overproduction protein 1 [Cajanus cajan]	-5.08404		Cluster-30086.32233	Hormone	probable inactive 2-oxoglutarate-dependent dioxygenase AOP2 [Cajanus cajan] >gi|1012348668|gb|KYP59859.1| Gibberellin 20 oxidase 1 [Cajanus cajan]	-7.10645		Cluster-30086.57303	Hormone	Auxin-induced protein 10A5 [Cajanus cajan]	6.86515
Cluster-30086.72931	Hormone	PREDICTED: LOW QUALITY PROTEIN: abscisic acid 8'-hydroxylase 4-like [Cicer arietinum]	3.4466							Cluster-30086.70579	Hormone	cytokinin dehydrogenase 5 isoform X1 [Glycine max] >gi|1448256926|ref|XP_025983940.1| cytokinin dehydrogenase 5 isoform X2 [Glycine max]	4.24332		Cluster-30086.25251	Hormone	2-methylene-furan-3-one reductase [Glycine max] >gi|734382139|gb|KHN23540.1| Quinone oxidoreductase-like protein, chloroplastic [Glycine soja] >gi|947043680|gb|KRG93309.1| hypothetical protein GLYMA_19G008500 [Glycine max]	-3.47318		Cluster-30086.2260	Hormone	PREDICTED: gibberellin 20 oxidase 2-like [Cicer arietinum]	5.69081		Cluster-30086.134182	Hormone	Auxin-induced protein 5NG4 [Glycine soja]	-4.7432
Cluster-30086.27695	Hormone	abscisic acid receptor PYL4 [Vigna radiata var. radiata]	-4.93499							Cluster-30086.31021	Hormone	cytokinin dehydrogenase 6 [Glycine max] >gi|947075086|gb|KRH23926.1| hypothetical protein GLYMA_12G011400 [Glycine max]	-2.98889		Cluster-30086.101340	Hormone	ethylene-responsive transcription factor ERN2 [Glycine max] >gi|947043950|gb|KRG93579.1| hypothetical protein GLYMA_19G026000 [Glycine max]	-6.4766		Cluster-30086.86121	Hormone	gibberellin 20 oxidase 2 [Glycine max] >gi|947116293|gb|KRH64595.1| hypothetical protein GLYMA_04G244200 [Glycine max]	5.77111		Cluster-30086.3242	Hormone	auxin-induced protein 15A-like [Arachis duranensis]	6.28924
Cluster-30086.110149	Hormone	PREDICTED: abscisic acid receptor PYL1 [Cicer arietinum]	-2.50744							Cluster-30086.96680	Hormone	uncharacterized protein LOC100791145 [Glycine max] >gi|255635431|gb|ACU18068.1| unknown [Glycine max] >gi|734417746|gb|KHN39072.1| Cytokinin riboside 5'-monophosphate phosphoribohydrolase LOG3 [Glycine soja] >gi|734436681|gb|KHN48287.1| Cytokinin riboside 5'-monophosphate phosphoribohydrolase LOG3 [Glycine soja] >gi|947070984|gb|KRH19875.1| hypothetical protein GLYMA_13G140900 [Glycine max]	2.84131		Cluster-30086.122514	Hormone	ethylene response sensor 1 [Cajanus cajan] >gi|1012339754|gb|KYP50981.1| Ethylene receptor [Cajanus cajan]	-5.29712		Cluster-30086.24560	Hormone	Gibberellin 2-beta-dioxygenase [Glycine soja] >gi|947061925|gb|KRH11186.1| hypothetical protein GLYMA_15G093900 [Glycine max]	-4.60232		Cluster-30086.144974	Hormone	auxin-induced protein 10A5-like [Glycine max] >gi|734348202|gb|KHN11780.1| Auxin-induced protein 10A5 [Glycine soja] >gi|947091119|gb|KRH39784.1| hypothetical protein GLYMA_09G219100 [Glycine max]	6.27606
Cluster-30086.88527	Hormone	abscisic acid receptor PYL2 [Medicago truncatula] >gi|657400869|gb|AES59276.2| abscisic acid receptor [Medicago truncatula] >gi|1472005490|gb|RHN77150.1| putative polyketide cyclase/dehydrase, START-like domain-containing protein [Medicago truncatula]	4.08575							Cluster-30086.108146	Hormone	cytokinin dehydrogenase 3 [Glycine max] >gi|947088739|gb|KRH37404.1| hypothetical protein GLYMA_09G063900 [Glycine max]	-5.25138		Cluster-30086.119586	Hormone	PREDICTED: ethylene-responsive transcription factor ERF091-like [Lupinus angustifolius] >gi|1102692110|gb|OIV91709.1| hypothetical protein TanjilG_26562 [Lupinus angustifolius] >gi|1325792445|emb|SBO16015.1| PREDICTED: ethylene responsive transcription factor [Lupinus angustifolius]	-5.10383		Cluster-30086.109444	Hormone	gibberellin 2-beta-dioxygenase 2 [Cajanus cajan]	-2.77712		Cluster-30086.110503	Hormone	PREDICTED: auxin-responsive protein IAA27 isoform X1 [Vigna angularis] >gi|965617740|dbj|BAU02890.1| hypothetical protein VIGAN_11248600 [Vigna angularis var. angularis]	-2.90508
Cluster-30086.36235	Hormone	ABSCISIC ACID-INSENSITIVE 5-like protein 5 isoform X1 [Vigna radiata var. radiata] >gi|1255143298|ref|XP_022636691.1| ABSCISIC ACID-INSENSITIVE 5-like protein 5 isoform X1 [Vigna radiata var. radiata]	-3.90893							Cluster-30086.87397	Hormone	cytokinin riboside 5'-monophosphate phosphoribohydrolase LOG8 [Arachis ipaensis] >gi|1432012874|ref|XP_025668367.1| cytokinin riboside 5'-monophosphate phosphoribohydrolase LOG8-like [Arachis hypogaea]	2.71532		Cluster-30086.83434	Hormone	ethylene-overproduction protein 1-like [Cajanus cajan] >gi|1012328419|gb|KYP40062.1| Ethylene-overproduction protein 1 [Cajanus cajan]	-2.3097		Cluster-30086.75023	Hormone	gibberellin-regulated protein 4-like [Cajanus cajan]	4.38903		Cluster-30086.145612	Hormone	auxin-responsive protein IAA28 [Medicago truncatula] >gi|657390669|gb|KEH32129.1| auxin-responsive AUX/IAA family protein [Medicago truncatula] >gi|1471992314|gb|RHN63977.1| putative transcription factor interactor and regulator AUX-IAA family [Medicago truncatula]	5.54875
Cluster-30086.119327	Hormone	PREDICTED: abscisic acid 8'-hydroxylase 1-like isoform X2 [Vigna angularis] >gi|920702136|gb|KOM45361.1| hypothetical protein LR48_Vigan06g066700 [Vigna angularis] >gi|965614181|dbj|BAT99813.1| hypothetical protein VIGAN_10133400 [Vigna angularis var. angularis]	-3.19221							Cluster-30086.105920	Hormone	cytokinin hydroxylase [Glycine max] >gi|734435226|gb|KHN47661.1| Cytokinin hydroxylase [Glycine soja] >gi|947069358|gb|KRH18249.1| hypothetical protein GLYMA_13G046400 [Glycine max]	-4.86334		Cluster-30086.125840	Hormone	ethylene-responsive transcription factor ERN3 [Glycine max] >gi|947108399|gb|KRH56725.1| hypothetical protein GLYMA_05G015900 [Glycine max]	-5.73571		Cluster-30086.90691	Hormone	gibberellin 20 oxidase 2 [Glycine max] >gi|947116293|gb|KRH64595.1| hypothetical protein GLYMA_04G244200 [Glycine max]	5.05959		Cluster-30086.30798	Hormone	WAT1-related protein At4g28040-like [Cajanus cajan] >gi|1012340209|gb|KYP51429.1| Auxin-induced protein 5NG4 [Cajanus cajan]	-6.05202
Cluster-30086.84615	Hormone	glycine-rich RNA-binding, abscisic acid-inducible protein-like [Cajanus cajan]	-1.44943							Cluster-30086.28683	Hormone	cytokinin riboside 5'-monophosphate phosphoribohydrolase LOG1 isoform X1 [Glycine max] >gi|947091270|gb|KRH39935.1| hypothetical protein GLYMA_09G229100 [Glycine max]	-2.95741		Cluster-30086.92703	Hormone	ethylene-responsive transcription factor ERF039 [Glycine max] >gi|947054716|gb|KRH04169.1| hypothetical protein GLYMA_17G143900 [Glycine max]	2.86548		Cluster-30086.123067	Hormone	gibberellin 20-oxidase-like protein [Cajanus cajan] >gi|1012353016|gb|KYP64204.1| Gibberellin 3-beta-dioxygenase 4 [Cajanus cajan]	-5.03412		Cluster-30086.109669	Hormone	WAT1-related protein At1g43650 [Cajanus cajan] >gi|1012350246|gb|KYP61435.1| Auxin-induced protein 5NG4 [Cajanus cajan]	-4.64573
Cluster-30086.32323	Hormone	abscisic acid receptor PYL4-like [Vigna radiata var. radiata]	-1.47553							Cluster-30086.100947	Hormone	cytokinin induced message [Glycine max] >gi|555616|gb|AAA50175.1| cytokinin induced message [Glycine max] >gi|734399411|gb|KHN30870.1| Putative expansin-B2 [Glycine soja] >gi|947127448|gb|KRH75302.1| hypothetical protein GLYMA_01G077000 [Glycine max]	-5.49527		Cluster-30086.103439	Hormone	AP2-like ethylene-responsive transcription factor ANT [Vigna radiata var. radiata]	-3.88847		Cluster-30086.28801	Hormone	PREDICTED: gibberellin 2-beta-dioxygenase 2 [Cicer arietinum]	-4.77176		Cluster-30086.139914	Hormone	PREDICTED: auxin-responsive protein SAUR20-like [Vigna angularis] >gi|920699056|gb|KOM42281.1| hypothetical protein LR48_Vigan04g247900 [Vigna angularis] >gi|965661835|dbj|BAT77544.1| hypothetical protein VIGAN_02012900 [Vigna angularis var. angularis]	6.81688
Cluster-30086.55137	Hormone	PREDICTED: abscisic-aldehyde oxidase-like [Cicer arietinum]	-3.48288							Cluster-30086.2411	Hormone	7-deoxyloganetic acid glucosyltransferase-like [Cajanus cajan] >gi|1012355164|gb|KYP66351.1| Cytokinin-O-glucosyltransferase 2 [Cajanus cajan]	4.37462		Cluster-30086.112053	Hormone	AP2-like ethylene-responsive transcription factor At1g16060 [Cajanus cajan]	2.19606		Cluster-30086.102028	Hormone	gibberellin 3-beta-dioxygenase 1 [Glycine max] >gi|734363374|gb|KHN16493.1| Gibberellin 3-beta-dioxygenase 1 [Glycine soja] >gi|947104135|gb|KRH52518.1| hypothetical protein GLYMA_06G072600 [Glycine max]	-6.89679		Cluster-30086.110014	Hormone	uncharacterized protein LOC100804562 [Glycine max] >gi|255635558|gb|ACU18129.1| unknown [Glycine max] >gi|734340940|gb|KHN09578.1| Auxin-induced protein 5NG4 [Glycine soja] >gi|947105459|gb|KRH53842.1| hypothetical protein GLYMA_06G149500 [Glycine max]	-6.72137
Cluster-30086.119422	Hormone	abscisic acid 8'-hydroxylase 1-like [Cajanus cajan] >gi|1012343215|gb|KYP54407.1| Abscisic acid 8'-hydroxylase 1 [Cajanus cajan]	-3.02867							Cluster-30086.28682	Hormone	cytokinin riboside 5'-monophosphate phosphoribohydrolase LOG1 [Glycine max] >gi|947084229|gb|KRH32950.1| hypothetical protein GLYMA_10G089000 [Glycine max]	-4.08233		Cluster-30086.4467	Hormone	methylenetetrahydrofolate reductase 2-like [Quercus suber] >gi|1336313963|gb|POE54582.1| methylenetetrahydrofolate reductase 2 [Quercus suber]	-6.48214		Cluster-30086.87171	Hormone	PREDICTED: gibberellin-regulated protein 13-like [Lupinus angustifolius]	4.81086		Cluster-30086.14261	Hormone	auxin-induced protein X10A-like [Arachis ipaensis]	6.22141
Cluster-30086.16840	Hormone	Abscisic acid 8'-hydroxylase 3 [Glycine soja]	-4.03187							Cluster-30086.23288	Hormone	cytokinin riboside 5'-monophosphate phosphoribohydrolase LOG1 [Arachis duranensis] >gi|1021561688|ref|XP_016172043.1| cytokinin riboside 5'-monophosphate phosphoribohydrolase LOG1 [Arachis ipaensis] >gi|1432026065|ref|XP_025673801.1| cytokinin riboside 5'-monophosphate phosphoribohydrolase LOG1-like [Arachis hypogaea]	3.8277		Cluster-30086.6300	Hormone	AP2-like ethylene-responsive transcription factor BBM1 [Cajanus cajan]	-4.55907		Cluster-30086.135502	Hormone	gibberellin 20-oxidase-like protein [Medicago truncatula] >gi|657373100|gb|KEH18860.1| gibberellin 2-beta-dioxygenase [Medicago truncatula] >gi|1471968233|gb|RHN39900.1| putative gibberellin 3-beta-dioxygenase [Medicago truncatula]	-3.6478		Cluster-30086.36529	Hormone	WAT1-related protein At3g28050 isoform X1 [Glycine max] >gi|734382167|gb|KHN23568.1| Auxin-induced protein 5NG4 [Glycine soja] >gi|947043732|gb|KRG93361.1| hypothetical protein GLYMA_19G011500 [Glycine max]	-6.00801
Cluster-30086.67437	Hormone	abscisic-aldehyde oxidase-like [Cajanus cajan] >gi|1012359880|gb|KYP71064.1| Abscisic-aldehyde oxidase [Cajanus cajan]	-1.59127							Cluster-30086.111990	Hormone	Cytokinin-O-glucosyltransferase 2 [Cajanus cajan]	-6.07354		Cluster-30086.45282	Hormone	AP2-like ethylene-responsive transcription factor [Medicago truncatula] >gi|1472005539|gb|RHN77199.1| putative transcription factor AP2-EREBP family [Medicago truncatula]	-4.3005		Cluster-30086.122325	Hormone	gibberellin 20 oxidase [Trifolium pratense]	-4.80445		Cluster-30086.116592	Hormone	auxin-responsive protein SAUR32 [Medicago truncatula] >gi|355501602|gb|AES82805.1| SAUR-like auxin-responsive family protein [Medicago truncatula] >gi|1471977920|gb|RHN49586.1| putative small auxin-up RNA [Medicago truncatula]	-4.31289
Cluster-30086.90783	Hormone	Abscisic acid 8'-hydroxylase 4 [Glycine soja]	-1.76378							Cluster-30086.94122	Hormone	cytokinin dehydrogenase 7 [Vigna radiata var. radiata]	-4.05967		Cluster-30086.111918	Hormone	ethylene response sensor 1 [Cajanus cajan] >gi|1012339754|gb|KYP50981.1| Ethylene receptor [Cajanus cajan]	-2.51111		Cluster-30086.129838	Hormone	gibberellin 2-beta-dioxygenase 2 [Glycine max] >gi|947083042|gb|KRH31763.1| hypothetical protein GLYMA_10G010700 [Glycine max]	-5.26307		Cluster-30086.2642	Hormone	auxin-responsive family protein [Glycine max] >gi|734372993|gb|KHN20018.1| Auxin-induced protein X10A [Glycine soja] >gi|947103058|gb|KRH51441.1| hypothetical protein GLYMA_06G006500 [Glycine max]	4.35181
Cluster-30086.16842	Hormone	Abscisic acid 8'-hydroxylase 3 [Glycine soja]	-3.85641							Cluster-30086.31020	Hormone	cytokinin dehydrogenase 6 [Glycine max] >gi|947075086|gb|KRH23926.1| hypothetical protein GLYMA_12G011400 [Glycine max]	-4.22388		Cluster-30086.69830	Hormone	ethylene-responsive transcription factor ERF011-like [Cajanus cajan] >gi|1012355634|gb|KYP66821.1| Ethylene-responsive transcription factor ERF010 family [Cajanus cajan]	-2.46791		Cluster-30086.45019	Hormone	probable carboxylesterase 15 [Cajanus cajan] >gi|1012359974|gb|KYP71158.1| putative gibberellin receptor GID1L2 [Cajanus cajan]	-4.17564		Cluster-30086.42426	Hormone	PREDICTED: auxin-responsive protein IAA27 isoform X1 [Vigna angularis] >gi|965617740|dbj|BAU02890.1| hypothetical protein VIGAN_11248600 [Vigna angularis var. angularis]	-2.67637
Cluster-30086.36234	Hormone	ABSCISIC ACID-INSENSITIVE 5-like protein 5 isoform X1 [Vigna radiata var. radiata] >gi|1255143298|ref|XP_022636691.1| ABSCISIC ACID-INSENSITIVE 5-like protein 5 isoform X1 [Vigna radiata var. radiata]	-1.39388							Cluster-30086.113617	Hormone	probable cytokinin riboside 5'-monophosphate phosphoribohydrolase LOGL3 [Glycine max] >gi|734309685|gb|KHM99495.1| hypothetical protein glysoja_006338 [Glycine soja] >gi|947097705|gb|KRH46290.1| hypothetical protein GLYMA_08G325100 [Glycine max]	1.79868		Cluster-30086.15770	Hormone	AP2-like ethylene-responsive transcription factor At1g79700 [Glycine max] >gi|947097267|gb|KRH45852.1| hypothetical protein GLYMA_08G297000 [Glycine max]	-6.51864		Cluster-30086.101988	Hormone	gibberellin 2-beta-dioxygenase 1 [Medicago truncatula] >gi|657398908|gb|KEH38429.1| plant gibberellin 2-oxidase [Medicago truncatula] >gi|1472003033|gb|RHN74694.1| Gibberellin 2-beta-dioxygenase 1 [Medicago truncatula]	-4.17778		Cluster-30086.40924	Hormone	Auxin-induced protein 5NG4 [Glycine soja]	-6.31332
Cluster-30086.16841	Hormone	Abscisic acid 8'-hydroxylase 3 [Glycine soja]	-3.54639							Cluster-30086.111992	Hormone	Cytokinin-O-glucosyltransferase 2 [Cajanus cajan]	-4.11929		Cluster-111425.0	Hormone	ethylene-responsive transcription factor ERF098 [Glycine max] >gi|947042586|gb|KRG92310.1| hypothetical protein GLYMA_20G203600 [Glycine max]	-4.17949		Cluster-30086.22972	Hormone	PREDICTED: gibberellin 3-beta-dioxygenase 1-like [Cicer arietinum]	-2.59891		Cluster-30086.156	Hormone	auxin-induced protein 6B-like [Vigna radiata var. radiata]	5.54609
Cluster-8963.0	Hormone	glycine-rich RNA-binding, abscisic acid-inducible protein-like [Quercus suber]	-3.57632							Cluster-30086.138117	Hormone	PREDICTED: cytokinin hydroxylase [Raphanus sativus]	-5.17116		Cluster-30086.138496	Hormone	Ethylene-responsive transcription factor RAP2-11 [Glycine soja]	-3.73478		Cluster-30086.130460	Hormone	gibberellin 3-beta-dioxygenase 1 [Glycine max] >gi|734363374|gb|KHN16493.1| Gibberellin 3-beta-dioxygenase 1 [Glycine soja] >gi|947104135|gb|KRH52518.1| hypothetical protein GLYMA_06G072600 [Glycine max]	-4.05087		Cluster-30086.45693	Hormone	auxin-responsive protein SAUR71 [Glycine max] >gi|734316838|gb|KHN02320.1| Auxin-induced protein X15 [Glycine soja] >gi|947046389|gb|KRG96018.1| hypothetical protein GLYMA_19G183900 [Glycine max]	-3.70759
										Cluster-30086.121908	Hormone	cytokinin hydroxylase [Glycine max] >gi|734364569|gb|KHN17316.1| Cytokinin hydroxylase [Glycine soja] >gi|947052231|gb|KRH01760.1| hypothetical protein GLYMA_18G297200 [Glycine max]	-3.89737		Cluster-30086.101485	Hormone	ethylene receptor isoform X1 [Glycine max] >gi|571475696|ref|XP_006586744.1| ethylene receptor isoform X1 [Glycine max] >gi|571475698|ref|XP_006586745.1| ethylene receptor isoform X1 [Glycine max] >gi|571475700|ref|XP_006586746.1| ethylene receptor isoform X1 [Glycine max] >gi|571475702|ref|XP_006586747.1| ethylene receptor isoform X1 [Glycine max] >gi|571475705|ref|XP_006586748.1| ethylene recep…	-2.3123		Cluster-123511.0	Hormone	Gibberellin 20 oxidase 3 [Glycine soja]	4.44713		Cluster-30086.146000	Hormone	Auxin-induced protein 6B, partial [Cajanus cajan]	5.40062
										Cluster-30086.3614	Hormone	cytokinin hydroxylase [Selaginella moellendorffii] >gi|300162887|gb|EFJ29499.1| hypothetical protein SELMODRAFT_410461 [Selaginella moellendorffii]	-4.40174		Cluster-30086.43865	Hormone	ethylene receptor isoform X1 [Glycine max] >gi|571475696|ref|XP_006586744.1| ethylene receptor isoform X1 [Glycine max] >gi|571475698|ref|XP_006586745.1| ethylene receptor isoform X1 [Glycine max] >gi|571475700|ref|XP_006586746.1| ethylene receptor isoform X1 [Glycine max] >gi|571475702|ref|XP_006586747.1| ethylene receptor isoform X1 [Glycine max] >gi|571475705|ref|XP_006586748.1| ethylene recep…	-2.20244		Cluster-30086.100827	Hormone	gibberellin 2-beta-dioxygenase 2 [Cajanus cajan]	-2.7582		Cluster-30086.105407	Hormone	Auxin-induced protein 5NG4 [Glycine soja]	-5.58074
										Cluster-30086.45675	Hormone	UDP-glycosyltransferase 87A1-like [Cajanus cajan] >gi|1012358449|gb|KYP69633.1| Cytokinin-O-glucosyltransferase 2 [Cajanus cajan]	2.42265		Cluster-30086.12585	Hormone	methylenetetrahydrofolate reductase 1 [Quercus suber]	-6.21917		Cluster-30086.95550	Hormone	2-hydroxyisoflavanone dehydratase-like [Cajanus cajan] >gi|1012339697|gb|KYP50925.1| putative gibberellin receptor GID1L1 [Cajanus cajan]	1.31807		Cluster-30086.73303	Hormone	Auxin responsive SAUR protein [Corchorus olitorius]	3.04606
										Cluster-79447.0	Hormone	cytokinin riboside 5'-monophosphate phosphoribohydrolase LOG-like [Setaria italica] >gi|1433410610|gb|RCV16250.1| hypothetical protein SETIT_3G123000v2 [Setaria italica]	-4.80575		Cluster-30086.114516	Hormone	AP2-like ethylene-responsive transcription factor [Medicago truncatula] >gi|1472005539|gb|RHN77199.1| putative transcription factor AP2-EREBP family [Medicago truncatula]	-3.14028		Cluster-30086.25379	Hormone	PREDICTED: gibberellin 2-beta-dioxygenase [Lupinus angustifolius] >gi|1102696297|gb|OIV95767.1| hypothetical protein TanjilG_05315 [Lupinus angustifolius]	-3.80985		Cluster-30086.40148	Hormone	WAT1-related protein At5g07050 isoform X1 [Glycine max] >gi|734398946|gb|KHN30741.1| Auxin-induced protein 5NG4 [Glycine soja] >gi|947085775|gb|KRH34496.1| hypothetical protein GLYMA_10G187700 [Glycine max]	-5.68971
										Cluster-30086.28684	Hormone	Putative cytokinin riboside 5'-monophosphate phosphoribohydrolase LOGL6 [Glycine soja]	-2.17811		Cluster-30086.122952	Hormone	PREDICTED: ethylene-responsive transcription factor ERF113-like, partial [Vigna angularis]	-2.45592		Cluster-30086.127879	Hormone	gibberellin-regulated protein 11 [Medicago truncatula] >gi|355523348|gb|AET03802.1| gibberellin-regulated family protein [Medicago truncatula] >gi|1471970319|gb|RHN41986.1| putative gibberellin regulated protein [Medicago truncatula]	-2.1345		Cluster-30086.102009	Hormone	WAT1-related protein At1g68170-like [Cajanus cajan] >gi|1012351939|gb|KYP63128.1| Auxin-induced protein 5NG4 [Cajanus cajan]	-4.42348
										Cluster-30086.20654	Hormone	PREDICTED: cytokinin hydroxylase-like [Tarenaya hassleriana]	-4.87282		Cluster-30086.68355	Hormone	ethylene-responsive transcription factor RAP2-7 isoform X2 [Glycine max] >gi|947074063|gb|KRH22954.1| hypothetical protein GLYMA_13G329700 [Glycine max] >gi|947074064|gb|KRH22955.1| hypothetical protein GLYMA_13G329700 [Glycine max]	-1.86683		Cluster-30086.11227	Hormone	PREDICTED: gibberellin 20 oxidase 2-like [Cicer arietinum]	-2.60026		Cluster-30086.72101	Hormone	Auxin-induced protein 5NG4 [Glycine soja]	-3.65994
										Cluster-30086.4538	Hormone	cytokinin riboside 5'-monophosphate phosphoribohydrolase LOG [Sorghum bicolor] >gi|241930045|gb|EES03190.1| hypothetical protein SORBI_3003G202200 [Sorghum bicolor]	-4.78078		Cluster-30086.136186	Hormone	ethylene-responsive transcription factor ERN1 [Glycine max] >gi|734408305|gb|KHN34687.1| Ethylene-responsive transcription factor RAP2-11 [Glycine soja] >gi|947045214|gb|KRG94843.1| hypothetical protein GLYMA_19G113100 [Glycine max]	-5.22766		Cluster-30086.34258	Hormone	putative gibberellin receptor GID1L2 [Cajanus cajan]	-1.41386		Cluster-30086.41923	Hormone	auxin-responsive protein SAUR71 [Glycine max] >gi|734316838|gb|KHN02320.1| Auxin-induced protein X15 [Glycine soja] >gi|947046389|gb|KRG96018.1| hypothetical protein GLYMA_19G183900 [Glycine max]	-3.93905
										Cluster-30086.32717	Hormone	cytokinin riboside 5'-monophosphate phosphoribohydrolase LOG1 isoform X1 [Glycine max] >gi|947091270|gb|KRH39935.1| hypothetical protein GLYMA_09G229100 [Glycine max]	-4.34716		Cluster-30086.45928	Hormone	PREDICTED: AP2-like ethylene-responsive transcription factor At2g41710 isoform X1 [Cicer arietinum]	-2.03466		Cluster-30086.130459	Hormone	gibberellin 3-beta-dioxygenase 1 [Glycine max] >gi|947055620|gb|KRH05073.1| hypothetical protein GLYMA_17G205300 [Glycine max]	-3.63161		Cluster-30086.75757	Hormone	auxin-induced protein ali50 [Glycine max] >gi|238058427|gb|ACR39367.1| Aux/IAA protein [Glycine max] >gi|947085656|gb|KRH34377.1| hypothetical protein GLYMA_10G180100 [Glycine max]	4.17836
										Cluster-30086.55166	Hormone	cytokinin riboside 5'-monophosphate phosphoribohydrolase [Trifolium pratense]	4.00558		Cluster-30086.125245	Hormone	ethylene-responsive transcription factor WIN1-like [Cajanus cajan] >gi|1012342846|gb|KYP54038.1| Ethylene-responsive transcription factor WIN1 [Cajanus cajan]	3.54847		Cluster-30086.148018	Hormone	gibberellin 20 oxidase 2-like [Arachis ipaensis] >gi|1432014185|ref|XP_025668919.1| gibberellin 20 oxidase 2-like [Arachis hypogaea]	3.25935		Cluster-30086.53834	Hormone	PREDICTED: auxin response factor 4 [Vigna angularis] >gi|920708718|gb|KOM50715.1| hypothetical protein LR48_Vigan08g154200 [Vigna angularis] >gi|965603437|dbj|BAT90614.1| hypothetical protein VIGAN_06188300 [Vigna angularis var. angularis]	-4.73096
										Cluster-30086.53450	Hormone	PREDICTED: cytokinin dehydrogenase 5 [Cicer arietinum]	3.14819		Cluster-30086.3929	Hormone	2-methylene-furan-3-one reductase-like [Cajanus cajan]	-4.07248							Cluster-30086.252	Hormone	Auxin-induced protein 6B, partial [Cajanus cajan]	4.92197
										Cluster-30086.142152	Hormone	PREDICTED: cytokinin dehydrogenase 3-like [Cicer arietinum]	-2.69469		Cluster-30086.138730	Hormone	ethylene-responsive transcription factor ERF022-like [Cajanus cajan] >gi|1012341464|gb|KYP52667.1| Ethylene-responsive transcription factor ERF021 family [Cajanus cajan]	-4.67461							Cluster-30086.53829	Hormone	PREDICTED: auxin response factor 4-like isoform X1 [Cicer arietinum]	-2.44788
										Cluster-30086.125224	Hormone	cytokinin riboside 5'-monophosphate phosphoribohydrolase [Trifolium pratense]	2.88564		Cluster-30086.109226	Hormone	AP2-like ethylene-responsive transcription factor At1g16060 [Cajanus cajan]	3.98736							Cluster-30086.110364	Hormone	auxin response factor 6-like isoform X2 [Cajanus cajan]	-4.29149
										Cluster-30086.22238	Hormone	PREDICTED: cytokinin dehydrogenase 9-like [Vigna angularis] >gi|965670604|dbj|BAT85211.1| hypothetical protein VIGAN_04273200 [Vigna angularis var. angularis]	3.47454		Cluster-106772.0	Hormone	carboxymethylenebutenolidase [Chlorella sorokiniana]	-5.30894							Cluster-30086.101669	Hormone	PREDICTED: auxin-responsive protein SAUR32-like [Juglans regia]	-2.33187
										Cluster-30086.32935	Hormone	cytokinin dehydrogenase 6 [Cajanus cajan] >gi|1012319815|gb|KYP32735.1| Cytokinin dehydrogenase 1 [Cajanus cajan]	-3.94069		Cluster-30086.125247	Hormone	ethylene-responsive transcription factor WIN1-like [Cajanus cajan] >gi|1012342846|gb|KYP54038.1| Ethylene-responsive transcription factor WIN1 [Cajanus cajan]	3.47379							Cluster-30086.105010	Hormone	auxin response factor 8 isoform X1 [Sesamum indicum]	-4.19793
										Cluster-30086.137511	Hormone	cytokinin hydroxylase [Glycine max] >gi|734435226|gb|KHN47661.1| Cytokinin hydroxylase [Glycine soja] >gi|947069358|gb|KRH18249.1| hypothetical protein GLYMA_13G046400 [Glycine max]	-3.10023		Cluster-30807.0	Hormone	serine/threonine-protein kinase CTR1 [Medicago truncatula] >gi|657385206|gb|AES98273.2| ethylene-responsive kinase Le-CTR1 [Medicago truncatula] >gi|1471984607|gb|RHN56271.1| putative protein kinase TKL-CTR1-DRK-2 family [Medicago truncatula]	-4.12225							Cluster-30086.63188	Hormone	auxin response factor 2 [Cajanus cajan] >gi|1012337737|gb|KYP49005.1| Auxin response factor 2 [Cajanus cajan]	6.25619
										Cluster-30086.121906	Hormone	cytokinin hydroxylase [Glycine max] >gi|734364569|gb|KHN17316.1| Cytokinin hydroxylase [Glycine soja] >gi|947052231|gb|KRH01760.1| hypothetical protein GLYMA_18G297200 [Glycine max]	-3.53123		Cluster-30086.28891	Hormone	ethylene-responsive transcription factor 5 [Vigna radiata var. radiata]	-2.37722							Cluster-30086.122662	Hormone	auxin-responsive protein SAUR15 [Glycine max] >gi|947084050|gb|KRH32771.1| hypothetical protein GLYMA_10G074500 [Glycine max]	-4.18115
										Cluster-30086.68751	Hormone	UDP-glycosyltransferase 83A1-like [Cajanus cajan] >gi|1012341347|gb|KYP52551.1| Cytokinin-O-glucosyltransferase 2 [Cajanus cajan]	3.41412		Cluster-30086.104755	Hormone	enhanced ethylene response protein 5 [Glycine max] >gi|947053267|gb|KRH02720.1| hypothetical protein GLYMA_17G055500 [Glycine max]	-2.45554							Cluster-30086.69097	Hormone	auxin transporter-like protein 5 [Vigna radiata var. radiata]	-4.14083
															Cluster-30086.63603	Hormone	probable methylenetetrahydrofolate reductase isoform X1 [Arachis duranensis]	-1.81699							Cluster-30086.86355	Hormone	auxin response factor 6 isoform X2 [Glycine max] >gi|947072223|gb|KRH21114.1| hypothetical protein GLYMA_13G221400 [Glycine max]	-4.03068
															Cluster-30086.130314	Hormone	ethylene-responsive transcription factor ERF003-like [Cajanus cajan] >gi|1012326576|gb|KYP38365.1| Ethylene-responsive transcription factor ERF003 family [Cajanus cajan]	-2.43438							Cluster-30086.145324	Hormone	auxin-induced protein 6B-like [Glycine max] >gi|947075505|gb|KRH24345.1| hypothetical protein GLYMA_12G035300 [Glycine max]	5.00913
															Cluster-30086.61413	Hormone	ethylene response sensor 1 [Cajanus cajan] >gi|1012339754|gb|KYP50981.1| Ethylene receptor [Cajanus cajan]	-4.74688							Cluster-30086.145682	Hormone	PREDICTED: auxin-induced protein 15A [Cicer arietinum]	4.40913
															Cluster-108386.0	Hormone	methylenetetrahydrofolate reductase 1 [Quercus suber]	-4.78197							Cluster-30086.113358	Hormone	WAT1-related protein At5g07050 isoform X1 [Glycine max] >gi|734398946|gb|KHN30741.1| Auxin-induced protein 5NG4 [Glycine soja] >gi|947085775|gb|KRH34496.1| hypothetical protein GLYMA_10G187700 [Glycine max]	-4.95541
															Cluster-30086.84967	Hormone	AP2-like ethylene-responsive transcription factor ANT [Cajanus cajan]	-3.36877							Cluster-30086.52911	Hormone	PREDICTED: auxin response factor 4-like isoform X1 [Cicer arietinum]	-2.21923
															Cluster-30086.104932	Hormone	Ethylene-responsive transcription factor RAP2-11 [Cajanus cajan]	-4.0316							Cluster-30086.25760	Hormone	WAT1-related protein At3g28050 isoform X1 [Glycine max] >gi|734382167|gb|KHN23568.1| Auxin-induced protein 5NG4 [Glycine soja] >gi|947043732|gb|KRG93361.1| hypothetical protein GLYMA_19G011500 [Glycine max]	-4.76134
															Cluster-30086.123507	Hormone	ethylene-responsive transcription factor [Glycine max] >gi|34099926|gb|AAQ57226.1| DREB2 [Glycine max] >gi|947094627|gb|KRH43212.1| hypothetical protein GLYMA_08G137600 [Glycine max] >gi|947094628|gb|KRH43213.1| hypothetical protein GLYMA_08G137600 [Glycine max]	-2.63108							Cluster-30086.127389	Hormone	auxin response factor 2A [Vigna radiata var. radiata] >gi|1255135533|ref|XP_022635039.1| auxin response factor 2A [Vigna radiata var. radiata]	-3.10183
															Cluster-30086.25252	Hormone	2-methylene-furan-3-one reductase [Glycine max] >gi|734382139|gb|KHN23540.1| Quinone oxidoreductase-like protein, chloroplastic [Glycine soja] >gi|947043680|gb|KRG93309.1| hypothetical protein GLYMA_19G008500 [Glycine max]	-3.25624							Cluster-125808.0	Hormone	auxin-induced protein X10A-like [Glycine max]	4.4633
															Cluster-21519.1	Hormone	methylenetetrahydrofolate reductase [Aphanomyces astaci] >gi|574110559|gb|ETV76057.1| methylenetetrahydrofolate reductase [Aphanomyces astaci]	-3.74108							Cluster-30086.55947	Hormone	auxin response factor 19-like [Cajanus cajan]	-4.14538
															Cluster-76111.0	Hormone	AP2-like ethylene-responsive transcription factor PLT2 [Herrania umbratica]	-4.56663							Cluster-30086.62319	Hormone	auxin efflux carrier component 1-like [Vigna angularis] >gi|582014261|dbj|BAO49656.1| putative auxin efflux carrier protein [Vigna angularis] >gi|920714377|gb|KOM54465.1| hypothetical protein LR48_Vigan10g035700 [Vigna angularis] >gi|965617544|dbj|BAU02694.1| hypothetical protein VIGAN_11225800 [Vigna angularis var. angularis]	-3.90579
															Cluster-30086.125733	Hormone	ethylene-responsive transcription factor ERF003-like [Cajanus cajan] >gi|1012326576|gb|KYP38365.1| Ethylene-responsive transcription factor ERF003 family [Cajanus cajan]	-2.22102							Cluster-30086.103248	Hormone	LOW QUALITY PROTEIN: auxin-responsive protein IAA4 [Glycine max]	-3.5902
															Cluster-30086.132414	Hormone	Ethylene-responsive transcription factor WRI1 [Glycine soja]	-4.43162							Cluster-30086.58977	Hormone	PREDICTED: auxin response factor 4 [Vigna angularis] >gi|920708718|gb|KOM50715.1| hypothetical protein LR48_Vigan08g154200 [Vigna angularis] >gi|965603437|dbj|BAT90614.1| hypothetical protein VIGAN_06188300 [Vigna angularis var. angularis]	-3.71665
															Cluster-110190.1	Hormone	methylenetetrahydrofolate dehydrogenase [NAD(+)]-like [Quercus suber]	-4.54401							Cluster-30086.57549	Hormone	auxin efflux carrier component 1 [Vigna radiata var. radiata]	-2.30498
															Cluster-30086.77248	Hormone	ethylene-responsive transcription factor RAP2-7 isoform X1 [Glycine max] >gi|947074065|gb|KRH22956.1| hypothetical protein GLYMA_13G329700 [Glycine max] >gi|947074066|gb|KRH22957.1| hypothetical protein GLYMA_13G329700 [Glycine max]	-1.90409							Cluster-30086.26466	Hormone	WAT1-related protein At5g07050 isoform X1 [Glycine max] >gi|734398946|gb|KHN30741.1| Auxin-induced protein 5NG4 [Glycine soja] >gi|947085775|gb|KRH34496.1| hypothetical protein GLYMA_10G187700 [Glycine max]	-5.76869
															Cluster-79567.0	Hormone	Ethylene-responsive transcription factor 1B [Cajanus cajan]	-2.92908							Cluster-30086.81096	Hormone	auxin response factor 3 [Glycine max] >gi|734337543|gb|KHN08480.1| Auxin response factor 3 [Glycine soja] >gi|947072450|gb|KRH21341.1| hypothetical protein GLYMA_13G234200 [Glycine max]	-1.82281
															Cluster-30086.4773	Hormone	ethylene-responsive transcription factor 15 [Glycine max] >gi|947119122|gb|KRH67371.1| hypothetical protein GLYMA_03G162700 [Glycine max]	-3.20234							Cluster-30086.148150	Hormone	auxin-induced protein 15A-like [Arachis duranensis]	5.21713
															Cluster-30086.75016	Hormone	ethylene-responsive transcription factor SHINE 2 [Glycine max] >gi|947104062|gb|KRH52445.1| hypothetical protein GLYMA_06G068800 [Glycine max] >gi|947104063|gb|KRH52446.1| hypothetical protein GLYMA_06G068800 [Glycine max]	3.23602							Cluster-30086.63987	Hormone	auxin-responsive protein IAA8 [Vigna radiata var. radiata] >gi|951052561|ref|XP_014520739.1| auxin-responsive protein IAA8 [Vigna radiata var. radiata] >gi|951052565|ref|XP_014520740.1| auxin-responsive protein IAA8 [Vigna radiata var. radiata]	-3.51542
															Cluster-30086.130067	Hormone	Ethylene-responsive transcription factor WRI1 [Cajanus cajan]	-4.20936							Cluster-30086.134180	Hormone	Auxin-induced protein 5NG4 [Glycine soja]	-3.97985
															Cluster-30086.17011	Hormone	ethylene response factor 11 [Medicago sativa]	-2.43752							Cluster-30086.84482	Hormone	auxin-induced protein AUX28-like isoform X1 [Glycine max] >gi|734368623|gb|KHN18836.1| Auxin-induced protein AUX28 [Glycine soja]	2.98989
															Cluster-30086.75500	Hormone	AP2-like ethylene-responsive transcription factor ANT [Glycine soja]	-2.7891							Cluster-30086.82345	Hormone	auxin-induced protein 22E [Glycine max] >gi|734317056|gb|KHN02538.1| Auxin-induced protein 22E [Glycine soja] >gi|947045984|gb|KRG95613.1| hypothetical protein GLYMA_19G161000 [Glycine max]	2.51192
															Cluster-30086.25249	Hormone	2-methylene-furan-3-one reductase-like [Cajanus cajan]	-2.97201							Cluster-30086.35720	Hormone	WAT1-related protein At3g28050 isoform X1 [Glycine max] >gi|734382167|gb|KHN23568.1| Auxin-induced protein 5NG4 [Glycine soja] >gi|947043732|gb|KRG93361.1| hypothetical protein GLYMA_19G011500 [Glycine max]	-4.38759
															Cluster-30086.129992	Hormone	Ethylene-responsive transcription factor RAP2-11 [Glycine soja]	-3.21973							Cluster-30086.73741	Hormone	auxin-responsive protein IAA8 [Vigna radiata var. radiata] >gi|951052561|ref|XP_014520739.1| auxin-responsive protein IAA8 [Vigna radiata var. radiata] >gi|951052565|ref|XP_014520740.1| auxin-responsive protein IAA8 [Vigna radiata var. radiata]	-5.13481
															Cluster-30086.71187	Hormone	ethylene-responsive transcription factor RAP2-7 isoform X1 [Vigna radiata var. radiata]	-1.66787							Cluster-30086.105009	Hormone	auxin response factor 6-like isoform X2 [Cajanus cajan]	-3.99674
															Cluster-123031.0	Hormone	Ethylene-responsive transcription factor RAP2-3 [Glycine soja]	-3.44167							Cluster-30086.3340	Hormone	auxin-responsive protein SAUR78 [Glycine max] >gi|947070482|gb|KRH19373.1| hypothetical protein GLYMA_13G113800 [Glycine max]	2.4478
															Cluster-88667.0	Hormone	carboxymethylenebutenolidase [Chlorella sorokiniana]	-4.14089							Cluster-30086.91966	Hormone	auxin transporter-like protein 1 [Cajanus cajan] >gi|1012337414|gb|KYP48689.1| Auxin transporter-like protein 1 [Cajanus cajan]	-1.82293
															Cluster-30086.103937	Hormone	ethylene-responsive transcription factor ERF021 [Glycine max]	-3.81218							Cluster-30086.104359	Hormone	Auxin-induced protein 5NG4 [Glycine soja]	2.2315
															Cluster-30086.92146	Hormone	Ethylene receptor 2 [Glycine soja]	-2.53044							Cluster-30086.134441	Hormone	WAT1-related protein At3g28050 isoform X1 [Glycine max] >gi|734382167|gb|KHN23568.1| Auxin-induced protein 5NG4 [Glycine soja] >gi|947043732|gb|KRG93361.1| hypothetical protein GLYMA_19G011500 [Glycine max]	-2.84563
															Cluster-30086.18333	Hormone	Ethylene-responsive transcription factor WRI1 [Glycine soja]	-3.78954							Cluster-30086.72090	Hormone	auxin-responsive protein IAA8 [Vigna radiata var. radiata] >gi|951052561|ref|XP_014520739.1| auxin-responsive protein IAA8 [Vigna radiata var. radiata] >gi|951052565|ref|XP_014520740.1| auxin-responsive protein IAA8 [Vigna radiata var. radiata]	-3.33307
															Cluster-30086.114663	Hormone	AP2-like ethylene-responsive transcription factor AIL5 [Glycine max] >gi|918463545|gb|ALA09117.1| AP2-EREBP transcription factor, partial [Glycine max] >gi|947053404|gb|KRH02857.1| hypothetical protein GLYMA_17G062600 [Glycine max]	-3.79863							Cluster-30086.110601	Hormone	auxin response factor 5 [Cajanus cajan]	-3.88862
															Cluster-30086.118821	Hormone	PREDICTED: ethylene-overproduction protein 1 [Cicer arietinum]	-1.39189							Cluster-30086.36532	Hormone	WAT1-related protein At3g28050 isoform X1 [Glycine max] >gi|734382167|gb|KHN23568.1| Auxin-induced protein 5NG4 [Glycine soja] >gi|947043732|gb|KRG93361.1| hypothetical protein GLYMA_19G011500 [Glycine max]	-4.78602
															Cluster-30086.99007	Hormone	ethylene receptor isoform X1 [Glycine max] >gi|571494932|ref|XP_006592984.1| ethylene receptor isoform X1 [Glycine max] >gi|947078700|gb|KRH27540.1| hypothetical protein GLYMA_12G241700 [Glycine max] >gi|947078701|gb|KRH27541.1| hypothetical protein GLYMA_12G241700 [Glycine max] >gi|947078702|gb|KRH27542.1| hypothetical protein GLYMA_12G241700 [Glycine max]	-3.87134							Cluster-30086.89580	Hormone	WAT1-related protein At3g30340-like [Cajanus cajan] >gi|1012354241|gb|KYP65428.1| Auxin-induced protein 5NG4 [Cajanus cajan]	-3.41633
															Cluster-30086.75158	Hormone	ethylene-insensitive protein 2 [Glycine max] >gi|734436643|gb|KHN48249.1| Ethylene-insensitive protein 2 [Glycine soja] >gi|947071052|gb|KRH19943.1| hypothetical protein GLYMA_13G145100 [Glycine max] >gi|947071053|gb|KRH19944.1| hypothetical protein GLYMA_13G145100 [Glycine max] >gi|947071054|gb|KRH19945.1| hypothetical protein GLYMA_13G145100 [Glycine max]	-2.15425							Cluster-30086.104548	Hormone	auxin efflux carrier component 1 [Vigna radiata var. radiata]	-3.17678
															Cluster-30086.19358	Hormone	Ethylene-responsive transcription factor WRI1 [Cajanus cajan]	-3.83908							Cluster-30086.53828	Hormone	PREDICTED: auxin response factor 4 [Vigna angularis] >gi|920708718|gb|KOM50715.1| hypothetical protein LR48_Vigan08g154200 [Vigna angularis] >gi|965603437|dbj|BAT90614.1| hypothetical protein VIGAN_06188300 [Vigna angularis var. angularis]	-2.80205
															Cluster-16709.0	Hormone	methylenetetrahydrofolate reductase [Aphanomyces astaci] >gi|574110559|gb|ETV76057.1| methylenetetrahydrofolate reductase [Aphanomyces astaci]	-3.97782							Cluster-30086.102010	Hormone	WAT1-related protein At1g68170-like [Cajanus cajan] >gi|1012351939|gb|KYP63128.1| Auxin-induced protein 5NG4 [Cajanus cajan]	4.78075
															Cluster-30086.52155	Hormone	LOW QUALITY PROTEIN: ethylene-responsive transcription factor 1A-like [Arachis duranensis]	-1.40805							Cluster-30086.101331	Hormone	WAT1-related protein At3g28050 isoform X1 [Glycine max] >gi|734382167|gb|KHN23568.1| Auxin-induced protein 5NG4 [Glycine soja] >gi|947043732|gb|KRG93361.1| hypothetical protein GLYMA_19G011500 [Glycine max]	-2.48583
															Cluster-30086.75874	Hormone	AP2-like ethylene-responsive transcription factor ANT [Cajanus cajan]	-2.67647							Cluster-30086.47064	Hormone	auxin-responsive protein IAA11 [Glycine max]	-1.36831
															Cluster-30086.102268	Hormone	ethylene-responsive transcription factor TINY-like [Cajanus cajan]	-2.91006							Cluster-30086.22095	Hormone	auxin canalisation and PH-like domain-containing protein isoform X1 [Glycine max]	3.87733
															Cluster-30086.2906	Hormone	AP2-like ethylene-responsive transcription factor AIL6 [Vigna radiata var. radiata] >gi|1255116084|ref|XP_022633887.1| AP2-like ethylene-responsive transcription factor AIL6 [Vigna radiata var. radiata]	3.10372							Cluster-30086.106002	Hormone	WAT1-related protein At5g64700 isoform X2 [Glycine max] >gi|734395789|gb|KHN29147.1| Auxin-induced protein 5NG4 [Glycine soja] >gi|947094797|gb|KRH43382.1| hypothetical protein GLYMA_08G146100 [Glycine max]	-3.26185
															Cluster-30086.86900	Hormone	PREDICTED: ethylene-responsive transcription factor 7-like [Cicer arietinum]	-1.28934							Cluster-30086.86356	Hormone	auxin response factor 6 isoform X2 [Glycine max] >gi|947072223|gb|KRH21114.1| hypothetical protein GLYMA_13G221400 [Glycine max]	-3.96771
															Cluster-30086.51895	Hormone	PREDICTED: ethylene-responsive transcription factor 9 [Cicer arietinum]	-1.54047							Cluster-30086.80510	Hormone	auxin response factor 1 [Medicago truncatula] >gi|1379610409|ref|XP_024631839.1| auxin response factor 1 [Medicago truncatula] >gi|355481922|gb|AES63125.1| auxin response factor 2 [Medicago truncatula] >gi|1471999768|gb|RHN71429.1| putative transcription factor ARF family [Medicago truncatula]	-4.49236
															Cluster-30086.75262	Hormone	ethylene-responsive transcription factor RAP2-4 [Cajanus cajan] >gi|1012341641|gb|KYP52842.1| Ethylene-responsive transcription factor RAP2-4 [Cajanus cajan]	-1.32324							Cluster-30086.94569	Hormone	auxin response factor 19-like protein, partial [Trifolium pratense] >gi|1335248427|gb|PNY07379.1| auxin response factor 19-like protein, partial [Trifolium pratense]	-1.34792
															Cluster-30086.86874	Hormone	ethylene receptor 2 [Vigna radiata var. radiata] >gi|951026172|ref|XP_014513853.1| ethylene receptor 2 [Vigna radiata var. radiata]	-1.51494							Cluster-30086.129909	Hormone	auxin-induced protein 6B [Vigna radiata var. radiata]	-3.84481
																									Cluster-30086.61810	Hormone	auxin transporter-like protein 1 [Cajanus cajan] >gi|1012337414|gb|KYP48689.1| Auxin transporter-like protein 1 [Cajanus cajan]	-2.30479
																									Cluster-30086.148250	Hormone	auxin-induced protein X10A-like [Glycine max]	3.68357
																									Cluster-30086.95664	Hormone	auxin response factor 3 isoform X1 [Glycine max] >gi|947071482|gb|KRH20373.1| hypothetical protein GLYMA_13G174000 [Glycine max]	-3.08128
																									Cluster-39789.0	Hormone	PREDICTED: auxin-induced protein 6B-like [Cicer arietinum]	3.31269
																									Cluster-30086.56682	Hormone	auxin transporter-like protein 1 [Cajanus cajan] >gi|1012364667|gb|KYP75849.1| Auxin transporter-like protein 1 [Cajanus cajan]	3.76267
																									Cluster-30086.118927	Hormone	auxin-induced protein 6B [Medicago truncatula] >gi|657401216|gb|KEH40216.1| SAUR-like auxin-responsive family protein [Medicago truncatula] >gi|1472005923|gb|RHN77583.1| putative small auxin-up RNA [Medicago truncatula]	-2.21055
																									Cluster-30086.79377	Hormone	auxin-responsive protein IAA9-like [Cajanus cajan]	-1.58534
																									Cluster-122569.0	Hormone	Auxin-induced protein 5NG4 [Glycine soja]	-3.33079
																									Cluster-30086.144333	Hormone	auxin-responsive protein IAA32 [Glycine max] >gi|734330483|gb|KHN06697.1| Auxin-responsive protein IAA32 [Glycine soja] >gi|947087174|gb|KRH35895.1| hypothetical protein GLYMA_10G270500 [Glycine max]	-2.88161
																									Cluster-30086.98370	Hormone	cytochrome b561 and DOMON domain-containing protein At4g17280-like [Cajanus cajan] >gi|1012351484|gb|KYP62673.1| Auxin-induced in root cultures protein 12 [Cajanus cajan]	-2.07135
																									Cluster-30086.30452	Hormone	WAT1-related protein At5g07050 isoform X1 [Glycine max] >gi|734398946|gb|KHN30741.1| Auxin-induced protein 5NG4 [Glycine soja] >gi|947085775|gb|KRH34496.1| hypothetical protein GLYMA_10G187700 [Glycine max]	-3.99041
																									Cluster-30086.29366	Hormone	auxin efflux carrier component 6 [Cajanus cajan]	-2.75859
																									Cluster-30086.110957	Hormone	uncharacterized protein LOC100804562 [Glycine max] >gi|255635558|gb|ACU18129.1| unknown [Glycine max] >gi|734340940|gb|KHN09578.1| Auxin-induced protein 5NG4 [Glycine soja] >gi|947105459|gb|KRH53842.1| hypothetical protein GLYMA_06G149500 [Glycine max]	-4.19604
																									Cluster-30086.43498	Hormone	auxin response factor 19 [Cajanus cajan] >gi|1150166508|ref|XP_020225991.1| auxin response factor 19 [Cajanus cajan]	-2.19758
																									Cluster-30086.80860	Hormone	Auxin response factor 2 [Glycine soja]	-1.36974
																									Cluster-30086.103842	Hormone	auxin response factor 18 [Vigna radiata var. radiata] >gi|1255114430|ref|XP_022633515.1| auxin response factor 18 [Vigna radiata var. radiata] >gi|1408617600|gb|AWW43690.1| auxin response factor [Vigna radiata var. radiata]	-2.49965
																									Cluster-30086.99513	Hormone	WAT1-related protein At3g28050 isoform X1 [Glycine max] >gi|734382167|gb|KHN23568.1| Auxin-induced protein 5NG4 [Glycine soja] >gi|947043732|gb|KRG93361.1| hypothetical protein GLYMA_19G011500 [Glycine max]	-2.62257
																									Cluster-30086.90478	Hormone	auxin response factor 19-like [Cajanus cajan]	-1.15631
																									Cluster-30086.32174	Hormone	auxin transporter-like protein 3 [Cajanus cajan]	1.39535
																									Cluster-30086.95662	Hormone	PREDICTED: auxin response factor 1 [Cicer arietinum] >gi|502076652|ref|XP_004485417.1| PREDICTED: auxin response factor 1 [Cicer arietinum]	3.03529
																									Cluster-30086.132613	Hormone	PREDICTED: auxin efflux carrier component 5 [Vigna angularis] >gi|920693804|gb|KOM37029.1| hypothetical protein LR48_Vigan03g041000 [Vigna angularis] >gi|965668932|dbj|BAT83539.1| hypothetical protein VIGAN_04070100 [Vigna angularis var. angularis]	-3.86806
																									Cluster-30086.78016	Hormone	auxin transporter-like protein 1 [Cajanus cajan] >gi|1012337414|gb|KYP48689.1| Auxin transporter-like protein 1 [Cajanus cajan]	-1.69494
																									Cluster-30086.94570	Hormone	auxin response factor 19-like protein, partial [Trifolium pratense] >gi|1335248427|gb|PNY07379.1| auxin response factor 19-like protein, partial [Trifolium pratense]	-1.28026
																									Cluster-30086.66363	Hormone	auxin response factor 9-like [Cajanus cajan]	-3.00011
																									Cluster-30086.105005	Hormone	auxin response factor 6-like isoform X2 [Cajanus cajan]	-3.91544
																									Cluster-30086.73331	Hormone	auxin response factor 9 isoform X1 [Glycine max] >gi|947117673|gb|KRH65922.1| hypothetical protein GLYMA_03G070500 [Glycine max]	-3.25054
																									Cluster-30086.36528	Hormone	WAT1-related protein At3g28050 isoform X1 [Glycine max] >gi|734382167|gb|KHN23568.1| Auxin-induced protein 5NG4 [Glycine soja] >gi|947043732|gb|KRG93361.1| hypothetical protein GLYMA_19G011500 [Glycine max]	-4.49422
																									Cluster-120048.0	Hormone	auxin-induced protein 6B-like [Vigna radiata var. radiata]	2.91649
																									Cluster-30086.84100	Hormone	Auxin response factor 2 [Glycine soja]	-1.56501
																									Cluster-30086.133149	Hormone	auxin-responsive protein IAA30 [Glycine max] >gi|734356610|gb|KHN14235.1| Auxin-responsive protein IAA30 [Glycine soja] >gi|947084939|gb|KRH33660.1| hypothetical protein GLYMA_10G138500 [Glycine max]	2.68492
																									Cluster-30086.43523	Hormone	PIN auxin efflux transporter family protein isoform X1 [Glycine max] >gi|481044558|gb|AGJ95061.1| PIN2a [Glycine max] >gi|947070228|gb|KRH19119.1| hypothetical protein GLYMA_13G101900 [Glycine max]	-1.76026
																									Cluster-30086.125056	Hormone	WAT1-related protein At3g28050 isoform X2 [Glycine max] >gi|734382168|gb|KHN23569.1| Auxin-induced protein 5NG4 [Glycine soja] >gi|947043735|gb|KRG93364.1| hypothetical protein GLYMA_19G011600 [Glycine max]	1.79107
																									Cluster-30086.31585	Hormone	auxin-responsive protein SAUR71 [Glycine max] >gi|947064453|gb|KRH13714.1| hypothetical protein GLYMA_15G258800 [Glycine max]	-1.60362
																									Cluster-30086.82877	Hormone	auxin-induced protein 10A5-like [Vigna radiata var. radiata]	1.63005
																									Cluster-30086.79378	Hormone	auxin-responsive protein IAA9-like [Cajanus cajan]	-1.63475
																									Cluster-30086.20900	Hormone	PREDICTED: auxin efflux carrier component 5 [Vigna angularis] >gi|920693804|gb|KOM37029.1| hypothetical protein LR48_Vigan03g041000 [Vigna angularis] >gi|965668932|dbj|BAT83539.1| hypothetical protein VIGAN_04070100 [Vigna angularis var. angularis]	-3.44013
																									Cluster-30086.59642	Hormone	auxin response factor 9 isoform X1 [Glycine max] >gi|947117673|gb|KRH65922.1| hypothetical protein GLYMA_03G070500 [Glycine max]	-2.28371
																									Cluster-30086.80422	Hormone	auxin-responsive protein IAA9-like [Cajanus cajan]	3.40923
																									Cluster-30086.84230	Hormone	auxin-responsive protein IAA8 [Vigna radiata var. radiata] >gi|951052561|ref|XP_014520739.1| auxin-responsive protein IAA8 [Vigna radiata var. radiata] >gi|951052565|ref|XP_014520740.1| auxin-responsive protein IAA8 [Vigna radiata var. radiata]	-4.19481
																									Cluster-30086.134181	Hormone	Auxin-induced protein 5NG4 [Glycine soja]	-3.40903

[truncated: 2 more sheets: T03L_vs_T03R, T22L_vs_T22R]
