# Supplementary material for: Deciphering Molecular Mechanisms Involved in Salinity Tolerance in Guar (Cyamopsis tetragonoloba (L.) Taub.) Using Transcriptome Analyses
Source: Plants (Basel). 2022 Jan 22;11(3):291. doi: 10.3390/plants11030291 (PMC8838131; doi:10.3390/plants11030291)
Supplement: Supplementary file 1 [file plants-11-00291-s001.zip › plants-1530720 (1)/Table_S9_11062021.xlsx]

## Sheet: T03L_vs_C03L
Table S9. Differentially expressed genes (DEGs) involved in calcium signaling
Gene	Pathway	NR Description	log2foldchange
Cluster-30086.92247	signalling.calcium	probable cadmium/zinc-transporting ATPase HMA1, chloroplastic [Medicago truncatula] >gi|1471991326|gb|RHN62989.1| putative calcium-transporting ATPase [Medicago truncatula]	-2.37973
Cluster-30086.73204	signalling.calcium	calcium-dependent protein kinase 13 [Cajanus cajan]	-4.19639
Cluster-30086.32700	signalling.calcium	calcium-dependent protein kinase 26 [Arachis duranensis] >gi|1431610889|ref|XP_025701905.1| calcium-dependent protein kinase 26-like [Arachis hypogaea]	4.05889
Cluster-30086.55452	signalling.calcium	two pore calcium channel protein 1 [Cajanus cajan]	-5.12927
Cluster-30086.60331	signalling.calcium	probable calcium-binding protein CML21 isoform X2 [Medicago truncatula] >gi|657374736|gb|AET03429.2| EF hand calcium-binding family protein [Medicago truncatula]	4.29767

## Sheet: T03R_vs_C03R
Gene	Pathway	NR Description	log2foldchange
Cluster-30086.135116	signalling.calcium	calcium-transporting ATPase 2-like [Quercus suber] >gi|1336305203|gb|POE47533.1| calcium-transporting atpase 2 [Quercus suber]	-5.33211
Cluster-71108.0	signalling.calcium	calcium/calmodulin-dependent protein kinase cmkB-like [Quercus suber] >gi|1336359863|gb|POE90368.1| calcium/calmodulin-dependent protein kinase type i [Quercus suber]	-5.09836
Cluster-30086.8860	signalling.calcium	calcium-transporting ATPase 2-like [Quercus suber] >gi|1336305203|gb|POE47533.1| calcium-transporting atpase 2 [Quercus suber]	-4.89278
Cluster-30086.127906	signalling.calcium	vacuolar calcium ion transporter [Quercus suber]	-5.49057
Cluster-30086.135671	signalling.calcium	calcium permeable stress-gated cation channel 1-like [Quercus suber]	-4.73827
Cluster-17690.0	signalling.calcium	calcium-transporting ATPase 1-like [Quercus suber]	-4.94035
Cluster-30086.42709	signalling.calcium	calcium-dependent protein kinase 26 [Arachis duranensis] >gi|1431610889|ref|XP_025701905.1| calcium-dependent protein kinase 26-like [Arachis hypogaea]	5.25105
Cluster-30086.96520	signalling.calcium	calcium-binding EF-hand protein [Medicago truncatula]	4.96717
Cluster-68815.0	signalling.calcium	calcium-transporting ATPase sarcoplasmic/endoplasmic reticulum type-like [Quercus suber]	-4.57075
Cluster-55740.0	signalling.calcium	putative calcium-binding protein [Quercus suber]	-4.06401
Cluster-30086.41105	signalling.calcium	calcium/calmodulin-regulated receptor-like kinase 1 [Ricinus communis] >gi|1391286020|ref|XP_025013802.1| calcium/calmodulin-regulated receptor-like kinase 1 [Ricinus communis] >gi|1391286023|ref|XP_025013803.1| calcium/calmodulin-regulated receptor-like kinase 1 [Ricinus communis] >gi|223537899|gb|EEF39513.1| serine/threonine-specific protein kinase, putative [Ricinus communis]	-3.51108
Cluster-30086.17872	signalling.calcium	vacuolar calcium ion transporter-like [Quercus suber]	-5.14832
Cluster-39315.0	signalling.calcium	calcium/proton exchanger, partial [Saprolegnia diclina VS20] >gi|530743729|gb|EQC41971.1| calcium/proton exchanger, partial [Saprolegnia diclina VS20]	-4.15173
Cluster-30086.4860	signalling.calcium	vacuolar calcium ion transporter [Quercus suber]	-5.20173
Cluster-11070.0	signalling.calcium	putative P-type II calcium ATPase [Physcomitrella patens]	-5.66464
Cluster-30086.51778	signalling.calcium	Calcium-dependent protein kinase SK5 [Glycine soja]	-3.99009
Cluster-68501.0	signalling.calcium	calcium-channel protein cch1-like [Quercus suber] >gi|1336305473|gb|POE47803.1| calcium-channel protein cch1 [Quercus suber]	-3.76936
Cluster-30086.128171	signalling.calcium	vacuolar calcium ion transporter-like [Quercus suber]	-4.93664
Cluster-30086.1970	signalling.calcium	putative calcium-transporting ATPase 11, plasma membrane-type [Spinacia oleracea] >gi|902167060|gb|KNA07320.1| hypothetical protein SOVF_172280 [Spinacia oleracea]	-5.26272
Cluster-33099.0	signalling.calcium	vacuolar calcium ion transporter [Quercus suber]	-4.01342
Cluster-30086.9427	signalling.calcium	vacuolar calcium ion transporter [Quercus suber]	-4.67391
Cluster-30086.5039	signalling.calcium	vacuolar calcium ion transporter-like [Quercus suber]	-4.38172
Cluster-32846.0	signalling.calcium	Calcium-activated potassium channel subunit alpha-1 [Phytophthora megakarya]	-3.80744
Cluster-30086.37884	signalling.calcium	calcium-transporting ATPase 3, endoplasmic reticulum-type isoform X1 [Glycine max] >gi|947113130|gb|KRH61432.1| hypothetical protein GLYMA_04G046700 [Glycine max]	-3.19092
Cluster-30086.6867	signalling.calcium	calcium-dependent protein kinase 23-like [Quercus suber]	-3.69216
Cluster-70002.0	signalling.calcium	vacuolar calcium ion transporter-like [Quercus suber]	-3.55591
Cluster-30086.132554	signalling.calcium	PREDICTED: putative calcium-transporting ATPase 11, plasma membrane-type [Fragaria vesca subsp. vesca]	-4.42598
Cluster-30086.101154	signalling.calcium	PREDICTED: calcium-dependent protein kinase 11-like [Lupinus angustifolius] >gi|1102707659|gb|OIW06564.1| hypothetical protein TanjilG_03958 [Lupinus angustifolius]	4.18463
Cluster-37553.0	signalling.calcium	putative calcium-transporting ATPase 11, plasma membrane-type [Chenopodium quinoa]	-3.63038
Cluster-23331.0	signalling.calcium	CAMK/CAMK1 protein kinase [Phytophthora parasitica P1569] >gi|567957558|gb|ETK83159.1| CAMK/CAMK1 protein kinase [Phytophthora parasitica] >gi|567986223|gb|ETL36548.1| CAMK/CAMK1 protein kinase [Phytophthora parasitica] >gi|568015592|gb|ETL89769.1| CAMK/CAMK1 protein kinase [Phytophthora parasitica] >gi|568045909|gb|ETM43037.1| CAMK/CAMK1 protein kinase [Phytophthora parasitica] >gi|570323809|gb|…	-4.19173

## Sheet: T22L_vs_C22L
Gene	Pathway	NR Description	log2foldchange
Cluster-30086.44956	signalling.calcium	calcium-transporting ATPase 8, plasma membrane-type [Vigna radiata var. radiata] >gi|950975010|ref|XP_014501026.1| calcium-transporting ATPase 8, plasma membrane-type [Vigna radiata var. radiata] >gi|950975016|ref|XP_014501027.1| calcium-transporting ATPase 8, plasma membrane-type [Vigna radiata var. radiata]	-2.08283
Cluster-30086.41106	signalling.calcium	calcium/calmodulin-regulated receptor-like kinase 1 [Ricinus communis] >gi|1391286020|ref|XP_025013802.1| calcium/calmodulin-regulated receptor-like kinase 1 [Ricinus communis] >gi|1391286023|ref|XP_025013803.1| calcium/calmodulin-regulated receptor-like kinase 1 [Ricinus communis] >gi|223537899|gb|EEF39513.1| serine/threonine-specific protein kinase, putative [Ricinus communis]	4.71881
Cluster-30086.62238	signalling.calcium	probable calcium-binding protein CML44 [Vigna radiata var. radiata]	2.62102
Cluster-30086.48618	signalling.calcium	calcium-binding mitochondrial carrier protein SCaMC-1 isoform X1 [Arachis duranensis] >gi|1021493327|ref|XP_016189648.1| calcium-binding mitochondrial carrier protein SCaMC-1 isoform X1 [Arachis ipaensis] >gi|1431694790|ref|XP_025637578.1| calcium-binding mitochondrial carrier protein SCaMC-1-like isoform X1 [Arachis hypogaea]	-6.60484
Cluster-30086.11926	signalling.calcium	putative calcium-transporting ATPase 11, plasma membrane-type isoform X3 [Medicago truncatula] >gi|1379627218|ref|XP_024636732.1| putative calcium-transporting ATPase 11, plasma membrane-type isoform X3 [Medicago truncatula]	4.41503
Cluster-30086.60333	signalling.calcium	probable calcium-binding protein CML21 isoform X2 [Medicago truncatula] >gi|657374736|gb|AET03429.2| EF hand calcium-binding family protein [Medicago truncatula]	-5.70964
Cluster-30086.108248	signalling.calcium	calcium-transporting ATPase, endoplasmic reticulum-type [Glycine max] >gi|571524929|ref|XP_006598889.1| calcium-transporting ATPase, endoplasmic reticulum-type [Glycine max] >gi|734361967|gb|KHN15910.1| Calcium-transporting ATPase, endoplasmic reticulum-type [Glycine soja] >gi|947057016|gb|KRH06422.1| hypothetical protein GLYMA_16G022200 [Glycine max] >gi|947057017|gb|KRH06423.1| hypothetical pro…	-3.06608
Cluster-30086.63656	signalling.calcium	calcium permeable stress-gated cation channel 1 [Glycine max] >gi|571564894|ref|XP_006605689.1| calcium permeable stress-gated cation channel 1 [Glycine max] >gi|947040366|gb|KRG90090.1| hypothetical protein GLYMA_20G066800 [Glycine max]	1.6939

## Sheet: T22R_vs_C22R
Gene	Pathway	NR Description	log2foldchange
Cluster-30086.54773	signalling.calcium	calcium-transporting ATPase 2, plasma membrane-type [Glycine max] >gi|734351973|gb|KHN12995.1| Calcium-transporting ATPase 2, plasma membrane-type [Glycine soja] >gi|947079570|gb|KRH28359.1| hypothetical protein GLYMA_11G048300 [Glycine max]	-7.56515
Cluster-30086.110982	signalling.calcium	putative calcium-transporting ATPase 11, plasma membrane-type [Glycine max] >gi|571557002|ref|XP_006604343.1| putative calcium-transporting ATPase 11, plasma membrane-type [Glycine max] >gi|955388476|ref|XP_014627279.1| putative calcium-transporting ATPase 11, plasma membrane-type [Glycine max] >gi|947045578|gb|KRG95207.1| hypothetical protein GLYMA_19G136400 [Glycine max] >gi|947045579|gb|KRG952…	-5.93186
Cluster-30086.48566	signalling.calcium	calcium-transporting ATPase 9, plasma membrane-type [Glycine max] >gi|947060349|gb|KRH09610.1| hypothetical protein GLYMA_15G001300 [Glycine max]	5.03896
Cluster-30086.96520	signalling.calcium	calcium-binding EF-hand protein [Medicago truncatula]	4.77677

## Sheet: C03L_vs_C22L
Gene	Pathway	NR Description	log2foldchange
Cluster-30086.51777	signalling.calcium	calcium-dependent protein kinase SK5 [Medicago truncatula] >gi|355524450|gb|AET04904.1| calmodulin-domain kinase CDPK protein [Medicago truncatula] >gi|1471971544|gb|RHN43211.1| putative calcium-dependent protein kinase SK5 CAMK-CDPK family [Medicago truncatula]	4.45943
Cluster-30086.51488	signalling.calcium	putative calcium-binding protein C800.10c family [Cajanus cajan]	4.05311

## Sheet: C03R_vs_C22R
Gene	Pathway	NR Description	log2foldchange
Cluster-30086.48446	signalling.calcium	calcium-transporting ATPase 9, plasma membrane-type [Glycine max] >gi|571472625|ref|XP_006585664.1| calcium-transporting ATPase 9, plasma membrane-type [Glycine max] >gi|947096046|gb|KRH44631.1| hypothetical protein GLYMA_08G222200 [Glycine max]	-6.05192
Cluster-30086.110982	signalling.calcium	putative calcium-transporting ATPase 11, plasma membrane-type [Glycine max] >gi|571557002|ref|XP_006604343.1| putative calcium-transporting ATPase 11, plasma membrane-type [Glycine max] >gi|955388476|ref|XP_014627279.1| putative calcium-transporting ATPase 11, plasma membrane-type [Glycine max] >gi|947045578|gb|KRG95207.1| hypothetical protein GLYMA_19G136400 [Glycine max] >gi|947045579|gb|KRG952…	-6.08663
Cluster-30086.69785	signalling.calcium	calcium sensing receptor, chloroplastic isoform X1 [Glycine max] >gi|947082785|gb|KRH31574.1| hypothetical protein GLYMA_11G255300 [Glycine max]	-5.33408
Cluster-30086.117957	signalling.calcium	calcium-dependent protein kinase 23-like [Quercus suber]	5.64768
Cluster-30086.33234	signalling.calcium	calcium-transporting ATPase 3, endoplasmic reticulum-type isoform X1 [Glycine max] >gi|947113130|gb|KRH61432.1| hypothetical protein GLYMA_04G046700 [Glycine max]	-5.53027
Cluster-30086.1970	signalling.calcium	putative calcium-transporting ATPase 11, plasma membrane-type [Spinacia oleracea] >gi|902167060|gb|KNA07320.1| hypothetical protein SOVF_172280 [Spinacia oleracea]	5.43133
Cluster-30086.76412	signalling.calcium	probable cadmium/zinc-transporting ATPase HMA1, chloroplastic [Medicago truncatula] >gi|1471991326|gb|RHN62989.1| putative calcium-transporting ATPase [Medicago truncatula]	-4.56603

## Sheet: T03L_vs_T22L
Gene	Pathway	NR Description	log2foldchange
Cluster-30086.48618	signalling.calcium	calcium-binding mitochondrial carrier protein SCaMC-1 isoform X1 [Arachis duranensis] >gi|1021493327|ref|XP_016189648.1| calcium-binding mitochondrial carrier protein SCaMC-1 isoform X1 [Arachis ipaensis] >gi|1431694790|ref|XP_025637578.1| calcium-binding mitochondrial carrier protein SCaMC-1-like isoform X1 [Arachis hypogaea]	7.18981
Cluster-30086.41106	signalling.calcium	calcium/calmodulin-regulated receptor-like kinase 1 [Ricinus communis] >gi|1391286020|ref|XP_025013802.1| calcium/calmodulin-regulated receptor-like kinase 1 [Ricinus communis] >gi|1391286023|ref|XP_025013803.1| calcium/calmodulin-regulated receptor-like kinase 1 [Ricinus communis] >gi|223537899|gb|EEF39513.1| serine/threonine-specific protein kinase, putative [Ricinus communis]	-4.71881
Cluster-30086.19742	signalling.calcium	calcium-transporting ATPase 12, plasma membrane-type [Cajanus cajan] >gi|1012343585|gb|KYP54777.1| Putative calcium-transporting ATPase 12, plasma membrane-type [Cajanus cajan]	-2.21299
Cluster-30086.40943	signalling.calcium	calcium phosphate kinase 6 [Ammopiptanthus mongolicus]	-4.24792
Cluster-30086.41105	signalling.calcium	calcium/calmodulin-regulated receptor-like kinase 1 [Ricinus communis] >gi|1391286020|ref|XP_025013802.1| calcium/calmodulin-regulated receptor-like kinase 1 [Ricinus communis] >gi|1391286023|ref|XP_025013803.1| calcium/calmodulin-regulated receptor-like kinase 1 [Ricinus communis] >gi|223537899|gb|EEF39513.1| serine/threonine-specific protein kinase, putative [Ricinus communis]	4.11547
Cluster-30086.62238	signalling.calcium	probable calcium-binding protein CML44 [Vigna radiata var. radiata]	-2.12419
Cluster-30086.37884	signalling.calcium	calcium-transporting ATPase 3, endoplasmic reticulum-type isoform X1 [Glycine max] >gi|947113130|gb|KRH61432.1| hypothetical protein GLYMA_04G046700 [Glycine max]	-4.27301

## Sheet: T03R_vs_T22R
Gene	Pathway	NR Description	log2foldchange
Cluster-30086.48618	signalling.calcium	calcium-binding mitochondrial carrier protein SCaMC-1 isoform X1 [Arachis duranensis] >gi|1021493327|ref|XP_016189648.1| calcium-binding mitochondrial carrier protein SCaMC-1 isoform X1 [Arachis ipaensis] >gi|1431694790|ref|XP_025637578.1| calcium-binding mitochondrial carrier protein SCaMC-1-like isoform X1 [Arachis hypogaea]	6.96262
Cluster-30086.110981	signalling.calcium	putative calcium-transporting ATPase 11, plasma membrane-type [Glycine max] >gi|571557002|ref|XP_006604343.1| putative calcium-transporting ATPase 11, plasma membrane-type [Glycine max] >gi|955388476|ref|XP_014627279.1| putative calcium-transporting ATPase 11, plasma membrane-type [Glycine max] >gi|947045578|gb|KRG95207.1| hypothetical protein GLYMA_19G136400 [Glycine max] >gi|947045579|gb|KRG952…	-5.99318
Cluster-30086.108248	signalling.calcium	calcium-transporting ATPase, endoplasmic reticulum-type [Glycine max] >gi|571524929|ref|XP_006598889.1| calcium-transporting ATPase, endoplasmic reticulum-type [Glycine max] >gi|734361967|gb|KHN15910.1| Calcium-transporting ATPase, endoplasmic reticulum-type [Glycine soja] >gi|947057016|gb|KRH06422.1| hypothetical protein GLYMA_16G022200 [Glycine max] >gi|947057017|gb|KRH06423.1| hypothetical pro…	-1.22565
Cluster-30086.105768	signalling.calcium	calcium-transporting ATPase 3, endoplasmic reticulum-type isoform X1 [Glycine max] >gi|947113130|gb|KRH61432.1| hypothetical protein GLYMA_04G046700 [Glycine max]	-4.49649
Cluster-30086.41106	signalling.calcium	calcium/calmodulin-regulated receptor-like kinase 1 [Ricinus communis] >gi|1391286020|ref|XP_025013802.1| calcium/calmodulin-regulated receptor-like kinase 1 [Ricinus communis] >gi|1391286023|ref|XP_025013803.1| calcium/calmodulin-regulated receptor-like kinase 1 [Ricinus communis] >gi|223537899|gb|EEF39513.1| serine/threonine-specific protein kinase, putative [Ricinus communis]	5.19711
Cluster-30086.124354	signalling.calcium	DNA repair protein RAD5B [Medicago truncatula] >gi|657402228|gb|KEH41141.1| DNA repair helicase rad5,16, putative [Medicago truncatula] >gi|1472006971|gb|RHN78631.1| putative calcium/calmodulin-dependent protein kinase chromatin remodeling SNF2 family [Medicago truncatula]	5.24335
Cluster-30086.92909	signalling.calcium	calcium uptake protein, mitochondrial [Cajanus cajan]	5.10522
Cluster-30086.8860	signalling.calcium	calcium-transporting ATPase 2-like [Quercus suber] >gi|1336305203|gb|POE47533.1| calcium-transporting atpase 2 [Quercus suber]	-4.4936
Cluster-71108.0	signalling.calcium	calcium/calmodulin-dependent protein kinase cmkB-like [Quercus suber] >gi|1336359863|gb|POE90368.1| calcium/calmodulin-dependent protein kinase type i [Quercus suber]	-4.43679
Cluster-30086.135671	signalling.calcium	calcium permeable stress-gated cation channel 1-like [Quercus suber]	-4.39032
Cluster-30086.19742	signalling.calcium	calcium-transporting ATPase 12, plasma membrane-type [Cajanus cajan] >gi|1012343585|gb|KYP54777.1| Putative calcium-transporting ATPase 12, plasma membrane-type [Cajanus cajan]	-1.17349

## Sheet: C03L_vs_C03R
Gene	Pathway	NR Description	log2foldchange
Cluster-30086.58598	signalling.calcium	calcium sensing receptor, chloroplastic-like [Glycine max] >gi|255639859|gb|ACU20222.1| unknown [Glycine max] >gi|734367764|gb|KHN18410.1| Calcium sensing receptor, chloroplastic [Glycine soja] >gi|947053763|gb|KRH03216.1| hypothetical protein GLYMA_17G084300 [Glycine max]	5.98151
Cluster-30086.67034	signalling.calcium	calcium-regulated/ATP-independent forisome protein [Pisum sativum]	6.31654
Cluster-30086.73745	signalling.calcium	calcium sensing receptor, chloroplastic isoform X1 [Glycine max] >gi|947082785|gb|KRH31574.1| hypothetical protein GLYMA_11G255300 [Glycine max]	5.03688
Cluster-30086.65990	signalling.calcium	calcium sensing receptor, chloroplastic isoform X1 [Glycine max] >gi|947082785|gb|KRH31574.1| hypothetical protein GLYMA_11G255300 [Glycine max]	4.61901
Cluster-30086.70854	signalling.calcium	Calcium sensing receptor, chloroplastic [Glycine soja]	5.69019
Cluster-30086.19742	signalling.calcium	calcium-transporting ATPase 12, plasma membrane-type [Cajanus cajan] >gi|1012343585|gb|KYP54777.1| Putative calcium-transporting ATPase 12, plasma membrane-type [Cajanus cajan]	-3.54599
Cluster-30086.46748	signalling.calcium	probable calcium-binding protein CML45 [Cajanus cajan] >gi|1012353471|gb|KYP64659.1| putative calcium-binding protein CML45 [Cajanus cajan]	-4.6616
Cluster-30086.68266	signalling.calcium	calcium sensing receptor, chloroplastic isoform X1 [Glycine max] >gi|947082785|gb|KRH31574.1| hypothetical protein GLYMA_11G255300 [Glycine max]	5.05312
Cluster-30086.125420	signalling.calcium	cation/calcium exchanger 1-like [Cajanus cajan]	6.74818
Cluster-30086.72201	signalling.calcium	Calcium/proton exchanger CAX [Parasponia andersonii]	5.3565
Cluster-30086.108141	signalling.calcium	sodium/calcium exchanger NCL-like [Arachis ipaensis] >gi|1432026526|ref|XP_025674012.1| sodium/calcium exchanger NCL-like [Arachis hypogaea]	-3.98258
Cluster-30086.70646	signalling.calcium	probable calcium-binding protein CML27 [Glycine max] >gi|1236774714|ref|NP_001341813.1| probable calcium-binding protein CML27 [Glycine max] >gi|947082166|gb|KRH30955.1| hypothetical protein GLYMA_11G217200 [Glycine max]	3.27902
Cluster-30086.86145	signalling.calcium	PREDICTED: probable calcium-binding protein CML36 [Cicer arietinum]	-2.11071
Cluster-30086.11199	signalling.calcium	calreticulin 2, calcium-binding protein [Chlamydomonas reinhardtii] >gi|11131843|sp|Q9STD3.1|CALR_CHLRE RecName: Full=Calreticulin; Flags: Precursor >gi|5830186|emb|CAB54526.1| calreticulin [Chlamydomonas reinhardtii] >gi|1335054039|gb|PNW88643.1| hypothetical protein CHLRE_01g038400v5 [Chlamydomonas reinhardtii]	-6.35813
Cluster-30086.48446	signalling.calcium	calcium-transporting ATPase 9, plasma membrane-type [Glycine max] >gi|571472625|ref|XP_006585664.1| calcium-transporting ATPase 9, plasma membrane-type [Glycine max] >gi|947096046|gb|KRH44631.1| hypothetical protein GLYMA_08G222200 [Glycine max]	6.64116
Cluster-30086.135116	signalling.calcium	calcium-transporting ATPase 2-like [Quercus suber] >gi|1336305203|gb|POE47533.1| calcium-transporting atpase 2 [Quercus suber]	-6.26532
Cluster-30086.57688	signalling.calcium	calcium sensing receptor, chloroplastic isoform X1 [Glycine max] >gi|947082785|gb|KRH31574.1| hypothetical protein GLYMA_11G255300 [Glycine max]	5.07434
Cluster-30086.70544	signalling.calcium	calcium-regulated/ATP-independent forisome protein [Pisum sativum]	5.40268
Cluster-30086.106273	signalling.calcium	calcium and calcium/calmodulin-dependent serine/threonine-protein kinase isoform X2 [Arachis ipaensis]	-5.1155
Cluster-30086.8860	signalling.calcium	calcium-transporting ATPase 2-like [Quercus suber] >gi|1336305203|gb|POE47533.1| calcium-transporting atpase 2 [Quercus suber]	-5.8261
Cluster-30086.30359	signalling.calcium	PREDICTED: probable calcium-binding protein CML18 [Lupinus angustifolius] >gi|1117534569|ref|XP_019446719.1| PREDICTED: probable calcium-binding protein CML18 [Lupinus angustifolius] >gi|1117536348|ref|XP_019447674.1| PREDICTED: probable calcium-binding protein CML18 [Lupinus angustifolius] >gi|1117536350|ref|XP_019447675.1| PREDICTED: probable calcium-binding protein CML18 [Lupinus angustifolius…	-5.15059
Cluster-30086.60498	signalling.calcium	calcium-dependent protein kinase 26 [Herrania umbratica]	-1.7669
Cluster-71108.0	signalling.calcium	calcium/calmodulin-dependent protein kinase cmkB-like [Quercus suber] >gi|1336359863|gb|POE90368.1| calcium/calmodulin-dependent protein kinase type i [Quercus suber]	-5.76636
Cluster-30086.73249	signalling.calcium	probable calcium-binding protein CML27 [Glycine max] >gi|1236774714|ref|NP_001341813.1| probable calcium-binding protein CML27 [Glycine max] >gi|947082166|gb|KRH30955.1| hypothetical protein GLYMA_11G217200 [Glycine max]	2.35716
Cluster-30086.39763	signalling.calcium	calcium/calmodulin-regulated receptor-like kinase 2 [Glycine max] >gi|947044096|gb|KRG93725.1| hypothetical protein GLYMA_19G036600 [Glycine max] >gi|947044097|gb|KRG93726.1| hypothetical protein GLYMA_19G036600 [Glycine max]	-1.93778
Cluster-30086.72212	signalling.calcium	Calcium/proton exchanger CAX [Parasponia andersonii]	6.37245
Cluster-30086.73079	signalling.calcium	calcium sensing receptor, chloroplastic [Cajanus cajan]	4.28117
Cluster-30086.17511	signalling.calcium	calcium/proton exchanger, partial [Saprolegnia diclina VS20] >gi|530743729|gb|EQC41971.1| calcium/proton exchanger, partial [Saprolegnia diclina VS20]	-5.79317
Cluster-30086.4266	signalling.calcium	calcium-dependent protein kinase 23-like [Quercus suber]	-5.54737
Cluster-30086.68630	signalling.calcium	calcium sensing receptor, chloroplastic [Cajanus cajan] >gi|1012345562|gb|KYP56754.1| hypothetical protein KK1_003001 [Cajanus cajan]	4.8311
Cluster-30086.40623	signalling.calcium	PREDICTED: calcium-dependent protein kinase 10-like [Vigna angularis] >gi|920689252|gb|KOM33235.1| hypothetical protein LR48_Vigan01g279100 [Vigna angularis] >gi|965660202|dbj|BAT76621.1| hypothetical protein VIGAN_01465100 [Vigna angularis var. angularis]	-1.84657
Cluster-101733.2	signalling.calcium	vacuolar calcium ion transporter-like [Quercus suber]	-5.31708
Cluster-30086.10715	signalling.calcium	calcium-transporting ATPase 2-like [Quercus suber] >gi|1336335472|gb|POE71340.1| calcium-transporting atpase 2 [Quercus suber]	-5.49107
Cluster-30086.62238	signalling.calcium	probable calcium-binding protein CML44 [Vigna radiata var. radiata]	2.91589
Cluster-30086.92247	signalling.calcium	probable cadmium/zinc-transporting ATPase HMA1, chloroplastic [Medicago truncatula] >gi|1471991326|gb|RHN62989.1| putative calcium-transporting ATPase [Medicago truncatula]	3.19569
Cluster-30086.25942	signalling.calcium	PREDICTED: probable calcium-binding protein CML18 [Lupinus angustifolius] >gi|1117534569|ref|XP_019446719.1| PREDICTED: probable calcium-binding protein CML18 [Lupinus angustifolius] >gi|1117536348|ref|XP_019447674.1| PREDICTED: probable calcium-binding protein CML18 [Lupinus angustifolius] >gi|1117536350|ref|XP_019447675.1| PREDICTED: probable calcium-binding protein CML18 [Lupinus angustifolius…	-4.80674
Cluster-86048.0	signalling.calcium	calcium-binding protein NCS-1-like [Quercus suber] >gi|1344050732|ref|XP_023908569.1| calcium-binding protein NCS-1-like [Quercus suber]	-5.17122
Cluster-30086.135671	signalling.calcium	calcium permeable stress-gated cation channel 1-like [Quercus suber]	-5.40665
Cluster-30086.127906	signalling.calcium	vacuolar calcium ion transporter [Quercus suber]	-5.4153
Cluster-91569.0	signalling.calcium	calcium-transporting ATPase 2-like [Quercus suber] >gi|1336305203|gb|POE47533.1| calcium-transporting atpase 2 [Quercus suber]	-5.05402
Cluster-17690.0	signalling.calcium	calcium-transporting ATPase 1-like [Quercus suber]	-4.86457
Cluster-30086.137304	signalling.calcium	calcium-transporting ATPase sarcoplasmic/endoplasmic reticulum type-like [Quercus suber]	-5.21149
Cluster-30086.131781	signalling.calcium	calcium-transporting ATPase 2-like [Quercus suber] >gi|1336305203|gb|POE47533.1| calcium-transporting atpase 2 [Quercus suber]	-5.26997
Cluster-30086.38919	signalling.calcium	PREDICTED: calcium uniporter protein 5, mitochondrial-like [Cicer arietinum]	1.94192
Cluster-30086.7396	signalling.calcium	PREDICTED: calcium uniporter protein 4, mitochondrial [Cicer arietinum]	-2.21933
Cluster-30086.108248	signalling.calcium	calcium-transporting ATPase, endoplasmic reticulum-type [Glycine max] >gi|571524929|ref|XP_006598889.1| calcium-transporting ATPase, endoplasmic reticulum-type [Glycine max] >gi|734361967|gb|KHN15910.1| Calcium-transporting ATPase, endoplasmic reticulum-type [Glycine soja] >gi|947057016|gb|KRH06422.1| hypothetical protein GLYMA_16G022200 [Glycine max] >gi|947057017|gb|KRH06423.1| hypothetical pro…	-2.96033
Cluster-30086.114836	signalling.calcium	PREDICTED: calcium uniporter protein 2, mitochondrial [Cicer arietinum]	-2.50724
Cluster-68815.0	signalling.calcium	calcium-transporting ATPase sarcoplasmic/endoplasmic reticulum type-like [Quercus suber]	-4.91424
Cluster-30086.131856	signalling.calcium	calcium permeable stress-gated cation channel 1-like [Quercus suber]	-4.66101
Cluster-65826.0	signalling.calcium	calcium/calmodulin-dependent protein kinase cmkB-like [Quercus suber]	-4.52351
Cluster-30086.70976	signalling.calcium	uncharacterized protein LOC100801586 [Glycine max] >gi|255646980|gb|ACU23959.1| unknown [Glycine max] >gi|734329644|gb|KHN06330.1| Calcium-binding protein KIC [Glycine soja] >gi|947099373|gb|KRH47865.1| hypothetical protein GLYMA_07G053300 [Glycine max]	-2.41087
Cluster-55740.0	signalling.calcium	putative calcium-binding protein [Quercus suber]	-4.40672
Cluster-30086.11867	signalling.calcium	probable calcium-binding protein CML18 [Medicago truncatula] >gi|355498741|gb|AES79944.1| EF hand calcium-binding family protein [Medicago truncatula] >gi|1471975116|gb|RHN46782.1| putative calcium binding protein [Medicago truncatula]	-4.34833
Cluster-30086.13461	signalling.calcium	PREDICTED: calcium-dependent protein kinase 26-like [Lupinus angustifolius] >gi|1102698831|gb|OIV98195.1| hypothetical protein TanjilG_11592 [Lupinus angustifolius]	-4.6898
Cluster-30086.63664	signalling.calcium	calcium permeable stress-gated cation channel 1-like [Cajanus cajan]	1.73138
Cluster-30086.142234	signalling.calcium	calcium-binding protein CML38 [Glycine max] >gi|734402138|gb|KHN31903.1| Calcium-binding protein CML38 [Glycine soja] >gi|947115451|gb|KRH63753.1| hypothetical protein GLYMA_04G194800 [Glycine max]	-3.84912
Cluster-30086.113696	signalling.calcium	cation/calcium exchanger 2 [Glycine max]	-1.36369
Cluster-30086.89151	signalling.calcium	calcium-transporting ATPase 2, plasma membrane-type [Glycine max] >gi|734351973|gb|KHN12995.1| Calcium-transporting ATPase 2, plasma membrane-type [Glycine soja] >gi|947079570|gb|KRH28359.1| hypothetical protein GLYMA_11G048300 [Glycine max]	-4.9821
Cluster-68501.0	signalling.calcium	calcium-channel protein cch1-like [Quercus suber] >gi|1336305473|gb|POE47803.1| calcium-channel protein cch1 [Quercus suber]	-4.70396
Cluster-30086.116238	signalling.calcium	calcium-dependent protein kinase 23-like [Quercus suber]	-4.67538
Cluster-30086.52541	signalling.calcium	calcium-dependent protein kinase 18-like [Sesamum indicum] >gi|747103332|ref|XP_011099854.1| calcium-dependent protein kinase 18-like [Sesamum indicum] >gi|1173777268|ref|XP_020554576.1| calcium-dependent protein kinase 18-like [Sesamum indicum]	-1.51077
Cluster-30086.45952	signalling.calcium	calcium and calcium/calmodulin-dependent serine/threonine-protein kinase isoform X2 [Arachis ipaensis]	-3.96006
Cluster-30086.32700	signalling.calcium	calcium-dependent protein kinase 26 [Arachis duranensis] >gi|1431610889|ref|XP_025701905.1| calcium-dependent protein kinase 26-like [Arachis hypogaea]	-6.12401
Cluster-30086.77654	signalling.calcium	calcium-transporting ATPase 9, plasma membrane-type [Glycine max] >gi|947060349|gb|KRH09610.1| hypothetical protein GLYMA_15G001300 [Glycine max]	1.74169
Cluster-39315.0	signalling.calcium	calcium/proton exchanger, partial [Saprolegnia diclina VS20] >gi|530743729|gb|EQC41971.1| calcium/proton exchanger, partial [Saprolegnia diclina VS20]	-4.07604
Cluster-65359.1	signalling.calcium	calcium-transporting ATPase sarcoplasmic/endoplasmic reticulum type-like [Quercus suber]	-4.14015
Cluster-30086.43950	signalling.calcium	PREDICTED: calcium-dependent protein kinase 2-like [Vigna angularis] >gi|920697533|gb|KOM40758.1| hypothetical protein LR48_Vigan04g095600 [Vigna angularis] >gi|965601457|dbj|BAT88635.1| hypothetical protein VIGAN_05217900 [Vigna angularis var. angularis]	-1.67487
Cluster-30086.11160	signalling.calcium	putative calcium-transporting ATPase 13, plasma membrane-type [Cajanus cajan] >gi|1012336784|gb|KYP48075.1| Putative calcium-transporting ATPase 13, plasma membrane-type [Cajanus cajan]	-2.45865
Cluster-53231.1	signalling.calcium	calcium/calmodulin-dependent protein kinase kinase cmkC-like [Quercus suber]	-4.05399
Cluster-30086.21132	signalling.calcium	probable calcium-binding protein CML41 [Cajanus cajan] >gi|1012331164|gb|KYP42653.1| putative calcium-binding protein CML41 [Cajanus cajan]	-2.05392
Cluster-30086.43939	signalling.calcium	calcium-dependent protein kinase 33 [Glycine max] >gi|947125543|gb|KRH73749.1| hypothetical protein GLYMA_02G291300 [Glycine max]	-1.37186
Cluster-30086.51778	signalling.calcium	Calcium-dependent protein kinase SK5 [Glycine soja]	-3.9143
Cluster-51651.0	signalling.calcium	calcium-dependent protein kinase 23-like [Quercus suber]	-4.27947
Cluster-70002.0	signalling.calcium	vacuolar calcium ion transporter-like [Quercus suber]	-4.49092
Cluster-30086.131767	signalling.calcium	calcium permeable stress-gated cation channel 1-like [Quercus suber]	-4.26035
Cluster-30086.96502	signalling.calcium	Calcium-dependent protein kinase 1 [Glycine soja]	-5.57816
Cluster-113787.0	signalling.calcium	calcium/calmodulin-dependent protein kinase cmkB-like [Quercus suber]	-3.86453
Cluster-30086.17559	signalling.calcium	Calcium-binding mitochondrial carrier protein SCaMC-1 [Glycine soja]	-3.51139
Cluster-30086.135294	signalling.calcium	PREDICTED: LOW QUALITY PROTEIN: putative calcium-binding protein CML19 [Cicer arietinum]	-4.00886
Cluster-30086.83647	signalling.calcium	EH domain-containing protein 1 [Medicago truncatula] >gi|355518966|gb|AET00590.1| calcium-binding EF hand protein [Medicago truncatula] >gi|1471986178|gb|RHN57842.1| putative EH domain-containing protein [Medicago truncatula]	-3.91424
Cluster-30086.117957	signalling.calcium	calcium-dependent protein kinase 23-like [Quercus suber]	-5.40631
Cluster-79630.0	signalling.calcium	uncharacterized calcium-binding protein C800.10c-like [Quercus suber]	-3.86448
Cluster-30086.43954	signalling.calcium	calcium-dependent protein kinase 2 [Vigna radiata var. radiata]	-2.62974
Cluster-30086.96518	signalling.calcium	calcium-binding EF-hand protein [Medicago truncatula]	-1.53379
Cluster-30086.4428	signalling.calcium	calcium-translocating P-type ATPase [Coccomyxa subellipsoidea C-169] >gi|384246778|gb|EIE20267.1| calcium-translocating P-type ATPase [Coccomyxa subellipsoidea C-169]	-3.88956
Cluster-30086.138807	signalling.calcium	calcium/calmodulin-dependent protein kinase cmkB-like [Quercus suber] >gi|1336359863|gb|POE90368.1| calcium/calmodulin-dependent protein kinase type i [Quercus suber]	-4.66074
Cluster-30086.17872	signalling.calcium	vacuolar calcium ion transporter-like [Quercus suber]	-5.0757
Cluster-30086.66324	signalling.calcium	two pore calcium channel protein 1 [Cajanus cajan]	1.44089
Cluster-30086.43947	signalling.calcium	PREDICTED: calcium-dependent protein kinase 2-like [Vigna angularis] >gi|920697533|gb|KOM40758.1| hypothetical protein LR48_Vigan04g095600 [Vigna angularis] >gi|965601457|dbj|BAT88635.1| hypothetical protein VIGAN_05217900 [Vigna angularis var. angularis]	-1.80874
Cluster-30086.29712	signalling.calcium	calcium-dependent protein kinase 10 [Glycine max] >gi|947115118|gb|KRH63420.1| hypothetical protein GLYMA_04G175300 [Glycine max]	-1.37726
Cluster-30086.4860	signalling.calcium	vacuolar calcium ion transporter [Quercus suber]	-5.12932
Cluster-30086.21218	signalling.calcium	vacuolar calcium ion transporter-like [Quercus suber]	-3.67547
Cluster-33099.0	signalling.calcium	vacuolar calcium ion transporter [Quercus suber]	-3.93843
Cluster-114454.0	signalling.calcium	calcium/proton exchanger, calcium antiporter [Thalassiosira pseudonana CCMP1335] >gi|220971926|gb|EED90259.1| calcium/proton exchanger, calcium antiporter [Thalassiosira pseudonana CCMP1335]	-4.66072
Cluster-30086.70134	signalling.calcium	calcium sensing receptor, chloroplastic [Cajanus cajan] >gi|1012345562|gb|KYP56754.1| hypothetical protein KK1_003001 [Cajanus cajan]	4.70248
Cluster-30086.5039	signalling.calcium	vacuolar calcium ion transporter-like [Quercus suber]	-5.05366
Cluster-30086.96505	signalling.calcium	calcium-dependent protein kinase 1 [Medicago truncatula] >gi|355478955|gb|AES60158.1| calmodulin-domain kinase CDPK protein [Medicago truncatula] >gi|1472007177|gb|RHN78837.1| putative protein kinase CAMK-CDPK family [Medicago truncatula]	-1.12052
Cluster-32846.0	signalling.calcium	Calcium-activated potassium channel subunit alpha-1 [Phytophthora megakarya]	-3.73203
Cluster-30086.30456	signalling.calcium	PREDICTED: uncharacterized calcium-binding protein At1g02270 isoform X1 [Cicer arietinum]	-3.37944
Cluster-30086.111601	signalling.calcium	calcium-transporting ATPase 2-like [Quercus suber] >gi|1336335472|gb|POE71340.1| calcium-transporting atpase 2 [Quercus suber]	-3.5552
Cluster-30086.137305	signalling.calcium	calcium-transporting ATPase sarcoplasmic/endoplasmic reticulum type-like [Quercus suber]	-3.73202
Cluster-30086.39417	signalling.calcium	calcium/calmodulin-regulated receptor-like kinase 1 [Cajanus cajan] >gi|1150098748|ref|XP_020235286.1| calcium/calmodulin-regulated receptor-like kinase 1 [Cajanus cajan] >gi|1150098750|ref|XP_020235287.1| calcium/calmodulin-regulated receptor-like kinase 1 [Cajanus cajan] >gi|1150098752|ref|XP_020235288.1| calcium/calmodulin-regulated receptor-like kinase 1 [Cajanus cajan] >gi|1150098754|ref|XP_…	-1.46908
Cluster-30086.96520	signalling.calcium	calcium-binding EF-hand protein [Medicago truncatula]	5.26538
Cluster-30086.103724	signalling.calcium	elicitor-responsive protein 3 [Medicago truncatula] >gi|355521649|gb|AET02103.1| calcium-dependent lipid-binding (CaLB domain) family protein [Medicago truncatula] >gi|388501236|gb|AFK38684.1| unknown [Medicago truncatula] >gi|388516077|gb|AFK46100.1| unknown [Medicago truncatula] >gi|1471968336|gb|RHN40003.1| putative C2 domain-containing protein [Medicago truncatula]	-1.85875
Cluster-30086.67616	signalling.calcium	calcium-dependent protein kinase 26 [Medicago truncatula] >gi|355519460|gb|AET01084.1| calmodulin-domain kinase CDPK protein [Medicago truncatula] >gi|1471986552|gb|RHN58216.1| putative protein kinase CAMK-CDPK family [Medicago truncatula]	-1.60298
Cluster-110476.1	signalling.calcium	calreticulin 2, calcium-binding protein [Chlamydomonas reinhardtii] >gi|11131843|sp|Q9STD3.1|CALR_CHLRE RecName: Full=Calreticulin; Flags: Precursor >gi|5830186|emb|CAB54526.1| calreticulin [Chlamydomonas reinhardtii] >gi|1335054039|gb|PNW88643.1| hypothetical protein CHLRE_01g038400v5 [Chlamydomonas reinhardtii]	-3.70401
Cluster-30086.6867	signalling.calcium	calcium-dependent protein kinase 23-like [Quercus suber]	-3.61657
Cluster-30086.110977	signalling.calcium	putative calcium-transporting ATPase 11, plasma membrane-type [Glycine max] >gi|571557002|ref|XP_006604343.1| putative calcium-transporting ATPase 11, plasma membrane-type [Glycine max] >gi|955388476|ref|XP_014627279.1| putative calcium-transporting ATPase 11, plasma membrane-type [Glycine max] >gi|947045578|gb|KRG95207.1| hypothetical protein GLYMA_19G136400 [Glycine max] >gi|947045579|gb|KRG952…	4.60999
Cluster-11070.0	signalling.calcium	putative P-type II calcium ATPase [Physcomitrella patens]	-5.59342
Cluster-30086.59968	signalling.calcium	calcium-transporting ATPase 9, plasma membrane-type isoform X2 [Glycine max]	3.37444
Cluster-30086.114940	signalling.calcium	calcium-transporting ATPase 12, plasma membrane-type [Medicago truncatula] >gi|355519282|gb|AET00906.1| cation-transporting ATPase plant [Medicago truncatula] >gi|1471986441|gb|RHN58105.1| putative calcium-transporting ATPase [Medicago truncatula]	-1.3159
Cluster-30086.128171	signalling.calcium	vacuolar calcium ion transporter-like [Quercus suber]	-4.86418
Cluster-30086.16990	signalling.calcium	calcium-transporting atpase 1 [Quercus suber]	-3.4579
Cluster-30086.25467	signalling.calcium	calcium-dependent protein kinase 10-like [Cajanus cajan] >gi|1012339464|gb|KYP50696.1| Calcium-dependent protein kinase 30 [Cajanus cajan]	-3.03072
Cluster-30086.137449	signalling.calcium	calcium-binding protein PBP1 [Medicago truncatula] >gi|657399630|gb|AES67313.2| calcium-binding EF-hand protein [Medicago truncatula] >gi|1472003956|gb|RHN75617.1| putative EF-hand domain pair protein [Medicago truncatula]	-2.90491
Cluster-30086.9727	signalling.calcium	vacuolar calcium ion transporter [Quercus suber]	-3.52346
Cluster-30086.90459	signalling.calcium	Calcium uptake protein 1, mitochondrial [Glycine soja]	1.00143
Cluster-30086.1970	signalling.calcium	putative calcium-transporting ATPase 11, plasma membrane-type [Spinacia oleracea] >gi|902167060|gb|KNA07320.1| hypothetical protein SOVF_172280 [Spinacia oleracea]	-5.19109
Cluster-30086.77338	signalling.calcium	calcium-transporting ATPase 4, plasma membrane-type-like [Cajanus cajan]	3.898
Cluster-30086.122017	signalling.calcium	PREDICTED: calcium/calmodulin-regulated receptor-like kinase 1 [Lupinus angustifolius] >gi|1117455453|ref|XP_019422765.1| PREDICTED: calcium/calmodulin-regulated receptor-like kinase 1 [Lupinus angustifolius] >gi|1102693609|gb|OIV93163.1| hypothetical protein TanjilG_20825 [Lupinus angustifolius]	2.36769
Cluster-87989.0	signalling.calcium	calcium-binding mitochondrial carrier protein Aralar2-like [Quercus suber]	-3.38918
Cluster-82197.0	signalling.calcium	calcium/calmodulin-dependent protein kinase kinase cmkC-like [Quercus suber]	-3.81286
Cluster-30086.38597	signalling.calcium	calcium-dependent protein kinase 2-like [Cajanus cajan] >gi|1012341002|gb|KYP52211.1| Calcium-dependent protein kinase 9 [Cajanus cajan]	-1.40303
Cluster-30086.62826	signalling.calcium	calcium-dependent protein kinase 28 [Cajanus cajan] >gi|1012349205|gb|KYP60395.1| Calcium-dependent protein kinase 28 [Cajanus cajan]	-2.39387
Cluster-30086.9427	signalling.calcium	vacuolar calcium ion transporter [Quercus suber]	-4.60116
Cluster-57938.0	signalling.calcium	mitochondrial proton/calcium exchanger protein [Capsella rubella] >gi|482570258|gb|EOA34446.1| hypothetical protein CARUB_v10021982mg [Capsella rubella]	-3.42392
Cluster-37553.0	signalling.calcium	putative calcium-transporting ATPase 11, plasma membrane-type [Chenopodium quinoa]	-3.55512
Cluster-30086.134708	signalling.calcium	PREDICTED: calcium-dependent protein kinase 26-like [Lupinus angustifolius] >gi|1102698831|gb|OIV98195.1| hypothetical protein TanjilG_11592 [Lupinus angustifolius]	-1.4422
Cluster-30086.73080	signalling.calcium	calcium sensing receptor, chloroplastic isoform X1 [Glycine max] >gi|947082785|gb|KRH31574.1| hypothetical protein GLYMA_11G255300 [Glycine max]	3.95024
Cluster-30086.141411	signalling.calcium	calcium/calmodulin-dependent protein kinase kinase cmkC-like [Quercus suber]	-3.78637
Cluster-30086.44956	signalling.calcium	calcium-transporting ATPase 8, plasma membrane-type [Vigna radiata var. radiata] >gi|950975010|ref|XP_014501026.1| calcium-transporting ATPase 8, plasma membrane-type [Vigna radiata var. radiata] >gi|950975016|ref|XP_014501027.1| calcium-transporting ATPase 8, plasma membrane-type [Vigna radiata var. radiata]	2.04915
Cluster-30086.63656	signalling.calcium	calcium permeable stress-gated cation channel 1 [Glycine max] >gi|571564894|ref|XP_006605689.1| calcium permeable stress-gated cation channel 1 [Glycine max] >gi|947040366|gb|KRG90090.1| hypothetical protein GLYMA_20G066800 [Glycine max]	1.33228
Cluster-30086.80423	signalling.calcium	calcium-dependent protein kinase 26 [Herrania umbratica]	-1.77737
Cluster-30086.11926	signalling.calcium	putative calcium-transporting ATPase 11, plasma membrane-type isoform X3 [Medicago truncatula] >gi|1379627218|ref|XP_024636732.1| putative calcium-transporting ATPase 11, plasma membrane-type isoform X3 [Medicago truncatula]	3.48923
Cluster-30086.55451	signalling.calcium	two pore calcium channel protein 1 [Vigna radiata var. radiata] >gi|950932704|ref|XP_014510526.1| two pore calcium channel protein 1 [Vigna radiata var. radiata] >gi|950932707|ref|XP_014510535.1| two pore calcium channel protein 1 [Vigna radiata var. radiata] >gi|950932710|ref|XP_014510543.1| two pore calcium channel protein 1 [Vigna radiata var. radiata]	0.903761
Cluster-95306.0	signalling.calcium	hypothetical protein PHYSODRAFT_284839 [Phytophthora sojae] >gi|197320662|gb|ACH68459.1| calcium-dependent protein 1 [Phytophthora sojae] >gi|348684212|gb|EGZ24027.1| hypothetical protein PHYSODRAFT_284839 [Phytophthora sojae]	-3.91407
Cluster-30086.83652	signalling.calcium	EH domain-containing protein 1 [Medicago truncatula] >gi|355518966|gb|AET00590.1| calcium-binding EF hand protein [Medicago truncatula] >gi|1471986178|gb|RHN57842.1| putative EH domain-containing protein [Medicago truncatula]	-1.00863
Cluster-30086.43933	signalling.calcium	calcium-dependent protein kinase 9-like protein [Trifolium pratense]	-1.14788
Cluster-30086.140682	signalling.calcium	calcium-binding ef-hand-containing protein [Trifolium pratense]	-3.35351
Cluster-22285.0	signalling.calcium	calcium/calmodulin-dependent protein kinase [Quercus suber]	-3.31698
Cluster-30086.77673	signalling.calcium	Calcium-dependent protein kinase 28 [Glycine soja]	-4.61622
Cluster-30086.132554	signalling.calcium	PREDICTED: putative calcium-transporting ATPase 11, plasma membrane-type [Fragaria vesca subsp. vesca]	-4.35323
Cluster-30086.15086	signalling.calcium	putative calcium-binding protein [Quercus suber]	-3.24106
Cluster-30086.64231	signalling.calcium	probable calcium-binding protein CML27 [Glycine max] >gi|1236774714|ref|NP_001341813.1| probable calcium-binding protein CML27 [Glycine max] >gi|947082166|gb|KRH30955.1| hypothetical protein GLYMA_11G217200 [Glycine max]	1.96325
Cluster-30086.11316	signalling.calcium	PREDICTED: calcium uniporter protein 5, mitochondrial-like [Lupinus angustifolius] >gi|1102717501|gb|OIW16111.1| hypothetical protein TanjilG_18826 [Lupinus angustifolius]	-1.71571
Cluster-85596.1	signalling.calcium	calcium-dependent protein kinase 23-like [Quercus suber]	-3.20154
Cluster-30086.110267	signalling.calcium	probable calcium-binding protein CML48 isoform X2 [Vigna radiata var. radiata]	-3.96212
Cluster-30086.27725	signalling.calcium	Calcium-transporting ATPase 1, plasma membrane-type [Capsicum baccatum]	-4.18107
Cluster-30086.83648	signalling.calcium	EH domain-containing protein 1 [Medicago truncatula] >gi|355518966|gb|AET00590.1| calcium-binding EF hand protein [Medicago truncatula] >gi|1471986178|gb|RHN57842.1| putative EH domain-containing protein [Medicago truncatula]	-1.39596
Cluster-30086.110982	signalling.calcium	putative calcium-transporting ATPase 11, plasma membrane-type [Glycine max] >gi|571557002|ref|XP_006604343.1| putative calcium-transporting ATPase 11, plasma membrane-type [Glycine max] >gi|955388476|ref|XP_014627279.1| putative calcium-transporting ATPase 11, plasma membrane-type [Glycine max] >gi|947045578|gb|KRG95207.1| hypothetical protein GLYMA_19G136400 [Glycine max] >gi|947045579|gb|KRG952…	5.03066
Cluster-16674.0	signalling.calcium	vacuolar calcium ion transporter-like [Quercus suber]	-3.16089
Cluster-30086.82682	signalling.calcium	calcium-binding mitochondrial carrier protein SCaMC-2-B isoform X3 [Glycine max]	1.54205
Cluster-30086.83651	signalling.calcium	calcium-binding EF hand protein [Medicago truncatula]	-1.07173
Cluster-60726.0	signalling.calcium	calcium-binding protein NCS-1-like [Quercus suber] >gi|1344050732|ref|XP_023908569.1| calcium-binding protein NCS-1-like [Quercus suber]	-3.42382
Cluster-23331.0	signalling.calcium	CAMK/CAMK1 protein kinase [Phytophthora parasitica P1569] >gi|567957558|gb|ETK83159.1| CAMK/CAMK1 protein kinase [Phytophthora parasitica] >gi|567986223|gb|ETL36548.1| CAMK/CAMK1 protein kinase [Phytophthora parasitica] >gi|568015592|gb|ETL89769.1| CAMK/CAMK1 protein kinase [Phytophthora parasitica] >gi|568045909|gb|ETM43037.1| CAMK/CAMK1 protein kinase [Phytophthora parasitica] >gi|570323809|gb|…	-4.11878
Cluster-30086.110269	signalling.calcium	calcium/calmodulin-dependent protein kinase cmkB-like [Quercus suber]	-3.27948
Cluster-30086.37879	signalling.calcium	calcium-transporting ATPase 3, endoplasmic reticulum-type isoform X1 [Glycine max] >gi|947113130|gb|KRH61432.1| hypothetical protein GLYMA_04G046700 [Glycine max]	3.61442
Cluster-54729.0	signalling.calcium	calcium/calmodulin-dependent protein kinase type 1-like [Quercus suber] >gi|1336376235|gb|POF03000.1| putative serine/threonine-protein kinase fhkc [Quercus suber]	-3.75932
Cluster-100464.0	signalling.calcium	calcium/calmodulin-dependent protein kinase [Thraustotheca clavata]	-3.45775
Cluster-93802.0	signalling.calcium	calcium uptake protein, mitochondrial-like [Jatropha curcas]	-3.11906
Cluster-86805.0	signalling.calcium	calcium-transporting ATPase sarcoplasmic/endoplasmic reticulum type-like, partial [Quercus suber]	-3.78628
Cluster-85596.0	signalling.calcium	calcium-dependent protein kinase 23-like [Quercus suber]	-3.35345
Cluster-30086.27937	signalling.calcium	two pore calcium channel protein 1 [Cajanus cajan]	3.09584
Cluster-30086.54799	signalling.calcium	calcium-binding mitochondrial carrier protein SCaMC-1-like isoform X1 [Cajanus cajan]	1.31468
Cluster-30086.63663	signalling.calcium	calcium permeable stress-gated cation channel 1 [Glycine max] >gi|571564894|ref|XP_006605689.1| calcium permeable stress-gated cation channel 1 [Glycine max] >gi|947040366|gb|KRG90090.1| hypothetical protein GLYMA_20G066800 [Glycine max]	3.79667
Cluster-97711.0	signalling.calcium	calcium/calmodulin-dependent protein kinase type 1-like [Quercus suber] >gi|1336376235|gb|POF03000.1| putative serine/threonine-protein kinase fhkc [Quercus suber]	-3.20148
Cluster-30086.96521	signalling.calcium	probable calcium-binding protein CML48 [Medicago truncatula] >gi|355485876|gb|AES67079.1| calcium-binding EF-hand protein [Medicago truncatula] >gi|1472003801|gb|RHN75462.1| putative parvalbumin [Medicago truncatula]	-0.930979
Cluster-27758.0	signalling.calcium	Flagellar calcium-binding protein TB-44A [Symbiodinium microadriaticum]	-3.16085
Cluster-30086.142739	signalling.calcium	calcium-translocating P-type ATPase, PMCA-type [Aphanomyces astaci] >gi|574120563|gb|ETV86041.1| calcium-translocating P-type ATPase, PMCA-type [Aphanomyces astaci]	-3.96207
Cluster-30086.60331	signalling.calcium	probable calcium-binding protein CML21 isoform X2 [Medicago truncatula] >gi|657374736|gb|AET03429.2| EF hand calcium-binding family protein [Medicago truncatula]	-3.93823
Cluster-30086.58599	signalling.calcium	PREDICTED: calcium sensing receptor, chloroplastic-like [Lupinus angustifolius]	4.72955
Cluster-30086.134427	signalling.calcium	calcium-binding protein NCS-1-like [Quercus suber] >gi|1344050732|ref|XP_023908569.1| calcium-binding protein NCS-1-like [Quercus suber]	-3.98552
Cluster-104341.0	signalling.calcium	calcium influx-promoting protein ehs1 [Quercus suber]	-3.07598
Cluster-30086.134428	signalling.calcium	calcium-binding protein NCS-1-like [Quercus suber] >gi|1344050732|ref|XP_023908569.1| calcium-binding protein NCS-1-like [Quercus suber]	-3.96206
Cluster-62823.0	signalling.calcium	calcium/calmodulin-dependent protein kinase cmkB-like [Quercus suber] >gi|1336359863|gb|POE90368.1| calcium/calmodulin-dependent protein kinase type i [Quercus suber]	-3.42377
Cluster-55365.0	signalling.calcium	calcium/calmodulin-dependent protein kinase [Quercus suber]	-3.27942
Cluster-92921.1	signalling.calcium	putative calcium-transporting ATPase 11, plasma membrane-type isoform X1 [Vigna radiata var. radiata]	-2.7422
Cluster-30086.82443	signalling.calcium	putative calcium-binding protein C800.10c family [Cajanus cajan]	3.60388
Cluster-30086.32041	signalling.calcium	calcium-transporting ATPase, endoplasmic reticulum-type [Glycine max] >gi|571524929|ref|XP_006598889.1| calcium-transporting ATPase, endoplasmic reticulum-type [Glycine max] >gi|734361967|gb|KHN15910.1| Calcium-transporting ATPase, endoplasmic reticulum-type [Glycine soja] >gi|947057016|gb|KRH06422.1| hypothetical protein GLYMA_16G022200 [Glycine max] >gi|947057017|gb|KRH06423.1| hypothetical pro…	-1.76543
Cluster-30086.20238	signalling.calcium	PREDICTED: calcium-dependent protein kinase 18 isoform X2 [Elaeis guineensis]	-4.47414
Cluster-56205.0	signalling.calcium	calcium-transporting ATPase 2-like [Quercus suber] >gi|1336305203|gb|POE47533.1| calcium-transporting atpase 2 [Quercus suber]	-3.20143
Cluster-30086.88983	signalling.calcium	calcium-transporting ATPase 8, plasma membrane-type-like isoform X2 [Cajanus cajan]	-2.30631
Cluster-30086.34581	signalling.calcium	calcium-transporting ATPase 9, plasma membrane-type [Glycine max] >gi|947060349|gb|KRH09610.1| hypothetical protein GLYMA_15G001300 [Glycine max]	2.17233
Cluster-61589.1	signalling.calcium	calcium-translocating P-type PMCA-type [Chlorella sorokiniana]	-2.93849
Cluster-30086.43945	signalling.calcium	calcium-dependent protein kinase 2-like [Cajanus cajan] >gi|1012341002|gb|KYP52211.1| Calcium-dependent protein kinase 9 [Cajanus cajan]	-2.59927
Cluster-30086.112619	signalling.calcium	sodium/calcium exchanger NCL-like [Arachis ipaensis] >gi|1432026526|ref|XP_025674012.1| sodium/calcium exchanger NCL-like [Arachis hypogaea]	-3.27939
Cluster-30086.27487	signalling.calcium	calcium uptake protein, mitochondrial isoform X2 [Vigna radiata var. radiata]	3.61991
Cluster-37553.4	signalling.calcium	PREDICTED: calcium-transporting ATPase 4, plasma membrane-type-like isoform X1 [Cucumis melo]	-3.78621
Cluster-16380.0	signalling.calcium	calcium-dependent protein kinase 20 [Quercus suber]	-3.70377
Cluster-30086.55285	signalling.calcium	two-pore potassium channel 1 isoform X1 [Cajanus cajan] >gi|1150127779|ref|XP_020222693.1| two-pore potassium channel 1 isoform X1 [Cajanus cajan] >gi|1150127781|ref|XP_020222701.1| two-pore potassium channel 1 isoform X1 [Cajanus cajan] >gi|1012362282|gb|KYP73465.1| Calcium-activated outward-rectifying potassium channel 1 [Cajanus cajan]	-0.911809
Cluster-30086.43958	signalling.calcium	calcium permeable stress-gated cation channel 1-like [Cajanus cajan] >gi|1150173182|ref|XP_020228667.1| calcium permeable stress-gated cation channel 1-like [Cajanus cajan] >gi|1150173184|ref|XP_020228668.1| calcium permeable stress-gated cation channel 1-like [Cajanus cajan]	-3.70376
Cluster-30086.59033	signalling.calcium	calcium permeable stress-gated cation channel 1-like [Cajanus cajan] >gi|1150173182|ref|XP_020228667.1| calcium permeable stress-gated cation channel 1-like [Cajanus cajan] >gi|1150173184|ref|XP_020228668.1| calcium permeable stress-gated cation channel 1-like [Cajanus cajan]	-1.74722
Cluster-30086.43938	signalling.calcium	PREDICTED: calcium-dependent protein kinase 2-like [Vigna angularis] >gi|920697533|gb|KOM40758.1| hypothetical protein LR48_Vigan04g095600 [Vigna angularis] >gi|965601457|dbj|BAT88635.1| hypothetical protein VIGAN_05217900 [Vigna angularis var. angularis]	-1.04123
Cluster-30086.51776	signalling.calcium	calcium-dependent protein kinase SK5 [Arachis ipaensis] >gi|1431694836|ref|XP_025637601.1| calcium-dependent protein kinase SK5 [Arachis hypogaea]	-0.928859
Cluster-30086.37881	signalling.calcium	calcium-transporting ATPase 3, endoplasmic reticulum-type isoform X1 [Glycine max] >gi|947113130|gb|KRH61432.1| hypothetical protein GLYMA_04G046700 [Glycine max]	0.895172
Cluster-30086.83978	signalling.calcium	two pore calcium channel protein 1 [Cajanus cajan]	1.55799
Cluster-113604.0	signalling.calcium	calcium-transporting ATPase 2-like [Quercus suber] >gi|1336335472|gb|POE71340.1| calcium-transporting atpase 2 [Quercus suber]	-3.55491
Cluster-26484.0	signalling.calcium	calcium-dependent phospholipid-binding Copine family protein [Klebsormidium nitens]	-2.83894
Cluster-30086.72980	signalling.calcium	calcium-transporting ATPase 4, endoplasmic reticulum-type [Glycine max] >gi|734316912|gb|KHN02394.1| Calcium-transporting ATPase 4, endoplasmic reticulum-type [Glycine soja] >gi|947046245|gb|KRG95874.1| hypothetical protein GLYMA_19G175900 [Glycine max]	-1.20496
Cluster-30086.70121	signalling.calcium	two pore calcium channel protein 1 [Cajanus cajan]	4.19401
Cluster-55237.0	signalling.calcium	sodium/calcium exchanger NCL2 isoform X2 [Glycine max] >gi|947073115|gb|KRH22006.1| hypothetical protein GLYMA_13G272100 [Glycine max]	-3.07588
Cluster-30086.65374	signalling.calcium	probable calcium-binding protein CML21 [Cajanus cajan] >gi|1150092356|ref|XP_020231882.1| probable calcium-binding protein CML21 [Cajanus cajan] >gi|1150092358|ref|XP_020231883.1| probable calcium-binding protein CML21 [Cajanus cajan] >gi|1012339630|gb|KYP50859.1| putative calcium-binding protein CML21 [Cajanus cajan]	-1.06785
Cluster-30086.80548	signalling.calcium	calcium-binding EF-hand protein [Medicago truncatula]	2.33183
Cluster-30086.147111	signalling.calcium	vacuolar calcium ion transporter-like [Quercus suber]	-3.03149
Cluster-10212.1	signalling.calcium	calcium-dependent protein kinase [Thraustotheca clavata]	-3.98543
Cluster-104533.1	signalling.calcium	PREDICTED: calcium channel YVC1-like [Pyrus x bretschneideri]	-2.83891
Cluster-30086.76608	signalling.calcium	calcium-transporting ATPase 4, plasma membrane-type-like [Cajanus cajan]	4.01904
Cluster-30086.15085	signalling.calcium	putative calcium-binding protein [Quercus suber]	-2.73203
Cluster-30086.30457	signalling.calcium	PREDICTED: uncharacterized calcium-binding protein At1g02270 isoform X1 [Cicer arietinum]	-1.15241
Cluster-60429.0	signalling.calcium	calcium/calmodulin-dependent protein kinase cmkB-like [Quercus suber] >gi|1336359863|gb|POE90368.1| calcium/calmodulin-dependent protein kinase type i [Quercus suber]	-3.38891
Cluster-30086.101153	signalling.calcium	PREDICTED: calcium-dependent protein kinase 4-like [Cicer arietinum]	-2.17083
Cluster-92499.0	signalling.calcium	calcium/calmodulin-dependent protein kinase kinase cmkC-like [Quercus suber]	-2.78645
Cluster-29867.0	signalling.calcium	vacuolar calcium ion transporter [Quercus suber]	-2.73202
Cluster-95265.0	signalling.calcium	calreticulin 2, calcium-binding protein [Chlamydomonas reinhardtii] >gi|11131843|sp|Q9STD3.1|CALR_CHLRE RecName: Full=Calreticulin; Flags: Precursor >gi|5830186|emb|CAB54526.1| calreticulin [Chlamydomonas reinhardtii] >gi|1335054039|gb|PNW88643.1| hypothetical protein CHLRE_01g038400v5 [Chlamydomonas reinhardtii]	-3.11889
Cluster-30086.63657	signalling.calcium	calcium permeable stress-gated cation channel 1-like [Cajanus cajan]	1.9477
Cluster-30086.41105	signalling.calcium	calcium/calmodulin-regulated receptor-like kinase 1 [Ricinus communis] >gi|1391286020|ref|XP_025013802.1| calcium/calmodulin-regulated receptor-like kinase 1 [Ricinus communis] >gi|1391286023|ref|XP_025013803.1| calcium/calmodulin-regulated receptor-like kinase 1 [Ricinus communis] >gi|223537899|gb|EEF39513.1| serine/threonine-specific protein kinase, putative [Ricinus communis]	-2.65417

## Sheet: C22L_vs_C22R
Gene	Pathway	NR Description	log2foldchange
Cluster-30086.58598	signalling.calcium	calcium sensing receptor, chloroplastic-like [Glycine max] >gi|255639859|gb|ACU20222.1| unknown [Glycine max] >gi|734367764|gb|KHN18410.1| Calcium sensing receptor, chloroplastic [Glycine soja] >gi|947053763|gb|KRH03216.1| hypothetical protein GLYMA_17G084300 [Glycine max]	5.95854
Cluster-30086.67034	signalling.calcium	calcium-regulated/ATP-independent forisome protein [Pisum sativum]	6.09189
Cluster-30086.73745	signalling.calcium	calcium sensing receptor, chloroplastic isoform X1 [Glycine max] >gi|947082785|gb|KRH31574.1| hypothetical protein GLYMA_11G255300 [Glycine max]	4.85642
Cluster-30086.125420	signalling.calcium	cation/calcium exchanger 1-like [Cajanus cajan]	8.29422
Cluster-30086.70854	signalling.calcium	Calcium sensing receptor, chloroplastic [Glycine soja]	4.88247
Cluster-30086.57688	signalling.calcium	calcium sensing receptor, chloroplastic isoform X1 [Glycine max] >gi|947082785|gb|KRH31574.1| hypothetical protein GLYMA_11G255300 [Glycine max]	7.87883
Cluster-30086.108141	signalling.calcium	sodium/calcium exchanger NCL-like [Arachis ipaensis] >gi|1432026526|ref|XP_025674012.1| sodium/calcium exchanger NCL-like [Arachis hypogaea]	-4.53361
Cluster-30086.108248	signalling.calcium	calcium-transporting ATPase, endoplasmic reticulum-type [Glycine max] >gi|571524929|ref|XP_006598889.1| calcium-transporting ATPase, endoplasmic reticulum-type [Glycine max] >gi|734361967|gb|KHN15910.1| Calcium-transporting ATPase, endoplasmic reticulum-type [Glycine soja] >gi|947057016|gb|KRH06422.1| hypothetical protein GLYMA_16G022200 [Glycine max] >gi|947057017|gb|KRH06423.1| hypothetical pro…	-2.87762
Cluster-30086.73079	signalling.calcium	calcium sensing receptor, chloroplastic [Cajanus cajan]	3.91034
Cluster-30086.72212	signalling.calcium	Calcium/proton exchanger CAX [Parasponia andersonii]	6.42966
Cluster-30086.70646	signalling.calcium	probable calcium-binding protein CML27 [Glycine max] >gi|1236774714|ref|NP_001341813.1| probable calcium-binding protein CML27 [Glycine max] >gi|947082166|gb|KRH30955.1| hypothetical protein GLYMA_11G217200 [Glycine max]	3.24149
Cluster-30086.70544	signalling.calcium	calcium-regulated/ATP-independent forisome protein [Pisum sativum]	5.98731
Cluster-30086.72201	signalling.calcium	Calcium/proton exchanger CAX [Parasponia andersonii]	5.28315
Cluster-30086.5039	signalling.calcium	vacuolar calcium ion transporter-like [Quercus suber]	-5.62539
Cluster-30086.135116	signalling.calcium	calcium-transporting ATPase 2-like [Quercus suber] >gi|1336305203|gb|POE47533.1| calcium-transporting atpase 2 [Quercus suber]	-6.8645
Cluster-30086.44956	signalling.calcium	calcium-transporting ATPase 8, plasma membrane-type [Vigna radiata var. radiata] >gi|950975010|ref|XP_014501026.1| calcium-transporting ATPase 8, plasma membrane-type [Vigna radiata var. radiata] >gi|950975016|ref|XP_014501027.1| calcium-transporting ATPase 8, plasma membrane-type [Vigna radiata var. radiata]	3.41083
Cluster-30086.30359	signalling.calcium	PREDICTED: probable calcium-binding protein CML18 [Lupinus angustifolius] >gi|1117534569|ref|XP_019446719.1| PREDICTED: probable calcium-binding protein CML18 [Lupinus angustifolius] >gi|1117536348|ref|XP_019447674.1| PREDICTED: probable calcium-binding protein CML18 [Lupinus angustifolius] >gi|1117536350|ref|XP_019447675.1| PREDICTED: probable calcium-binding protein CML18 [Lupinus angustifolius…	-5.5757
Cluster-30086.7396	signalling.calcium	PREDICTED: calcium uniporter protein 4, mitochondrial [Cicer arietinum]	-2.78098
Cluster-30086.68266	signalling.calcium	calcium sensing receptor, chloroplastic isoform X1 [Glycine max] >gi|947082785|gb|KRH31574.1| hypothetical protein GLYMA_11G255300 [Glycine max]	4.58442
Cluster-30086.137304	signalling.calcium	calcium-transporting ATPase sarcoplasmic/endoplasmic reticulum type-like [Quercus suber]	-6.99637
Cluster-30086.69785	signalling.calcium	calcium sensing receptor, chloroplastic isoform X1 [Glycine max] >gi|947082785|gb|KRH31574.1| hypothetical protein GLYMA_11G255300 [Glycine max]	-4.86776
Cluster-30086.68630	signalling.calcium	calcium sensing receptor, chloroplastic [Cajanus cajan] >gi|1012345562|gb|KYP56754.1| hypothetical protein KK1_003001 [Cajanus cajan]	3.69024
Cluster-30086.135437	signalling.calcium	PREDICTED: putative calcium-binding protein CML19 [Lupinus angustifolius]	-3.40075
Cluster-30086.65990	signalling.calcium	calcium sensing receptor, chloroplastic isoform X1 [Glycine max] >gi|947082785|gb|KRH31574.1| hypothetical protein GLYMA_11G255300 [Glycine max]	5.00498
Cluster-30086.76608	signalling.calcium	calcium-transporting ATPase 4, plasma membrane-type-like [Cajanus cajan]	6.4424
Cluster-30086.40943	signalling.calcium	calcium phosphate kinase 6 [Ammopiptanthus mongolicus]	-3.3576
Cluster-30086.128171	signalling.calcium	vacuolar calcium ion transporter-like [Quercus suber]	-4.86214
Cluster-30086.16990	signalling.calcium	calcium-transporting atpase 1 [Quercus suber]	-5.68272
Cluster-30086.62826	signalling.calcium	calcium-dependent protein kinase 28 [Cajanus cajan] >gi|1012349205|gb|KYP60395.1| Calcium-dependent protein kinase 28 [Cajanus cajan]	-4.03317
Cluster-30086.137449	signalling.calcium	calcium-binding protein PBP1 [Medicago truncatula] >gi|657399630|gb|AES67313.2| calcium-binding EF-hand protein [Medicago truncatula] >gi|1472003956|gb|RHN75617.1| putative EF-hand domain pair protein [Medicago truncatula]	-3.00285
Cluster-30086.132553	signalling.calcium	PREDICTED: putative calcium-transporting ATPase 11, plasma membrane-type [Fragaria vesca subsp. vesca]	-6.38503
Cluster-30086.4428	signalling.calcium	calcium-translocating P-type ATPase [Coccomyxa subellipsoidea C-169] >gi|384246778|gb|EIE20267.1| calcium-translocating P-type ATPase [Coccomyxa subellipsoidea C-169]	-5.68497
Cluster-30086.43958	signalling.calcium	calcium permeable stress-gated cation channel 1-like [Cajanus cajan] >gi|1150173182|ref|XP_020228667.1| calcium permeable stress-gated cation channel 1-like [Cajanus cajan] >gi|1150173184|ref|XP_020228668.1| calcium permeable stress-gated cation channel 1-like [Cajanus cajan]	-4.45152
Cluster-30086.73080	signalling.calcium	calcium sensing receptor, chloroplastic isoform X1 [Glycine max] >gi|947082785|gb|KRH31574.1| hypothetical protein GLYMA_11G255300 [Glycine max]	4.89588
Cluster-30086.135671	signalling.calcium	calcium permeable stress-gated cation channel 1-like [Quercus suber]	-5.78358
Cluster-30086.52304	signalling.calcium	CSC1-like protein At1g32090 [Medicago truncatula] >gi|355513997|gb|AES95620.1| ERD (early-responsive to dehydration stress) family protein [Medicago truncatula] >gi|1471983045|gb|RHN54709.1| putative calcium-dependent channel, 7TM region phosphate [Medicago truncatula]	5.66223
Cluster-30086.114836	signalling.calcium	PREDICTED: calcium uniporter protein 2, mitochondrial [Cicer arietinum]	-2.42572
Cluster-30086.8860	signalling.calcium	calcium-transporting ATPase 2-like [Quercus suber] >gi|1336305203|gb|POE47533.1| calcium-transporting atpase 2 [Quercus suber]	-5.91395
Cluster-30086.38919	signalling.calcium	PREDICTED: calcium uniporter protein 5, mitochondrial-like [Cicer arietinum]	2.0365
Cluster-30086.127906	signalling.calcium	vacuolar calcium ion transporter [Quercus suber]	-5.79158
Cluster-17690.0	signalling.calcium	calcium-transporting ATPase 1-like [Quercus suber]	-5.45558
Cluster-30086.60498	signalling.calcium	calcium-dependent protein kinase 26 [Herrania umbratica]	-2.01777
Cluster-30086.70463	signalling.calcium	sodium/calcium exchanger NCL [Glycine max] >gi|734413423|gb|KHN36868.1| hypothetical protein glysoja_001599 [Glycine soja] >gi|947073114|gb|KRH22005.1| hypothetical protein GLYMA_13G272000 [Glycine max]	-3.75601
Cluster-30086.137305	signalling.calcium	calcium-transporting ATPase sarcoplasmic/endoplasmic reticulum type-like [Quercus suber]	-5.38517
Cluster-79630.0	signalling.calcium	uncharacterized calcium-binding protein C800.10c-like [Quercus suber]	-5.64217
Cluster-30086.43950	signalling.calcium	PREDICTED: calcium-dependent protein kinase 2-like [Vigna angularis] >gi|920697533|gb|KOM40758.1| hypothetical protein LR48_Vigan04g095600 [Vigna angularis] >gi|965601457|dbj|BAT88635.1| hypothetical protein VIGAN_05217900 [Vigna angularis var. angularis]	-2.98767
Cluster-30086.13461	signalling.calcium	PREDICTED: calcium-dependent protein kinase 26-like [Lupinus angustifolius] >gi|1102698831|gb|OIV98195.1| hypothetical protein TanjilG_11592 [Lupinus angustifolius]	-4.71343
Cluster-30086.29712	signalling.calcium	calcium-dependent protein kinase 10 [Glycine max] >gi|947115118|gb|KRH63420.1| hypothetical protein GLYMA_04G175300 [Glycine max]	-1.62237
Cluster-30086.11867	signalling.calcium	probable calcium-binding protein CML18 [Medicago truncatula] >gi|355498741|gb|AES79944.1| EF hand calcium-binding family protein [Medicago truncatula] >gi|1471975116|gb|RHN46782.1| putative calcium binding protein [Medicago truncatula]	-3.2431
Cluster-30086.43945	signalling.calcium	calcium-dependent protein kinase 2-like [Cajanus cajan] >gi|1012341002|gb|KYP52211.1| Calcium-dependent protein kinase 9 [Cajanus cajan]	-2.15858
Cluster-71108.0	signalling.calcium	calcium/calmodulin-dependent protein kinase cmkB-like [Quercus suber] >gi|1336359863|gb|POE90368.1| calcium/calmodulin-dependent protein kinase type i [Quercus suber]	-5.6882
Cluster-30086.110982	signalling.calcium	putative calcium-transporting ATPase 11, plasma membrane-type [Glycine max] >gi|571557002|ref|XP_006604343.1| putative calcium-transporting ATPase 11, plasma membrane-type [Glycine max] >gi|955388476|ref|XP_014627279.1| putative calcium-transporting ATPase 11, plasma membrane-type [Glycine max] >gi|947045578|gb|KRG95207.1| hypothetical protein GLYMA_19G136400 [Glycine max] >gi|947045579|gb|KRG952…	-5.55775
Cluster-30086.86145	signalling.calcium	PREDICTED: probable calcium-binding protein CML36 [Cicer arietinum]	-1.86102
Cluster-30086.27487	signalling.calcium	calcium uptake protein, mitochondrial isoform X2 [Vigna radiata var. radiata]	5.24206
Cluster-30086.44469	signalling.calcium	calcium-dependent protein kinase 26 [Herrania umbratica]	-3.4983
Cluster-68815.0	signalling.calcium	calcium-transporting ATPase sarcoplasmic/endoplasmic reticulum type-like [Quercus suber]	-5.47699
Cluster-30086.11199	signalling.calcium	calreticulin 2, calcium-binding protein [Chlamydomonas reinhardtii] >gi|11131843|sp|Q9STD3.1|CALR_CHLRE RecName: Full=Calreticulin; Flags: Precursor >gi|5830186|emb|CAB54526.1| calreticulin [Chlamydomonas reinhardtii] >gi|1335054039|gb|PNW88643.1| hypothetical protein CHLRE_01g038400v5 [Chlamydomonas reinhardtii]	-5.32465
Cluster-85596.1	signalling.calcium	calcium-dependent protein kinase 23-like [Quercus suber]	-5.31046
Cluster-30086.142739	signalling.calcium	calcium-translocating P-type ATPase, PMCA-type [Aphanomyces astaci] >gi|574120563|gb|ETV86041.1| calcium-translocating P-type ATPase, PMCA-type [Aphanomyces astaci]	-4.02081
Cluster-30086.141411	signalling.calcium	calcium/calmodulin-dependent protein kinase kinase cmkC-like [Quercus suber]	-5.34516
Cluster-30086.30456	signalling.calcium	PREDICTED: uncharacterized calcium-binding protein At1g02270 isoform X1 [Cicer arietinum]	-3.07678
Cluster-30086.38470	signalling.calcium	two-pore potassium channel 1 isoform X2 [Glycine max] >gi|734426772|gb|KHN43892.1| Calcium-activated outward-rectifying potassium channel 1 [Glycine soja] >gi|947125696|gb|KRH73902.1| hypothetical protein GLYMA_02G299700 [Glycine max]	-3.26452
Cluster-30086.46748	signalling.calcium	probable calcium-binding protein CML45 [Cajanus cajan] >gi|1012353471|gb|KYP64659.1| putative calcium-binding protein CML45 [Cajanus cajan]	-3.71261
Cluster-30086.43939	signalling.calcium	calcium-dependent protein kinase 33 [Glycine max] >gi|947125543|gb|KRH73749.1| hypothetical protein GLYMA_02G291300 [Glycine max]	-1.64446
Cluster-30086.10715	signalling.calcium	calcium-transporting ATPase 2-like [Quercus suber] >gi|1336335472|gb|POE71340.1| calcium-transporting atpase 2 [Quercus suber]	-4.38169
Cluster-30086.70134	signalling.calcium	calcium sensing receptor, chloroplastic [Cajanus cajan] >gi|1012345562|gb|KYP56754.1| hypothetical protein KK1_003001 [Cajanus cajan]	2.53995
Cluster-30086.52541	signalling.calcium	calcium-dependent protein kinase 18-like [Sesamum indicum] >gi|747103332|ref|XP_011099854.1| calcium-dependent protein kinase 18-like [Sesamum indicum] >gi|1173777268|ref|XP_020554576.1| calcium-dependent protein kinase 18-like [Sesamum indicum]	-1.90015
Cluster-30086.60331	signalling.calcium	probable calcium-binding protein CML21 isoform X2 [Medicago truncatula] >gi|657374736|gb|AET03429.2| EF hand calcium-binding family protein [Medicago truncatula]	-3.86879
Cluster-68501.0	signalling.calcium	calcium-channel protein cch1-like [Quercus suber] >gi|1336305473|gb|POE47803.1| calcium-channel protein cch1 [Quercus suber]	-5.01454
Cluster-97711.0	signalling.calcium	calcium/calmodulin-dependent protein kinase type 1-like [Quercus suber] >gi|1336376235|gb|POF03000.1| putative serine/threonine-protein kinase fhkc [Quercus suber]	-4.96346
Cluster-30086.21218	signalling.calcium	vacuolar calcium ion transporter-like [Quercus suber]	-4.98842
Cluster-30086.33234	signalling.calcium	calcium-transporting ATPase 3, endoplasmic reticulum-type isoform X1 [Glycine max] >gi|947113130|gb|KRH61432.1| hypothetical protein GLYMA_04G046700 [Glycine max]	-5.02552
Cluster-30086.103724	signalling.calcium	elicitor-responsive protein 3 [Medicago truncatula] >gi|355521649|gb|AET02103.1| calcium-dependent lipid-binding (CaLB domain) family protein [Medicago truncatula] >gi|388501236|gb|AFK38684.1| unknown [Medicago truncatula] >gi|388516077|gb|AFK46100.1| unknown [Medicago truncatula] >gi|1471968336|gb|RHN40003.1| putative C2 domain-containing protein [Medicago truncatula]	-2.3026
Cluster-30086.101344	signalling.calcium	EH domain-containing protein 1 [Medicago truncatula] >gi|355518966|gb|AET00590.1| calcium-binding EF hand protein [Medicago truncatula] >gi|1471986178|gb|RHN57842.1| putative EH domain-containing protein [Medicago truncatula]	-3.13431
Cluster-30086.17872	signalling.calcium	vacuolar calcium ion transporter-like [Quercus suber]	-4.19764
Cluster-30086.131767	signalling.calcium	calcium permeable stress-gated cation channel 1-like [Quercus suber]	-5.14394
Cluster-30086.43934	signalling.calcium	calmodulin-like domain protein kinase isoenzyme gamma [Glycine max] >gi|214011508|gb|ACJ61504.1| calcium-dependent protein kinase [Glycine max] >gi|734309752|gb|KHM99562.1| Calcium-dependent protein kinase isoform 2 [Glycine soja] >gi|947097596|gb|KRH46181.1| hypothetical protein GLYMA_08G316500 [Glycine max] >gi|947097597|gb|KRH46182.1| hypothetical protein GLYMA_08G316500 [Glycine max]	-1.53977
Cluster-30086.77654	signalling.calcium	calcium-transporting ATPase 9, plasma membrane-type [Glycine max] >gi|947060349|gb|KRH09610.1| hypothetical protein GLYMA_15G001300 [Glycine max]	1.77705
Cluster-30086.39763	signalling.calcium	calcium/calmodulin-regulated receptor-like kinase 2 [Glycine max] >gi|947044096|gb|KRG93725.1| hypothetical protein GLYMA_19G036600 [Glycine max] >gi|947044097|gb|KRG93726.1| hypothetical protein GLYMA_19G036600 [Glycine max]	-1.55634
Cluster-30086.92247	signalling.calcium	probable cadmium/zinc-transporting ATPase HMA1, chloroplastic [Medicago truncatula] >gi|1471991326|gb|RHN62989.1| putative calcium-transporting ATPase [Medicago truncatula]	2.19825
Cluster-30086.80548	signalling.calcium	calcium-binding EF-hand protein [Medicago truncatula]	3.42058
Cluster-30086.78672	signalling.calcium	calcium-transporting ATPase 4, plasma membrane-type-like [Cajanus cajan]	-3.58732
Cluster-93802.0	signalling.calcium	calcium uptake protein, mitochondrial-like [Jatropha curcas]	-4.73986
Cluster-30086.80423	signalling.calcium	calcium-dependent protein kinase 26 [Herrania umbratica]	-2.139
Cluster-55740.0	signalling.calcium	putative calcium-binding protein [Quercus suber]	-4.7983
Cluster-30086.17511	signalling.calcium	calcium/proton exchanger, partial [Saprolegnia diclina VS20] >gi|530743729|gb|EQC41971.1| calcium/proton exchanger, partial [Saprolegnia diclina VS20]	-4.90109
Cluster-101733.2	signalling.calcium	vacuolar calcium ion transporter-like [Quercus suber]	-3.80336
Cluster-30086.142234	signalling.calcium	calcium-binding protein CML38 [Glycine max] >gi|734402138|gb|KHN31903.1| Calcium-binding protein CML38 [Glycine soja] >gi|947115451|gb|KRH63753.1| hypothetical protein GLYMA_04G194800 [Glycine max]	-2.74845
Cluster-20567.0	signalling.calcium	calcium-dependent protein kinase 29-like [Chenopodium quinoa]	-4.7564
Cluster-110476.1	signalling.calcium	calreticulin 2, calcium-binding protein [Chlamydomonas reinhardtii] >gi|11131843|sp|Q9STD3.1|CALR_CHLRE RecName: Full=Calreticulin; Flags: Precursor >gi|5830186|emb|CAB54526.1| calreticulin [Chlamydomonas reinhardtii] >gi|1335054039|gb|PNW88643.1| hypothetical protein CHLRE_01g038400v5 [Chlamydomonas reinhardtii]	-4.55651
Cluster-30086.41106	signalling.calcium	calcium/calmodulin-regulated receptor-like kinase 1 [Ricinus communis] >gi|1391286020|ref|XP_025013802.1| calcium/calmodulin-regulated receptor-like kinase 1 [Ricinus communis] >gi|1391286023|ref|XP_025013803.1| calcium/calmodulin-regulated receptor-like kinase 1 [Ricinus communis] >gi|223537899|gb|EEF39513.1| serine/threonine-specific protein kinase, putative [Ricinus communis]	-4.57937
Cluster-30086.83977	signalling.calcium	Two pore calcium channel protein 1 [Glycine soja]	4.49363
Cluster-85596.0	signalling.calcium	calcium-dependent protein kinase 23-like [Quercus suber]	-4.47278
Cluster-30086.70976	signalling.calcium	uncharacterized protein LOC100801586 [Glycine max] >gi|255646980|gb|ACU23959.1| unknown [Glycine max] >gi|734329644|gb|KHN06330.1| Calcium-binding protein KIC [Glycine soja] >gi|947099373|gb|KRH47865.1| hypothetical protein GLYMA_07G053300 [Glycine max]	-2.32396
Cluster-30086.43954	signalling.calcium	calcium-dependent protein kinase 2 [Vigna radiata var. radiata]	-2.32145
Cluster-30086.6867	signalling.calcium	calcium-dependent protein kinase 23-like [Quercus suber]	-4.48234
Cluster-65826.0	signalling.calcium	calcium/calmodulin-dependent protein kinase cmkB-like [Quercus suber]	-4.4483
Cluster-39315.0	signalling.calcium	calcium/proton exchanger, partial [Saprolegnia diclina VS20] >gi|530743729|gb|EQC41971.1| calcium/proton exchanger, partial [Saprolegnia diclina VS20]	-4.44797
Cluster-87989.0	signalling.calcium	calcium-binding mitochondrial carrier protein Aralar2-like [Quercus suber]	-4.42253
Cluster-30086.41104	signalling.calcium	calcium/calmodulin-regulated receptor-like kinase 1 [Ricinus communis] >gi|1391286020|ref|XP_025013802.1| calcium/calmodulin-regulated receptor-like kinase 1 [Ricinus communis] >gi|1391286023|ref|XP_025013803.1| calcium/calmodulin-regulated receptor-like kinase 1 [Ricinus communis] >gi|223537899|gb|EEF39513.1| serine/threonine-specific protein kinase, putative [Ricinus communis]	4.07322
Cluster-95265.0	signalling.calcium	calreticulin 2, calcium-binding protein [Chlamydomonas reinhardtii] >gi|11131843|sp|Q9STD3.1|CALR_CHLRE RecName: Full=Calreticulin; Flags: Precursor >gi|5830186|emb|CAB54526.1| calreticulin [Chlamydomonas reinhardtii] >gi|1335054039|gb|PNW88643.1| hypothetical protein CHLRE_01g038400v5 [Chlamydomonas reinhardtii]	-3.47188
Cluster-112436.0	signalling.calcium	calcium/calmodulin-dependent protein kinase kinase cmkC-like [Quercus suber]	-4.30994
Cluster-86048.0	signalling.calcium	calcium-binding protein NCS-1-like [Quercus suber] >gi|1344050732|ref|XP_023908569.1| calcium-binding protein NCS-1-like [Quercus suber]	-3.62301
Cluster-30086.9726	signalling.calcium	vacuolar calcium ion transporter-like [Quercus suber]	-4.54562
Cluster-30086.73249	signalling.calcium	probable calcium-binding protein CML27 [Glycine max] >gi|1236774714|ref|NP_001341813.1| probable calcium-binding protein CML27 [Glycine max] >gi|947082166|gb|KRH30955.1| hypothetical protein GLYMA_11G217200 [Glycine max]	2.09026
Cluster-16674.0	signalling.calcium	vacuolar calcium ion transporter-like [Quercus suber]	-4.22706
Cluster-23331.0	signalling.calcium	CAMK/CAMK1 protein kinase [Phytophthora parasitica P1569] >gi|567957558|gb|ETK83159.1| CAMK/CAMK1 protein kinase [Phytophthora parasitica] >gi|567986223|gb|ETL36548.1| CAMK/CAMK1 protein kinase [Phytophthora parasitica] >gi|568015592|gb|ETL89769.1| CAMK/CAMK1 protein kinase [Phytophthora parasitica] >gi|568045909|gb|ETM43037.1| CAMK/CAMK1 protein kinase [Phytophthora parasitica] >gi|570323809|gb|…	-3.74552
Cluster-30086.70814	signalling.calcium	EH domain-containing protein 1 [Medicago truncatula] >gi|355518966|gb|AET00590.1| calcium-binding EF hand protein [Medicago truncatula] >gi|1471986178|gb|RHN57842.1| putative EH domain-containing protein [Medicago truncatula]	-2.63705
Cluster-30086.4266	signalling.calcium	calcium-dependent protein kinase 23-like [Quercus suber]	-4.28212
Cluster-30086.9752	signalling.calcium	calcium-translocating P-type ATPase, PMCA-type [Phytophthora parasitica P10297]	-3.34611
Cluster-70002.0	signalling.calcium	vacuolar calcium ion transporter-like [Quercus suber]	-4.12635
Cluster-30086.43941	signalling.calcium	calcium-dependent protein kinase 2-like [Cajanus cajan] >gi|1012341002|gb|KYP52211.1| Calcium-dependent protein kinase 9 [Cajanus cajan]	-1.61514
Cluster-91569.0	signalling.calcium	calcium-transporting ATPase 2-like [Quercus suber] >gi|1336305203|gb|POE47533.1| calcium-transporting atpase 2 [Quercus suber]	-4.39045
Cluster-30086.62238	signalling.calcium	probable calcium-binding protein CML44 [Vigna radiata var. radiata]	2.71648
Cluster-30086.89876	signalling.calcium	sodium/calcium exchanger NCL [Glycine max] >gi|734413423|gb|KHN36868.1| hypothetical protein glysoja_001599 [Glycine soja] >gi|947073114|gb|KRH22005.1| hypothetical protein GLYMA_13G272000 [Glycine max]	3.96647
Cluster-30086.132554	signalling.calcium	PREDICTED: putative calcium-transporting ATPase 11, plasma membrane-type [Fragaria vesca subsp. vesca]	-4.01158
Cluster-113787.0	signalling.calcium	calcium/calmodulin-dependent protein kinase cmkB-like [Quercus suber]	-4.06132
Cluster-30086.40623	signalling.calcium	PREDICTED: calcium-dependent protein kinase 10-like [Vigna angularis] >gi|920689252|gb|KOM33235.1| hypothetical protein LR48_Vigan01g279100 [Vigna angularis] >gi|965660202|dbj|BAT76621.1| hypothetical protein VIGAN_01465100 [Vigna angularis var. angularis]	-1.6815
Cluster-30086.7075	signalling.calcium	vacuolar calcium ion transporter [Quercus suber]	-3.93639
Cluster-32846.0	signalling.calcium	Calcium-activated potassium channel subunit alpha-1 [Phytophthora megakarya]	-4.13717
Cluster-30086.7729	signalling.calcium	calcium/calmodulin-dependent protein kinase cmkB-like [Quercus suber]	-3.93459
Cluster-30086.43933	signalling.calcium	calcium-dependent protein kinase 9-like protein [Trifolium pratense]	-1.63303
Cluster-30086.93985	signalling.calcium	PREDICTED: calcium-transporting ATPase 9, plasma membrane-type [Cicer arietinum]	3.37888
Cluster-30086.40622	signalling.calcium	calcium-dependent protein kinase 10 [Glycine max] >gi|947053953|gb|KRH03406.1| hypothetical protein GLYMA_17G096000 [Glycine max]	-2.09538
Cluster-30086.38621	signalling.calcium	calcium-binding protein 39-like, partial [Trifolium pratense]	4.29853
Cluster-113430.0	signalling.calcium	calcium-binding protein NCS-1-like [Quercus suber] >gi|1344050732|ref|XP_023908569.1| calcium-binding protein NCS-1-like [Quercus suber]	-3.80893
Cluster-30086.45952	signalling.calcium	calcium and calcium/calmodulin-dependent serine/threonine-protein kinase isoform X2 [Arachis ipaensis]	-4.02571
Cluster-8298.1	signalling.calcium	calcium-channel protein cch1 [Quercus suber]	-3.7823
Cluster-37553.0	signalling.calcium	putative calcium-transporting ATPase 11, plasma membrane-type [Chenopodium quinoa]	-3.25273
Cluster-30086.80093	signalling.calcium	calcium homeostasis endoplasmic reticulum protein isoform X1 [Arachis duranensis] >gi|1012227647|ref|XP_015937499.1| calcium homeostasis endoplasmic reticulum protein isoform X1 [Arachis duranensis]	-3.22127
Cluster-30086.83648	signalling.calcium	EH domain-containing protein 1 [Medicago truncatula] >gi|355518966|gb|AET00590.1| calcium-binding EF hand protein [Medicago truncatula] >gi|1471986178|gb|RHN57842.1| putative EH domain-containing protein [Medicago truncatula]	-1.98507
Cluster-30086.140324	signalling.calcium	calcium-binding protein, putative [Phytophthora infestans T30-4] >gi|262101219|gb|EEY59271.1| calcium-binding protein, putative [Phytophthora infestans T30-4]	-4.45947
Cluster-30086.140682	signalling.calcium	calcium-binding ef-hand-containing protein [Trifolium pratense]	-3.63453
Cluster-30086.78537	signalling.calcium	two pore calcium channel protein 1 [Cajanus cajan]	3.87786
Cluster-30086.75090	signalling.calcium	probable calcium-binding protein CML36 [Glycine max] >gi|947045510|gb|KRG95139.1| hypothetical protein GLYMA_19G132800 [Glycine max]	1.9532
Cluster-62823.0	signalling.calcium	calcium/calmodulin-dependent protein kinase cmkB-like [Quercus suber] >gi|1336359863|gb|POE90368.1| calcium/calmodulin-dependent protein kinase type i [Quercus suber]	-4.0688
Cluster-16380.0	signalling.calcium	calcium-dependent protein kinase 20 [Quercus suber]	-3.19694
Cluster-30086.35434	signalling.calcium	Calcium/proton exchanger CAX [Parasponia andersonii]	-3.23649
Cluster-30086.53873	signalling.calcium	calcium-dependent protein kinase 13 [Glycine max] >gi|947100900|gb|KRH49392.1| hypothetical protein GLYMA_07G151000 [Glycine max]	4.36599
Cluster-92921.1	signalling.calcium	putative calcium-transporting ATPase 11, plasma membrane-type isoform X1 [Vigna radiata var. radiata]	-3.03926
Cluster-30086.43940	signalling.calcium	calcium-dependent protein kinase 2 [Vigna radiata var. radiata]	-2.84487
Cluster-30086.90728	signalling.calcium	calcium-transporting ATPase 8, plasma membrane-type isoform X5 [Arachis ipaensis]	-2.18374
Cluster-30086.102245	signalling.calcium	calcium-dependent protein kinase 29-like isoform X2 [Cajanus cajan]	-1.5642
Cluster-30086.101153	signalling.calcium	PREDICTED: calcium-dependent protein kinase 4-like [Cicer arietinum]	-2.63018
Cluster-30086.55452	signalling.calcium	two pore calcium channel protein 1 [Cajanus cajan]	-2.69363
Cluster-29249.0	signalling.calcium	store-operated calcium entry-associated regulatory factor precursor [Blastocystis sp. ATCC 50177/Nand II]	-2.98144
Cluster-30086.10247	signalling.calcium	Calcium uniporter protein 5, mitochondrial [Ananas comosus]	-3.7328
Cluster-92499.0	signalling.calcium	calcium/calmodulin-dependent protein kinase kinase cmkC-like [Quercus suber]	-3.51223
Cluster-27758.0	signalling.calcium	Flagellar calcium-binding protein TB-44A [Symbiodinium microadriaticum]	-3.68752
Cluster-30086.97537	signalling.calcium	PREDICTED: calcium-binding protein 39-like [Lupinus angustifolius]	-3.26628
Cluster-30086.96502	signalling.calcium	Calcium-dependent protein kinase 1 [Glycine soja]	-3.40062
Cluster-30086.11316	signalling.calcium	PREDICTED: calcium uniporter protein 5, mitochondrial-like [Lupinus angustifolius] >gi|1102717501|gb|OIW16111.1| hypothetical protein TanjilG_18826 [Lupinus angustifolius]	-1.54176
Cluster-30086.27937	signalling.calcium	two pore calcium channel protein 1 [Cajanus cajan]	2.31693
Cluster-30086.101408	signalling.calcium	calcium uptake protein, mitochondrial [Cajanus cajan]	-4.19481
Cluster-30086.34581	signalling.calcium	calcium-transporting ATPase 9, plasma membrane-type [Glycine max] >gi|947060349|gb|KRH09610.1| hypothetical protein GLYMA_15G001300 [Glycine max]	1.23442
Cluster-30086.131781	signalling.calcium	calcium-transporting ATPase 2-like [Quercus suber] >gi|1336305203|gb|POE47533.1| calcium-transporting atpase 2 [Quercus suber]	-3.68627
Cluster-26484.0	signalling.calcium	calcium-dependent phospholipid-binding Copine family protein [Klebsormidium nitens]	-3.71454
Cluster-30086.49204	signalling.calcium	Putative calcium-binding protein [Glycine soja]	-3.37084
Cluster-22285.0	signalling.calcium	calcium/calmodulin-dependent protein kinase [Quercus suber]	-3.59656
Cluster-96113.0	signalling.calcium	calcium-channel protein cch1-like [Quercus suber] >gi|1336305473|gb|POE47803.1| calcium-channel protein cch1 [Quercus suber]	-3.37142

[truncated: 2 more sheets: T03L_vs_T03R, T22L_vsT22R]
